# Supplementary material for: Transcripts switched off at the stop of phloem unloading highlight the energy efficiency of sugar import in the ripening V. vinifera fruit
Source: Hortic Res. 2021 Sep 1;8:193. doi: 10.1038/s41438-021-00628-6 (PMC8408237; doi:10.1038/s41438-021-00628-6)
Supplement: Supplementary file 5 — Table S2. [file 41438_2021_628_MOESM5_ESM.xlsx]

## Sheet: TableS2
Table S2: List of genes displaying time significant expression (P<0.05) in the three genotypes. (a) Time significant gene list identified with MaSigPro (G-P-S); (b) pairwise significant gene list identified with DeSeq2 (S/G).
	a		COSTV3 annotation	R-squared (Syrah)	p.valor TimexSyrah	p.valor Time2xSyrah	R-squared (MV032)	p.valor TimexMV032	p.valor Time2xMV032	R-squared (MV102)	p.valor TimexMV102	p.valor Time2xMV102			b		COSTV3 annotation	Syrah log2FC	Syrah padj	MV032 log2FC	MV032 padj	MV102 log2FC	MV102 padj
		Vitvi00g00671	Cytochrome c oxidase subunit 2	0.883536	0.00112938	0.00261854	0.883536	0.00875835	0.00324252	0.883536	0.00717732	0.00346567				Vitvi00g00615	Ribosomal protein S4, Mitochondrial			1.073	0.0230035
		Vitvi00g00672	0	0.756638	0.0233127	NA	0.756638	0.0485692	0.0124221	0.756638	NA	0.00467924				Vitvi00g00671	Cytochrome c oxidase subunit 2	0.54805	0.0353094	1.60195	7.2508e-12	1.25092	8.92774e-11
		Vitvi00g00676	Squalene monooxygenase	0.921439	NA	0.00130336	0.921439	2.77825e-13	NA	0.921439	7.79117e-06	NA				Vitvi00g00672	0			1.81215	7.32649e-11	1.67664	2.22885e-10
		Vitvi00g00710	R protein MLA10				0.715504	6.28923e-14	3.45989e-11	0.715504	8.65555e-05	NA				Vitvi00g00676	Squalene monooxygenase	-2.55415	0.00360888	-4.06879	1.78967e-06
		Vitvi00g00711	R protein disease resistance protein	0.963412	0.000225335	0.00422231	0.963412	1.72867e-10	5.50346e-07	0.963412	1.17476e-06	8.3406e-05				Vitvi00g00710	R protein MLA10					-1.25502	0.00014169
		Vitvi00g00789	Branched-chain-amino-acid aminotransferase 3, chloroplastic	0.724064	NA	0.0355555	0.724064	0.000510759	0.00252572							Vitvi00g00711	R protein disease resistance protein	-0.807072	0.0410179	-0.813632	0.00174575	-1.43149	1.35362e-07
		Vitvi00g00790	LINC4 (little nuclei4)	0.817644	NA	0.0407171	0.817644	NA	0.0141183	0.817644	NA	0.0346185				Vitvi00g00792	Pro-X carboxypeptidase Lysosomal			0.751936	2.30457e-06	0.474758	0.00477975
		Vitvi00g00792	Pro-X carboxypeptidase Lysosomal	0.832409	NA	0.0169254	0.832409	NA	4.3953e-09	0.832409	0.000110051	NA				Vitvi00g00795	Splicing factor U2AF 65 kDa subunit	-0.536765	0.000708292
		Vitvi00g00811	Replication factor A 1, rfa1				0.909631	0.000102729	0.00247395							Vitvi00g00813	CBS domain-containing protein	1.47451	5.54504e-05			-0.644795	0.0134044
		Vitvi00g00813	CBS domain-containing protein	0.832316	NA	2.03617e-07	0.832316	NA	2.16346e-08	0.832316	1.55757e-06	NA				Vitvi00g00814	Unknown protein	0.629058	0.00105661	0.594289	0.000690502	0.614341	0.00030244
		Vitvi00g00814	Unknown protein	0.912068	4.33949e-06	5.47579e-05	0.912068	3.65619e-05	0.00188853	0.912068	0.00296324	0.00301409				Vitvi00g00816	Cytochrome c biogenesis protein CcmE	0.76448	0.0266493			-1.27828	0.00019782
		Vitvi00g00816	Cytochrome c biogenesis protein CcmE	0.90428	NA	0.0100437	0.90428	0.00236626	0.000786626	0.90428	3.22806e-11	NA				Vitvi00g00824	0	-1.29291	0.000296576
		Vitvi00g00869	Branched-chain amino acid aminotransferase				0.851169	0.000155098	0.000574651	0.851169	1.10661e-06	0.000100779				Vitvi00g00869	Branched-chain amino acid aminotransferase			0.518928	0.0313552
		Vitvi00g00894	CYP81E1 Isoflavone 2'-hydroxylase	0.851713	0.0113465	0.034538	0.851713	0.00104714	0.0102269	0.851713	4.17912e-06	NA				Vitvi00g00894	CYP81E1 Isoflavone 2'-hydroxylase	0.932648	0.00169562	-2.29138	3.88318e-09
		Vitvi00g00897	SNF1-related protein kinase 2.7 SNRK2.7 SRK2F	0.845395	3.45763e-05	NA	0.845395	NA	0.000153302	0.845395	0.00240962	NA				Vitvi00g00897	SNF1-related protein kinase 2.7 SNRK2.7 SRK2F	-0.932955	0.00242292	-2.80869	4.50711e-22	-0.688143	0.0347029
		Vitvi00g00909	S-locus lectin protein kinase	0.757156	0.000360284	0.000363778				0.757156	0.00098058	0.0015733				Vitvi00g00911	S-locus lectin protein kinase			2.28928	1.05364e-05
		Vitvi00g00935	Unknown protein	0.850465	1.31648e-09	NA	0.850465	NA	9.76988e-07	0.850465	5.79709e-08	NA				Vitvi00g00921	S-locus lectin protein kinase					-0.806578	0.00960448
		Vitvi00g00950	GTP binding protein							0.91488	1.0649e-06	0.000124432				Vitvi00g00935	Unknown protein	-1.32709	1.38481e-19
		Vitvi00g01018	Abhydrolase domain-containing protein	0.764824	1.77952e-06	NA	0.764824	0.0411825	0.0300836	0.764824	NA	0.0450868				Vitvi00g00973	Ribosomal protein L2			0.900643	0.00444258	0.873562	0.00829506
		Vitvi00g01022	Senescence-associated protein				0.840089	0.000218015	0.000402308	0.840089	7.42526e-07	3.87898e-05				Vitvi00g00974	NADH dehydrogenase subunit 3			1.11126	0.00394085
		Vitvi00g01036	0	0.890499	1.54565e-08	NA										Vitvi00g00983	Leucine-rich repeat family protein	-0.941274	0.000294656	-0.93429	0.000488692
		Vitvi00g01048	No hit				0.77782	NA	1.50128e-06	0.77782	7.13358e-06	0.0013943				Vitvi00g00994	Pentatricopeptide repeat	1.0338	0.0060393
		Vitvi00g01098	BAM1 (big apical meristem 1)	0.74108	0.00298282	0.0284064	0.74108	0.0223815	NA							Vitvi00g01018	Abhydrolase domain-containing protein	-1.65524	0.00029818	-1.67493	2.53046e-06	-1.47222	2.7862e-06
		Vitvi00g01105	Transducin protein				0.746687	1.38072e-06	NA	0.746687	1.47062e-06	3.0293e-05				Vitvi00g01036	0	-0.393572	0.0211839	-0.457444	0.0311163	-0.656115	5.48047e-05
		Vitvi00g01151	UDP-rhamnose/rhamnosyltransferase	0.889382	2.00964e-07	2.94374e-06	0.889382	0.000266918	NA	0.889382	4.72543e-06	NA				Vitvi00g01048	No hit			-1.11277	0.00391044
		Vitvi00g01167	0	0.908664	0.00269604	0.00828777	0.908664	6.15199e-05	0.0480055	0.908664	6.22259e-05	0.0154774				Vitvi00g01061	Ribosomal protein L25	0.882431	0.0116602
		Vitvi00g01168	Coiled-coil domain-containing protein 94	0.785453	0.00119978	6.5625e-05	0.785453	NA	3.80955e-07	0.785453	0.0298872	0.00280886				Vitvi00g01098	BAM1 (big apical meristem 1)	-2.47432	2.10604e-09	-0.767773	0.0117513	-2.27318	4.01599e-14
		Vitvi00g01183	0	0.817831	8.52325e-11	NA										Vitvi00g01151	UDP-rhamnose/rhamnosyltransferase	1.11303	3.37938e-06			-0.527142	0.00109111
		Vitvi00g01196	Unknown	0.712988	NA	1.66656e-06										Vitvi00g01161	Unknown			3.01868	0.0226338
		Vitvi00g01205	0	0.87641	0.00614208	NA	0.87641	NA	0.0423081							Vitvi00g01167	0			0.563263	0.0437655
		Vitvi00g01243	Phosphoenolpyruvate carboxykinase	0.727029	0.00262922	0.00874094	0.727029	0.000230357	0.000568018	0.727029	0.000116133	NA				Vitvi00g01168	Coiled-coil domain-containing protein 94	-0.50478	0.0126546
		Vitvi00g01316	0	0.825537	2.13893e-05	0.000330648				0.825537	0.00172425	0.00541549				Vitvi00g01183	0	-1.83496	9.61734e-27	-1.54321	2.28984e-09	-1.5263	8.65514e-10
		Vitvi00g01319	2-oxoglutarate/malate carrier protein, Mitochondrial	0.791863	0.00018068	NA	0.791863	0.00937685	0.00156929	0.791863	4.29632e-08	NA				Vitvi00g01186	Wound-responsive protein			-1.19356	0.000218289
		Vitvi00g01332	0	0.941433	1.52436e-06	1.39203e-05	0.941433	NA	0.0327995	0.941433	0.00110399	0.00393153				Vitvi00g01196	Unknown			1.19892	9.43153e-05	0.974266	0.00806394
		Vitvi00g01355	Ribosomal protein L12 (gb|SCL121A)				0.844095	NA	0.0296434							Vitvi00g01205	0	-0.470767	0.0176116	-0.760537	0.00429478
		Vitvi00g01364	No hit	0.779885	0.000418643	NA				0.779885	7.47106e-06	NA				Vitvi00g01243	Phosphoenolpyruvate carboxykinase	0.360077	0.0403312			-0.500643	0.00779422
		Vitvi00g01383	Phosphoserine aminotransferase	0.783356	6.96967e-05	NA	0.783356	7.76872e-06	NA	0.783356	0.000152914	0.0187574				Vitvi00g01285	UDP-N-acetylglucosamine pyrophosphorylase	1.41828	4.22473e-08			1.70433	5.85903e-06
		Vitvi00g01385	Unknown	0.799097	9.23301e-05	0.000188252	0.799097	0.000803235	0.000823264	0.799097	0.00198311	0.00609376				Vitvi00g01302	0					1.29415	0.0381333
		Vitvi00g01424	Zinc finger (DHHC type)	0.777278	0.00234374	NA	0.777278	NA	0.000876444							Vitvi00g01315	0	-1.69933	0.0429648
		Vitvi00g01431	Phenylalanine ammonia-lyase	0.741893	1.68239e-05	3.35116e-05	0.741893	NA	0.00611142	0.741893	0.000182716	0.0020932				Vitvi00g01316	0	-1.37091	8.21541e-13	-0.829482	9.41954e-07
		Vitvi00g01928	Disease resistance protein (TIR-NBS-LRR class)	0.70034	0.00621013	NA	0.70034	0.00904203	0.0102199	0.70034	0.00141732	NA				Vitvi00g01319	2-oxoglutarate/malate carrier protein, Mitochondrial	1.09946	0.00830265
		Vitvi00g01970	Unknown protein	0.808482	0.000125478	NA				0.808482	NA	0.00174556				Vitvi00g01327	Unknown protein	-1.8101	2.06123e-06	-2.63265	2.70748e-09
		Vitvi00g01978	No hit	0.919301	1.03253e-11	NA	0.919301	NA	1.91394e-07	0.919301	0.000374564	0.00207853				Vitvi00g01332	0	0.408155	0.0139344	0.751802	1.74596e-05
		Vitvi00g01999	Protein serine/threonine kinase	0.873923	9.28127e-05	0.00195331				0.873923	0.00103709	0.00183833				Vitvi00g01338	Unknown			0.807363	0.00563996
		Vitvi00g02022	GCR2-like 1 ABA receptor	0.959626	0.000488901	0.00138033				0.959626	4.56644e-10	1.69618e-06				Vitvi00g01364	No hit	0.938618	0.00207465
		Vitvi00g02041	S-locus lectin protein kinase	0.700226	0.00103526	0.000820086	0.700226	0.019021	0.014194	0.700226	0.00189595	0.00241895				Vitvi00g01382	Phosphoenolpyruvate carboxykinase					-0.412908	0.0438127
		Vitvi00g02082	0	0.905455	1.4701e-06	4.70205e-06	0.905455	NA	0.0429696	0.905455	5.96322e-06	1.391e-05				Vitvi00g01383	Phosphoserine aminotransferase	-0.806774	0.00227483			-0.990925	0.000114023
		Vitvi00g02141	0	0.836677	3.44773e-06	NA	0.836677	0.000331447	NA	0.836677	4.48451e-06	0.000201617				Vitvi00g01392	Endo-1,4-beta-glucanase korrigan (KOR)			0.644446	0.0215787	-1.43247	0.00144676
		Vitvi00g02142	Unknown protein							0.79648	1.91771e-06	0.000392584				Vitvi00g01397	FAD-dependent pyridine nucleotide-disulphide oxidoreductase					-1.91783	1.0815e-05
		Vitvi00g02146	Phytosulfokines PSK4	0.88178	2.69347e-05	NA	0.88178	1.1168e-05	0.000391162	0.88178	0.00046823	NA				Vitvi00g01429	S-locus lectin protein kinase	1.7996	0.000512212	2.21966	6.26257e-05
		Vitvi00g02156	ATP-dependent Clp protease proteolytic subunit (ClpP4)	0.780209	NA	0.0291344				0.780209	2.92963e-08	NA				Vitvi00g01431	Phenylalanine ammonia-lyase	6.57768	2.28154e-06	3.01131	0.000793878	-3.88182	1.81744e-24
		Vitvi00g02161	0	0.704352	NA	7.61599e-05	0.704352	8.75424e-05	NA	0.704352	4.18279e-08	1.24506e-05				Vitvi00g01805	CRK10 (cysteine-rich RLK10)	-1.4393	5.83014e-05			-1.51462	7.73266e-16
		Vitvi00g02178	Lil3 protein	0.800848	5.17054e-09	NA	0.800848	NA	4.07408e-05	0.800848	3.20131e-05	NA				Vitvi00g01928	Disease resistance protein (TIR-NBS-LRR class)			0.706813	0.000103766
		Vitvi00g02208	LEM3 (ligand-effect modulator 3) family protein	0.784352	3.32825e-05	NA	0.784352	0.0232172	0.0114402	0.784352	0.00453863	NA				Vitvi00g01932	Translation initiation factor eIF-5A			1.51142	0.00950803
		Vitvi00g02237	Ubiquitin-conjugating enzyme E2 O	0.912711	7.76136e-05	NA	0.912711	0.000379098	NA	0.912711	0.000281177	NA				Vitvi00g01970	Unknown protein	0.926885	4.93741e-05			1.29965	6.49846e-11
		Vitvi00g02270	Low expression of osmotically responsive genes 1	0.908079	0.000182016	0.00132962	0.908079	0.00776914	NA	0.908079	0.0119939	NA				Vitvi00g01978	No hit	1.65581	1.09562e-22	0.707248	0.00138422	0.726117	0.000162953
		Vitvi00g02305	Aspartic proteinase nepenthesin-1 precursor	0.854672	NA	0.000102307										Vitvi00g01999	Protein serine/threonine kinase	-0.745658	4.99427e-07	-0.657388	2.91006e-05	-0.450307	0.00901014
		Vitvi00g02347	0	0.877438	6.57704e-06	0.000105834				0.877438	0.000483444	0.00224809				Vitvi00g02022	GCR2-like 1 ABA receptor			-0.477545	0.0356603
		Vitvi01g00024	Dihydropterin pyrophosphokinase /dihydropteroate synthase	0.90952	4.31141e-05	7.64899e-05	0.90952	0.00113508	0.000717966	0.90952	0.0011966	0.00082175				Vitvi00g02111	No hit	-1.67316	5.50239e-05	-2.54298	1.75199e-09
		Vitvi01g00025	Fructokinase-2	0.87309	0.000522354	0.00270628	0.87309	0.00106746	0.00360279	0.87309	0.00371927	0.00546412				Vitvi00g02141	0	0.909377	9.22996e-06	0.765105	0.0188814	1.32806	3.39923e-08
		Vitvi01g00028	Unknown protein	0.865554	0.0286626	NA	0.865554	0.000122836	0.0013383	0.865554	NA	0.00311408				Vitvi00g02146	Phytosulfokines PSK4	-1.10454	0.00527049	2.65714	2.70662e-12	-0.972975	0.000988043
		Vitvi01g00029	SIK1 (serine/threonine kinase 1)	0.762484	0.00688896	0.0149001	0.762484	NA	0.0246194	0.762484	0.03477	0.0286773				Vitvi00g02156	ATP-dependent Clp protease proteolytic subunit (ClpP4)					0.505667	0.0173483
		Vitvi01g00033	SP1L2 (SPIRAL2)	0.890075	1.054e-10	NA	0.890075	4.00495e-07	NA	0.890075	0.00235021	0.0191485				Vitvi00g02167	Katanin p80 (WD repeat containing) subunit B 1	-0.5437	0.039799
		Vitvi01g00034	SP1L1 (SPIRAL1-like1)	0.926173	6.55494e-08	1.15789e-06	0.926173	0.00115788	0.016391	0.926173	6.67808e-06	0.000132104				Vitvi00g02173	Expansin beta 1 precursor	-1.75499	0.00049917	-1.77353	0.000116143
		Vitvi01g00037	Nuclear transport factor 2 (NTF2)	0.777431	NA	0.000131958	0.777431	0.000363996	0.00511858	0.777431	0.0385662	NA				Vitvi00g02178	Lil3 protein	-1.16464	7.15881e-07	-0.617254	0.00773335
		Vitvi01g00048	Ureide permease 2 (AtUPS2)	0.855015	0.0259962	0.0434906	0.855015	0.00230736	0.023343	0.855015	0.00135248	NA				Vitvi00g02208	LEM3 (ligand-effect modulator 3) family protein	-0.753537	0.00743777	-1.56411	8.07416e-09
		Vitvi01g00049	SPFH domain-containing protein 2 precursor band 7 family	0.775152	0.000659738	0.000103626	0.775152	8.84603e-07	NA							Vitvi00g02226	Ser/Thr receptor-like kinase1			3.16711	0.000353316	-3.12585	7.50636e-18
		Vitvi01g00051	Glucan endo-1,3-beta-glucosidase 3 precursor	0.788979	4.62883e-05	0.000880426	0.788979	0.00818065	0.00188841	0.788979	0.00230711	0.0110323				Vitvi00g02236	Unknown	-0.613175	0.0015242	-0.613192	0.019184
		Vitvi01g00052	Acclimation of photosynthesis to environment	0.714892	NA	4.64438e-06	0.714892	0.000420602	NA	0.714892	0.000104253	0.00683619				Vitvi00g02237	Ubiquitin-conjugating enzyme E2 O			1.10196	1.9567e-05	0.908192	8.16592e-08
		Vitvi01g00053	Acclimation of photosynthesis to environment	0.879618	2.97773e-05	NA	0.879618	0.00124999	0.0161722	0.879618	1.34269e-05	0.000204317				Vitvi00g02270	Low expression of osmotically responsive genes 1	0.588206	0.0317432
		Vitvi01g00054	Unknown protein	0.899488	5.60223e-05	0.000507199	0.899488	9.28756e-08	NA							Vitvi00g02305	Aspartic proteinase nepenthesin-1 precursor	-1.21032	0.0108178			-1.70281	4.25757e-08
		Vitvi01g00055	14-3-3 protein GF14 iota (GRF12)	0.923906	1.76129e-05	6.53747e-05	0.923906	9.90726e-05	8.04773e-05	0.923906	0.000256306	0.000301114				Vitvi00g02345	Unknown			-1.48382	0.024243
		Vitvi01g00056	Hcr2-0B	0.831786	0.000249594	0.00167552	0.831786	0.00357003	0.00395059	0.831786	0.0125901	0.0153377				Vitvi00g02347	0	1.83531	2.02795e-05	1.9651	6.6729e-12
		Vitvi01g00058	Calcineurin phosphoesterase	0.843498	0.000845666	NA	0.843498	NA	5.81161e-05	0.843498	0.0289595	0.0270127				Vitvi01g00012	Unknown protein	-2.5776	4.35685e-06			0.995728	0.00597123
		Vitvi01g00061	UDP-glucose 6-dehydrogenase	0.830287	NA	6.56636e-07	0.830287	0.00172769	0.00629405							Vitvi01g00023	Cytochrome b5 isoform Cb5-D	0.404052	0.00605391
		Vitvi01g00067	Beta-glucosidase	0.835015	0.0150602	0.0448779	0.835015	0.00132453	0.00220916							Vitvi01g00025	Fructokinase-2	0.76354	0.00029818
		Vitvi01g00068	DRL1 (deformed roots and leaves 1)	0.722254	2.20458e-08	NA										Vitvi01g00026	6-phosphogluconolactonase			-0.402102	0.03426	-0.485995	0.00675389
		Vitvi01g00071	DnaJ homolog, subfamily C, member 2 gonidia forming protein GlsA	0.868922	5.46171e-07	1.4621e-05										Vitvi01g00028	Unknown protein					0.649942	0.00462528
		Vitvi01g00075	Unknown protein				0.902229	0.00106161	0.0235865	0.902229	0.0346485	0.0194345				Vitvi01g00029	SIK1 (serine/threonine kinase 1)					0.359295	0.0187967
		Vitvi01g00076	No hit	0.8186	0.00355186	0.00235486	0.8186	1.46415e-07	8.20221e-07	0.8186	NA	0.0103488				Vitvi01g00033	SP1L2 (SPIRAL2)	-1.7644	1.015e-18	-0.820453	0.000237934	-0.435372	0.0023812
		Vitvi01g00077	UvrB/uvrC motif-containing protein	0.91824	0.000797299	0.0171493	0.91824	0.000627741	0.00259063							Vitvi01g00034	SP1L1 (SPIRAL1-like1)	2.26911	5.96328e-09	2.86684	3.09032e-38	-1.67694	2.21907e-24
		Vitvi01g00079	Pentatricopeptide (PPR) repeat-containing protein	0.73896	0.0391892	NA	0.73896	0.000928971	0.00607424	0.73896	4.07229e-05	0.000957913				Vitvi01g00036	Nuclear transport factor 2 (NTF2)					-0.721828	0.00331033
		Vitvi01g00080	Unknown protein	0.706055	0.0366192	0.0208672	0.706055	0.0167873	0.0169113	0.706055	0.00336597	0.0478935				Vitvi01g00037	Nuclear transport factor 2 (NTF2)	-0.940242	0.00318036	-0.614407	0.0137865
		Vitvi01g00082	No hit	0.878616	0.0324494	0.00139919	0.878616	0.00106167	NA	0.878616	4.12095e-10	NA				Vitvi01g00048	Ureide permease 2 (AtUPS2)			2.14808	8.9032e-21
		Vitvi01g00084	H(+)-ATPase 6 AHA6				0.741151	0.000691452	0.00279173	0.741151	NA	0.000193832				Vitvi01g00049	SPFH domain-containing protein 2 precursor band 7 family					-0.317545	0.0347596
		Vitvi01g00086	ribulose-1,5 bisphosphate carboxylase oxygenase large subunit N-methyltransferase				0.851578	2.02316e-06	1.14634e-05	0.851578	0.00146292	NA				Vitvi01g00051	Glucan endo-1,3-beta-glucosidase 3 precursor	-1.00964	1.55053e-09
		Vitvi01g00091	Haloacid dehalogenase hydrolase	0.759364	0.0026199	0.0156599	0.759364	1.72193e-05	NA	0.759364	0.00271589	0.0130084				Vitvi01g00052	Acclimation of photosynthesis to environment	-4.33612	1.03327e-12	-7.50736	1.62279e-10	-2.55935	0.00596834
		Vitvi01g00097	GTP-binding protein (ERG)	0.732215	5.48785e-05	NA	0.732215	6.38083e-07	NA	0.732215	1.12461e-06	NA				Vitvi01g00053	Acclimation of photosynthesis to environment	-2.88185	4.33548e-35	-5.63203	7.24584e-86	-0.97953	0.00938735
		Vitvi01g00102	0	0.822563	1.60263e-07	NA	0.822563	0.00415867	NA							Vitvi01g00054	Unknown protein	-0.991399	9.43759e-05	-1.75315	4.04186e-13
		Vitvi01g00103	N-carbamyl-L-amino acid amidohydrolase	0.795303	0.000308163	6.40365e-05	0.795303	NA	0.0329318	0.795303	0.000219	NA				Vitvi01g00055	14-3-3 protein GF14 iota (GRF12)	-0.702842	0.003821	-0.844054	1.87351e-05	-0.55164	0.000258557
		Vitvi01g00108	Copper-transporting ATPase RAN1	0.772021	6.61185e-07	3.02847e-06				0.772021	4.58532e-05	0.000160162				Vitvi01g00056	Hcr2-0B	-0.805675	0.000219255	-1.30682	6.24419e-12	-0.54412	0.00017164
		Vitvi01g00112	UDP-N-acetylglucosamine pyrophosphorylase	0.893435	0.000141973	0.0108854	0.893435	0.00148115	0.00540689	0.893435	0.000484978	NA				Vitvi01g00058	Calcineurin phosphoesterase	0.371919	0.0244859	0.941622	2.10767e-09	0.763342	1.58911e-05
		Vitvi01g00113	Urease accessory protein D	0.820706	0.000414437	NA				0.820706	2.80189e-08	NA				Vitvi01g00061	UDP-glucose 6-dehydrogenase	-0.872888	0.000114337			-1.25408	3.34268e-24
		Vitvi01g00114	Ribosomal protein L12	0.945553	0.0338	NA	0.945553	0.020123	0.0450955							Vitvi01g00063	Zinc finger (C2H2 type) family			-0.989404	3.69507e-05
		Vitvi01g00115	AICARFT/IMPCHase bienzyme; MGS	0.925589	3.51077e-05	0.00423585				0.925589	0.0012552	0.00320876				Vitvi01g00067	Beta-glucosidase	1.46348	7.3726e-17			1.36746	0.000361251
		Vitvi01g00120	Protein kinase				0.809643	NA	0.00655333							Vitvi01g00068	DRL1 (deformed roots and leaves 1)	0.63969	0.000274759	0.404265	0.0406687	0.508921	0.000852347
		Vitvi01g00121	No hit	0.785933	NA	6.09416e-07	0.785933	3.17612e-06	1.14536e-05	0.785933	6.55284e-05	NA				Vitvi01g00070	Dehydration-responsive protein	-0.349495	0.0114893
		Vitvi01g00122	Peroxisomal 2,4-dienoyl-CoA reductase	0.88204	NA	4.18238e-06										Vitvi01g00071	DnaJ homolog, subfamily C, member 2 gonidia forming protein GlsA	0.491955	0.000129534	0.475317	0.00160151	0.423876	0.00104741
		Vitvi01g00135	ARE1	0.872564	7.63147e-09	NA	0.872564	0.0185675	0.0118583	0.872564	3.04852e-06	NA				Vitvi01g00075	Unknown protein			-1.63868	3.02931e-12
		Vitvi01g00136	VAMP726 (VESICLE-associated membrane protein)	0.813835	0.00544322	0.029838				0.813835	0.00835826	0.0258103				Vitvi01g00077	UvrB/uvrC motif-containing protein	0.877492	1.92639e-05			0.927265	1.24651e-05
		Vitvi01g00137	Chaperonin GroEL	0.854976	9.17715e-07	NA	0.854976	1.17654e-05	NA	0.854976	0.000115164	0.0336449				Vitvi01g00079	Pentatricopeptide (PPR) repeat-containing protein			0.920001	0.0207108
		Vitvi01g00139	Exocyst complex component EXO84 C	0.789921	0.0014088	0.00394707	0.789921	0.0042227	0.00601169							Vitvi01g00082	No hit	0.695703	0.00326212
		Vitvi01g00141	No hit	0.801413	4.19386e-06	6.10014e-05	0.801413	0.000236328	0.00903787	0.801413	0.000156112	0.00280894				Vitvi01g00084	H(+)-ATPase 6 AHA6			0.667525	0.0302019	0.667509	0.00589138
		Vitvi01g00142	Ribosomal protein L27 (RPL27C) 60S	0.796287	1.32316e-05	NA										Vitvi01g00085	RNA recognition motif (RRM)-containing protein	0.390688	0.028535			0.320701	0.0388824
		Vitvi01g00143	Lecithine cholesterol acyltransferase	0.863615	4.02349e-05	0.00015804	0.863615	0.000133925	NA							Vitvi01g00086	ribulose-1,5 bisphosphate carboxylase oxygenase large subunit N-methyltransferase			-0.615719	0.0138633
		Vitvi01g00146	Peptidase, trypsin serine and cysteine proteases	0.82801	0.00586418	NA	0.82801	NA	1.53575e-06							Vitvi01g00091	Haloacid dehalogenase hydrolase	1.1424	8.92349e-07	-1.09363	1.10196e-10
		Vitvi01g00149	Glutathione S-transferase, C-terminal	0.906339	0.00727128	0.0168288	0.906339	2.04201e-06	0.000968228	0.906339	6.09744e-07	8.74412e-05				Vitvi01g00092	No hit	-1.05513	0.000906048
		Vitvi01g00157	Glycine decarboxylase	0.807454	1.14294e-06	NA	0.807454	NA	0.000614132							Vitvi01g00097	GTP-binding protein (ERG)	0.541703	0.00469215
		Vitvi01g00161	Splicing factor 3A subunit 1	0.847862	0.000214255	0.00448804	0.847862	0.000982781	NA	0.847862	0.0073702	0.020936				Vitvi01g00102	0	-3.71225	7.24041e-31	-5.50739	2.63692e-78	-3.28994	2.5713e-16
		Vitvi01g00168	HUA2 (enhancer of AG-4 2)	0.869862	0.000251397	NA				0.869862	1.38869e-05	1.21197e-05				Vitvi01g00103	N-carbamyl-L-amino acid amidohydrolase			-0.543605	0.00155447
		Vitvi01g00169	Peptidoglycan-binding LysM domain-containing protein	0.920825	9.99158e-05	0.0012422	0.920825	0.00806773	0.0108922	0.920825	1.60651e-07	2.47548e-06				Vitvi01g00104	Polygalacturonase QRT3	-1.38734	0.00475811
		Vitvi01g00174	Lectin	0.76538	1.03314e-07	NA	0.76538	NA	1.96005e-05	0.76538	NA	9.07455e-08				Vitvi01g00108	Copper-transporting ATPase RAN1	0.731675	0.0102821	0.495214	0.0255545
		Vitvi01g00175	Glutamine synthetase	0.828294	0.0242136	NA	0.828294	0.000717648	0.0189644	0.828294	5.85055e-06	0.000520482				Vitvi01g00112	UDP-N-acetylglucosamine pyrophosphorylase	1.44783	3.40542e-13	0.644968	0.000229472	0.616352	1.02918e-05
		Vitvi01g00181	Metal-nicotianamine transporter YSL7				0.737375	7.97682e-06	5.24156e-05	0.737375	4.04027e-05	0.00320186				Vitvi01g00115	AICARFT/IMPCHase bienzyme; MGS	-0.933828	1.23516e-09	-0.927049	5.7833e-10	-0.556771	0.000554409
		Vitvi01g00182	MAP3K epsilon protein kinase	0.807043	1.33602e-08	NA	0.807043	NA	2.56774e-07	0.807043	5.5419e-08	NA				Vitvi01g00119	CHR4/MI-2-like (chromatin remodeling 4)			0.631029	0.0218085	0.503287	0.00372002
		Vitvi01g00183	Aminoacyl-tRNA synthetase	0.905397	0.00459182	0.00183474	0.905397	7.65888e-05	1.27943e-05	0.905397	0.0106874	4.38168e-05				Vitvi01g00121	No hit	-0.676684	6.79348e-08
		Vitvi01g00187	Unknown protein	0.921301	3.94931e-05	1.42374e-05	0.921301	0.000632715	0.00114486							Vitvi01g00122	Peroxisomal 2,4-dienoyl-CoA reductase	-0.654686	0.00163361	-0.510919	0.0224518	-0.389043	0.0402322
		Vitvi01g00188	Unknown protein	0.893445	0.000102067	0.000390242	0.893445	0.0238274	0.0355517	0.893445	0.00302916	0.0154223				Vitvi01g00123	No hit	0.96664	0.00340157
		Vitvi01g00189	Unknown protein	0.898642	0.000700252	0.00113326	0.898642	0.000293981	0.000463792	0.898642	0.0082842	NA				Vitvi01g00128	Coatomer subunit delta	-0.417566	0.00402461			-0.377636	0.0274439
		Vitvi01g00196	Receptor protein kinase PERK1	0.756894	0.00012845	5.1777e-05	0.756894	0.000553797	0.000305019	0.756894	NA	0.00283285				Vitvi01g00130	Ser/Thr protein kinase	-0.285713	0.0489264
		Vitvi01g00198	Calcium-binding protein CML	0.701608	6.65457e-07	NA	0.701608	5.95787e-05	NA	0.701608	0.0204455	NA				Vitvi01g00133	ParB nuclease domain-containing protein					0.885998	0.0032048
		Vitvi01g00199	Phospholipid-transporting ATPase	0.887559	NA	0.036016	0.887559	2.5839e-06	8.75493e-06	0.887559	0.00882801	0.00941866				Vitvi01g00134	Protein NAP1 (Nck-associated protein 1)	-0.708046	0.000356876
		Vitvi01g00214	Phosphoenolpyruvate carboxylase	0.766524	0.000611316	0.00335658	0.766524	5.59337e-05	NA	0.766524	0.00959924	0.0359394				Vitvi01g00135	ARE1	-0.877754	2.05926e-05	-0.759619	2.15111e-06	-0.407218	0.0339958
		Vitvi01g00216	No hit	0.920287	9.36919e-09	NA	0.920287	0.000951955	0.000758098	0.920287	0.00742815	NA				Vitvi01g00136	VAMP726 (VESICLE-associated membrane protein)	-0.715583	8.32843e-06	-0.432561	0.0160919
		Vitvi01g00220	Unknown protein	0.754972	0.00377291	0.0336472	0.754972	NA	0.0303604							Vitvi01g00137	Chaperonin GroEL	1.05133	2.10751e-06
		Vitvi01g00224	CHUP1 (chloroplast unusual positioning 1)	0.900409	0.00543493	0.00292117	0.900409	0.000172897	6.65354e-05	0.900409	NA	2.6192e-07				Vitvi01g00139	Exocyst complex component EXO84 C					-0.309399	0.0339958
		Vitvi01g00226	Cationic amino acid transporter 8	0.939602	1.4753e-06	NA	0.939602	NA	4.30142e-05	0.939602	4.58061e-13	NA				Vitvi01g00140	Inositol monophosphatase family protein			-0.507497	0.0305901
		Vitvi01g00233	Zinc finger (C3HC4-type ring finger)	0.859986	0.000689293	0.00155648	0.859986	6.36803e-06	NA	0.859986	0.0104922	0.00780581				Vitvi01g00141	No hit	2.52762	5.76372e-05	4.57256	4.19134e-29	-1.66005	2.51118e-07
		Vitvi01g00237	NAC domain-containing protein 8	0.817393	0.000124812	0.00150259	0.817393	2.00803e-05	NA	0.817393	0.00620268	0.0101618				Vitvi01g00142	Ribosomal protein L27 (RPL27C) 60S	0.633145	0.0251939	0.623297	0.000903841	0.506078	0.0170509
		Vitvi01g00238	Serine/threonine-protein kinase SNT7, chloroplast precursor	0.85509	0.000756567	0.00148598	0.85509	0.00301383	0.0011534	0.85509	0.000464303	NA				Vitvi01g00143	Lecithine cholesterol acyltransferase			0.590851	0.000137064
		Vitvi01g00243	Symbiosis receptor-like kinase	0.881844	0.000229277	0.0125996	0.881844	0.0181082	NA							Vitvi01g00146	Peptidase, trypsin serine and cysteine proteases			0.645088	0.000106532
		Vitvi01g00245	Methionine aminopeptidase 1B, chloroplast precursor	0.860164	0.023738	0.013625	0.860164	1.22706e-06	2.54428e-05	0.860164	5.64406e-08	1.52267e-06				Vitvi01g00149	Glutathione S-transferase, C-terminal					-0.271271	0.0355471
		Vitvi01g00249	Myb family	0.857685	2.09355e-07	6.02451e-06	0.857685	NA	2.27001e-06	0.857685	1.22229e-06	NA				Vitvi01g00151	Alpha-1,4-glycosyltransferase	-0.463314	0.0148549
		Vitvi01g00251	Unknown protein	0.731179	0.00317343	0.00915864	0.731179	0.00039882	NA	0.731179	NA	0.0131263				Vitvi01g00152	Unknown protein					0.358206	0.0275405
		Vitvi01g00255	Transmembrane protein FT27/PFT27	0.902662	0.000106834	0.000404964	0.902662	NA	0.0374431	0.902662	NA	8.93351e-07				Vitvi01g00157	Glycine decarboxylase	-1.12049	3.58475e-09	-1.86177	7.05586e-16	-0.669126	0.000823677
		Vitvi01g00259	Choline transporter	0.870379	6.85698e-07	NA	0.870379	0.00878601	0.0416472							Vitvi01g00161	Splicing factor 3A subunit 1	0.870952	1.0918e-09	0.709005	0.00654584	0.334443	0.0140924
		Vitvi01g00265	Protein phosphatase 2 regulatory subunit A	0.910287	0.0162968	0.0295105	0.910287	1.11428e-05	8.93452e-05	0.910287	0.00111423	0.00780615				Vitvi01g00165	Ribosomal protein L36a/L44 (RPL36aB) 60S					0.554142	0.000134097
		Vitvi01g00266	Aluminum-activated malate transporter 9	0.88103	2.50135e-06	3.08346e-05	0.88103	5.38633e-09	NA	0.88103	0.000990209	0.00586745				Vitvi01g00168	HUA2 (enhancer of AG-4 2)	0.402414	0.0047449	0.760029	0.00334664	1.32812	9.11432e-17
		Vitvi01g00271	Unknown protein	0.915683	6.70098e-05	0.000336449	0.915683	0.00546699	0.00988724	0.915683	0.000619684	0.00403053				Vitvi01g00169	Peptidoglycan-binding LysM domain-containing protein	0.500783	0.00640554			0.908732	2.67688e-06
		Vitvi01g00275	Unknown protein	0.857878	9.92538e-05	NA	0.857878	1.01507e-07	5.94739e-08	0.857878	NA	5.27108e-05				Vitvi01g00170	Photosystem II stability/assembly factor, chloroplast (HCF136)					0.594064	0.00417886
		Vitvi01g00278	DNA repair protein RAD23	0.851906	4.25436e-05	0.000112369	0.851906	4.79505e-05	0.000351344	0.851906	0.000158158	0.000265939				Vitvi01g00171	Zinc finger (C3HC4-type ring finger)	-0.371928	0.0226575
		Vitvi01g00279	Unknown protein	0.920186	9.46761e-12	NA	0.920186	0.000744576	9.00001e-05	0.920186	NA	1.28088e-07				Vitvi01g00173	Nucleolin	0.284978	0.0358732
		Vitvi01g00280	Alpha-glucosidase	0.858476	2.46958e-06	NA	0.858476	1.6278e-10	NA							Vitvi01g00174	Lectin	-0.525063	0.010422
		Vitvi01g00281	No hit	0.727078	0.0142175	0.0187857	0.727078	NA	4.61673e-06	0.727078	4.54237e-05	NA				Vitvi01g00175	Glutamine synthetase					-0.382972	0.0136307
		Vitvi01g00287	Protein kinase PKN/PRK1	0.808364	1.45774e-06	NA	0.808364	0.00225075	0.00215986	0.808364	NA	0.00415457				Vitvi01g00181	Metal-nicotianamine transporter YSL7	1.66865	2.43772e-11	1.92462	0.0027392
		Vitvi01g00291	Lateral organ boundaries protein 41	0.926097	NA	8.55736e-06	0.926097	5.89256e-05	0.00321703	0.926097	0.0040479	0.0141357				Vitvi01g00182	MAP3K epsilon protein kinase	-0.753481	1.63846e-06
		Vitvi01g00292	fiber protein Fb34	0.872255	8.71802e-05	0.00380782	0.872255	NA	0.00206326	0.872255	0.00142666	0.00523424				Vitvi01g00183	Aminoacyl-tRNA synthetase			0.390383	0.00792565	0.601985	1.91817e-06
		Vitvi01g00293	Ribosomal protein L15, chloroplast (CL15) 50S				0.774915	1.5447e-06	4.70408e-06	0.774915	0.022154	NA				Vitvi01g00186	Unknown protein			-0.659429	0.012351
		Vitvi01g00295	Monoglyceride lipase	0.840264	0.0136036	0.00740475	0.840264	0.00245307	0.00172539	0.840264	NA	0.0467368				Vitvi01g00187	Unknown protein			-0.825098	0.00033326
		Vitvi01g00299	IMP dehydrogenase/GMP reductase	0.754779	3.14479e-07	NA	0.754779	3.07409e-06	NA	0.754779	1.52667e-06	NA				Vitvi01g00188	Unknown protein	2.40968	0.00621903	4.16261	1.91565e-45	-1.72291	2.16837e-42
		Vitvi01g00300	Bifunctional nuclease	0.890426	0.00137546	NA	0.890426	0.000483784	0.00432504	0.890426	0.000750726	0.00287142				Vitvi01g00189	Unknown protein			0.76576	0.00929204	-0.582251	0.0057825
		Vitvi01g00303	Glutaminyl-tRNA synthetase	0.920981	NA	0.000466722	0.920981	4.09835e-09	2.851e-07	0.920981	NA	2.46646e-05				Vitvi01g00192	no hit	-1.83683	0.0326961	-3.5731	1.81075e-05	-4.17634	3.67948e-06
		Vitvi01g00306	Unknown				0.824796	9.43788e-08	NA	0.824796	5.2005e-06	NA				Vitvi01g00196	Receptor protein kinase PERK1					-0.600752	0.00734093
		Vitvi01g00310	ARG1 (Altered response to gravity 1)	0.855882	1.92146e-09	NA	0.855882	NA	3.81443e-07	0.855882	3.91149e-10	NA				Vitvi01g00198	Calcium-binding protein CML	-1.07249	0.00112961	-1.07316	0.000360656	-1.24403	2.00846e-05
		Vitvi01g00313	EMB2454 (embryo defective 2454)	0.771726	NA	0.0296093	0.771726	2.14109e-07	NA	0.771726	NA	0.010162				Vitvi01g00199	Phospholipid-transporting ATPase			1.89914	6.30319e-18	0.703498	0.018212
		Vitvi01g00325	Protein phosphatase 2C	0.845556	2.82936e-07	NA	0.845556	0.00858924	NA							Vitvi01g00214	Phosphoenolpyruvate carboxylase	-0.458075	0.0159907
		Vitvi01g00326	Carrier protein, Mitochondrial	0.792669	0.000144172	0.00113827	0.792669	0.00306718	0.00348831	0.792669	0.00101	NA				Vitvi01g00216	No hit	1.55911	1.99893e-16	1.59219	6.25894e-12	0.855663	1.39411e-05
		Vitvi01g00330	Unknown protein	0.929461	0.00011465	0.000721499	0.929461	0.000160201	0.0415423	0.929461	3.67868e-07	0.000604412				Vitvi01g00220	Unknown protein	0.466619	0.0166792	0.591725	0.00176477	0.30911	0.024605
		Vitvi01g00335	Receptor-like kinase RHG1	0.716904	0.00205393	NA	0.716904	NA	0.0118029	0.716904	NA	0.00998848				Vitvi01g00224	CHUP1 (chloroplast unusual positioning 1)					2.09907	4.14919e-17
		Vitvi01g00338	Unknown protein	0.707041	0.04775	NA										Vitvi01g00226	Cationic amino acid transporter 8	1.20184	0.000174195
		Vitvi01g00339	Elongator complex protein 2 (ELP2)	0.801932	4.99582e-06	5.1213e-05	0.801932	NA	0.00462944	0.801932	0.000728679	0.00310218				Vitvi01g00227	Coiled-coil domain containing 130	0.641263	0.00010714	0.494939	0.0264796	0.82411	1.16506e-07
		Vitvi01g00340	Phosphatidic acid phosphatase / PAP2	0.928455	2.27843e-05	0.000128258	0.928455	6.93659e-06	0.00510736	0.928455	0.00072044	0.00310254				Vitvi01g00230	DNA-binding protein, chloroplast nucleoid			-3.86125	0.00191444
		Vitvi01g00343	Amino acid permease	0.917402	2.54414e-05	0.00166091	0.917402	NA	0.00331509							Vitvi01g00233	Zinc finger (C3HC4-type ring finger)			1.11966	0.00011151	0.665677	0.00038225
		Vitvi01g00346	Zinc finger (B-box type)	0.877657	0.000327423	0.00697877	0.877657	NA	1.61882e-06	0.877657	0.00409317	0.0278818				Vitvi01g00236	ILP1 (Increased level of polyploidy1-1d)	0.698037	0.000155473	0.599825	0.045954
		Vitvi01g00352	Receptor serine/threonine kinase PR5K	0.953185	3.84481e-14	NA	0.953185	NA	0.0210062	0.953185	3.62959e-05	NA				Vitvi01g00237	NAC domain-containing protein 8	-0.893766	0.000224082	-0.427997	0.0249358	-0.548255	0.00977808
		Vitvi01g00353	Receptor serine/threonine kinase PR5K	0.859935	5.80063e-05	0.0252548				0.859935	0.0003698	NA				Vitvi01g00238	Serine/threonine-protein kinase SNT7, chloroplast precursor			0.663317	0.000353316	1.06691	3.66122e-08
		Vitvi01g00354	Zinc finger (C3HC4-type ring finger)	0.722337	0.00696743	0.0298647	0.722337	5.1273e-07	NA							Vitvi01g00243	Symbiosis receptor-like kinase	-1.20875	4.13845e-15	-0.889883	1.95469e-06	-0.920293	0.000132979
		Vitvi01g00360	fructose-bisphosphate aldolase, chloroplast precursor				0.81817	7.96472e-08	1.88108e-07	0.81817	1.58349e-07	1.30125e-06				Vitvi01g00244	AP2 domain-containing protein RAP2.8	3.43799	0.00123065			-3.36343	5.83949e-05
		Vitvi01g00362	Phosphatidylserine synthase 2	0.766999	0.00136732	0.00801364	0.766999	0.00873693	0.0259567	0.766999	0.00541085	0.00997842				Vitvi01g00249	Myb family	1.18175	2.19339e-06
		Vitvi01g00368	APG2 (albino and pale green 2)	0.719931	4.06717e-05	4.86854e-05	0.719931	0.00331371	0.0031926	0.719931	0.00920628	0.0181204				Vitvi01g00251	Unknown protein			0.556056	0.0135434	0.498762	0.00096675
		Vitvi01g00376	Programmed cell death 6-interacting protein	0.801393	NA	5.62115e-05	0.801393	6.01103e-05	NA	0.801393	8.57148e-05	0.000906804				Vitvi01g00252	PFT1 (phytochrome and flowering time 1) MED25			0.602544	0.00660289
		Vitvi01g00377	Tetratricopeptide repeat protein 5	0.717381	0.00117936	0.00503113				0.717381	0.0103292	0.0121557				Vitvi01g00254	ATP-dependent Clp protease adaptor protein ClpS containing protein					0.720333	0.000162826
		Vitvi01g00379	Unknown protein	0.744684	0.00985794	NA	0.744684	0.00149469	0.0192824	0.744684	0.002474	0.0238203				Vitvi01g00255	Transmembrane protein FT27/PFT27			0.622931	0.000596035	1.0412	3.40705e-18
		Vitvi01g00380	S locus-linked protein SLL2	0.936118	0.00365198	0.0036974	0.936118	0.016032	0.00479068							Vitvi01g00259	Choline transporter	-0.535292	0.00865037			-0.739593	2.99994e-05
		Vitvi01g00382	Quiescin-sulfhydryl oxidase 2 ATQSOX2				0.751853	0.0036106	0.00629357	0.751853	0.00403106	NA				Vitvi01g00265	Protein phosphatase 2 regulatory subunit A			0.508834	0.000719505	0.471021	0.00219568
		Vitvi01g00384	Unknown protein	0.883916	0.0252	0.00334454	0.883916	0.00012488	0.000157068	0.883916	NA	0.00651162				Vitvi01g00266	Aluminum-activated malate transporter 9	-0.586957	0.00853487
		Vitvi01g00385	Ribose 5-phosphate isomerase	0.824752	0.000123588	0.000107382	0.824752	6.43181e-05	2.88462e-05	0.824752	1.52854e-05	1.316e-05				Vitvi01g00271	Unknown protein	1.86954	1.45325e-10	2.72202	1.90603e-24	-1.01715	2.5729e-11
		Vitvi01g00386	Auxin Efflux Carrier	0.922247	NA	5.39617e-06	0.922247	3.27964e-06	4.36034e-06	0.922247	0.000660569	NA				Vitvi01g00273	Agenet domain-containing protein					-0.5542	0.000945767
		Vitvi01g00390	ABC transporter G member 2	0.838032	6.51516e-06	0.000139152										Vitvi01g00275	Unknown protein	1.00532	3.78008e-05	0.934978	0.00644715
		Vitvi01g00391	Glycosyltransferase family 14	0.817308	8.80184e-05	0.000324725	0.817308	0.000133827	NA							Vitvi01g00278	DNA repair protein RAD23	-0.346376	0.0324166	0.513868	0.00408507
		Vitvi01g00397	Multi copper oxidase type 1	0.977661	0.000480254	0.000303427	0.977661	0.00730638	0.00241016	0.977661	0.000474817	0.000410692				Vitvi01g00279	Unknown protein	1.7893	5.72377e-14	0.900326	1.88774e-06	0.895983	1.50582e-06
		Vitvi01g00398	LPR1 (Low Phosphate Root1) multicopper oxidase	0.817197	0.0334926	0.027404	0.817197	0.0191471	0.0126039	0.817197	0.0157264	0.0187417				Vitvi01g00280	Alpha-glucosidase	-1.91111	1.58274e-12	-3.79343	2.27879e-22	-1.03244	0.0155733
		Vitvi01g00401	Myb domain protein 4				0.799682	1.24276e-05	8.97916e-05	0.799682	0.0409087	0.020164				Vitvi01g00281	No hit			-0.936376	0.0286629
		Vitvi01g00402	Armadillo/beta-catenin repeat / U-box domain-containing protein	0.888101	0.000449815	0.00173131	0.888101	0.00719087	0.00263821	0.888101	0.00421703	0.00336095				Vitvi01g00287	Protein kinase PKN/PRK1	0.473573	0.00214984	0.519617	0.00197601
		Vitvi01g00411	Auxin transport protein (PIN3)	0.803509	6.2468e-05	NA	0.803509	6.53895e-07	3.46192e-06	0.803509	NA	6.03292e-05				Vitvi01g00288	Constans-like 16					1.17073	0.00468347
		Vitvi01g00412	Homeobox-leucine zipper protein 17 (HB-17)	0.767797	2.03645e-05	0.000717918	0.767797	0.00464208	0.000691164	0.767797	0.0273038	0.0133012				Vitvi01g00291	Lateral organ boundaries protein 41	1.78021	1.30277e-05	1.27346	1.58179e-08	2.36594	7.0166e-30
		Vitvi01g00415	Serine carboxypeptidase-like 50 SCPL50 (	0.824435	7.82934e-05	NA	0.824435	0.0154671	0.0305044	0.824435	0.0102468	0.0151349				Vitvi01g00292	fiber protein Fb34	-1.32144	3.88951e-09	-0.99775	1.66732e-11	-0.491954	0.00482316
		Vitvi01g00417	MAPK (MPK9)	0.914418	0.0175508	0.0486218	0.914418	1.24956e-08	1.26334e-05	0.914418	8.0423e-09	NA				Vitvi01g00293	Ribosomal protein L15, chloroplast (CL15) 50S			-0.569783	0.00284869
		Vitvi01g00418	Diadenosine 5',5'''-P1,P4-tetraphosphate hydrolase	0.776626	NA	6.07569e-05	0.776626	0.000460811	0.000361793	0.776626	0.000132334	0.000144279				Vitvi01g00296	Asp/Glu racemase			0.684444	0.0279057
		Vitvi01g00422	SEC12-like protein 2 STL2P	0.888972	0.00358567	0.00349327	0.888972	7.60824e-06	0.000605289	0.888972	NA	0.0183132				Vitvi01g00299	IMP dehydrogenase/GMP reductase	1.31524	2.81976e-06	0.909512	0.001028	0.515743	0.0394133
		Vitvi01g00444	GTPase activating protein				0.719786	1.06243e-05	NA							Vitvi01g00300	Bifunctional nuclease			2.86029	5.17111e-41	0.381968	0.0113603
		Vitvi01g00446	DELLA protein GAI1	0.701075	1.98833e-05	NA	0.701075	0.000295721	NA	0.701075	8.55297e-07	NA				Vitvi01g00302	(myb domain protein 62	2.1375	2.1622e-05
		Vitvi01g00447	Protein BCCIP homolog	0.712166	0.000331188	NA				0.712166	2.40465e-07	NA				Vitvi01g00303	Glutaminyl-tRNA synthetase			1.48628	2.26984e-12
		Vitvi01g00448	Unknown protein	0.87676	0.000164095	1.21755e-05	0.87676	9.00149e-06	NA	0.87676	NA	0.016845				Vitvi01g00306	Unknown			-1.36442	1.90511e-07	-1.01298	0.00080259
		Vitvi01g00450	Armadillo/beta-catenin repeat				0.797023	6.89227e-05	7.61555e-06	0.797023	3.4032e-06	NA				Vitvi01g00310	ARG1 (Altered response to gravity 1)	-0.554048	0.00083782
		Vitvi01g00451	Clathrin assembly protein 8	0.826903	0.00164074	0.010781	0.826903	NA	0.000650148							Vitvi01g00317	unknown	2.82929	0.000132685	2.66277	0.000292396	-2.17198	8.52178e-10
		Vitvi01g00453	Cysteine-rich RLK10	0.717648	3.44554e-05	0.000214643				0.717648	0.00468614	0.0177671				Vitvi01g00325	Protein phosphatase 2C	-2.25686	1.99244e-21	-3.08251	5.38375e-51	-1.49743	6.92707e-06
		Vitvi01g00454	High mobility group protein HMGI/Y-1	0.738285	5.8775e-08	NA				0.738285	NA	4.36039e-05				Vitvi01g00326	Carrier protein, Mitochondrial	-0.52302	0.00228116	-0.554398	0.0206814	-0.462583	0.0278388
		Vitvi01g00455	Phosphoglucomutase, cytoplasmic	0.872149	3.99701e-05	0.000228308	0.872149	3.36424e-05	NA	0.872149	0.000621576	0.00177134				Vitvi01g00330	Unknown protein	0.383086	0.0294489
		Vitvi01g00465	PGPS/D12				0.856426	1.56192e-06	3.74411e-06	0.856426	8.51831e-05	NA				Vitvi01g00331	Reticulon family protein (RTNLB9)	-4.87996	1.36551e-12	-2.96559	2.21417e-12
		Vitvi01g00467	F-box domain containing protein				0.744945	NA	2.48003e-08							Vitvi01g00335	Receptor-like kinase RHG1	-1.51767	0.0117133	-2.24275	4.81915e-10	-1.79747	1.62593e-06
		Vitvi01g00473	Jasmonate ZIM domain-containing protein 3	0.752127	2.05155e-05	NA				0.752127	0.0391846	0.0330636				Vitvi01g00339	Elongator complex protein 2 (ELP2)	0.746187	0.000143354	0.534956	0.017556
		Vitvi01g00476	Erwinia induced protein 2	0.736429	0.00951414	0.0376817	0.736429	3.07269e-07	NA	0.736429	0.0214947	NA				Vitvi01g00342	Amino acid permease	-0.873645	0.00445692
		Vitvi01g00478	Caleosin	0.873804	NA	0.00199756	0.873804	0.0194276	0.00644512	0.873804	3.20426e-06	NA				Vitvi01g00343	Amino acid permease	1.45272	5.69417e-16	2.03514	5.53182e-31	1.31658	1.30727e-12
		Vitvi01g00479	Ubiquitin-conjugating enzyme E2 variant 1	0.781023	NA	3.65767e-06	0.781023	0.0292967	0.0157475							Vitvi01g00345	Ubiquitin family					0.601865	0.0269913
		Vitvi01g00482	Zinc finger (Ran-binding) family	0.721963	0.000435146	0.00527784				0.721963	0.0223577	NA				Vitvi01g00346	Zinc finger (B-box type)	-1.74111	1.72654e-07	-0.516177	0.00303984
		Vitvi01g00484	SET domain-containing protein	0.775111	4.35835e-06	4.6523e-06	0.775111	0.000336888	NA	0.775111	1.33495e-05	NA				Vitvi01g00348	Receptor kinase homolog LRK10			2.16599	0.0300273	-4.22464	1.23985e-10
		Vitvi01g00487	HEAT repeat-containing protein	0.821715	4.87956e-05	NA	0.821715	0.011955	0.0391063	0.821715	NA	0.0106302				Vitvi01g00352	Receptor serine/threonine kinase PR5K	-3.64103	1.84715e-24	-3.17659	7.35821e-42	-1.99359	2.21019e-14
		Vitvi01g00488	Nuclear pore complex protein Nup155 (Nucleoporin 155)	0.79841	6.78074e-09	NA										Vitvi01g00353	Receptor serine/threonine kinase PR5K	-3.40174	6.43496e-15	-3.15459	1.98856e-28	-1.57682	8.39176e-05
		Vitvi01g00497	Microtubule associated protein (MAP70-1)	0.810802	2.6011e-07	NA	0.810802	0.00234626	0.00103237	0.810802	0.00662562	NA				Vitvi01g00354	Zinc finger (C3HC4-type ring finger)	-0.795034	0.00322666
		Vitvi01g00499	Adagio protein 1	0.882947	9.8882e-07	2.33537e-05	0.882947	0.000323051	NA	0.882947	0.00422919	0.0102194				Vitvi01g00355	Poly(A) polymerase	-1.00905	0.00109162
		Vitvi01g00505	RDR1 (RNA-dependent RNA polymerase 1)	0.814417	3.70804e-08	NA	0.814417	1.72885e-08	NA	0.814417	5.08113e-06	NA				Vitvi01g00360	fructose-bisphosphate aldolase, chloroplast precursor			-0.641302	0.00172404	-0.346027	0.0123894
		Vitvi01g00508	NSL1 (necrotic spotted lesions 1)	0.718556	0.00121535	0.0253087	0.718556	0.00271773	NA	0.718556	0.00227853	NA				Vitvi01g00362	Phosphatidylserine synthase 2	1.68145	1.87853e-24			0.919296	0.0010361
		Vitvi01g00509	Trehalose-phosphatase	0.821477	4.59011e-05	0.00156152	0.821477	0.0143876	NA	0.821477	0.0102087	NA				Vitvi01g00369	Unknown protein	0.315773	0.0394523
		Vitvi01g00511	Heat stress transcription factor A-8	0.809285	1.47885e-07	3.30361e-07				0.809285	0.000465089	0.00190088				Vitvi01g00373	ATP synthase beta chain 2, mitochondrial					-0.507952	0.00065096
		Vitvi01g00515	Small nuclear ribonucleoprotein D2	0.759808	0.00621701	0.023087	0.759808	NA	4.30034e-05	0.759808	1.12795e-07	NA				Vitvi01g00376	Programmed cell death 6-interacting protein	0.41646	0.011781	0.759372	0.000249487
		Vitvi01g00516	Myrosinase precursor				0.776917	0.00281186	0.00219311	0.776917	NA	3.79331e-07				Vitvi01g00379	Unknown protein	-1.1452	0.00124578	-1.01793	0.00176491	-1.21694	0.000296078
		Vitvi01g00518	RNA recognition motif (RRM)-containing protein	0.883676	0.00199929	0.0354963	0.883676	NA	0.0420241							Vitvi01g00383	Repressor of RNA polymerase III transcription MAF1					0.73	6.34591e-05
		Vitvi01g00521	Lectin protein kinase family				0.772307	6.88014e-06	6.57426e-06	0.772307	6.26804e-06	NA				Vitvi01g00384	Unknown protein	-0.884327	1.38966e-06	-1.11102	3.81385e-06
		Vitvi01g00523	THO complex subunit 2	0.758169	0.00185281	NA	0.758169	NA	5.49676e-05							Vitvi01g00385	Ribose 5-phosphate isomerase			-0.497488	0.01877
		Vitvi01g00524	Erwinia induced protein 2	0.705897	0.0143745	0.0161287	0.705897	0.00887331	0.0120157	0.705897	0.00181218	0.0019396				Vitvi01g00386	Auxin Efflux Carrier	-0.543608	6.31495e-05	-0.611291	0.00011726
		Vitvi01g00526	Receptor protein kinase	0.783517	0.000185118	NA	0.783517	0.00248777	NA	0.783517	4.45531e-05	NA				Vitvi01g00390	ABC transporter G member 2	0.64519	0.00219416	0.632318	5.29174e-05	0.546029	0.00565977
		Vitvi01g00530	Constans interacting protein 6	0.811414	1.03475e-07	3.50381e-07				0.811414	0.000406229	0.00053385				Vitvi01g00391	Glycosyltransferase family 14			1.28706	4.95217e-11
		Vitvi01g00533	Xyloglucan endotransglycosylase	0.780193	0.00228013	0.0026687	0.780193	3.86212e-05	NA	0.780193	0.000405526	0.00127654				Vitvi01g00392	Pentatricopeptide (PPR) repeat-containing protein	0.525127	0.00733712
		Vitvi01g00537	Hydroxyproline-rich glycoprotein	0.717833	0.00136488	0.00555747	0.717833	0.00749754	0.0241785	0.717833	0.0142549	0.0218198				Vitvi01g00393	Heavy-metal-associated domain-containing protein					1.31373	0.000751547
		Vitvi01g00539	Purple acid phosphatase 3 ATPAP3/PAP3	0.930563	1.32636e-06	3.80828e-06	0.930563	2.34264e-05	NA	0.930563	7.99213e-07	0.000101003				Vitvi01g00397	Multi copper oxidase type 1			1.5792	9.6209e-10
		Vitvi01g00543	Microtubule associated protein (MAP65-6)				0.707285	0.000850381	0.00271766	0.707285	6.2799e-05	NA				Vitvi01g00398	LPR1 (Low Phosphate Root1) multicopper oxidase			0.74868	0.0125888
		Vitvi01g00552	Indeterminate(ID)-domain 16	0.861508	2.58464e-05	8.91867e-05	0.861508	0.00319733	0.00255304	0.861508	0.000646972	0.00255473				Vitvi01g00401	Myb domain protein 4	-0.490692	0.0291596	-1.75711	1.07304e-21	0.827315	0.00570394
		Vitvi01g00556	Deoxymugineic acid synthase	0.820006	2.81857e-07	1.40288e-06				0.820006	0.00052339	0.00121716				Vitvi01g00402	Armadillo/beta-catenin repeat / U-box domain-containing protein	-1.70641	1.50941e-12	-2.97264	9.16519e-20	-1.83478	1.11056e-09
		Vitvi01g00561	Endomembrane protein 70	0.824574	0.000350288	0.031847	0.824574	0.00015055	NA	0.824574	0.000101294	NA				Vitvi01g00405	Quinolinate phosphoribosyl transferase	0.377808	0.0270321
		Vitvi01g00563	Potassium transporter (KUP1)	0.810001	NA	3.30757e-06	0.810001	0.000163773	5.6157e-06	0.810001	NA	2.41873e-08				Vitvi01g00408	Molecular chaperone DnaJ			-2.92873	0.000274581
		Vitvi01g00567	Unknown protein	0.796745	0.00759971	0.0468611	0.796745	5.8833e-12	NA							Vitvi01g00409	Unknown protein	-0.782612	0.00547554	-1.01393	5.21519e-08	-0.967188	1.26622e-05
		Vitvi01g00568	Glutamate decarboxylase	0.880803	8.98861e-05	0.000448809	0.880803	0.000803542	0.0101722	0.880803	0.001378	0.0183061				Vitvi01g00411	Auxin transport protein (PIN3)	1.34951	0.000187258			-0.639324	0.00427052
		Vitvi01g00571	Peptide transporter PTR2-B	0.856274	9.89306e-07	NA	0.856274	0.00186893	0.0014021	0.856274	0.00942604	NA				Vitvi01g00412	Homeobox-leucine zipper protein 17 (HB-17)	1.59506	0.000167952	3.28035	5.82602e-21	2.42906	4.82408e-12
		Vitvi01g00576	NADH dehydrogenase (ubiquinone) 1 beta subcomplex 7	0.838906	0.00210105	0.00269877	0.838906	0.00196029	0.000882281	0.838906	0.014853	0.0173683				Vitvi01g00415	Serine carboxypeptidase-like 50 SCPL50 (	-1.68469	1.43031e-08	-0.957702	0.00208861	-2.93162	7.2927e-26
		Vitvi01g00579	Unknown protein	0.800464	1.6449e-05	2.4602e-05	0.800464	0.0121849	0.0384174	0.800464	0.0010347	0.000240715				Vitvi01g00418	Diadenosine 5',5'''-P1,P4-tetraphosphate hydrolase	-0.890102	5.84825e-07	-0.796679	0.0012959
		Vitvi01g00587	B-keto acyl reductase	0.882511	0.000298412	NA	0.882511	2.74261e-06	8.04602e-06	0.882511	0.0486466	NA				Vitvi01g00421	Unknown protein			0.545362	0.0266749
		Vitvi01g00589	Photosystem II core complex proteins psbY, chloroplast precursor	0.811065	0.00138942	0.0259783	0.811065	NA	3.49914e-05	0.811065	0.00549192	0.0382015				Vitvi01g00424	Chaperonin			-1.34155	0.00479805
		Vitvi01g00590	ALB4 (ALBINA 4)	0.729704	1.79947e-07	NA	0.729704	0.00431094	NA	0.729704	0.0040322	NA				Vitvi01g00425	Auxin-independent growth promoter			-0.474187	0.0493092
		Vitvi01g00593	Pectate lyase	0.756185	6.6259e-10	NA				0.756185	0.0200512	0.0491741				Vitvi01g00432	Drug/metabolite transporter DMT family transporter	0.432612	0.0271608			0.671785	0.00138437
		Vitvi01g00594	T-complex protein 1 epsilon subunit	0.81448	0.000195936	0.00136815	0.81448	2.6581e-07	NA	0.81448	0.00979492	0.0244686				Vitvi01g00434	0			-3.48137	1.28952e-12
		Vitvi01g00595	No hit	0.860474	0.000954726	0.0155527				0.860474	0.0165597	0.0336132				Vitvi01g00444	GTPase activating protein	-0.515683	0.0362402	-0.794975	0.00102336
		Vitvi01g00598	Oxysterol binding protein	0.808026	0.000504496	0.00372269	0.808026	0.00692629	NA	0.808026	0.0090375	0.0158482				Vitvi01g00445	Senescence-associated protein					-0.742145	3.82487e-06
		Vitvi01g00599	SDA1							0.701016	4.06356e-05	0.000444882				Vitvi01g00446	DELLA protein GAI1	1.2562	6.58619e-05
		Vitvi01g00614	RGLG2 (ring Domain LIGASE2)				0.865468	3.64605e-06	4.12982e-06	0.865468	2.28055e-06	NA				Vitvi01g00448	Unknown protein	-0.262176	0.0472737
		Vitvi01g00619	CYP71B35	0.868247	3.51401e-05	NA	0.868247	6.27705e-06	0.00114666							Vitvi01g00449	Inorganic carbon transport protein	-1.30417	0.0117962	-2.16379	0.000705866
		Vitvi01g00620	CYP71B34	0.801084	NA	0.00150106	0.801084	0.000184666	0.0122639							Vitvi01g00450	Armadillo/beta-catenin repeat			0.563988	0.00652573	0.635208	3.21512e-05
		Vitvi01g00621	CYP71B34	0.881213	3.01859e-07	NA				0.881213	0.0151876	0.0201839				Vitvi01g00451	Clathrin assembly protein 8			0.769252	9.81072e-05	0.384932	0.00352506
		Vitvi01g00623	Serine/threonine-protein kinase AFC2	0.762132	8.44061e-05	0.000266319	0.762132	4.49935e-05	0.000103827	0.762132	0.00315888	0.00457099				Vitvi01g00452	Unknown protein	-0.749104	0.000117926	-0.573586	0.00161389
		Vitvi01g00626	MAP kinase phosphatase (MKP1)	0.895362	0.000259343	0.00116828	0.895362	0.00726215	0.00874497	0.895362	0.000300959	0.00090951				Vitvi01g00453	Cysteine-rich RLK10	0.504737	0.003821
		Vitvi01g00628	Auxin-independent growth promoter	0.839561	0.0010578	0.00333122				0.839561	5.03804e-05	0.00168635				Vitvi01g00454	High mobility group protein HMGI/Y-1	1.64519	6.22427e-06	1.03332	6.64817e-06
		Vitvi01g00629	Alpha-galactosidase/ hydrolase, hydrolyzing O-glycosyl compounds	0.902294	1.5304e-05	0.000151893	0.902294	0.000138916	0.000303242	0.902294	0.0065774	0.00481339				Vitvi01g00455	Phosphoglucomutase, cytoplasmic	-0.499428	0.000355124
		Vitvi01g00630	DEAH (Asp-Glu-Ala-His) box polypeptide 33	0.892274	3.88621e-05	5.03271e-05	0.892274	0.000212617	7.14451e-05	0.892274	0.00910386	0.00415783				Vitvi01g00465	PGPS/D12	0.655148	0.0146502	1.40566	4.86888e-05	-2.26061	2.65073e-21
		Vitvi01g00631	Unknown protein	0.842692	4.14319e-07	NA										Vitvi01g00467	F-box domain containing protein			-1.09554	0.000338509
		Vitvi01g00632	Quinolinate synthase	0.876372	3.63765e-06	4.13493e-05	0.876372	0.00427476	0.00413807	0.876372	0.00435893	0.0308724				Vitvi01g00468	Beta-1,3-glucanase	-0.933675	3.97424e-05	-0.760085	0.00341321	-0.676315	0.000448881
		Vitvi01g00633	Translation initiation factor eIF-4B	0.845325	9.63066e-08	NA	0.845325	1.07149e-08	NA	0.845325	1.0785e-09	NA				Vitvi01g00471	0	-0.451293	0.0213537
		Vitvi01g00638	Unknown protein	0.742483	0.00109513	0.0209857	0.742483	NA	0.00130323	0.742483	0.0126049	0.0344203				Vitvi01g00473	Jasmonate ZIM domain-containing protein 3	-0.767775	7.87095e-06	-0.38726	0.0424271	-0.542518	0.011545
		Vitvi01g00640	ATP-binding region	0.870041	NA	5.40742e-06	0.870041	5.18192e-05	NA	0.870041	6.51891e-07	3.61524e-05				Vitvi01g00474	Zinc finger (C2H2 type) protein pux2			-0.353612	0.0363928	-0.385357	0.0139212
		Vitvi01g00641	Unknown protein	0.702635	NA	1.39315e-05										Vitvi01g00476	Erwinia induced protein 2	-0.388957	0.0201254
		Vitvi01g00646	Octicosapeptide/Phox/Bem1p (PB1) domain-containing protein				0.800281	1.29758e-06	3.22047e-06	0.800281	0.00136562	NA				Vitvi01g00478	Caleosin			1.15189	1.22285e-06	1.31923	1.35522e-13
		Vitvi01g00650	ABC transporter B member 5	0.70941	0.0279559	NA	0.70941	0.00412655	0.00222216	0.70941	0.0292111	NA				Vitvi01g00479	Ubiquitin-conjugating enzyme E2 variant 1	0.642251	0.000284971			0.569112	1.31253e-05
		Vitvi01g00652	Unknown protein	0.833193	0.00149025	0.0408021										Vitvi01g00481	1-aminocyclopropane-1-carboxylate oxidase	1.22996	0.000244349	1.50108	2.71436e-10	0.741461	0.00593432
		Vitvi01g00658	Copper amine oxidase	0.854375	NA	1.40394e-05	0.854375	0.0142249	0.00081888							Vitvi01g00482	Zinc finger (Ran-binding) family	-0.727028	0.00326624	-0.662452	0.035542
		Vitvi01g00659	Armadillo	0.758905	0.000958921	NA	0.758905	9.83472e-05	7.98482e-05	0.758905	NA	0.000172117				Vitvi01g00483	Nudix hydrolase 18			-0.705239	0.0166168
		Vitvi01g00660	Sel1 domain protein repeat-containing protein	0.803588	1.94318e-09	NA				0.803588	NA	0.000729963				Vitvi01g00484	SET domain-containing protein					0.443636	0.0336426
		Vitvi01g00664	Anthranilate phosphoribosyltransferase				0.854084	NA	7.70609e-07	0.854084	2.48394e-11	NA				Vitvi01g00486	Ankyrin repeat					0.457237	0.00374989
		Vitvi01g00672	Alliin lyase precursor	0.871537	NA	8.05669e-10	0.871537	NA	1.49333e-11	0.871537	NA	3.89297e-11				Vitvi01g00487	HEAT repeat-containing protein	0.532646	0.00508352
		Vitvi01g00674	Triacylglycerol lipase	0.908394	9.1046e-07	5.44014e-06	0.908394	0.0023833	NA	0.908394	0.00137384	0.00149803				Vitvi01g00488	Nuclear pore complex protein Nup155 (Nucleoporin 155)	0.54614	8.29508e-05	0.691538	0.00313212	0.544774	0.00011149
		Vitvi01g00676	Carboxyl-terminal proteinase				0.818037	0.00159298	0.00665495	0.818037	NA	0.0161727				Vitvi01g00497	Microtubule associated protein (MAP70-1)	-1.08215	8.12143e-17	-0.673101	8.33375e-05	-0.572858	0.0164163
		Vitvi01g00681	Alpha-glucan water dikinase, chloroplast precursor	0.813312	0.0190363	NA	0.813312	0.00173831	0.00211423	0.813312	0.000368419	0.014449				Vitvi01g00499	Adagio protein 1	1.79237	1.3272e-06	1.59342	1.79865e-17	1.06264	3.86054e-09
		Vitvi01g00682	Nitrate transporter2.5	0.705905	0.00488063	NA				0.705905	0.00935067	0.0290185				Vitvi01g00502	Aspartate-semialdehyde dehydrogenase					-0.522363	0.00608721
		Vitvi01g00685	Cysteine-rich receptor-like protein kinase 3	0.778906	0.00683088	0.00301047	0.778906	2.10364e-05	0.000533742	0.778906	0.00179589	0.0107628				Vitvi01g00503	RDR1 (RNA-dependent RNA polymerase 1)	-2.66737	2.82979e-07	-1.93969	0.000561472	-1.64871	7.0718e-05
		Vitvi01g00689	Cysteine-rich receptor-like protein kinase 2	0.899499	NA	0.0244276	0.899499	0.00356624	0.0145704	0.899499	2.79397e-09	NA				Vitvi01g00505	RDR1 (RNA-dependent RNA polymerase 1)	-1.18069	1.31903e-15	0.518057	0.000420403
		Vitvi01g00695	PMR5 (powdery mildew resistant 5)	0.899349	2.48585e-06	3.33334e-05	0.899349	0.0357479	0.0177039	0.899349	0.000610888	0.00112294				Vitvi01g00508	NSL1 (necrotic spotted lesions 1)	1.29586	1.0026e-05
		Vitvi01g00696	NIK3 (NSP- interacting kinase 3)	0.851832	0.00029332	0.0121964	0.851832	7.2975e-08	NA	0.851832	9.48077e-08	NA				Vitvi01g00509	Trehalose-phosphatase	1.20545	1.0959e-08	0.758207	0.000182376	0.821907	0.000623678
		Vitvi01g00698	ATP-citrate synthase	0.897537	0.00701523	0.0034336	0.897537	0.0112818	0.00158742	0.897537	0.0123953	NA				Vitvi01g00511	Heat stress transcription factor A-8	0.390243	0.0453839			-0.410998	0.0393973
		Vitvi01g00705	S-ribonuclease binding protein SBP1	0.747706	2.74348e-08	NA	0.747706	9.79205e-05	NA	0.747706	NA	0.000581216				Vitvi01g00515	Small nuclear ribonucleoprotein D2	0.483374	0.0475219	-0.416536	0.0414752
		Vitvi01g00712	phosphatidylinositol 3-kinase				0.829305	0.0213694	0.0104447	0.829305	5.41443e-09	NA				Vitvi01g00516	Myrosinase precursor					0.460996	0.000583691
		Vitvi01g00713	ADP-ribosylation factor A1B				0.768407	8.24983e-06	0.00122837							Vitvi01g00518	RNA recognition motif (RRM)-containing protein	-0.828534	9.63219e-07	-1.18106	9.86926e-07	-0.868896	0.000487373
		Vitvi01g00714	Galactinol synthase	0.879063	1.4459e-08	NA	0.879063	0.000583064	0.00104188							Vitvi01g00521	Lectin protein kinase family					-3.17917	2.55139e-21
		Vitvi01g00716	Pantothenate kinase 2	0.956806	0.000386818	0.000268872	0.956806	4.83185e-08	6.66771e-08	0.956806	2.03504e-10	9.25472e-09				Vitvi01g00523	THO complex subunit 2			0.64335	0.0025198	0.440107	0.01698
		Vitvi01g00717	OBP32pep	0.801322	NA	0.000110804	0.801322	0.0139866	0.00199001							Vitvi01g00525	Avr9/Cf-9 rapidly elicited protein	2.04003	0.0243272	2.40974	0.000330113	-2.63766	4.84911e-13
		Vitvi01g00719	Protein disulfide isomerase	0.86186	7.06551e-07	1.84259e-06				0.86186	0.000297554	0.00121223				Vitvi01g00526	Receptor protein kinase	-0.821807	8.85258e-11	-1.30212	3.98127e-07	-1.07127	2.72035e-06
		Vitvi01g00722	DC1 domain-containing protein	0.741063	3.97584e-05	0.000244974				0.741063	0.00237033	0.00318408				Vitvi01g00529	Zinc finger protein 4					-0.781751	0.0434146
		Vitvi01g00729	SRO2 (similar to rcd one 2)	0.786482	6.35802e-05	6.81639e-05	0.786482	0.00104546	0.000274781	0.786482	0.000162853	0.000458217				Vitvi01g00530	Constans interacting protein 6			0.323317	0.0407175
		Vitvi01g00735	Carbonic anhydrase, beta	0.827079	0.00638146	NA	0.827079	5.19512e-06	0.00107147							Vitvi01g00533	Xyloglucan endotransglycosylase	-0.341586	0.027816	0.64609	0.00254585	0.859988	3.19442e-06
		Vitvi01g00738	Quinone oxidoreductase, chloroplast precursor	0.899846	0.000227065	0.000116426	0.899846	7.46677e-07	9.03699e-07	0.899846	0.0305168	NA				Vitvi01g00537	Hydroxyproline-rich glycoprotein	-0.427679	0.0125641	-0.749573	0.00576803	-0.943983	5.77092e-07
		Vitvi01g00772	Pre-mRNA-processing factor 17	0.870704	0.000288059	0.00198869	0.870704	0.00138428	0.036961	0.870704	3.18387e-05	0.00656259				Vitvi01g00539	Purple acid phosphatase 3 ATPAP3/PAP3	0.529792	0.024267	2.2894	1.50631e-35	0.599634	0.00392023
		Vitvi01g00782	Armadillo/beta-catenin repeat	0.753237	0.000517525	NA	0.753237	0.000712927	0.000768361	0.753237	0.0299128	NA				Vitvi01g00543	Microtubule associated protein (MAP65-6)	-0.770253	0.00437036	-1.27186	3.30566e-10	-0.842147	0.00679854
		Vitvi01g00787	Aldehyde dehydrogenase 1 precursor	0.90247	NA	0.0376173	0.90247	1.09159e-07	4.78337e-06	0.90247	NA	0.0104629				Vitvi01g00552	Indeterminate(ID)-domain 16	0.959032	0.000767897	1.09542	8.56443e-07
		Vitvi01g00788	U4/U6 small nuclear ribonucleoprotein PRP31	0.909343	2.88218e-05	0.000577417	0.909343	2.4474e-05	NA							Vitvi01g00556	Deoxymugineic acid synthase	2.47076	0.00132575	3.72895	4.76783e-24	1.98993	5.95577e-10
		Vitvi01g00789	Spermidine synthase	0.805489	4.30973e-05	0.000128578	0.805489	0.0004691	0.00109364	0.805489	0.010828	0.0159402				Vitvi01g00561	Endomembrane protein 70	-0.762595	7.79541e-07
		Vitvi01g00791	Potassium transporter (KUP7)	0.790869	0.0411613	0.0223823	0.790869	0.00459317	0.00579988							Vitvi01g00563	Potassium transporter (KUP1)	-0.692808	0.00162815	0.644352	0.00237359
		Vitvi01g00792	K+ uptake permease 6	0.919059	1.30898e-10	NA										Vitvi01g00567	Unknown protein	-1.92405	4.61025e-09	-2.64983	8.66044e-12
		Vitvi01g00797	Adaptor protein complex AP-1, gamma 1 subunit	0.875658	0.001176	0.00536153	0.875658	NA	3.92683e-06	0.875658	1.01307e-06	0.000746135				Vitvi01g00568	Glutamate decarboxylase	2.01402	9.71502e-13	-2.05811	6.54412e-15	-1.97721	1.23674e-13
		Vitvi01g00798	NHL repeat-containing protein	0.723968	0.00136866	0.00379097	0.723968	NA	0.00107132	0.723968	0.00101777	0.00195725				Vitvi01g00571	Peptide transporter PTR2-B	0.800627	4.18479e-07	0.738101	7.92245e-07	0.34607	0.00523133
		Vitvi01g00799	NHL repeat-containing protein	0.863974	0.00164368	0.049098	0.863974	NA	4.48034e-05							Vitvi01g00576	NADH dehydrogenase (ubiquinone) 1 beta subcomplex 7			-0.663564	0.0038799
		Vitvi01g00814	Nodulin MtN21 family	0.972403	3.42146e-05	NA	0.972403	0.000993658	NA	0.972403	7.19943e-07	NA				Vitvi01g00579	Unknown protein					0.610146	0.000407283
		Vitvi01g00816	Bet v I allergen	0.849386	1.0799e-11	NA	0.849386	NA	0.000100904	0.849386	1.67279e-08	NA				Vitvi01g00580	B-keto acyl reductase			-4.18803	0.000909065
		Vitvi01g00823	DEAD/DEAH box helicase (RH22)	0.775292	2.59729e-06	NA	0.775292	4.96723e-08	NA	0.775292	9.62352e-07	NA				Vitvi01g00587	B-keto acyl reductase	-0.812913	2.4761e-10	-1.5599	3.01437e-29
		Vitvi01g00825	Unknown protein	0.737641	0.00664032	NA	0.737641	NA	0.000322457							Vitvi01g00588	Unknown protein			-1.87167	0.00200425
		Vitvi01g00832	Unknown protein	0.914819	6.18442e-08	NA	0.914819	0.0129567	0.00312591							Vitvi01g00589	Photosystem II core complex proteins psbY, chloroplast precursor	-1.9996	2.10155e-07	-1.13348	0.000255552
		Vitvi01g00833	Nucleobase-ascorbate transporter 6 (NAT6)				0.853266	2.14119e-05	3.16289e-05	0.853266	NA	9.44291e-06				Vitvi01g00590	ALB4 (ALBINA 4)	0.581053	0.00146322
		Vitvi01g00842	Leaf senescence protein	0.902659	3.76877e-10	NA	0.902659	NA	9.0008e-07							Vitvi01g00593	Pectate lyase	-6.57427	1.05392e-32	-6.92916	4.43648e-161	-4.28858	5.86792e-35
		Vitvi01g00843	IAA-amino acid hydrolase 1 (ILR1)	0.973157	0.000224805	NA				0.973157	0.00629991	NA				Vitvi01g00594	T-complex protein 1 epsilon subunit	-0.519453	0.00478334
		Vitvi01g00845	Zinc finger protein 5	0.922079	3.4236e-07	NA	0.922079	2.19009e-06	0.000450946	0.922079	NA	0.0165933				Vitvi01g00595	No hit	0.514417	0.000693948	0.635217	0.000628569	0.290047	0.0368094
		Vitvi01g00846	Sterile alpha motif (SAM) domain-containing	0.771956	0.000309786	NA	0.771956	0.000104077	NA	0.771956	0.0143254	0.0284139				Vitvi01g00596	Actin related protein 3	-0.419982	0.0132847			-0.295471	0.0394518
		Vitvi01g00850	Metalloendoproteinase 1 precursor	0.729287	NA	0.000294216	0.729287	0.000273854	0.00113315							Vitvi01g00598	Oxysterol binding protein	-1.17291	1.3725e-12	-2.01621	2.58373e-23	-0.571251	0.00400488
		Vitvi01g00852	Unknown protein	0.90584	3.89045e-05	0.00318053	0.90584	1.2715e-05	0.0003456	0.90584	0.000999313	NA				Vitvi01g00604	Unknown protein			-0.927382	0.00322945
		Vitvi01g00857	ARR3 typeA				0.907393	5.33452e-06	0.00147761							Vitvi01g00608	Transducin family protein / WD-40 repeat					-0.884248	0.000458766
		Vitvi01g00859	Unknown protein	0.903465	6.71302e-06	0.00173096	0.903465	3.51319e-06	NA	0.903465	7.42883e-05	NA				Vitvi01g00611	Unknown protein	-3.2924	4.52362e-08	-2.0944	2.34785e-13	-2.18497	3.32489e-08
		Vitvi01g00860	Glycosyl transferase family 8 protein	0.89166	0.000148909	0.000679327	0.89166	0.000114595	0.000102845	0.89166	0.000599818	0.000608337				Vitvi01g00613	Cellulase	-0.498485	0.046795	-0.703762	0.00465011
		Vitvi01g00861	Pyruvate dehydrogenase E1 component alpha subunit				0.777316	0.000488854	0.000870696	0.777316	0.000198208	0.000385213				Vitvi01g00614	RGLG2 (ring Domain LIGASE2)					-3.10002	1.85756e-39
		Vitvi01g00862	Antiviral helicase SKI2				0.722902	0.0358831	0.0175055	0.722902	8.32211e-07	NA				Vitvi01g00619	CYP71B35			1.16112	1.79831e-06	1.04193	3.96408e-08
		Vitvi01g00864	Binding	0.884813	0.000221455	0.000131094	0.884813	2.42309e-06	0.00025413	0.884813	1.49052e-07	6.82161e-06				Vitvi01g00620	CYP71B34			1.12089	8.14294e-05	0.806084	0.000169424
		Vitvi01g00868	LRR receptor-like serine/threonine-protein kinase	0.868148	0.0480778	0.0196008	0.868148	NA	6.47839e-06	0.868148	0.0145889	0.00721167				Vitvi01g00621	CYP71B34	0.99099	0.00279052	1.35881	6.14058e-07	0.950372	9.76136e-05
		Vitvi01g00869	Unknown protein				0.869153	0.00165796	0.00199935							Vitvi01g00623	Serine/threonine-protein kinase AFC2	0.414949	0.00796337
		Vitvi01g00875	R protein L6	0.931695	1.68923e-07	NA	0.931695	1.1003e-06	9.00741e-07	0.931695	1.65068e-06	NA				Vitvi01g00626	MAP kinase phosphatase (MKP1)	0.443231	0.00212888	0.559952	0.000821662
		Vitvi01g00876	ZCW32 (BIGPETAL, BIGPETALUB)	0.86261	0.00080438	NA	0.86261	7.78595e-10	NA							Vitvi01g00629	Alpha-galactosidase/ hydrolase, hydrolyzing O-glycosyl compounds	-0.742399	0.00139633	-1.3927	1.32462e-10	-0.888849	8.63213e-09
		Vitvi01g00883	Unknown protein	0.894076	NA	0.000517344	0.894076	3.68826e-06	NA	0.894076	3.18818e-06	0.00270562				Vitvi01g00630	DEAH (Asp-Glu-Ala-His) box polypeptide 33			0.360359	0.043886
		Vitvi01g00885	Glycosyl transferase family 14 protein	0.72604	1.00589e-05	NA	0.72604	2.19093e-06	NA	0.72604	NA	8.7153e-07				Vitvi01g00631	Unknown protein	-1.15846	3.99833e-07	-1.06131	0.000350158	-0.60164	0.0440649
		Vitvi01g00886	Unknown protein				0.733546	0.000364781	NA	0.733546	0.000205749	NA				Vitvi01g00632	Quinolinate synthase	2.88016	9.34815e-22	2.06331	1.57195e-05
		Vitvi01g00889	Glutathione S-transferase 29 GSTU18	0.714404	0.0249592	0.049502	0.714404	0.000623065	0.018253							Vitvi01g00633	Translation initiation factor eIF-4B	0.6807	0.00648538
		Vitvi01g00898	Unknown protein	0.886477	1.19425e-07	NA	0.886477	0.000699695	0.00129562							Vitvi01g00638	Unknown protein	-2.49087	6.03179e-07	-1.50553	6.72246e-10	-1.18018	2.04948e-05
		Vitvi01g00906	DnaJ homolog, subfamily B, member 4				0.859255	8.57374e-07	0.0007491							Vitvi01g00640	ATP-binding region			0.605172	0.000336449
		Vitvi01g00907	Thioredoxin H-type 2 (Trx-H-2)	0.95235	3.41924e-06	5.49455e-05	0.95235	0.00833803	0.0107808	0.95235	3.42511e-05	6.95427e-05				Vitvi01g00641	Unknown protein					-0.677718	0.0016691
		Vitvi01g00908	Glycine-rich protein	0.792851	0.00223281	0.00424024				0.792851	1.58517e-06	4.55724e-05				Vitvi01g00642	Acetylglucosaminyltransferase					-0.360865	0.00961186
		Vitvi01g00909	Adenosine/AMP deaminase active site	0.765981	0.000700731	NA				0.765981	0.00020607	0.00993624				Vitvi01g00646	Octicosapeptide/Phox/Bem1p (PB1) domain-containing protein			0.786578	4.50085e-06	0.81619	2.00846e-05
		Vitvi01g00914	Protein kinase 5'-AMP-activated	0.90147	8.35459e-07	3.73188e-06	0.90147	2.65011e-06	2.07015e-06	0.90147	0.000208824	0.000196705				Vitvi01g00647	Inorganic phosphate transporter 2-1, chloroplast precursor			-0.83238	0.000720312
		Vitvi01g00915	Guanine nucleotide exchange factor protein	0.854638	3.22508e-05	NA	0.854638	NA	1.38584e-05	0.854638	NA	0.0207848				Vitvi01g00649	Cyclin-related					0.501084	0.0135119
		Vitvi01g00916	Homeobox protein 54	0.892992	NA	0.0482265										Vitvi01g00650	ABC transporter B member 5			1.5268	1.58081e-11	0.939618	0.00132918
		Vitvi01g00917	Unknown protein				0.737189	5.03766e-09	NA	0.737189	9.31936e-07	0.00202951				Vitvi01g00652	Unknown protein	1.69715	1.1101e-13	1.40376	3.51011e-08	1.30103	4.11498e-18
		Vitvi01g00918	Homeodomain leucine zipper protein HB-1	0.914847	0.000131459	NA	0.914847	5.14197e-10	NA							Vitvi01g00658	Copper amine oxidase	-0.681923	0.000285605	-2.12718	3.57594e-26	-1.07403	2.64357e-06
		Vitvi01g00921	Nitrate transporter 1:2	0.83608	0.00174467	0.00746209	0.83608	0.0035877	0.0405425	0.83608	0.0041878	NA				Vitvi01g00659	Armadillo	0.850257	0.0138883	0.922212	0.0123469
		Vitvi01g00928	Unknown protein	0.945436	5.40761e-10	NA	0.945436	2.82357e-05	5.36924e-05	0.945436	9.6074e-12	NA				Vitvi01g00660	Sel1 domain protein repeat-containing protein	0.689414	0.000209379	0.858914	1.72489e-06
		Vitvi01g00929	Band 7 family	0.814398	NA	0.0199793	0.814398	3.8567e-06	3.77606e-06	0.814398	0.0147289	0.0309175				Vitvi01g00662	Alanine transaminase.	-0.285487	0.0476817
		Vitvi01g00930	Porin II, 36kDa	0.789052	0.0486471	0.0265076	0.789052	0.000262674	0.000118185	0.789052	1.02148e-05	3.30427e-05				Vitvi01g00663	Ribose-phosphate pyrophosphokinase 3	0.893742	0.00577444
		Vitvi01g00932	Alpha-amylase isozyme C2 precursor	0.852578	8.77582e-05	0.00117577										Vitvi01g00664	Anthranilate phosphoribosyltransferase			0.402578	0.0469193	0.576054	0.00602617
		Vitvi01g00944	Leucine-rich repeat transmembrane	0.868709	4.09003e-07	NA										Vitvi01g00669	Adaptor-related protein complex 1, mu 1 subunit	-0.468974	0.000666058
		Vitvi01g00945	Calmodulin binding protein	0.842959	2.06857e-06	2.7023e-05				0.842959	0.00505841	0.0150873				Vitvi01g00672	Alliin lyase precursor	-4.23803	5.28443e-05	2.80382	5.66818e-19	0.867601	9.45992e-05
		Vitvi01g00952	MAIGO 1 MAG1	0.787696	1.62134e-05	NA	0.787696	1.15722e-07	NA	0.787696	2.2666e-08	NA				Vitvi01g00674	Triacylglycerol lipase	-1.01099	0.000147148	-1.95451	5.89305e-34	-0.828724	1.54806e-05
		Vitvi01g00954	Protein kinase APK1B	0.937013	1.1804e-06	9.18399e-06	0.937013	0.000279273	0.0441552	0.937013	0.00120434	0.00484266				Vitvi01g00676	Carboxyl-terminal proteinase	-0.701998	0.00189496	-2.02173	2.11342e-16
		Vitvi01g00955	UDP-galactose transporter 3				0.868184	0.0409035	0.0120607	0.868184	0.00772654	0.018547				Vitvi01g00681	Alpha-glucan water dikinase, chloroplast precursor			-0.620606	0.000797768
		Vitvi01g00958	Homeobox-leucine zipper protein HB13	0.769702	8.41682e-09	NA	0.769702	NA	0.0381088	0.769702	0.0240151	0.0150709				Vitvi01g00682	Nitrate transporter2.5			0.850329	6.13307e-06	-0.810429	0.0273813
		Vitvi01g00968	Peptidyl-prolyl cis-trans isomerase cyclophilin-type	0.703765	0.000100598	NA	0.703765	0.0082453	0.0177168							Vitvi01g00689	Cysteine-rich receptor-like protein kinase 2			-1.12127	1.02646e-06	-1.23296	6.24126e-08
		Vitvi01g00971	Ribosomal protein S9 (RPS9C) 40S				0.763343	0.013493	NA							Vitvi01g00695	PMR5 (powdery mildew resistant 5)	-1.33512	3.29977e-07	-2.10425	3.55581e-22	-0.805756	0.00332753
		Vitvi01g00978	No hit	0.803201	0.000112463	NA	0.803201	0.000878932	NA	0.803201	NA	0.00071439				Vitvi01g00696	NIK3 (NSP- interacting kinase 3)	-0.912326	2.09848e-05	-0.421859	0.0345762	-0.676101	1.03937e-05
		Vitvi01g00979	ABA-responsive protein (HVA22c)	0.872349	1.57616e-05	NA	0.872349	1.97848e-05	0.0029178	0.872349	4.50408e-06	0.00325426				Vitvi01g00697	Kelch repeat-containing F-box protein	3.19602	7.16323e-06
		Vitvi01g00993	SUR2	0.760563	NA	0.00069625	0.760563	0.00316882	0.0045339	0.760563	0.00483098	0.00537054				Vitvi01g00698	ATP-citrate synthase			-2.19935	7.56708e-20	-1.60325	8.47922e-12
		Vitvi01g01008	Ribosomal protein L34 (RPL34A) 60S				0.72887	9.32552e-06	6.04595e-06	0.72887	0.00199835	NA				Vitvi01g00705	S-ribonuclease binding protein SBP1	-1.56313	6.42363e-06	-0.577805	0.0163313	-0.802328	0.000311012
		Vitvi01g01009	Unknown protein	0.938278	8.66779e-05	0.00207322	0.938278	NA	0.000200367	0.938278	0.000101942	0.000701106				Vitvi01g00711	Naphthoate synthase	-1.2314	0.000734602	-1.06681	0.000693627
		Vitvi01g01015	Zinc finger (C3HC4-type ring finger)	0.775318	NA	1.62933e-07				0.775318	0.00768944	0.00428845				Vitvi01g00712	phosphatidylinositol 3-kinase					0.384915	0.0124634
		Vitvi01g01017	CP12-2	0.882607	0.0065583	NA	0.882607	1.03406e-05	1.08251e-05	0.882607	0.000195011	0.00317333				Vitvi01g00714	Galactinol synthase	4.12886	1.62679e-59	1.39131	2.73703e-06	2.57305	3.01237e-13
		Vitvi01g01018	Apyrase	0.955592	0.00527147	0.00242236	0.955592	4.52167e-05	0.000232791	0.955592	0.00313812	0.00957359				Vitvi01g00716	Pantothenate kinase 2					-0.721758	4.40843e-07
		Vitvi01g01021	Ribonuclease T2	0.861003	0.010005	0.0286727	0.861003	0.0264495	0.00992238	0.861003	0.000148925	0.000190192				Vitvi01g00717	OBP32pep	-0.465592	0.0222791	-1.23727	1.93898e-12	-0.546817	0.00252569
		Vitvi01g01022	Beta-1,3-galactosyltransferase	0.842404	6.31369e-06	NA	0.842404	0.000696185	0.0199871	0.842404	0.000175783	0.00074469				Vitvi01g00719	Protein disulfide isomerase	0.61134	0.00823262			-0.57608	0.00385494
		Vitvi01g01027	Calcium-binding protein CML				0.869468	9.62601e-08	2.45761e-07	0.869468	7.88696e-05	NA				Vitvi01g00720	Protein disulfide isomerase	-1.62097	0.0031968			-6.30548	1.21495e-07
		Vitvi01g01031	GTP cyclohydrolase I				0.783301	0.000320882	NA	0.783301	0.00012598	0.000495525				Vitvi01g00722	DC1 domain-containing protein	-0.961076	0.00186845	-1.07298	2.02012e-07	-0.648427	0.000386333
		Vitvi01g01033	UbiE/COQ5 methyltransferase	0.761396	NA	0.000190541	0.761396	0.0367071	0.00807811	0.761396	1.11557e-05	NA				Vitvi01g00728	Proline extensin-like receptor kinase 1 (PERK1)	2.41162	0.00192802
		Vitvi01g01034	KH domain-containing protein	0.737277	2.49599e-05	5.53921e-06	0.737277	2.50518e-05	4.44733e-05	0.737277	2.39333e-05	4.6596e-05				Vitvi01g00729	SRO2 (similar to rcd one 2)			0.741611	3.59522e-05	0.53604	0.00670001
		Vitvi01g01038	NAC domain-containing protein 29				0.720035	7.90245e-06	NA	0.720035	0.00157135	0.00138385				Vitvi01g00735	Carbonic anhydrase, beta					-0.689578	0.018936
		Vitvi01g01049	Carrier protein, Mitochondrial				0.762292	3.08503e-07	3.01293e-06	0.762292	0.000134266	0.00153271				Vitvi01g00754	0			2.28684	0.00589864
		Vitvi01g01055	Ankyrin repeat family protein	0.948092	0.000289442	0.00424348	0.948092	0.000188883	0.000995418	0.948092	4.74733e-07	0.00208919				Vitvi01g00780	Equilibrative nucleoside transporter (ENT1)			0.598751	0.000298795
		Vitvi01g01058	ribulose-1,5 bisphosphate carboxylase oxygenase large subunit N-methyltransferase	0.827074	0.0218337	0.0298998	0.827074	7.66151e-06	3.1913e-05	0.827074	0.00286385	0.00868099				Vitvi01g00782	Armadillo/beta-catenin repeat	1.27314	0.00216448	1.60899	1.00061e-12
		Vitvi01g01121	Zinc finger (DHHC type)				0.748821	0.000158457	0.000513069	0.748821	NA	0.0364529				Vitvi01g00784	Xyloglucan endotransglucosylase/hydrolase 28	-2.8632	6.10222e-10	-3.53154	2.26873e-16	-2.18613	0.0159101
		Vitvi01g01165	DREPP plasma membrane polypeptide	0.780342	2.35569e-05	0.000202524				0.780342	0.000667266	0.00115351				Vitvi01g00787	Aldehyde dehydrogenase 1 precursor	0.52538	0.0104599
		Vitvi01g01169	DNA-3-methyladenine glycosidase I	0.9175	5.37297e-05	0.00290808	0.9175	7.45043e-10	NA	0.9175	0.00125229	0.0112758				Vitvi01g00788	U4/U6 small nuclear ribonucleoprotein PRP31	0.489971	0.00173302			0.442972	0.000563196
		Vitvi01g01173	Unknown protein	0.842864	0.00133891	0.00452175	0.842864	0.000819665	0.0391747	0.842864	1.14664e-05	0.000895287				Vitvi01g00789	Spermidine synthase			-0.709909	1.1328e-05
		Vitvi01g01236	CTP-synthetase	0.753944	NA	3.61771e-08	0.753944	NA	0.00110303	0.753944	NA	1.04118e-06				Vitvi01g00791	Potassium transporter (KUP7)			0.414837	0.0303978
		Vitvi01g01268	WD-40 repeat protein	0.819672	0.00427527	0.0103018	0.819672	5.37244e-05	0.0019993	0.819672	3.49669e-05	0.00084694				Vitvi01g00792	K+ uptake permease 6	-1.09809	1.23723e-06	-0.910015	3.38664e-06	-0.954714	3.79677e-08
		Vitvi01g01282	no hit	0.907458	1.73169e-05	0.0038549				0.907458	0.00421482	NA				Vitvi01g00798	NHL repeat-containing protein	-0.328343	0.00670409
		Vitvi01g01284	UDP-glucoronosyl and UDP-glucosyl transferase				0.829697	0.0143631	0.0136651							Vitvi01g00799	NHL repeat-containing protein	-2.36116	9.47281e-30	-3.5622	1.70616e-26	-1.94285	1.32839e-12
		Vitvi01g01291	Unknown protein	0.835232	0.039253	0.0164337	0.835232	0.00269539	0.00835912	0.835232	0.000538118	0.00561453				Vitvi01g00814	Nodulin MtN21 family	-1.0078	1.01765e-06			0.688595	0.03002
		Vitvi01g01302	Pentatricopeptide (PPR) repeat-containing protein	0.800524	0.00411375	NA	0.800524	NA	0.0496141	0.800524	0.0124398	0.0274753				Vitvi01g00816	Bet v I allergen	-7.97138	1.63645e-20	-8.84988	2.2087e-11
		Vitvi01g01311	Heat shock protein 81-1	0.832652	0.000164617	0.000366374	0.832652	0.000196636	0.000161891	0.832652	1.62641e-05	0.000146355				Vitvi01g00823	DEAD/DEAH box helicase (RH22)	0.561998	0.00305932
		Vitvi01g01316	Basic helix-loop-helix (bHLH) family	0.82424	NA	1.23518e-05	0.82424	0.00610372	0.0180011							Vitvi01g00826	RNase H domain-containing protein			-0.708194	0.000725731
		Vitvi01g01346	Aminoalcoholphosphotransferase (AAPT1)	0.870597	2.0244e-05	0.00135052	0.870597	9.45728e-08	NA	0.870597	2.20347e-07	NA				Vitvi01g00830	Cyclin delta-2	-2.44954	6.37922e-06	-2.45679	5.60558e-07
		Vitvi01g01350	No hit	0.807875	5.49389e-05	NA	0.807875	0.000307604	0.00154872	0.807875	0.00132482	NA				Vitvi01g00832	Unknown protein	-1.22239	2.18057e-06	-2.15582	1.78134e-13	-1.4247	7.64337e-05
		Vitvi01g01351	NIK1 (NSP- interacting kinase 1)	0.90671	5.96643e-06	4.49236e-05	0.90671	0.000678861	0.00278732	0.90671	0.000164913	0.000617437				Vitvi01g00833	Nucleobase-ascorbate transporter 6 (NAT6)			0.647411	0.0165379	1.03146	1.33259e-09
		Vitvi01g01354	F-box family protein	0.835679	0.00457215	0.0201161	0.835679	0.00717258	9.18385e-05	0.835679	0.00416251	NA				Vitvi01g00842	Leaf senescence protein	-2.57695	2.95951e-32	-3.61071	1.57206e-32	-2.44182	2.41903e-26
		Vitvi01g01357	Phosphoribulokinase/uridine kinase	0.918257	0.0378783	0.00999061	0.918257	1.50658e-05	0.0384026	0.918257	NA	0.023725				Vitvi01g00843	IAA-amino acid hydrolase 1 (ILR1)			0.733578	0.0117119
		Vitvi01g01360	Unknown protein	0.749535	0.000428731	0.00177375	0.749535	0.00540475	0.0128594	0.749535	0.00483122	0.00848194				Vitvi01g00845	Zinc finger protein 5	1.78955	1.11378e-06	2.67096	9.65882e-41	1.07269	5.01996e-07
		Vitvi01g01362	6-phosphogluconate dehydrogenase	0.945509	0.00734822	NA	0.945509	3.46809e-06	1.67808e-06	0.945509	0.00614836	NA				Vitvi01g00846	Sterile alpha motif (SAM) domain-containing			1.03138	0.000105095
		Vitvi01g01368	Unknown	0.886479	3.00842e-07	NA				0.886479	4.12435e-05	0.0150448				Vitvi01g00850	Metalloendoproteinase 1 precursor	-1.25253	0.0489264			-2.14439	7.80008e-14
		Vitvi01g01372	Zinc finger (DHHC type)	0.931833	9.88618e-08	4.6415e-06				0.931833	3.29869e-05	9.6145e-05				Vitvi01g00852	Unknown protein	0.673057	1.75444e-06	0.516668	0.000690502
		Vitvi01g01374	Unknown protein	0.819579	1.25263e-05	1.74046e-05	0.819579	NA	0.00260899	0.819579	0.0019061	0.00594594				Vitvi01g00857	ARR3 typeA			-0.65128	0.0274631
		Vitvi01g01376	Cell elongation protein / DWARF1 / DIMINUTO (DIM)	0.727285	2.2006e-05	0.00014264	0.727285	0.0410052	0.0306415	0.727285	0.00266619	0.00775678				Vitvi01g00859	Unknown protein	-2.0658	3.8924e-18	-1.41118	2.22538e-11	-0.796246	0.000703139
		Vitvi01g01383	Unknown protein	0.929817	0.0101673	NA	0.929817	0.0387045	0.0159994	0.929817	8.78523e-10	2.54353e-08				Vitvi01g00860	Glycosyl transferase family 8 protein	-1.78838	3.44139e-11	-2.21485	4.82508e-10	-1.90484	1.1433e-14
		Vitvi01g01390	No hit	0.963298	3.53237e-05	0.00581423	0.963298	4.40406e-08	NA	0.963298	1.13661e-16	NA				Vitvi01g00861	Pyruvate dehydrogenase E1 component alpha subunit					-0.65163	2.55511e-05
		Vitvi01g01404	Phototropic-responsive NPH3	0.933419	1.63499e-14	NA	0.933419	1.43154e-09	NA	0.933419	3.03417e-10	NA				Vitvi01g00864	Binding			0.599538	0.0162688
		Vitvi01g01405	Zinc finger (Ran-binding)				0.726257	0.00558382	0.000943332	0.726257	7.8061e-06	8.44231e-06				Vitvi01g00867	Myb family			0.791024	0.000155327
		Vitvi01g01417	Pentatricopeptide (PPR) repeat-containing protein	0.881952	0.000233331	5.99114e-06	0.881952	5.20319e-08	9.71105e-08	0.881952	0.0017894	NA				Vitvi01g00868	LRR receptor-like serine/threonine-protein kinase			-0.517086	0.0130634
		Vitvi01g01430	Unknown protein	0.836675	NA	0.00164431	0.836675	NA	6.14735e-08	0.836675	NA	1.74276e-09				Vitvi01g00870	Serine/threonine protein phosphatase PP2A-1 catalytic subunit (PP2A1)	-0.502111	9.34945e-06
		Vitvi01g01436	Glutaredoxin	0.881951	1.74024e-06	4.62579e-06	0.881951	0.000122589	0.010656	0.881951	0.0279243	0.0287369				Vitvi01g00873	TIR-NBS-LRR disease resistance	-0.716373	0.00470996
		Vitvi01g01440	Aldose reductase	0.780441	NA	0.000678921	0.780441	4.74853e-07	1.27684e-06							Vitvi01g00875	R protein L6	-1.44291	4.73919e-10	-1.02449	0.00393158
		Vitvi01g01443	Tobamovirus multiplication 1 homolog 3	0.814329	0.00493114	NA	0.814329	0.00171964	NA	0.814329	0.00247864	0.0238112				Vitvi01g00876	ZCW32 (BIGPETAL, BIGPETALUB)	-0.981151	2.02586e-05	-2.24389	2.02452e-10	-0.692868	0.0332114
		Vitvi01g01457	Tetratricopeptide repeat (TPR)-containing	0.841977	NA	1.47695e-07	0.841977	NA	0.00174668	0.841977	NA	6.28684e-08				Vitvi01g00883	Unknown protein	-1.18452	2.12162e-06	-2.00179	2.44616e-13	-1.3988	0.000536932
		Vitvi01g01458	Regulator of nonsense transcripts 1	0.732053	NA	2.39227e-06				0.732053	0.00417348	0.0255829				Vitvi01g00885	Glycosyl transferase family 14 protein	0.695289	0.000368699
		Vitvi01g01459	GEM-like protein 5	0.703451	0.00010425	0.000409843				0.703451	0.0164695	0.0321506				Vitvi01g00886	Unknown protein			-1.53512	3.74414e-05
		Vitvi01g01476	Gamma-thionin precursor	0.962514	0.000128112	0.0228389	0.962514	4.18182e-07	0.00756592	0.962514	2.24221e-06	0.0471438				Vitvi01g00893	Glutathione S-transferase 29 GSTU18	3.03556	3.41208e-06
		Vitvi01g01478	UBX domain-containing protein				0.775513	0.0011496	0.00150168	0.775513	1.74787e-05	0.000204263				Vitvi01g00898	Unknown protein	0.622959	4.19379e-05	0.671617	7.27489e-05	0.411674	0.00331013
		Vitvi01g01488	Chr019/ETL1 (chromatin remodeling 19)	0.859917	0.000449905	0.0361747				0.859917	0.000516118	NA				Vitvi01g00906	DnaJ homolog, subfamily B, member 4			-0.695403	0.00829101
		Vitvi01g01493	Indeterminate(ID)-domain 5	0.891843	0.0135097	0.0287718	0.891843	1.90659e-07	NA							Vitvi01g00907	Thioredoxin H-type 2 (Trx-H-2)	-2.44193	1.35642e-16	-1.70197	2.91659e-19	-1.37941	7.8894e-12
		Vitvi01g01500	CAAX amino terminal protease				0.920629	0.000339246	0.00104383	0.920629	0.0322908	NA				Vitvi01g00908	Glycine-rich protein					0.293023	0.0397198
		Vitvi01g01502	Myosin-related	0.796371	NA	4.70319e-05	0.796371	NA	0.0403233	0.796371	2.37477e-07	2.12849e-06				Vitvi01g00909	Adenosine/AMP deaminase active site	-0.576093	0.00555649			-0.440718	0.00126102
		Vitvi01g01503	Zinc finger (C3HC4-type ring finger)	0.853257	0.00377285	0.00433947	0.853257	0.00197555	0.000461526	0.853257	0.00594916	0.00474714				Vitvi01g00914	Protein kinase 5'-AMP-activated	0.641235	0.000729907	0.712324	0.000168823	0.66141	0.000143179
		Vitvi01g01504	FRK1 (FLG22-induced receptor-like kinase 1)	0.859794	2.10433e-07	NA	0.859794	0.00465635	0.00153294	0.859794	NA	0.0451278				Vitvi01g00915	Guanine nucleotide exchange factor protein	-0.601803	0.00186518
		Vitvi01g01505	Zinc finger (C3HC4-type ring finger)	0.703643	0.000108138	0.000212779	0.703643	NA	3.56854e-05	0.703643	0.000838993	NA				Vitvi01g00917	Unknown protein			-1.107	0.00797627
		Vitvi01g01506	Response regulator ARR11 Type-B	0.836996	0.00437836	0.00868613										Vitvi01g00918	Homeodomain leucine zipper protein HB-1	1.06089	2.92005e-06
		Vitvi01g01508	Esterase				0.759398	0.000253851	0.000551866	0.759398	0.000136984	0.000353343				Vitvi01g00921	Nitrate transporter 1:2	-1.37268	2.28819e-06	2.47134	1.51845e-12
		Vitvi01g01528	Signal recognition particle subunit 72 SRP72	0.784263	0.00792343	0.0399367				0.784263	1.84191e-06	NA				Vitvi01g00928	Unknown protein	1.76545	5.0868e-31	2.03077	6.72935e-24
		Vitvi01g01529	F-box domain containing protein	0.940883	4.23937e-08	3.16156e-07	0.940883	0.000918058	NA	0.940883	3.12959e-05	5.29326e-05				Vitvi01g00929	Band 7 family	0.346321	0.00547024
		Vitvi01g01530	Unknown protein	0.729902	NA	6.56308e-05				0.729902	0.0316072	NA				Vitvi01g00930	Porin II, 36kDa					-0.405374	0.00179538
		Vitvi01g01532	Unknown protein	0.729313	6.95114e-06	NA	0.729313	0.00556658	0.00878377							Vitvi01g00932	Alpha-amylase isozyme C2 precursor	1.15481	6.25699e-16	0.909637	2.02847e-06	0.646511	0.0106895
		Vitvi01g01540	Ankyrin repeat	0.884776	4.91829e-08	NA	0.884776	2.92216e-06	9.88828e-05	0.884776	5.94518e-08	NA				Vitvi01g00937	Zinc knuckle	0.928263	0.00111046			0.95833	0.000356666
		Vitvi01g01545	No hit	0.836213	7.94799e-07	1.17112e-06	0.836213	2.9679e-05	2.29586e-05	0.836213	2.7529e-05	2.43957e-05				Vitvi01g00938	ATWHY1/PTAC1 (A. thaliana WHIRLY 1)			-0.443406	0.045824
		Vitvi01g01546	Cyclin-dependent kinase G-1	0.890051	0.0135416	0.0354778	0.890051	NA	5.64634e-05	0.890051	NA	9.60213e-07				Vitvi01g00943	Ubiquitin-conjugating enzyme E2 A	-0.524604	0.00116771			0.332201	0.0487005
		Vitvi01g01548	EMB2421 (embryo defective 2421) monooxygenase	0.875898	0.00109827	NA	0.875898	9.9865e-08	4.86533e-05	0.875898	3.54003e-07	NA				Vitvi01g00944	Leucine-rich repeat transmembrane	-2.01723	1.80789e-21	-2.0144	2.85134e-11
		Vitvi01g01549	Acid phosphatase/vanadium-dependent haloperoxidase	0.709953	0.00991899	NA	0.709953	0.000231986	0.000248654	0.709953	0.000233528	NA				Vitvi01g00945	Calmodulin binding protein	-1.34096	1.85969e-06	-1.44362	2.09862e-10
		Vitvi01g01557	3-oxoacyl-[acyl-carrier-protein] reductase, chloroplast	0.944642	1.98475e-05	0.00029012	0.944642	NA	7.46471e-07	0.944642	0.0450357	0.0390665				Vitvi01g00952	MAIGO 1 MAG1	-0.506203	0.000679215
		Vitvi01g01562	Lipoxygenase				0.879031	4.03595e-05	0.000423522	0.879031	3.40686e-05	0.00425552				Vitvi01g00954	Protein kinase APK1B	0.407789	0.01602	0.781214	5.2146e-07
		Vitvi01g01563	Urease	0.859819	1.01247e-06	3.97289e-06	0.859819	0.000190195	0.000278615	0.859819	2.44858e-05	4.27494e-05				Vitvi01g00955	UDP-galactose transporter 3			-0.63261	0.00306846	-0.507468	0.0103954
		Vitvi01g01567	Unknown protein	0.927605	4.34891e-05	0.000102118	0.927605	2.2911e-08	NA	0.927605	0.000622008	NA				Vitvi01g00957	Unknown protein					0.772919	0.0111006
		Vitvi01g01576	Armadillo/beta-catenin repeat protein / U-box domain-containing	0.844762	0.00118103	8.52711e-05	0.844762	0.0186406	0.0170755	0.844762	0.00155517	0.00172647				Vitvi01g00958	Homeobox-leucine zipper protein HB13	-2.98979	1.15662e-24	-3.65479	2.28743e-27	-3.42567	1.09054e-13
		Vitvi01g01578	ATP binding protein	0.851825	NA	0.0324386	0.851825	9.29636e-06	NA							Vitvi01g00959	SUT2 (sucrose transporter 3)			0.613128	0.00676042
		Vitvi01g01580	Pre-mRNA-splicing factor ATP-dependent RNA helicase PRP16				0.71985	0.00283389	0.00442557	0.71985	5.59807e-07	2.79438e-06				Vitvi01g00968	Peptidyl-prolyl cis-trans isomerase cyclophilin-type	-0.767701	0.00207442	-1.22625	9.85408e-06	-0.739814	0.000126425
		Vitvi01g01618	Protein processing in endoplasmic reticulum	0.888388	0.0109598	0.00105778	0.888388	NA	1.81027e-09							Vitvi01g00975	Pentatricopeptide (PPR) repeat-containing protein	1.13453	0.00913472
		Vitvi01g01620	Unknown protein	0.895537	5.29097e-05	2.52832e-05				0.895537	8.20316e-09	1.80794e-07				Vitvi01g00978	No hit	0.431809	0.0348301	0.696427	0.0032779	1.07731	1.47608e-11
		Vitvi01g01624	GTPase EngC	0.859799	7.25375e-05	0.000655376	0.859799	0.000498904	0.000438029	0.859799	0.00258414	0.0303568				Vitvi01g00979	ABA-responsive protein (HVA22c)	-1.74723	0.000170212	-2.20056	3.05165e-09	-1.62381	4.5108e-08
		Vitvi01g01631	Exostosin	0.900119	0.0101611	NA	0.900119	4.06578e-07	1.47712e-07	0.900119	0.00595289	0.0236121				Vitvi01g00981	Unknown protein			-0.407984	0.0331378
		Vitvi01g01648	LHCA2 (Photosystem I light harvesting complex gene 2)	0.816462	0.000184913	NA	0.816462	1.89362e-05	1.43683e-05	0.816462	9.61776e-06	NA				Vitvi01g00993	SUR2	0.444785	0.00886804	0.624902	0.00426922
		Vitvi01g01650	Zinc finger (MYND type)	0.754195	NA	0.0413267	0.754195	0.00432014	0.0305277							Vitvi01g00995	Ankyrin protein kinase	-1.16474	2.59466e-05	-0.720932	1.11878e-05
		Vitvi01g01657	0	0.762836	0.0154103	NA	0.762836	0.00229436	0.0059814							Vitvi01g01008	Ribosomal protein L34 (RPL34A) 60S			-0.723603	0.0103926
		Vitvi01g01658	Splicing factor YT521-B				0.769174	0.00102144	0.00128372	0.769174	7.07478e-07	5.5446e-06				Vitvi01g01009	Unknown protein	-1.35927	1.85546e-06
		Vitvi01g01659	Zinc finger (Ran-binding)	0.916216	5.04173e-06	1.36988e-05	0.916216	0.000148556	6.00586e-05	0.916216	0.000346726	0.000219613				Vitvi01g01013	Zinc finger homeobox 30	2.94452	4.57253e-08			3.46575	0.014614
		Vitvi01g01662	F-box domain containing protein	0.913389	NA	0.000635537	0.913389	7.57568e-05	0.000133323	0.913389	7.91307e-07	0.000127426				Vitvi01g01015	Zinc finger (C3HC4-type ring finger)	1.09746	3.13986e-08	0.670438	0.00728702	0.668282	0.00808429
		Vitvi01g01664	DNAJ heat shock N-terminal domain-containing protein	0.86218	0.000163117	0.00179459	0.86218	1.58833e-05	0.000240169	0.86218	0.00217186	0.0192212				Vitvi01g01017	CP12-2	-0.978849	0.000384586	-1.09406	5.88871e-06	1.73731	1.58379e-17
		Vitvi01g01671	Calmodulin-binding protein	0.960889	2.42532e-05	0.000113425	0.960889	0.00203976	0.0292759	0.960889	0.00436258	0.0390205				Vitvi01g01018	Apyrase			0.804452	2.53781e-09	0.64189	2.0642e-07
		Vitvi01g01677	SEPALLATA3	0.862771	0.00164072	0.00270775	0.862771	0.000113145	0.00846997	0.862771	0.00539777	0.0142981				Vitvi01g01021	Ribonuclease T2	-1.23696	0.000433581	-2.05462	4.73961e-07
		Vitvi01g01678	Squamosa promoter-binding protein 13 (SPL13)				0.87712	0.00194154	0.0307296							Vitvi01g01022	Beta-1,3-galactosyltransferase	-0.845279	0.000355124	-0.935748	1.22926e-05	-0.456174	0.0384021
		Vitvi01g01680	WRKY DNA-binding protein 75	0.90684	8.04617e-07	2.49302e-05	0.90684	0.00022386	0.00165561	0.90684	0.00019175	0.00206539				Vitvi01g01023	Zinc finger (C3HC4-type ring finger)			-0.525955	0.0125775
		Vitvi01g01682	Sphingosine-1-phosphate lyase	0.907522	NA	0.0179676	0.907522	1.23904e-06	0.000432451	0.907522	NA	0.0291798				Vitvi01g01026	Cycling DOF factor 2	-0.863681	0.00372188			-0.557176	0.0230084
		Vitvi01g01683	Pentatricopeptide (PPR) repeat-containing protein	0.764821	NA	1.0136e-08				0.764821	0.00304519	0.000848995				Vitvi01g01027	Calcium-binding protein CML			3.22357	4.22691e-10	-2.82363	2.60383e-38
		Vitvi01g01686	Unknown protein	0.835413	0.0016107	0.0492701	0.835413	NA	3.98765e-06	0.835413	2.0983e-07	NA				Vitvi01g01030	Expansin [Vitis labrusca x Vitis vinifera] EXPA15			-2.26506	2.49137e-39
		Vitvi01g01700	Glucose-6-phosphate 1-dehydrogenase 2, chloroplast precursor	0.90507	0.00038358	0.000602738	0.90507	NA	0.00149528	0.90507	0.000270556	0.000908108				Vitvi01g01031	GTP cyclohydrolase I			0.495507	0.00773445	0.536744	0.00945685
		Vitvi01g01701	11-beta-hydroxysteroid dehydrogenase	0.934337	5.09443e-08	NA	0.934337	3.62449e-12	NA							Vitvi01g01034	KH domain-containing protein	-0.313048	0.028181
		Vitvi01g01703	11-beta-hydroxysteroid dehydrogenase	0.936942	NA	1.34976e-06	0.936942	4.65439e-06	NA							Vitvi01g01035	Oxygen evolving enhancer 3 (PsbQ)	-1.09102	0.0036774	-1.97525	0.0136743
		Vitvi01g01704	ACT domain containing protein (ACR4)				0.909544	3.54614e-13	NA	0.909544	2.69878e-05	0.0115724				Vitvi01g01038	NAC domain-containing protein 29			-1.13703	5.87187e-05
		Vitvi01g01706	Amidohydrolase	0.71295	0.0108488	0.0188489	0.71295	0.0285069	NA							Vitvi01g01055	Ankyrin repeat family protein	-0.549976	4.37016e-05
		Vitvi01g01718	PBS1 (avrPphB susceptible 1)	0.832714	0.00284149	0.0391198	0.832714	0.000330615	NA	0.832714	0.0082557	0.0430448				Vitvi01g01058	ribulose-1,5 bisphosphate carboxylase oxygenase large subunit N-methyltransferase			0.872515	0.0130634	0.921041	0.0334902
		Vitvi01g01719	Nodulin MtN3	0.831551	0.000915704	0.00123827	0.831551	0.000124884	0.000173729	0.831551	0.00162471	0.00215914				Vitvi01g01121	Zinc finger (DHHC type)			-0.693424	0.00154341	-0.427459	0.0139817
		Vitvi01g01722	NAC domain-containing protein 83	0.891291	3.42336e-08	2.94741e-08	0.891291	8.2257e-08	2.76377e-07	0.891291	0.000420908	0.000245988				Vitvi01g01132	Unknown protein	-0.721757	0.0260002	-1.37521	0.000318814	-1.33122	0.00399867
		Vitvi01g01724	Pyruvate dehydrogenase E1 component subunit beta	0.942646	8.73457e-05	6.75787e-06	0.942646	8.1472e-10	9.82506e-08	0.942646	4.87359e-11	1.39315e-09				Vitvi01g01137	Unknown protein			0.461962	0.0117963
		Vitvi01g01726	Hydroxyproline-rich glycoprotein family protein	0.934343	0.000614361	0.0239359				0.934343	0.000265196	NA				Vitvi01g01153	Division regulator MinE, Plastid					0.853327	1.00011e-05
		Vitvi01g01730	Armadillo/beta-catenin repeat	0.821515	NA	1.56063e-07				0.821515	8.71927e-09	NA				Vitvi01g01165	DREPP plasma membrane polypeptide	-1.34247	1.40237e-07	-1.08604	9.29394e-08	-0.621501	0.00026172
		Vitvi01g01734	GEM-like protein 5	0.87253	0.00604028	0.0019268	0.87253	7.47807e-06	1.19097e-05	0.87253	NA	8.27471e-05				Vitvi01g01169	DNA-3-methyladenine glycosidase I	-4.46634	2.16406e-24	-0.901457	0.000881221	-0.811961	4.43702e-06
		Vitvi01g01737	Unknown protein	0.891864	0.000698089	0.00187675	0.891864	0.00699474	0.0183544	0.891864	0.000640244	0.000973277				Vitvi01g01236	CTP-synthetase	-2.85927	1.05161e-09	-1.16363	0.000119205
		Vitvi01g01745	Basic helix-loop-helix (bHLH) family	0.829164	NA	9.18231e-06	0.829164	2.78381e-05	2.54783e-05	0.829164	0.000650617	NA				Vitvi01g01282	no hit	-2.32952	1.92197e-21	-2.43886	1.82634e-42	-1.4082	2.18619e-11
		Vitvi01g01748	ACP4 (Acyl carrier protein 4)	0.905518	2.0798e-07	5.31411e-06				0.905518	9.41822e-07	5.30495e-06				Vitvi01g01291	Unknown protein	-0.450084	0.0278903	-1.15891	2.29949e-08
		Vitvi01g01750	Unknown protein	0.810431	5.87323e-05	0.000614182	0.810431	0.00179487	NA	0.810431	0.000110104	0.00166337				Vitvi01g01295	Translin-associated factor X			-0.804649	0.0110102
		Vitvi01g01754	Unknown protein	0.889714	9.86529e-08	NA	0.889714	0.00113867	0.00176031							Vitvi01g01302	Pentatricopeptide (PPR) repeat-containing protein			1.06515	0.00670497	0.920779	0.00117201
		Vitvi01g01756	Pentatricopeptide (PPR) repeat-containing protein	0.87996	0.000490417	0.00284494	0.87996	NA	0.00971236	0.87996	2.54092e-05	0.00131494				Vitvi01g01311	Heat shock protein 81-1					0.574421	0.000115382
		Vitvi01g01759	Auxin response factor 2	0.871273	1.89351e-06	NA	0.871273	2.67431e-07	NA	0.871273	2.78148e-10	NA				Vitvi01g01316	Basic helix-loop-helix (bHLH) family	0.50119	0.0174354			0.809957	0.00885585
		Vitvi01g01763	Unknown protein	0.888189	1.82539e-05	NA	0.888189	4.11617e-05	0.00196924	0.888189	0.000101535	0.0162753				Vitvi01g01317	Unknown protein	-0.649585	0.0202604			-0.592206	0.0369535
		Vitvi01g01773	ORTH2/VIM1 (variant in methylation 1)	0.837453	0.000359798	0.000666575	0.837453	0.00653297	0.012201	0.837453	2.5399e-05	0.00125168				Vitvi01g01320	Unknown					-3.28479	4.83694e-11
		Vitvi01g01774	Glycyl tRNA synthetase	0.739498	NA	0.00041388	0.739498	NA	5.91161e-06	0.739498	6.74857e-08	NA				Vitvi01g01345	Unknown protein					1.33423	0.00285425
		Vitvi01g01776	Ubiquinol-cytochrome C reductase iron-sulfur subunit, mitochondrial	0.717279	4.29324e-05	NA				0.717279	NA	2.90563e-06				Vitvi01g01346	Aminoalcoholphosphotransferase (AAPT1)	-1.03647	4.75268e-08	-0.549317	0.000764512	-0.516564	0.00185292
		Vitvi01g01777	SEC14 cytosolic factor				0.884088	0.00168059	0.0117713	0.884088	5.51482e-06	0.000367857				Vitvi01g01350	No hit	-0.700468	6.32284e-06
		Vitvi01g01779	Transaldolase	0.906945	2.66536e-05	NA	0.906945	1.3094e-08	1.3738e-06	0.906945	NA	0.000368742				Vitvi01g01351	NIK1 (NSP- interacting kinase 1)	-2.1998	2.02482e-08
		Vitvi01g01782	CYP51A	0.81862	3.37698e-09	NA	0.81862	0.0103268	NA							Vitvi01g01352	F-box domain containing protein			-0.646751	0.0159797
		Vitvi01g01783	Unknown protein	0.869321	0.00221999	0.0114202	0.869321	0.00577927	0.00826873	0.869321	0.00200849	0.00280708				Vitvi01g01354	F-box family protein			-0.705154	0.00390907
		Vitvi01g01788	Unknown protein	0.870056	0.00154501	0.0105685	0.870056	0.000160641	0.0010278	0.870056	0.00118052	0.00373546				Vitvi01g01357	Phosphoribulokinase/uridine kinase	-0.632122	0.00029818	-1.27112	1.84852e-06	-0.948859	2.44401e-05
		Vitvi01g01789	Unknown protein	0.829108	0.0041575	0.0144883				0.829108	0.00639064	0.00653091				Vitvi01g01360	Unknown protein	0.511617	0.00310278
		Vitvi01g01793	Nudix hydrolase 13	0.72558	4.9121e-05	NA	0.72558	0.0040471	0.0106168							Vitvi01g01361	Longevity-assurance (LAG1)	0.390337	0.0286505
		Vitvi01g01794	U-box domain-containing protein	0.794548	1.10853e-05	2.66231e-05				0.794548	0.00339029	0.0079691				Vitvi01g01368	Unknown	1.49197	2.10604e-08	1.07186	0.0191897
		Vitvi01g01796	Zinc finger (DHHC type)	0.720374	1.764e-06	NA	0.720374	0.000874301	0.000140326	0.720374	1.95801e-05	NA				Vitvi01g01372	Zinc finger (DHHC type)	0.825403	1.6051e-06	0.930187	3.2273e-06	0.491001	0.00372696
		Vitvi01g01798	Unknown protein	0.745603	0.000934417	0.00410347	0.745603	0.000648271	NA	0.745603	0.0116954	0.0289624				Vitvi01g01373	YGGT			-1.89387	4.61755e-06	1.19396	0.0267789
		Vitvi01g01800	Calnexin 1 (CNX1)	0.707549	2.1544e-05	7.17963e-05	0.707549	0.000961286	NA	0.707549	0.00539921	0.0196331				Vitvi01g01374	Unknown protein					-0.42277	0.01712
		Vitvi01g01801	unknown	0.85601	0.000855614	0.00149627	0.85601	0.00024551	9.72218e-05	0.85601	3.22824e-06	6.56817e-05				Vitvi01g01376	Cell elongation protein / DWARF1 / DIMINUTO (DIM)	-1.52818	6.17476e-06
		Vitvi01g01805	Xyloglucan endotransglucosylase/hydrolase precursor	0.75971	9.31603e-07	NA	0.75971	0.00869051	NA	0.75971	0.000165408	NA				Vitvi01g01383	Unknown protein			0.633711	0.000615593	0.755906	0.000185811
		Vitvi01g01812	Histone-lysine N-methyltransferase ASHR2	0.829635	2.28298e-09	NA	0.829635	2.3911e-06	NA	0.829635	0.000334344	NA				Vitvi01g01390	No hit	1.67169	3.52112e-14	0.62089	0.00733684
		Vitvi01g01814	Ribosomal protein L10 (RPL10B) 60S	0.760583	0.000379304	NA	0.760583	NA	1.08856e-07	0.760583	2.74259e-07	NA				Vitvi01g01400	Ankyrin repeat	-1.01887	1.21245e-05
		Vitvi01g01816	Nucleotide exchange factor SIL1	0.740078	0.00220081	0.00231372										Vitvi01g01404	Phototropic-responsive NPH3	-3.86943	4.46017e-35	-2.97892	3.3515e-39	-2.46183	9.06187e-12
		Vitvi01g01821	Unknown protein	0.934234	4.00229e-10	NA	0.934234	0.0108793	0.0169076	0.934234	0.0249809	NA				Vitvi01g01405	Zinc finger (Ran-binding)					0.480043	0.00746465
		Vitvi01g01826	Ethylene-responsive transcription factor ERF114	0.77696	1.70774e-08	NA	0.77696	5.46914e-07	2.71398e-06	0.77696	3.23724e-05	NA				Vitvi01g01414	Unknown protein			0.720493	0.0087958
		Vitvi01g01827	Ethylene-responsive transcription factor ERF118	0.75207	0.0116864	0.0191305	0.75207	4.98115e-07	NA	0.75207	6.2224e-06	NA				Vitvi01g01417	Pentatricopeptide (PPR) repeat-containing protein	1.51097	0.000186794
		Vitvi01g01834	No hit	0.811174	8.08073e-07	NA	0.811174	7.92177e-10	NA							Vitvi01g01430	Unknown protein					0.508603	0.00231088
		Vitvi01g01841	Pentatricopeptide (PPR) repeat-containing protein	0.761817	2.77371e-06	NA				0.761817	0.00488766	0.00883637				Vitvi01g01436	Glutaredoxin					0.308391	0.0139459
		Vitvi01g01842	Pentatricopeptide (PPR) repeat-containing	0.83495	0.00059404	0.00440267	0.83495	0.00532875	0.032939	0.83495	5.98621e-05	0.00126152				Vitvi01g01439	Phytosulfokine receptor	1.34946	4.75251e-05
		Vitvi01g01844	WRKY DNA-binding protein 57	0.724295	0.0368352	0.0186655										Vitvi01g01440	Aldose reductase					-0.349543	0.0480287
		Vitvi01g01845	Remorin	0.819499	0.000519932	0.00709406	0.819499	NA	4.52573e-06	0.819499	0.000117896	0.000406176				Vitvi01g01443	Tobamovirus multiplication 1 homolog 3	-0.346281	0.0275475			0.440726	0.0155188
		Vitvi01g01846	Nodulin	0.888643	0.000762918	NA				0.888643	5.7116e-06	0.000258319				Vitvi01g01447	Zinc finger (CCCH-type) family protein	0.523891	0.00812301
		Vitvi01g01854	RPM1 (resistance to p. syringae pv maculicola 1)	0.770772	0.00353793	0.0248589										Vitvi01g01457	Tetratricopeptide repeat (TPR)-containing	1.15152	1.27228e-05
		Vitvi01g01855	Vacuolar sorting receptor 6	0.937291	3.03157e-05	0.000193903	0.937291	3.45377e-09	NA	0.937291	0.0301069	0.0471884				Vitvi01g01458	Regulator of nonsense transcripts 1	-2.59768	6.29792e-11	-1.75668	1.14458e-08	-1.418	1.35535e-07
		Vitvi01g01858	Pentatricopeptide (PPR) repeat-containing protein	0.800177	4.49435e-09	NA				0.800177	0.000206004	NA				Vitvi01g01459	GEM-like protein 5	1.14305	0.0203998	1.02139	0.00121128
		Vitvi01g01859	Cationic amino acid transporter 5	0.902967	2.2201e-10	NA	0.902967	6.20597e-05	NA	0.902967	1.852e-11	NA				Vitvi01g01460	Salicylic acid-induced fragment 1 protein	-0.781038	0.0326188	-2.34545	4.84266e-09
		Vitvi01g01874	Peptidylprolyl isomerase, FKBP-type	0.8417	3.80762e-05	NA										Vitvi01g01476	Gamma-thionin precursor	-2.14648	1.58558e-14	-0.797196	0.000507119
		Vitvi01g01883	F-box protein PP2-B12 (Protein phloem protein 2-like B12)	0.829169	9.92254e-10	NA				0.829169	0.00646415	NA				Vitvi01g01488	Chr019/ETL1 (chromatin remodeling 19)	0.800369	1.73326e-05	0.643415	8.09388e-05
		Vitvi01g01892	No hit	0.859091	5.94919e-05	0.00200811	0.859091	6.62833e-05	NA	0.859091	0.00287072	0.0146907				Vitvi01g01492	Indeterminate(ID)-domain 5	-0.54392	0.030909
		Vitvi01g01898	Unknown	0.735517	0.000953704	NA	0.735517	3.65981e-05	6.2898e-05	0.735517	NA	0.000175266				Vitvi01g01493	Indeterminate(ID)-domain 5			1.31661	2.84605e-09
		Vitvi01g01903	Metal-dependent phosphohydrolase HD domain-containing protein	0.787663	0.0400647	0.0142081	0.787663	0.000305934	NA	0.787663	0.00354796	0.00425653				Vitvi01g01500	CAAX amino terminal protease			-0.809512	0.0420253
		Vitvi01g01922	No hit	0.836915	1.40138e-05	0.000373177	0.836915	NA	0.000159475	0.836915	0.000344547	0.00218751				Vitvi01g01502	Myosin-related	-0.819938	4.77337e-05
		Vitvi01g01924	IDA (inflorescence deficient in abscission)	0.895494	5.02433e-07	3.61678e-06	0.895494	NA	2.93793e-09	0.895494	0.000904394	0.00919034				Vitvi01g01503	Zinc finger (C3HC4-type ring finger)			-0.877873	0.00100632
		Vitvi01g01934	No hit				0.725128	1.36158e-06	1.34909e-06	0.725128	4.76702e-05	NA				Vitvi01g01504	FRK1 (FLG22-induced receptor-like kinase 1)	-2.04088	5.28548e-12	-1.27961	2.11606e-11	-1.18935	1.22771e-17
		Vitvi01g01935	DNA mismatch repair protein				0.735821	0.0040401	0.00159175	0.735821	6.11713e-06	NA				Vitvi01g01508	Esterase			-0.701645	2.14638e-05	0.559981	0.000664259
		Vitvi01g01954	No hit	0.727535	1.6968e-07	6.783e-07				0.727535	0.000490653	0.00164788				Vitvi01g01510	Unknown protein	-0.795781	0.0053728	-0.817507	0.00416251	0.462053	0.0313496
		Vitvi01g01955	Octicosapeptide/Phox/Bem1p (PB1) domain-containing protein	0.857584	NA	0.00263324	0.857584	0.00660185	0.0172753	0.857584	0.00192291	0.0437478				Vitvi01g01512	Heat shock protein 26a, chloroplast			-1.64443	0.000629784
		Vitvi01g01956	Phosphatidic acid phosphatase alpha	0.845242	NA	1.24393e-06	0.845242	3.0082e-05	6.33865e-06	0.845242	NA	7.90917e-06				Vitvi01g01529	F-box domain containing protein	0.604144	0.00118572	1.08108	5.10246e-11	0.350061	0.017176
		Vitvi01g01957	Phosphatidic acid phosphatase alpha	0.793982	4.66047e-07	NA	0.793982	NA	2.91482e-08	0.793982	4.26458e-05	NA				Vitvi01g01530	Unknown protein	0.508612	0.013746			0.462986	0.0403661
		Vitvi01g01960	Zinc finger (B-box type)	0.908337	6.18961e-06	9.58424e-05	0.908337	1.36069e-07	NA	0.908337	0.000348753	0.00215495				Vitvi01g01532	Unknown protein	0.429368	0.0278562
		Vitvi01g01962	MATE efflux family protein	0.785015	1.19855e-08	NA	0.785015	7.22e-07	NA	0.785015	NA	0.000143688				Vitvi01g01533	DNA-binding protein GT-1-related	0.604492	0.0284472
		Vitvi01g01971	Extensin				0.939528	9.68224e-07	6.27594e-06	0.939528	1.73216e-13	8.50236e-12				Vitvi01g01538	Glyceraldehyde-3-phosphate dehydrogenase, cytosolic 3					-1.00929	5.03541e-08
		Vitvi01g01972	No hit	0.902523	0.0157867	0.00326087	0.902523	1.25714e-06	0.000994225							Vitvi01g01540	Ankyrin repeat	1.01736	3.477e-08	1.14996	2.54094e-06
		Vitvi01g01973	Serine carboxypeptidase CPVL precursor	0.957464	3.97474e-07	4.51285e-06	0.957464	0.00192052	0.0015241	0.957464	1.62927e-05	1.21459e-05				Vitvi01g01546	Cyclin-dependent kinase G-1			0.652101	7.66905e-05	0.599447	5.22125e-06
		Vitvi01g01976	Major latex protein 22	0.826308	1.12384e-08	NA	0.826308	5.85061e-08	NA	0.826308	4.56844e-05	NA				Vitvi01g01549	Acid phosphatase/vanadium-dependent haloperoxidase	0.704503	0.00782939	0.717185	0.0357851
		Vitvi01g01980	Major Latex Protein Family	0.80517	1.78565e-08	NA	0.80517	0.00360093	NA	0.80517	0.000223462	NA				Vitvi01g01552	CDC48C					-0.429819	0.0340303
		Vitvi01g01981	Bet v I allergen	0.944743	1.13299e-11	NA	0.944743	2.74851e-07	NA	0.944743	0.00528888	0.0363504				Vitvi01g01557	3-oxoacyl-[acyl-carrier-protein] reductase, chloroplast	-1.42787	3.00617e-09	-2.24933	6.65929e-32	-1.10153	2.32258e-06
		Vitvi01g01983	No hit	0.719331	0.0262772	NA	0.719331	0.0146017	0.0196647	0.719331	NA	0.000481268				Vitvi01g01561	4-coumarate-CoA ligase			-1.84093	0.000383402	-2.29857	0.000253295
		Vitvi01g01995	ARR1 typeB	0.745421	0.0272529	NA	0.745421	0.00593354	0.0185451	0.745421	0.000406524	0.00553672				Vitvi01g01562	Lipoxygenase			2.06653	1.41071e-12
		Vitvi01g02001	S-adenosyl-L-methionine:carboxyl methyltransferase	0.726948	0.00158163	0.00571554				0.726948	0.00702754	0.013071				Vitvi01g01563	Urease	-0.554483	0.00161368
		Vitvi01g02007	0				0.806155	9.68722e-11	NA	0.806155	7.40113e-10	NA				Vitvi01g01567	Unknown protein			1.27938	1.45358e-16	0.429955	0.0141786
		Vitvi01g02009	Deoxymugineic acid synthase	0.904204	0.00151035	NA	0.904204	0.0308696	0.0195056							Vitvi01g01572	Chaperone BCS1 mitochondrial			3.45991	4.45688e-09	2.1701	0.0122976
		Vitvi01g02022	No hit	0.758662	NA	0.000112732	0.758662	NA	0.000101509							Vitvi01g01576	Armadillo/beta-catenin repeat protein / U-box domain-containing	-1.03292	0.000100518	-0.934378	3.05638e-05	-0.369825	0.032542
		Vitvi01g02026	CYP71E1	0.841396	1.2266e-08	NA										Vitvi01g01578	ATP binding protein			-0.785586	8.90015e-05
		Vitvi01g02028	Coenzyme Q biosynthesis Coq4 protein	0.795904	5.85751e-07	NA										Vitvi01g01580	Pre-mRNA-splicing factor ATP-dependent RNA helicase PRP16					0.503962	0.00564099
		Vitvi01g02029	no hit	0.75563	7.52592e-07	4.38296e-06				0.75563	0.000892246	0.00357221				Vitvi01g01618	Protein processing in endoplasmic reticulum	-0.453795	0.00480904			-0.466196	0.00302231
		Vitvi01g02030	Unknown protein	0.78258	NA	0.000321542	0.78258	8.1066e-07	NA							Vitvi01g01620	Unknown protein	0.622907	0.0143907			1.12531	2.8459e-05
		Vitvi01g02031	unknown				0.755459	0.000218832	NA	0.755459	6.25576e-05	0.0075483				Vitvi01g01624	GTPase EngC	0.519372	0.00485112	0.575756	0.0045703	0.524454	0.00266708
		Vitvi01g02035	Unknown protein	0.708049	0.000164362	0.000513801	0.708049	0.0033766	0.00327926	0.708049	0.000161885	0.00245084				Vitvi01g01627	Signal peptidase complex subunit 1	-0.390001	0.0320041
		Vitvi01g02036	Ribosomal protein L27A (RPL27aC) 60S	0.758618	0.000119064	NA	0.758618	0.000179736	0.00070541	0.758618	NA	0.000101388				Vitvi01g01629	Gag-pol polyprotein			-0.672233	0.0128607	-0.35939	0.037404
		Vitvi01g02047	CRS2-associated factor 2, chloroplastic	0.754629	0.0188208	0.0236222	0.754629	0.0323707	0.0245712	0.754629	0.00521764	0.00440129				Vitvi01g01632	Pentatricopeptide (PPR) repeat-containing protein	0.891207	0.0273997
		Vitvi01g02053	CRS2-associated factor 2	0.882466	2.49757e-09	NA	0.882466	0.000421579	0.0474333	0.882466	0.000553986	NA				Vitvi01g01648	LHCA2 (Photosystem I light harvesting complex gene 2)	-1.6465	5.03385e-08	-1.5685	4.21201e-09	1.24584	3.23851e-09
		Vitvi01g02057	Protein disulfide isomerase				0.715741	0.00833012	0.00684828	0.715741	NA	3.68246e-06				Vitvi01g01652	Alkylated DNA repair protein alkB			-0.715583	0.00474948
		Vitvi01g02058	Protein disulfide isomerase				0.753405	0.0066282	0.00578745	0.753405	NA	1.81948e-06				Vitvi01g01655	Unknown protein	1.387	0.000240946	1.02282	4.45695e-08
		Vitvi01g02061	Protein disulfide isomerase	0.881558	0.00208477	0.0132964	0.881558	0.00047797	0.00717978	0.881558	NA	0.000159684				Vitvi01g01657	0	-1.90501	9.78642e-22	-3.54439	1.17535e-55
		Vitvi01g02065	Pentatricopeptide (PPR) repeat-containing protein	0.812796	3.04169e-05	NA	0.812796	0.00030445	NA	0.812796	8.84739e-08	4.56039e-07				Vitvi01g01659	Zinc finger (Ran-binding)			0.445988	0.00433882	0.352708	0.00622714
		Vitvi01g02067	Adaptor-related protein complex 1, sigma 2	0.906132	5.55912e-05	0.000146408	0.906132	0.000820393	0.00114627	0.906132	0.000897836	0.00213874				Vitvi01g01662	F-box domain containing protein	0.61044	0.000885075	0.920754	1.25772e-05	0.602649	0.00310915
		Vitvi01g02071	ADP-ribosylation factor A1B	0.717011	0.00120525	0.000872661	0.717011	0.0226127	NA	0.717011	0.0258044	0.0228197				Vitvi01g01664	DNAJ heat shock N-terminal domain-containing protein	0.477691	0.0130518	0.655329	0.000174382	0.554906	0.00217382
		Vitvi01g02079	0	0.862864	0.0129137	NA	0.862864	1.1091e-06	0.000102022							Vitvi01g01671	Calmodulin-binding protein	-0.337089	0.0181425	0.398286	0.0116721	0.299743	0.033433
		Vitvi01g02080	Splicing factor	0.761606	NA	0.0102682	0.761606	0.016705	0.0167554							Vitvi01g01672	No hit	-1.53966	2.4764e-05
		Vitvi01g02081	No hit	0.852988	4.45769e-09	NA	0.852988	0.00376181	NA	0.852988	0.000211103	NA				Vitvi01g01677	SEPALLATA3					0.533693	1.72317e-07
		Vitvi01g02091	Unknown protein	0.845012	0.000481721	NA	0.845012	0.0196528	0.0136278							Vitvi01g01678	Squamosa promoter-binding protein 13 (SPL13)			-3.26257	4.10824e-19
		Vitvi01g02092	0	0.81303	NA	0.00777233	0.81303	5.49484e-05	NA	0.81303	0.000157401	NA				Vitvi01g01680	WRKY DNA-binding protein 75	2.3125	1.45325e-10	2.00248	5.85562e-12
		Vitvi01g02093	ARL1 (ARG1-like 1)	0.93762	0.000187996	0.00582991	0.93762	0.000692277	0.00385074	0.93762	0.0010036	0.0491383				Vitvi01g01682	Sphingosine-1-phosphate lyase			0.733846	0.000171817
		Vitvi01g02098	Histone deacetylase complex, SIN3 component	0.709838	9.08858e-05	4.63118e-05	0.709838	0.000391551	0.000160469	0.709838	0.0127057	0.00621236				Vitvi01g01683	Pentatricopeptide (PPR) repeat-containing protein	0.925602	2.78275e-06	0.929184	0.000365193
		Vitvi01g02099	Zinc finger (C3HC4-type ring finger)	0.768238	0.00113095	0.00183342	0.768238	7.35804e-05	0.000192701	0.768238	6.83901e-05	5.06794e-05				Vitvi01g01686	Unknown protein	1.77841	5.80445e-07
		Vitvi01g02101	Unknown protein							0.831306	0.0171301	NA				Vitvi01g01700	Glucose-6-phosphate 1-dehydrogenase 2, chloroplast precursor			-0.692277	0.000772451	-0.65137	9.56422e-06
		Vitvi01g02132	Glutathione S-transferase 10 GSTU10	0.814251	0.0341089	0.0386854	0.814251	0.016632	0.0290028	0.814251	9.74723e-05	0.00347523				Vitvi01g01701	11-beta-hydroxysteroid dehydrogenase	-2.3621	1.24158e-31	-3.18267	1.17951e-20	-1.4318	9.86249e-06
		Vitvi01g02136	Negatively light-regulated protein	0.744006	NA	0.040919				0.744006	NA	0.0147202				Vitvi01g01703	11-beta-hydroxysteroid dehydrogenase	-3.05771	3.21422e-18
		Vitvi01g02139	Proteasome 26S regulatory subunit (RPN6)	0.750938	0.000921726	0.00149307	0.750938	0.00438261	0.0161693	0.750938	0.0128749	0.0357346				Vitvi01g01704	ACT domain containing protein (ACR4)			1.45175	2.16736e-25
		Vitvi01g02196	0	0.780691	NA	6.14689e-08	0.780691	0.0155456	0.00313065	0.780691	0.0005022	0.000135474				Vitvi01g01706	Amidohydrolase			-0.787094	0.00349229
		Vitvi01g02254	HcrVf1 protein	0.792618	0.00018186	0.000146207				0.792618	0.000478322	0.00143284				Vitvi01g01707	GYF domain-containing protein	0.694255	0.00106497
		Vitvi01g02261	Caffeoyl-CoA O-methyltransferase	0.732598	NA	0.000263701	0.732598	7.74692e-06	NA	0.732598	NA	0.00105166				Vitvi01g01708	BCL-2-associated athanogene 5			-1.17078	6.90136e-07
		Vitvi01g02263	Caffeoyl-CoA O-methyltransferase	0.957738	NA	4.32655e-07	0.957738	0.000120102	0.00036556	0.957738	NA	1.82465e-05				Vitvi01g01716	LOI1 (lovastatin insensitive 1)	0.629322	0.0474356
		Vitvi01g02265	Caffeoyl-CoA O-methyltransferase	0.930407	NA	4.71598e-07	0.930407	3.39992e-05	0.000501655	0.930407	NA	3.8851e-07				Vitvi01g01718	PBS1 (avrPphB susceptible 1)	0.865262	0.000150517	0.458926	0.0352162
		Vitvi01g02269	RW1	0.79042	NA	0.0071593	0.79042	NA	1.03238e-05							Vitvi01g01720	Delta3,5-delta2,4-dienoyl-CoA isomerase	0.636753	0.000959699
		Vitvi01g02270	Unknown protein	0.727577	0.00557292	NA				0.727577	0.0120711	NA				Vitvi01g01722	NAC domain-containing protein 83			0.651252	9.08723e-05
		Vitvi01g02272	Unknown protein				0.788803	8.67853e-06	2.80776e-05	0.788803	0.000151827	NA				Vitvi01g01724	Pyruvate dehydrogenase E1 component subunit beta	0.378913	0.0118443
		Vitvi01g02276	Unknown protein	0.880017	0.000305203	0.0286507				0.880017	NA	0.000296832				Vitvi01g01726	Hydroxyproline-rich glycoprotein family protein	0.588569	0.00327339	1.02743	6.78164e-09
		Vitvi01g02283	Unknown protein	0.796186	9.03627e-08	NA	0.796186	NA	3.29368e-06							Vitvi01g01730	Armadillo/beta-catenin repeat	0.641773	0.0374128	0.864523	0.000298795
		Vitvi01g02298	GT2-like trihelix DNA-binding protein	0.907658	NA	0.00295366	0.907658	5.73427e-05	NA	0.907658	NA	0.00337311				Vitvi01g01731	LITAF-domain-containing protein					-0.57662	0.000182492
		Vitvi01g02299	No hit	0.93926	1.15865e-11	NA	0.93926	0.00585432	0.0152016							Vitvi01g01734	GEM-like protein 5	-0.466039	0.00989195	0.590503	0.0120634	0.785397	1.8256e-07
		Vitvi01g02304	Maturase matR	0.836804	0.000832853	NA				0.836804	0.00636344	0.0326671				Vitvi01g01737	Unknown protein			3.62276	3.20714e-23
		Vitvi01g02315	NADH dehydrogenase (ubiquinone) Fe-S protein 2	0.869114	6.93838e-05	NA				0.869114	0.00569459	0.0214468				Vitvi01g01740	EMB2261 (embryo defective 2261)			1.07154	0.045004
		Vitvi01g02317	NADH dehydrogenase subunit 7	0.779808	0.000733112	NA										Vitvi01g01745	Basic helix-loop-helix (bHLH) family	-0.890574	1.05732e-07	-0.940583	0.00011044
		Vitvi02g00001	No hit	0.914137	NA	8.20673e-06	0.914137	0.00106275	0.00291354							Vitvi01g01747	TRNA nucleotidyltransferase (CCA-adding enzyme)	-0.561366	0.0436009
		Vitvi02g00006	Unknown protein	0.780835	3.42087e-05	0.00026795				0.780835	0.0200346	0.0291717				Vitvi01g01748	ACP4 (Acyl carrier protein 4)	-1.5062	6.04739e-07	-1.98871	6.40264e-14
		Vitvi02g00007	Arginine/serine-rich splicing factor 10	0.923907	4.57627e-06	0.00170189	0.923907	3.58396e-09	1.19222e-09	0.923907	8.00869e-08	NA				Vitvi01g01750	Unknown protein	-0.494751	0.0043894			-0.670025	0.000239616
		Vitvi02g00013	Ring-H2 zinc finger protein RHA1b	0.875276	0.000205447	0.00542959	0.875276	NA	0.00150942	0.875276	0.00173464	NA				Vitvi01g01754	Unknown protein	-1.4635	0.00017077	-1.91311	1.60699e-08	-1.58646	4.73201e-07
		Vitvi02g00014	PRLI-interacting factor G	0.736065	0.000273991	0.00382725	0.736065	0.000176567	NA	0.736065	0.0063424	NA				Vitvi01g01756	Pentatricopeptide (PPR) repeat-containing protein	0.487917	0.0245551	0.980441	0.000867615
		Vitvi02g00016	No hit				0.721873	3.34017e-07	NA	0.721873	0.0447948	NA				Vitvi01g01757	Inducer of CBF expression 1 ICE1	3.95601	5.36439e-10
		Vitvi02g00017	fringe protein	0.825799	7.75966e-08	4.66553e-07										Vitvi01g01759	Auxin response factor 2	-0.715881	1.38268e-06	0.545257	0.00235672
		Vitvi02g00018	Chlororespiratory reduction 4 (CRR4)	0.922159	5.31629e-05	0.00379288				0.922159	0.0185424	0.0422814				Vitvi01g01762	ARF GTPase activator SCARFACE			0.419155	0.0240078
		Vitvi02g00022	Polygalacturonase GH28	0.724393	NA	9.90947e-07	0.724393	NA	0.0482725							Vitvi01g01763	Unknown protein	0.898647	4.30769e-05	0.808899	4.59401e-05	0.586724	0.0140898
		Vitvi02g00023	MAPK (MPK4)	0.817072	4.66394e-05	NA	0.817072	0.0025018	0.00576368							Vitvi01g01764	SOUL heme-binding					1.81869	0.0097794
		Vitvi02g00029	Unknown protein	0.741339	NA	1.08559e-05	0.741339	0.0195244	NA	0.741339	NA	0.0104263				Vitvi01g01768	AML5 (arabidopsis mei2-like protein 5)	-0.440873	0.0298547
		Vitvi02g00030	Monodehydroascorbate reductase, chloroplast precursor	0.818912	0.00026027	0.000143451	0.818912	0.00117092	0.000886041	0.818912	4.52062e-07	5.62353e-06				Vitvi01g01769	Ubiquitin thioesterase protein OTUB1	-0.460361	0.0168488
		Vitvi02g00032	1-aminocyclopropane-1-carboxylate synthase	0.872026	2.70022e-09	NA	0.872026	2.66387e-05	4.72799e-05	0.872026	0.000221515	NA				Vitvi01g01770	Unknown protein			0.412501	0.0333888
		Vitvi02g00037	D111/G-patch domain-containing protein	0.934881	3.30875e-05	NA										Vitvi01g01772	Unknown protein					0.526595	0.0224045
		Vitvi02g00040	Cellulase	0.815664	8.807e-06	0.000145308				0.815664	3.85277e-07	0.000230841				Vitvi01g01774	Glycyl tRNA synthetase	0.722121	0.000343308			-0.612692	0.0162071
		Vitvi02g00044	Serine/threonine-protein phosphatase PP1	0.877901	4.44382e-07	1.4704e-05										Vitvi01g01776	Ubiquinol-cytochrome C reductase iron-sulfur subunit, mitochondrial	0.636732	0.0205638
		Vitvi02g00046	Unknown protein	0.847752	0.00078096	0.00218875	0.847752	0.00214975	0.013509	0.847752	0.00990101	0.0267197				Vitvi01g01777	SEC14 cytosolic factor			-1.45849	3.79034e-14
		Vitvi02g00059	BTI2 (VIRB2- interacting protein 2)	0.780553	0.000916163	NA	0.780553	0.000623112	0.0462959							Vitvi01g01778	Exostosin					-0.627256	0.00378579
		Vitvi02g00065	Calcium-dependent protein kinase 6 CDPK6	0.787982	0.0107225	NA	0.787982	0.00134604	0.000183289	0.787982	0.0294428	NA				Vitvi01g01779	Transaldolase	0.515962	0.00526085	0.385717	0.0144789
		Vitvi02g00066	Aluminum-activated malate transporter 9							0.820439	2.21426e-09	4.59318e-08				Vitvi01g01782	CYP51A	-1.68586	1.06854e-10	-2.97913	6.78681e-24	-2.56434	4.61471e-24
		Vitvi02g00073	Cation/hydrogen exchanger (CHX18)	0.88093	0.00039071	0.0204616	0.88093	NA	1.9105e-08	0.88093	6.93372e-07	NA				Vitvi01g01783	Unknown protein	0.521117	9.39039e-05	0.324052	0.0463514	0.344976	0.0465162
		Vitvi02g00078	BTB/POZ domain-containing protein POB1	0.934502	2.75535e-05	0.00260359	0.934502	0.003265	NA							Vitvi01g01785	Peptide transporter PTR2-B			0.435056	0.0498671
		Vitvi02g00079	Unknown	0.757863	1.42563e-08	NA	0.757863	0.0291158	NA	0.757863	0.00555017	NA				Vitvi01g01788	Unknown protein	-0.881293	4.48398e-06
		Vitvi02g00087	V-type H+-transporting ATPase subunit E	0.806001	5.90043e-06	1.22429e-05	0.806001	0.000158106	0.000279016	0.806001	0.000479684	0.0009102				Vitvi01g01789	Unknown protein	-0.944989	6.71403e-07	-0.80642	0.00810024	-0.685668	0.00545028
		Vitvi02g00088	Beta-1,3-galactosyltransferase sqv-2	0.913332	1.131e-06	NA	0.913332	2.40182e-11	NA	0.913332	3.53971e-07	0.00201599				Vitvi01g01790	NEF1 (no exine formation 1)			0.429152	0.0466616
		Vitvi02g00098	Phytochrome A supressor spa1 (SPA1)	0.729657	0.0268917	0.044455	0.729657	0.00738204	0.00156772	0.729657	NA	0.00561176				Vitvi01g01792	Ribosomal protein S27 (ARS27A) 40S					0.293214	0.0303673
		Vitvi02g00099	No hit	0.731524	7.59444e-07	NA	0.731524	NA	0.000140335	0.731524	0.038486	NA				Vitvi01g01793	Nudix hydrolase 13	0.517542	0.00991167			0.940003	0.000922103
		Vitvi02g00101	COP1-interactive protein 1 / CIP1	0.841062	NA	8.31317e-08	0.841062	1.54548e-05	2.13571e-05	0.841062	5.31873e-05	0.000351095				Vitvi01g01796	Zinc finger (DHHC type)	-1.14263	2.41556e-05			0.267621	0.0456462
		Vitvi02g00103	Carrier protein, Mitochondrial	0.875499	0.000174933	0.000993616	0.875499	1.92526e-05	0.000175009	0.875499	0.029382	NA				Vitvi01g01798	Unknown protein	-1.86429	0.00595725	1.46503	2.05366e-06
		Vitvi02g00106	Leaf senescence protein	0.867821	1.35636e-08	NA	0.867821	3.04241e-06	NA							Vitvi01g01801	unknown			-1.80006	2.66238e-10	-1.39438	7.38319e-05
		Vitvi02g00109	Amino acid permease	0.96537	8.50916e-09	3.11711e-07	0.96537	0.000331723	0.00158677	0.96537	8.18622e-06	0.00012006				Vitvi01g01802	Unknown protein					-0.430835	0.0241864
		Vitvi02g00117	No hit	0.873224	NA	0.0410939	0.873224	5.40483e-05	0.0137765	0.873224	1.92246e-06	9.34376e-05				Vitvi01g01803	Respiratory burst oxidase protein D (RBOHD)			2.26752	5.72499e-07	-2.00317	4.42411e-07
		Vitvi02g00118	Polygalacturonase GH28	0.932801	2.67035e-06	0.000351827	0.932801	1.96502e-05	NA	0.932801	0.00164501	0.00568978				Vitvi01g01805	Xyloglucan endotransglucosylase/hydrolase precursor	-5.6386	2.09844e-10	-2.72764	8.2733e-16
		Vitvi02g00123	Unknown protein	0.788577	4.31643e-07	NA	0.788577	0.00351466	0.0295332							Vitvi01g01809	Ribosomal protein L21 (RPL21E) 60S			-0.833217	0.00222508
		Vitvi02g00125	Endo-1,4-beta-glucanase	0.906343	9.2957e-06	0.000695356				0.906343	0.00585551	0.0238551				Vitvi01g01812	Histone-lysine N-methyltransferase ASHR2	0.970069	0.000175093	0.602534	0.00992416
		Vitvi02g00127	Leucine-rich repeat family protein stress				0.809843	0.00183239	NA	0.809843	1.49997e-06	NA				Vitvi01g01815	U2 small nuclear ribonucleoprotein A'	0.280665	0.048757			0.359849	0.0121265
		Vitvi02g00128	Acyl-CoA synthetase long-chain member 2				0.920021	NA	1.00744e-05	0.920021	0.00554187	NA				Vitvi01g01820	SnRK1-interacting protein 1	0.448548	0.0203448
		Vitvi02g00129	Preprotein translocase YidC subunit	0.776298	1.07623e-06	NA				0.776298	4.83075e-06	NA				Vitvi01g01821	Unknown protein	0.864477	4.54287e-10	0.702865	1.13606e-05	0.677316	3.8573e-05
		Vitvi02g00130	Zinc finger (C3HC4-type ring finger) family protein ATL1E	0.900134	0.0197464	0.0150464	0.900134	2.46776e-05	0.000190467	0.900134	0.0427229	NA				Vitvi01g01826	Ethylene-responsive transcription factor ERF114	3.74231	1.76816e-12	2.38177	1.16493e-11	1.24904	0.0364777
		Vitvi02g00133	Unknown protein				0.82871	2.669e-06	6.09839e-06	0.82871	0.00128925	0.00536875				Vitvi01g01827	Ethylene-responsive transcription factor ERF118					-0.557649	0.0250422
		Vitvi02g00135	Translation initiation factor eIF-3 subunit 10	0.797078	0.000460136	0.00115226	0.797078	0.00169249	0.000876542	0.797078	0.00318614	0.00370755				Vitvi01g01834	No hit	-2.06823	4.13336e-18	-4.54749	3.35675e-37	-1.79861	0.000669454
		Vitvi02g00137	Nucleoside diphosphate kinase 3, (NDK3)				0.712263	NA	1.94371e-06	0.712263	NA	3.81558e-06				Vitvi01g01838	Alpha-1,4-glucan-protein synthase			0.541129	0.00198427	-0.598061	0.00176761
		Vitvi02g00144	Dynamin-like protein 2b	0.815892	1.79439e-05	0.00023932	0.815892	NA	0.000247321	0.815892	0.00262779	0.00440802				Vitvi01g01841	Pentatricopeptide (PPR) repeat-containing protein	0.624519	5.83945e-05
		Vitvi02g00145	UDP-glucose 4-epimerase GEPI48	0.902097	NA	1.88905e-09	0.902097	4.67501e-06	1.35027e-06	0.902097	NA	4.68773e-05				Vitvi01g01842	Pentatricopeptide (PPR) repeat-containing	0.793873	0.0115252
		Vitvi02g00149	Phosphatidylinositol 4-kinase type-II	0.9532	2.73376e-11	NA	0.9532	NA	5.25946e-12	0.9532	2.14535e-09	NA				Vitvi01g01845	Remorin	-0.89498	1.05326e-05
		Vitvi02g00153	PHD finger transcription factor	0.851802	0.00203292	0.00497824										Vitvi01g01846	Nodulin	-0.559581	0.0425102	-0.535213	0.0295233	-0.818259	9.80713e-06
		Vitvi02g00155	Seven in absentia SINA5	0.768203	0.000332796	0.000472847	0.768203	NA	0.0134692	0.768203	0.0195116	0.0128656				Vitvi01g01847	Pentatricopeptide repeat	1.08849	0.00441555
		Vitvi02g00160	Unknown	0.893419	0.000122511	0.000577472	0.893419	0.00116525	0.00152745							Vitvi01g01854	RPM1 (resistance to p. syringae pv maculicola 1)			0.786163	0.000809202	0.540681	0.00329487
		Vitvi02g00161	GDA2	0.791693	0.000468143	0.0107977	0.791693	NA	0.00445084	0.791693	0.000394823	NA				Vitvi01g01855	Vacuolar sorting receptor 6	0.603724	4.29014e-05	1.9334	8.388e-41	0.459795	0.000251654
		Vitvi02g00175	Ribosomal protein S6	0.789857	1.44126e-07	2.76378e-07				0.789857	1.88919e-05	4.41012e-05				Vitvi01g01858	Pentatricopeptide (PPR) repeat-containing protein	1.3047	8.84481e-05	1.13983	0.000852683	0.913928	0.00411168
		Vitvi02g00177	Abl interactor 3 (ABIL3)	0.802822	1.93334e-06	8.51482e-06	0.802822	NA	0.00391324	0.802822	0.0144888	0.0204573				Vitvi01g01859	Cationic amino acid transporter 5	-2.111	2.83345e-19	-0.602163	0.0296502
		Vitvi02g00180	RWP-RK domain-containing protein				0.784235	1.06973e-06	NA							Vitvi01g01865	No hit	4.58043	1.03464e-06			-2.43047	0.00426788
		Vitvi02g00184	1,4-alpha-D-glucan maltohydrolase	0.859828	NA	3.10971e-07	0.859828	0.000475646	NA	0.859828	1.0161e-05	0.000207885				Vitvi01g01867	Thioredoxin O1 ATO1			-0.697663	0.0245092
		Vitvi02g00188	Glutamine-dependent NAD(+) synthetase	0.73037	0.000116372	0.000483817	0.73037	6.0155e-05	NA	0.73037	0.00685398	NA				Vitvi01g01877	ATPP2-A9 (Phloem protein 2-A9)	-1.01643	0.0072769
		Vitvi02g00194	Methyltransferase type 11	0.767257	1.21689e-07	NA	0.767257	9.17542e-06	NA	0.767257	9.22958e-07	NA				Vitvi01g01878	Lectin	-1.08215	0.00387022
		Vitvi02g00198	WD-40 repeat	0.80466	0.0485124	NA	0.80466	0.00024333	0.00030796	0.80466	7.52275e-06	4.63323e-05				Vitvi01g01881	Lectin	0.408802	0.0312126	0.622212	0.0120468	0.70237	1.04022e-05
		Vitvi02g00199	Dof zinc finger protein DOF4.6	0.96864	2.89698e-09	2.02272e-08	0.96864	0.000420608	0.00104749	0.96864	2.25478e-08	7.01014e-08				Vitvi01g01882	No hit			-0.99468	0.0362796
		Vitvi02g00200	ORMDL protein	0.726598	5.89109e-07	NA	0.726598	4.39814e-06	NA	0.726598	0.0132216	NA				Vitvi01g01883	F-box protein PP2-B12 (Protein phloem protein 2-like B12)	-3.51129	6.30932e-15	-2.5608	1.77833e-37	-1.36412	2.50387e-06
		Vitvi02g00201	PRLI-interacting factor G	0.746685	NA	1.74231e-08				0.746685	NA	0.0422978				Vitvi01g01884	Galactose-binding like			-1.28191	0.00568781
		Vitvi02g00204	Zinc finger (HIT type)	0.804582	0.00253241	0.0186259	0.804582	0.00121274	0.0045106	0.804582	0.0102181	0.0384694				Vitvi01g01886	No hit	-2.47544	8.14136e-07	-2.17682	1.78784e-06	-1.26089	0.0499561
		Vitvi02g00205	UBX domain-containing protein	0.837057	2.99847e-10	NA				0.837057	NA	0.000308569				Vitvi01g01888	fasciclin arabinogalactan-protein (FLA21)	1.15914	0.00583415	1.66997	0.00739903	1.68287	0.00846906
		Vitvi02g00209	Oligopeptide transporter OPT7	0.872014	0.000591913	NA	0.872014	9.78278e-05	0.000300239	0.872014	0.000558217	NA				Vitvi01g01892	No hit	1.04068	4.96687e-10	0.889189	0.000146271
		Vitvi02g00211	Plastocyanin domain-containing protein	0.921865	5.21998e-06	0.000267301	0.921865	0.0413943	NA	0.921865	0.0036891	0.0156426				Vitvi01g01893	Metal-dependent phosphohydrolase HD domain-containing protein					0.855879	0.00117878
		Vitvi02g00212	Major Facilitator Super	0.850764	1.99924e-07	2.87952e-06	0.850764	NA	0.000142584	0.850764	0.000202958	0.000931382				Vitvi01g01898	Unknown	4.91328	0.00383799	5.07253	0.00220167
		Vitvi02g00213	Carbon-carbon lyase	0.932648	0.0010599	NA	0.932648	7.37892e-06	3.85827e-05	0.932648	4.6487e-07	0.000831851				Vitvi01g01902	unknown	-4.34203	1.16676e-21
		Vitvi02g00218	Ste20-related protein kinase	0.84589	2.29212e-05	NA	0.84589	NA	0.00178124							Vitvi01g01903	Metal-dependent phosphohydrolase HD domain-containing protein	-0.373694	0.0344713	-0.52686	0.0157413	-0.409622	0.0156365
		Vitvi02g00219	unknown	0.847114	2.36163e-06	3.34947e-06	0.847114	0.00199001	0.0093447	0.847114	0.000155994	0.000383202				Vitvi01g01915	No hit			-5.70699	0.0014178
		Vitvi02g00222	RabGAP/TBC domain-containing protein	0.913857	3.40689e-07	NA	0.913857	0.000835017	0.00832976							Vitvi01g01922	No hit	-4.17113	8.02213e-21	-1.26721	0.000807004
		Vitvi02g00224	Late embryogenesis abundant protein	0.740763	6.93555e-05	NA	0.740763	0.00197572	0.00128964	0.740763	0.00228154	NA				Vitvi01g01923	No hit	-6.55991	6.63037e-20
		Vitvi02g00225	O-succinylhomoserine sulfhydrylase				0.715429	0.00157673	0.00996005	0.715429	0.00163646	NA				Vitvi01g01924	IDA (inflorescence deficient in abscission)	1.63945	3.70216e-05			-1.11821	0.00365884
		Vitvi02g00228	Homeobox-leucine zipper protein ATHB-12	0.840193	0.00773749	0.00199061	0.840193	0.000656941	0.00348538							Vitvi01g01926	No hit	4.78686	7.15802e-08	2.91821	0.000232215
		Vitvi02g00232	BDG1 (BODYGUARD1) hydrolase	0.748772	NA	5.87028e-07	0.748772	0.000103712	NA							Vitvi01g01927	ILP1 (Increased level of polyploidy1-1d)	0.733168	0.000673332			0.571368	0.00662628
		Vitvi02g00246	PHD finger transcription factor	0.818341	0.000889935	0.0119627	0.818341	NA	0.00172609							Vitvi01g01931	No hit					0.67168	0.0490888
		Vitvi02g00248	Glucan endo-1,3-beta-glucosidase 7 precursor	0.901932	3.28992e-07	7.07872e-06				0.901932	0.000451721	0.000924378				Vitvi01g01932	Unknown	3.53022	0.0489264	4.74689	2.28984e-09
		Vitvi02g00250	Starch synthase				0.876207	0.000514216	0.00295488							Vitvi01g01934	No hit					-3.02464	1.12944e-13
		Vitvi02g00251	No hit	0.933715	0.000151033	0.00232965	0.933715	2.38464e-06	NA	0.933715	5.35933e-07	0.00236698				Vitvi01g01935	DNA mismatch repair protein			-0.956121	0.00111225	-2.29299	2.55139e-21
		Vitvi02g00255	Membrane-related CP5	0.858473	1.13309e-10	NA	0.858473	NA	4.4335e-05	0.858473	0.012597	0.000785593				Vitvi01g01942	ER6 protein universal stress protein (USP) family			-0.642022	0.0122826
		Vitvi02g00256	Beta-1,3-galactosyltransferase sqv-2	0.793589	7.02932e-05	0.000681686	0.793589	1.17179e-07	NA	0.793589	0.000104681	NA				Vitvi01g01943	ER6 protein universal stress protein (USP) family			-0.914323	0.00373285
		Vitvi02g00257	Ankyrin 3, epithelial isoform a	0.717521	0.000892117	0.00578737				0.717521	0.00862425	0.0127277				Vitvi01g01944	0			-0.803035	0.00742491
		Vitvi02g00260	Subtilase	0.728804	1.95464e-10	NA	0.728804	NA	5.29515e-06	0.728804	2.45159e-09	NA				Vitvi01g01946	BEE1 (BR Enhanced expression 1)	4.65811	5.16173e-11	3.18694	1.70247e-07	5.40514	1.46483e-17
		Vitvi02g00263	Quercetin 3-O-methyltransferase 1	0.820959	0.00292671	0.0186444	0.820959	0.0123011	0.00813661	0.820959	0.000777642	NA				Vitvi01g01949	No hit	1.96472	0.000211873
		Vitvi02g00273	F-box domain containing protein	0.9238	0.000106507	0.0151575				0.9238	3.91906e-05	0.000330346				Vitvi01g01954	No hit	1.38498	0.00038335	1.53853	0.00405888
		Vitvi02g00274	Import inner membrane translocase subunit Tim13, Mitochondrial	0.791283	1.84551e-07	NA	0.791283	0.000607706	0.000186853	0.791283	3.4009e-06	NA				Vitvi01g01955	Octicosapeptide/Phox/Bem1p (PB1) domain-containing protein	0.552848	0.00122818	1.10277	8.93448e-08	0.674381	0.000378246
		Vitvi02g00275	NGA1 (NGATHA1)	0.840911	0.00375639	0.00156938	0.840911	4.64364e-06	1.01521e-05	0.840911	2.83463e-08	8.32944e-07				Vitvi01g01956	Phosphatidic acid phosphatase alpha	-1.09588	5.94914e-11
		Vitvi02g00277	NAC domain-containing protein 14	0.883184	NA	0.0114538	0.883184	0.00499666	0.0342666							Vitvi01g01957	Phosphatidic acid phosphatase alpha	-0.9243	1.04418e-06
		Vitvi02g00282	Unknown protein				0.748446	NA	0.00184881	0.748446	9.00699e-06	0.000689859				Vitvi01g01958	Unknown					1.64862	0.0057188
		Vitvi02g00283	Cinnamyl alcohol dehydrogenase				0.794786	0.00023013	0.00114476	0.794786	NA	4.87119e-05				Vitvi01g01960	Zinc finger (B-box type)	-1.75131	1.21234e-08	-0.504991	0.0131015
		Vitvi02g00284	Nuclear pore complex protein Nup98-Nup96	0.849011	3.57138e-05	NA	0.849011	NA	0.000129463							Vitvi01g01962	MATE efflux family protein	-1.3922	2.31498e-12			-0.455422	0.0244993
		Vitvi02g00293	Fringe protein	0.765896	3.57325e-05	0.000235531	0.765896	0.0160753	NA							Vitvi01g01971	Extensin			0.48794	0.0115326	0.733079	1.42431e-07
		Vitvi02g00295	Aquaporin NIP5;1	0.781642	7.89615e-05	NA	0.781642	8.99959e-12	NA	0.781642	NA	0.0169792				Vitvi01g01972	No hit	-1.39578	0.000771366	-1.29937	0.00561205	-0.843363	0.0325972
		Vitvi02g00296	Aminopeptidase N	0.916794	0.00026086	0.00182106	0.916794	0.00404724	0.00210427	0.916794	5.42521e-05	3.42648e-05				Vitvi01g01973	Serine carboxypeptidase CPVL precursor	-1.78275	2.24866e-11	-2.05858	2.17664e-28	-1.97879	6.30397e-20
		Vitvi02g00297	Hydroxyproline-rich glycoprotein	0.783595	1.12082e-05	0.00019344	0.783595	0.000293028	NA	0.783595	0.00205393	NA				Vitvi01g01975	Major latex-like protein 34	-3.29594	0.0153921	6.45121	0.00597085
		Vitvi02g00298	Potassium channel tetramerisation domain-containing protein	0.870329	0.000108672	NA	0.870329	6.15137e-08	3.30698e-08	0.870329	2.47899e-05	NA				Vitvi01g01976	Major latex protein 22	-2.5396	5.23446e-10	-0.669941	0.027379
		Vitvi02g00301	Arsenite transport protein (ArsB)				0.939154	9.09609e-10	NA	0.939154	1.4582e-05	NA				Vitvi01g01977	Major latex	-2.56571	0.022943
		Vitvi02g00303	CYP86A2	0.962294	0.00916879	0.016577	0.962294	2.69297e-12	1.79841e-10	0.962294	NA	7.97762e-06				Vitvi01g01978	Major latex-like protein ripening protein [grip61]	-3.14552	0.0393593
		Vitvi02g00309	3-ketoacyl-CoA reductase 3	0.937234	1.39416e-05	0.000143973				0.937234	0.00547838	NA				Vitvi01g01979	Bet v I allergen	-1.08346	0.000979311
		Vitvi02g00310	Aquaporin TMP-C	0.943244	4.96491e-06	0.00186067	0.943244	7.63221e-08	NA	0.943244	9.49889e-05	0.00117443				Vitvi01g01980	Major Latex Protein Family	-5.55832	4.62608e-33	-8.29428	7.97368e-48	-1.69908	0.00124243
		Vitvi02g00311	Growth-on protein GRO10	0.851365	1.22504e-05	3.15398e-05	0.851365	2.02348e-06	1.54888e-05	0.851365	0.000678377	0.000505215				Vitvi01g01981	Bet v I allergen	-4.8648	2.85997e-128	-5.92306	5.68492e-184	-2.13387	1.10992e-10
		Vitvi02g00313	MurE pigment defective embryo (PDE316)	0.771771	NA	4.0842e-07	0.771771	NA	1.57472e-05	0.771771	9.20207e-05	NA				Vitvi01g01983	No hit	-0.495416	0.0303909			-0.744019	1.42052e-05
		Vitvi02g00314	Unknown protein	0.859803	NA	2.40563e-11										Vitvi01g01987	Fw2.2 ORFX			3.66318	0.000474508
		Vitvi02g00315	GMP synthase	0.850871	0.00251628	0.000479995	0.850871	0.00551996	0.00352603	0.850871	7.51113e-08	NA				Vitvi01g01990	Ubiquitin carboxyl-terminal hydrolase L5	1.94138	0.000423226	4.18114	1.03533e-16
		Vitvi02g00318	Tyrosyl-tRNA synthetase	0.731757	0.000800367	NA	0.731757	NA	0.0069382	0.731757	0.0023294	NA				Vitvi01g01991	no hit	-0.632128	0.000343578
		Vitvi02g00319	Kinesin motor domain containing protein	0.86407	4.00106e-06	0.000224411	0.86407	4.84836e-05	NA	0.86407	0.00759285	NA				Vitvi01g01994	No hit	2.96999	0.00527049
		Vitvi02g00326	Gamma-glutamylcysteine synthetase				0.772585	0.00103082	NA	0.772585	1.28784e-05	0.00215868				Vitvi01g01995	ARR1 typeB					0.268406	0.046486
		Vitvi02g00327	Tubulin beta-6 chain	0.754865	0.00145574	0.0108876				0.754865	0.0215499	0.0296437				Vitvi01g01996	No hit			0.464763	0.0406687
		Vitvi02g00329	Transcription factor jumonji (jmjC) DIDO1	0.722815	0.00415162	0.013927				0.722815	0.0240738	0.025204				Vitvi01g02001	S-adenosyl-L-methionine:carboxyl methyltransferase			2.72778	2.05226e-12
		Vitvi02g00330	DNA binding / hydrolase, acting on ester bonds	0.847796	0.000452341	0.0157614	0.847796	7.44862e-09	NA	0.847796	2.44034e-07	NA				Vitvi01g02007	0			6.16389	2.58583e-10	4.28989	2.58531e-06
		Vitvi02g00333	Phospholipid hydroperoxide glutathione peroxidase	0.800222	0.000736869	0.0309929	0.800222	0.00120949	0.000677952	0.800222	0.0066135	NA				Vitvi01g02009	Deoxymugineic acid synthase			1.24289	7.37152e-07	1.05563	1.4173e-08
		Vitvi02g00335	Glutathione S-transferase 1 GSTT1	0.89793	8.24102e-06	NA				0.89793	1.4873e-05	0.017503				Vitvi01g02024	Cellulase			0.837764	0.0083791
		Vitvi02g00338	4-coumarate-CoA ligase	0.796073	1.23379e-05	NA	0.796073	0.000116471	0.00076056	0.796073	1.22011e-06	NA				Vitvi01g02026	CYP71E1	1.28558	8.73074e-05	1.31794	7.02881e-05	1.3135	1.08933e-09
		Vitvi02g00339	Serine racemase	0.774124	0.00427088	0.00159175	0.774124	NA	0.0224846	0.774124	0.0383168	0.0329277				Vitvi01g02028	Coenzyme Q biosynthesis Coq4 protein	0.764189	0.000247092	0.49395	0.021437
		Vitvi02g00373	Rab/Ypt GTPase Ara4-interacting protein	0.874532	9.76456e-05	0.00197819	0.874532	NA	0.0382482	0.874532	0.00419007	0.00882097				Vitvi01g02029	no hit	2.90782	2.11669e-12	2.06722	0.00784943
		Vitvi02g00374	Rab/Ypt GTPase Ara4-interacting protein	0.925399	6.87371e-05	0.000111334	0.925399	2.09024e-08	3.67893e-06	0.925399	0.0244139	NA				Vitvi01g02030	Unknown protein	-1.6485	0.0054803	-2.17268	1.76268e-07	-1.09283	0.00501815
		Vitvi02g00379	CCR4-NOT transcription complex subunit 2				0.839697	6.75592e-09	NA	0.839697	1.07992e-05	0.00370042				Vitvi01g02031	unknown			1.95672	1.82092e-09
		Vitvi02g00382	Rhomboid ATRBL2				0.795528	0.00175792	0.00474845	0.795528	7.82029e-05	9.04307e-05				Vitvi01g02035	Unknown protein	0.7557	0.039839
		Vitvi02g00383	DNA replication factor C complex subunit 2	0.741804	0.0414944	0.0276775										Vitvi01g02036	Ribosomal protein L27A (RPL27aC) 60S	0.606427	0.0203011
		Vitvi02g00386	Unknown	0.925852	1.44956e-06	5.12057e-06	0.925852	6.01007e-05	0.000200213	0.925852	1.8822e-06	2.32986e-06				Vitvi01g02050	CRS2-associated factor 2			1.53746	0.00474634
		Vitvi02g00389	DEAD-box ATP dependent DNA helicase	0.921994	0.00630823	0.0138342	0.921994	0.00150968	0.00163099	0.921994	NA	0.00163367				Vitvi01g02053	CRS2-associated factor 2	1.41091	2.14054e-14	0.686062	0.00898042	0.710892	0.00161592
		Vitvi02g00390	UDP-glucose 4-epimerase	0.761903	0.000724911	0.00205088	0.761903	NA	0.000287323	0.761903	0.00100781	0.00322141				Vitvi01g02056	Iron sulfur cluster assembly protein 1	0.897561	2.55865e-07	0.544503	0.030257	1.12439	2.66062e-20
		Vitvi02g00393	Osmotin	0.814598	0.00171965	0.00126526	0.814598	3.26165e-05	NA	0.814598	0.0066604	0.006252				Vitvi01g02057	Protein disulfide isomerase	-1.13225	4.00898e-06			-4.5752	4.50825e-69
		Vitvi02g00398	ATPP2-A13	0.855176	NA	0.000100562	0.855176	7.01332e-07	NA	0.855176	0.000194218	0.00791158				Vitvi01g02058	Protein disulfide isomerase	-0.932215	0.000300059			-5.02496	9.35793e-65
		Vitvi02g00402	Beta-ketoacyl-CoA synthase	0.860285	1.21554e-07	NA	0.860285	0.0105362	NA	0.860285	3.50624e-05	0.00107331				Vitvi01g02061	Protein disulfide isomerase	0.538985	0.0347191	0.714567	0.00102747	1.4585	7.55289e-24
		Vitvi02g00410	UDP-galactose transporter 2 ATUTR2/UTR2				0.809441	NA	3.71116e-07	0.809441	NA	1.59115e-08				Vitvi01g02062	Unknown			-2.79838	0.000849202	-2.58408	0.0318096
		Vitvi02g00413	Calcium-dependent protein kinase 1 CDPK protein kinase	0.7323	0.00174928	0.0226464										Vitvi01g02065	Pentatricopeptide (PPR) repeat-containing protein	0.577993	0.00644015
		Vitvi02g00415	Beta-lactamase, class A	0.935665	2.23988e-05	0.00338835	0.935665	NA	2.2359e-06	0.935665	2.26667e-05	0.000144037				Vitvi01g02067	Adaptor-related protein complex 1, sigma 2	-0.57697	0.00436256
		Vitvi02g00416	Glucose-methanol-choline (GMC) oxidoreductase	0.765612	0.0113911	NA	0.765612	3.75218e-05	NA							Vitvi01g02079	0					-1.08875	1.41568e-06
		Vitvi02g00417	Copper amine oxidase	0.917349	NA	0.0451551	0.917349	9.27863e-12	NA	0.917349	2.33463e-05	0.00494588				Vitvi01g02081	No hit	-3.1956	6.46504e-40	-2.09267	4.35318e-09
		Vitvi02g00420	Hydroxymethylglutaryl-CoA synthase	0.871505	0.000528425	0.000290976	0.871505	2.92099e-05	8.49261e-05	0.871505	0.0191248	0.0313895				Vitvi01g02091	Unknown protein	0.411524	0.0260623
		Vitvi02g00421	TCP family transcription factor TCP9	0.8216	0.000486889	0.0200663				0.8216	0.000215697	NA				Vitvi01g02092	0			0.960269	4.84528e-06
		Vitvi02g00423	DTDP-D-glucose 4,6-dehydratase	0.854922	6.31964e-05	0.00022095	0.854922	0.0152093	0.0186933	0.854922	0.00244464	0.00173579				Vitvi01g02093	ARL1 (ARG1-like 1)	-1.10848	4.14952e-07			-0.856685	3.5959e-06
		Vitvi02g00424	Phospholipase D beta 1				0.928968	1.57119e-05	4.0959e-05	0.928968	5.75911e-12	NA				Vitvi01g02096	Unknown			1.1719	0.0393367	-1.16172	0.0117374
		Vitvi02g00425	Homeodomain transcription factor (KNAT7)	0.715526	0.0130526	0.0218877	0.715526	0.00223681	0.00230873	0.715526	0.00104334	0.0134039				Vitvi01g02099	Zinc finger (C3HC4-type ring finger)					-0.521596	0.0105997
		Vitvi02g00426	Unknown protein				0.83522	NA	0.0474655	0.83522	NA	0.019806				Vitvi01g02132	Glutathione S-transferase 10 GSTU10			4.53928	9.09276e-09
		Vitvi02g00431	Cell division cycle 20-like protein 1	0.715077	0.000229458	0.00268431	0.715077	NA	0.00274165							Vitvi01g02139	Proteasome 26S regulatory subunit (RPN6)			-0.542359	0.00437734
		Vitvi02g00434	Unknown protein	0.741871	NA	0.00279661	0.741871	8.64713e-05	5.67525e-05	0.741871	0.000216216	NA				Vitvi01g02178	Unknown	4.60929	0.0182941	5.2374	6.05844e-05	-2.33139	0.000114337
		Vitvi02g00435	Leucoanthocyanidin dioxgenase				0.912369	3.23012e-06	7.90122e-05							Vitvi01g02188	Argonaute (AGO1)	-1.42127	0.0380608
		Vitvi02g00437	Glycerate dehydrogenase				0.803035	1.67831e-06	0.000263644	0.803035	3.56375e-05	0.000330257				Vitvi01g02196	0	-2.25948	1.46357e-12	-0.818487	0.000617411	-0.461685	0.0265708
		Vitvi02g00441	Unknown protein	0.787118	0.00270102	0.0151644	0.787118	2.73063e-05	NA	0.787118	0.0010954	0.0009619				Vitvi01g02254	HcrVf1 protein			4.26729	1.38579e-05	-4.23363	1.07443e-56
		Vitvi02g00444	Copper chaperone for superoxide dismutase	0.864226	5.16422e-11	NA	0.864226	1.39059e-05	NA	0.864226	3.47236e-08	NA				Vitvi01g02261	Caffeoyl-CoA O-methyltransferase	-2.04482	7.01164e-08	-5.13872	1.10719e-45
		Vitvi02g00446	CYP76B1	0.764361	0.00328716	0.0176083	0.764361	0.00172217	0.00328088							Vitvi01g02263	Caffeoyl-CoA O-methyltransferase	-2.34374	4.03832e-12	-4.60825	3.04532e-105
		Vitvi02g00448	Phosphoglycerate mutase	0.966889	0.0103366	NA	0.966889	0.0367238	NA	0.966889	NA	0.00292154				Vitvi01g02265	Caffeoyl-CoA O-methyltransferase	-1.6413	1.40246e-10	-4.6632	9.33178e-96
		Vitvi02g00450	Phosphate translocator protein2, Plastidic	0.845993	4.94539e-05	0.000521352	0.845993	6.5338e-08	NA	0.845993	0.000860707	0.00207892				Vitvi01g02268	Rubber elongation factor (REF)			-0.462967	0.0273549
		Vitvi02g00461	Zf A20 and AN1 domain-containing stress-associated protein 1	0.888875	0.000115758	0.000422938	0.888875	0.000306694	0.00123459	0.888875	0.000260359	0.000806796				Vitvi01g02270	Unknown protein	-0.439339	0.0489327	-0.726196	0.0492308
		Vitvi02g00463	Zf A20 and AN1 domain-containing stress-associated protein 1	0.889922	0.0179183	NA	0.889922	7.04169e-05	0.030607	0.889922	7.2264e-05	0.0386549				Vitvi01g02272	Unknown protein					0.721639	0.00373213
		Vitvi02g00468	High mobility group HMG-I and HMG-Y, DNA-binding	0.793645	NA	7.65073e-08										Vitvi01g02276	Unknown protein	1.52633	4.80692e-10	1.45094	1.99643e-18	0.70932	0.000241205
		Vitvi02g00469	ATP-dependent Clp protease proteolytic subunit (ClpP2)	0.889801	6.63048e-05	0.000301784	0.889801	3.88806e-05	0.00248057	0.889801	0.00213806	0.00406957				Vitvi01g02283	Unknown protein	-0.603678	0.00437166			-0.547616	0.00178446
		Vitvi02g00471	Cornichon family	0.776524	2.08668e-08	NA	0.776524	NA	0.0110708							Vitvi01g02290	No hit			5.3392	8.26864e-06	-2.20439	4.8148e-05
		Vitvi02g00473	Glycogenin glucosyltransferase	0.899206	0.0151101	0.0490406	0.899206	1.62981e-07	1.90222e-07	0.899206	7.53501e-06	0.000162432				Vitvi01g02293	TIFY 9 (Jasmonate ZIM domain-containing protein 10)	2.81548	1.50428e-06			-6.89693	4.44442e-09
		Vitvi02g00479	Glycine-rich protein-like	0.874877	0.000115102	0.00319633	0.874877	0.0030563	0.0367227	0.874877	0.00383225	0.0216781				Vitvi01g02296	Cytokinin-repressed protein CR9	0.638006	0.0245817			1.48201	6.06192e-06
		Vitvi02g00482	Aminomethyltransferase	0.790396	NA	4.60016e-06				0.790396	1.3608e-05	NA				Vitvi01g02298	GT2-like trihelix DNA-binding protein	0.661157	0.0138227	2.08267	6.52245e-28	1.46053	2.29444e-16
		Vitvi02g00485	Calmodulin (A)	0.747418	0.000625487	0.00162989				0.747418	0.00561289	0.00500999				Vitvi01g02299	No hit	-3.80486	3.55492e-60	-4.80648	1.99449e-69	-2.95829	4.60453e-14
		Vitvi02g00486	Esterase/lipase/thioesterase family	0.896498	3.65063e-11	NA	0.896498	1.3226e-10	NA	0.896498	1.67647e-10	NA				Vitvi01g02304	Maturase matR	1.2828	0.00262137	1.28025	0.00472712	1.06185	0.0210481
		Vitvi02g00496	CHCH domain containing protein				0.831022	0.0002518	0.0405489							Vitvi01g02315	NADH dehydrogenase (ubiquinone) Fe-S protein 2	1.14141	0.00350854	1.18967	0.00676042	1.30022	0.00414052
		Vitvi02g00501	Pectin methylesterase inhibitor	0.78725	0.000166664	4.2712e-05	0.78725	0.00101576	NA	0.78725	0.000751613	0.000397687				Vitvi01g02316	No hit	1.23745	0.0324793	1.27283	0.0157146
		Vitvi02g00502	Elongation factor G, chloroplast precursor	0.936667	1.60986e-06	7.85705e-06	0.936667	3.62366e-07	1.08677e-06							Vitvi01g02317	NADH dehydrogenase subunit 7			1.02596	0.00383409
		Vitvi02g00509	Thylakoid lumenal protein				0.794638	1.25567e-05	3.89146e-05	0.794638	0.0327143	0.0484654				Vitvi02g00001	No hit					0.379057	0.0154461
		Vitvi02g00511	Multi-copper oxidase (SKU5)	0.853233	3.14839e-10	NA	0.853233	NA	0.0286427							Vitvi02g00005	Ubiquitin-conjugating enzyme E2 H	0.583348	0.0006763
		Vitvi02g00512	Vacuolar invertase 2, GIN2	0.825548	1.40315e-06	NA	0.825548	0.00368172	0.00304992	0.825548	0.0016289	NA				Vitvi02g00006	Unknown protein	-1.38495	0.00047884	-1.86639	4.31808e-14	-0.994086	0.00180287
		Vitvi02g00513	Transaldolase totaL2	0.809741	6.64971e-06	2.70625e-05	0.809741	2.54862e-05	NA	0.809741	0.000292885	0.000381299				Vitvi02g00007	Arginine/serine-rich splicing factor 10	-0.607963	2.04649e-06
		Vitvi02g00514	Trehalose-6-phosphate phosphatase (AtTPPA)	0.871951	1.07926e-06	9.61226e-06	0.871951	2.22332e-08	NA	0.871951	0.000671439	0.00249391				Vitvi02g00012	Hydroxyproline-rich glycoprotein	-0.493223	7.52433e-05	-0.551476	0.00788796
		Vitvi02g00516	Exostosin (Xyloglucan galactosyltransferase KATAMARI 1)	0.786657	0.000251231	NA	0.786657	7.8525e-09	NA	0.786657	3.94259e-07	NA				Vitvi02g00013	Ring-H2 zinc finger protein RHA1b	1.46223	9.36511e-07	2.39624	1.5227e-15
		Vitvi02g00524	flavin-containing monooxygenase 3	0.707484	NA	0.00218533	0.707484	0.0107042	NA							Vitvi02g00014	PRLI-interacting factor G	-1.83902	4.97678e-10	-0.555835	0.0362281
		Vitvi02g00531	Protease inhibitor/seed storage/lipid transfer protein (LTP)	0.707638	2.9702e-07	NA	0.707638	NA	0.00253018	0.707638	0.0332158	NA				Vitvi02g00016	No hit			1.49231	3.03656e-15	0.494501	0.0294381
		Vitvi02g00533	L-lactate dehydrogenase A	0.859343	0.00453324	0.0164152	0.859343	5.34025e-06	2.09923e-05	0.859343	1.0253e-06	NA				Vitvi02g00017	fringe protein	-0.838943	0.0114983	-1.05748	4.07787e-05	-0.871206	0.0242061
		Vitvi02g00534	YbaK/prolyl-tRNA synthetase associated region				0.727787	0.00448319	0.00278415	0.727787	0.00566135	0.0274915				Vitvi02g00018	Chlororespiratory reduction 4 (CRR4)	1.7139	2.79775e-10	1.69988	3.03307e-09	1.05392	0.000153987
		Vitvi02g00538	Unknown protein	0.907735	0.00700329	0.00610533	0.907735	0.0084421	0.0281562	0.907735	0.00646426	0.0112435				Vitvi02g00020	Beta-carotene hydroxylase			-1.59299	8.27801e-05
		Vitvi02g00541	Zinc knuckle	0.925324	NA	0.000135297	0.925324	0.0170091	0.0263866							Vitvi02g00022	Polygalacturonase GH28	2.65269	1.20893e-07	3.766	1.07389e-30	2.27284	4.78909e-13
		Vitvi02g00542	Unknown protein	0.802721	1.14739e-07	NA	0.802721	0.000918997	NA							Vitvi02g00023	MAPK (MPK4)	0.436669	0.0493716	0.785235	0.000204054	0.437015	0.0212127
		Vitvi02g00554	Pex19 protein	0.878248	9.03161e-10	NA	0.878248	0.00236836	0.00793078	0.878248	0.0102078	NA				Vitvi02g00025	Heat shock protein 90-1			-3.21466	2.54338e-17	-1.63995	1.47401e-06
		Vitvi02g00555	Unknown	0.756139	NA	1.09433e-06				0.756139	0.000841487	NA				Vitvi02g00027	No hit					-0.467071	0.00792628
		Vitvi02g00556	Protein transport protein Sec61 subunit alpha	0.753414	NA	4.02462e-08	0.753414	NA	1.88634e-06	0.753414	NA	7.51309e-06				Vitvi02g00029	Unknown protein	1.41392	0.00153691	2.19974	2.39044e-16
		Vitvi02g00559	SEC16 homolog B				0.704306	0.00010914	NA	0.704306	NA	3.29336e-05				Vitvi02g00031	Heavy-metal-associated domain-containing protein			2.43556	0.00078951	-2.07927	9.40047e-08
		Vitvi02g00560	C2H2 zinc-finger protein ZPT3-3	0.774017	NA	6.81861e-08	0.774017	1.33718e-06	4.18167e-07	0.774017	8.5236e-06	NA				Vitvi02g00032	1-aminocyclopropane-1-carboxylate synthase	-2.70598	3.89765e-07	-2.35589	8.16137e-11	-2.25001	2.5215e-23
		Vitvi02g00565	Unknown	0.872362	5.88196e-06	0.000148121				0.872362	0.01721	0.0345706				Vitvi02g00037	D111/G-patch domain-containing protein			-0.477662	0.0295993	-0.417474	0.00755744
		Vitvi02g00566	Agenet domain-containing protein	0.721558	NA	0.0292542	0.721558	NA	2.14966e-06	0.721558	NA	2.92814e-06				Vitvi02g00039	WRKY DNA-binding protein 27	3.31673	7.56092e-09
		Vitvi02g00580	SNF1-related protein kinase SRK2F	0.866653	0.00861119	0.00283654	0.866653	0.000515594	0.00208607	0.866653	0.016757	NA				Vitvi02g00040	Cellulase	-3.27549	0.00651668	-3.52502	3.23997e-31
		Vitvi02g00585	0	0.862723	0.0271001	0.0483562	0.862723	0.00055897	0.0043598							Vitvi02g00041	Transducin protein	-0.415596	0.0217744
		Vitvi02g00590	Glycine-rich protein	0.722341	0.0212048	NA	0.722341	3.05817e-07	NA	0.722341	3.89242e-06	NA				Vitvi02g00044	Serine/threonine-protein phosphatase PP1	0.784747	3.21755e-08	0.76457	2.72615e-06	0.639224	0.000249943
		Vitvi02g00593	Unknown	0.761861	0.00027159	0.00433687				0.761861	0.00425272	NA				Vitvi02g00045	Unknown protein	0.611263	0.00198574	0.528665	0.0120116
		Vitvi02g00595	Unknown	0.89185	4.89968e-05	NA	0.89185	0.00128674	0.00248786							Vitvi02g00046	Unknown protein			-1.92337	1.53167e-15
		Vitvi02g00597	Casein kinase II subunit beta-4	0.850621	9.92092e-08	NA	0.850621	0.00955871	0.0110077	0.850621	0.0430172	NA				Vitvi02g00048	Respiratory burst oxidase protein F (RBOHF)			1.43501	6.748e-11
		Vitvi02g00599	Ribosomal protein L37a (RPL37aB) 60S				0.778859	1.05535e-07	7.97663e-08	0.778859	0.035474	NA				Vitvi02g00049	Unknown			5.84794	0.000651945
		Vitvi02g00604	NAK-type protein kinase	0.85072	NA	0.00170859	0.85072	2.42767e-06	NA	0.85072	2.26979e-08	7.77783e-07				Vitvi02g00050	0	2.08638	0.0126062	6.01736	6.29598e-11	-1.44806	0.0139443
		Vitvi02g00605	1,4-alpha-D-glucan maltohydrolase	0.946041	0.00056296	0.000508766	0.946041	2.14738e-05	1.3691e-05	0.946041	6.0081e-11	4.07741e-09				Vitvi02g00065	Calcium-dependent protein kinase 6 CDPK6			0.831793	2.5561e-06
		Vitvi02g00606	Serine protease	0.945622	0.000392211	NA	0.945622	5.22108e-11	1.55747e-08	0.945622	1.05845e-07	2.03074e-05				Vitvi02g00066	Aluminum-activated malate transporter 9					-1.00377	0.00877494
		Vitvi02g00614	Senescence-associated protein	0.777267	NA	2.01022e-06	0.777267	NA	0.00392943	0.777267	5.69656e-05	0.000242838				Vitvi02g00067	Loricrin	0.522649	1.06159e-05
		Vitvi02g00617	Lon protease	0.80582	NA	0.00868618	0.80582	3.60611e-06	5.53233e-06							Vitvi02g00072	0	-1.21327	0.0386688	1.66654	0.000284226
		Vitvi02g00627	Regulator of nonsense transcripts 1	0.75468	1.44048e-06	NA	0.75468	NA	0.00660703							Vitvi02g00073	Cation/hydrogen exchanger (CHX18)	-1.44223	4.00343e-13	1.18123	2.51357e-08	0.622141	0.000105087
		Vitvi02g00633	Ribose-phosphate pyrophosphokinase 1	0.782888	0.00343077	0.0114707	0.782888	0.000161544	0.0146133	0.782888	0.00252733	NA				Vitvi02g00075	F-box family protein					0.597082	0.00857748
		Vitvi02g00635	Tobamovirus multiplication 2A TOM2A	0.821728	0.000232544	0.00271403	0.821728	1.37813e-05	NA	0.821728	0.0118233	0.0416474				Vitvi02g00078	BTB/POZ domain-containing protein POB1	0.936928	7.09922e-09	1.27264	5.10246e-11	0.797896	9.0274e-08
		Vitvi02g00638	Ankyrin protein kinase	0.897201	2.44094e-13	NA				0.897201	0.000459957	NA				Vitvi02g00079	Unknown	1.42857	4.48278e-05	0.934536	0.00990977	1.25675	2.71368e-05
		Vitvi02g00639	Unknown protein	0.931912	NA	0.0363318	0.931912	NA	4.47833e-05	0.931912	NA	0.00730723				Vitvi02g00080	6-phosphogluconate dehydrogenase	0.813242	0.000185081	0.546123	0.00141301	0.468868	0.0037721
		Vitvi02g00640	Vacuolar protein sorting 55	0.758856	0.000645517	0.00406691	0.758856	4.62731e-06	NA	0.758856	0.0231154	0.0458783				Vitvi02g00088	Beta-1,3-galactosyltransferase sqv-2	-0.526296	0.0237032
		Vitvi02g00648	Purine permease 10 PUP10	0.739932	0.000219165	NA	0.739932	9.24954e-05	4.07025e-05	0.739932	3.53594e-06	NA				Vitvi02g00092	Ubiquitin-conjugating enzyme E2 D/E	-0.783099	3.97633e-07
		Vitvi02g00649	Dynamin-like protein 2b	0.81965	7.19169e-05	0.000822158	0.81965	0.000184103	NA	0.81965	0.00113038	0.0112149				Vitvi02g00095	CHCH domain containing protein			-0.885976	0.00179261	-0.692424	0.00871442
		Vitvi02g00650	Haloacid dehalogenase hydrolase	0.967625	7.29154e-05	3.23152e-05	0.967625	0.0140853	0.00523071	0.967625	0.000670609	0.000954222				Vitvi02g00098	Phytochrome A supressor spa1 (SPA1)			0.644773	0.00021368	0.344581	0.0475735
		Vitvi02g00659	Unknown protein	0.75716	0.000354314	NA	0.75716	3.86604e-09	NA							Vitvi02g00099	No hit	-2.06672	1.81133e-07	-3.69362	2.35203e-24	-1.89819	3.48054e-05
		Vitvi02g00660	AT-hook protein 1 (AHP1)	0.748114	2.16984e-06	NA	0.748114	0.00928787	NA	0.748114	2.92964e-07	NA				Vitvi02g00101	COP1-interactive protein 1 / CIP1	-1.13752	2.03747e-12			-0.651942	0.0013022
		Vitvi02g00661	Adaptor-related protein complex 2, mu 2 subunit	0.898471	1.50911e-08	NA	0.898471	7.86133e-11	NA	0.898471	3.76535e-12	NA				Vitvi02g00103	Carrier protein, Mitochondrial			0.641561	1.22847e-05	0.736679	3.8573e-05
		Vitvi02g00663	Unknown protein	0.926393	3.25308e-09	NA	0.926393	0.00107554	0.00128801							Vitvi02g00104	0			-2.86278	2.47671e-07
		Vitvi02g00669	Leucine-rich repeat	0.899131	0.00186523	0.0258265				0.899131	0.0131512	0.0167088				Vitvi02g00106	Leaf senescence protein	-1.02479	1.15058e-11	-1.34357	9.35962e-10	-0.777681	7.98767e-06
		Vitvi02g00670	Zinc finger (C3HC4-type ring finger)	0.88902	0.000240807	0.000224966	0.88902	6.90198e-06	0.00119648	0.88902	0.000338867	0.0003979				Vitvi02g00109	Amino acid permease	2.89235	5.0948e-48	1.69554	1.72973e-18	0.778111	0.00790565
		Vitvi02g00673	NAC domain-containing protein 71	0.885144	NA	0.000772477	0.885144	0.000303714	0.000291082							Vitvi02g00112	NADPH HC toxin reductase	-3.0487	0.000224085	-3.58645	1.87838e-19
		Vitvi02g00674	ABC protein 6 non-intrinsic				0.750471	0.00158873	0.0064487	0.750471	NA	0.000724542				Vitvi02g00117	No hit	0.692116	0.0346269	1.32167	1.62095e-17
		Vitvi02g00677	RNA-binding protein P67	0.850247	3.64632e-07	NA	0.850247	0.0128857	NA	0.850247	0.016938	NA				Vitvi02g00118	Polygalacturonase GH28	-2.59646	1.19335e-28	-2.05538	7.40976e-13	-1.5697	9.26408e-21
		Vitvi02g00684	Pyruvate kinase	0.908782	0.000150998	NA	0.908782	5.00129e-05	4.70689e-05	0.908782	6.64425e-05	0.0295354				Vitvi02g00119	Abscisic acid receptor PYL8 RCAR3	0.355535	0.0216462	0.459334	0.00510958	0.65362	4.50742e-07
		Vitvi02g00685	Unknown protein	0.858188	0.00962318	0.000358582	0.858188	0.0107777	NA	0.858188	NA	0.000799703				Vitvi02g00121	Ethylene-responsive transcription factor related to APETALA2 4	1.31051	0.0355569	-0.820303	0.0225819
		Vitvi02g00693	Carnitine/acylcarnitine carrier, Mitochondrial	0.829856	0.000689872	0.000258908	0.829856	5.51343e-06	NA	0.829856	0.00799571	0.00766942				Vitvi02g00123	Unknown protein	-0.532738	0.00145327	-0.409172	0.0190407
		Vitvi02g00695	Abscisic acid receptor PYL1 RCAR12	0.816355	2.35308e-10	NA	0.816355	NA	2.04962e-08	0.816355	6.87257e-12	NA				Vitvi02g00125	Endo-1,4-beta-glucanase	-4.10243	4.43244e-42	-3.60027	3.04532e-105	-1.52054	6.37319e-09
		Vitvi02g00696	VQ motif-containing protein	0.813228	NA	8.08289e-08	0.813228	0.00152702	0.00216806	0.813228	3.12646e-06	4.28993e-06				Vitvi02g00127	Leucine-rich repeat family protein stress			0.451948	0.0363173	0.924314	2.55053e-12
		Vitvi02g00698	MYC jasmonic acid 3	0.933611	1.15642e-05	0.000296671				0.933611	0.000380045	0.000937517				Vitvi02g00128	Acyl-CoA synthetase long-chain member 2			0.645937	0.0020154	0.387138	0.00200029
		Vitvi02g00702	No hit							0.793885	2.14412e-08	NA				Vitvi02g00129	Preprotein translocase YidC subunit	0.780911	7.57863e-06	0.444489	0.031608
		Vitvi02g00705	TRN2 (TORNADO 2)	0.879896	1.0846e-08	NA	0.879896	3.89514e-05	NA							Vitvi02g00130	Zinc finger (C3HC4-type ring finger) family protein ATL1E			1.52309	2.77037e-12	-0.74344	7.25607e-07
		Vitvi02g00708	Zinc finger (C3HC4-type ring finger)	0.710475	2.37002e-07	NA				0.710475	0.00212494	NA				Vitvi02g00131	PHD finger transcription factor	0.495087	0.00673614			0.471732	0.0372508
		Vitvi02g00717	Cinnamoyl-CoA reductase				0.778517	NA	1.85066e-08							Vitvi02g00133	Unknown protein			-1.13655	0.000309958	1.54193	0.000288103
		Vitvi02g00723	Transmembrane protein 41B	0.773279	0.00380936	0.0435992				0.773279	0.000337509	0.00191503				Vitvi02g00135	Translation initiation factor eIF-3 subunit 10					0.588665	8.0792e-06
		Vitvi02g00729	Trehalose phosphatase 5				0.731818	8.00531e-06	NA	0.731818	8.31116e-08	NA				Vitvi02g00137	Nucleoside diphosphate kinase 3, (NDK3)			-1.02742	0.000441369	-1.23544	6.77294e-07
		Vitvi02g00732	NHL8 (NDR1/HIN1-like 8)	0.846228	4.38053e-10	NA				0.846228	0.0243068	NA				Vitvi02g00143	UDP-glucose 4-epimerase GEPI48	0.903969	0.00164402
		Vitvi02g00746	Phosphatidylinositol glycan, class X	0.731554	0.000144936	0.000113488	0.731554	0.00646515	0.0075046	0.731554	0.00183913	0.00141321				Vitvi02g00144	Dynamin-like protein 2b	-0.809763	3.03608e-05			-0.402594	0.00280611
		Vitvi02g00747	Syntaxin 7	0.846032	2.96169e-05	0.000121745				0.846032	3.64125e-05	4.15905e-05				Vitvi02g00145	UDP-glucose 4-epimerase GEPI48	-1.08645	1.53523e-11	-0.669512	3.79143e-05	-0.294105	0.0466919
		Vitvi02g00751	RCD1 (radical-induced cell death1)	0.740026	NA	0.000145514	0.740026	NA	9.23212e-06	0.740026	NA	7.22776e-07				Vitvi02g00149	Phosphatidylinositol 4-kinase type-II	-1.69095	4.03055e-17	0.928388	2.60729e-08
		Vitvi02g00757	Myb KAN2 (KANADI 2)	0.910149	0.0240393	0.00204015	0.910149	0.000117254	0.000317843							Vitvi02g00153	PHD finger transcription factor	-0.534464	0.0473356
		Vitvi02g00773	PAP/fibrillin family	0.777936	NA	8.91842e-06										Vitvi02g00156	Unknown protein					-0.632871	0.0486799
		Vitvi02g00777	Unknown protein	0.709419	7.76429e-05	0.00136814	0.709419	0.0180352	0.0122441	0.709419	0.00982275	NA				Vitvi02g00158	Unknown protein					1.05679	1.29248e-05
		Vitvi02g00785	Glycerol-3-phosphate acyltransferase	0.742788	NA	0.0250371	0.742788	NA	0.0055812	0.742788	4.58245e-08	NA				Vitvi02g00160	Unknown	1.41733	5.4171e-05			1.23763	0.00339121
		Vitvi02g00790	Cellulose synthase CSLD2	0.769498	0.0103492	0.00167914	0.769498	0.000310258	0.000165727	0.769498	3.6449e-06	4.51425e-06				Vitvi02g00161	GDA2	1.0297	0.00223839
		Vitvi02g00792	Xyloglucan endotransglucosylase/hydrolase 30	0.828959	NA	5.46717e-09	0.828959	0.0322654	0.0178793	0.828959	NA	0.0103958				Vitvi02g00175	Ribosomal protein S6			-0.556376	0.0269675
		Vitvi02g00795	Unknown protein	0.747692	0.000389418	0.0006346	0.747692	0.00360176	0.00462735	0.747692	0.00034932	0.000290754				Vitvi02g00177	Abl interactor 3 (ABIL3)	-1.39367	0.00257237
		Vitvi02g00802	DNAJ heat shock N-terminal domain-containing protein	0.831252	9.71226e-11	NA				0.831252	NA	0.00127056				Vitvi02g00180	RWP-RK domain-containing protein			0.944293	0.000166498
		Vitvi02g00831	Phosphomevalonate kinase	0.711756	3.54097e-07	NA				0.711756	3.52788e-05	NA				Vitvi02g00182	Kinesin light chain			0.529919	0.00364111
		Vitvi02g00855	Cytochrome b5 domain-containing protein				0.845874	3.92428e-08	2.21662e-06	0.845874	NA	0.0020571				Vitvi02g00184	1,4-alpha-D-glucan maltohydrolase	0.46909	0.00186332			0.386737	0.00600311
		Vitvi02g00915	Phosphoribulokinase	0.85559	0.00533854	NA	0.85559	7.11036e-07	5.38363e-07	0.85559	3.94763e-05	NA				Vitvi02g00187	Heat shock protein 70	-1.36775	0.00228414	-0.757895	3.48458e-07	-0.43763	0.00221617
		Vitvi02g00936	Early-responsive to dehydration protein / ERD protein	0.789772	7.35642e-05	NA	0.789772	3.15164e-05	1.36437e-05	0.789772	0.00198303	NA				Vitvi02g00189	ABC transporter F member 3			0.390335	0.026168
		Vitvi02g00938	4-coumarate-CoA ligase	0.741252	0.000520601	0.00560222	0.741252	2.06823e-08	7.20229e-07	0.741252	0.00103099	0.0322213				Vitvi02g00194	Methyltransferase type 11	1.49464	4.88874e-11
		Vitvi02g00942	flavonoid 3-monooxygenase							0.721023	0.000152488	0.0113432				Vitvi02g00199	Dof zinc finger protein DOF4.6	-0.852417	4.83331e-07	-0.532947	0.00329578
		Vitvi02g00950	Translocase of chloroplast 34							0.805732	4.79979e-08	NA				Vitvi02g00200	ORMDL protein	-0.479056	0.0105664			-0.567999	9.95449e-05
		Vitvi02g00954	Stress response suppressor 1	0.936902	0.0142677	0.0186333	0.936902	1.55494e-05	4.86973e-05	0.936902	4.15941e-07	0.00030564				Vitvi02g00201	PRLI-interacting factor G	-0.944777	2.22188e-06	-1.09965	1.00415e-06
		Vitvi02g00975	DNAJ plastid division protein (ARC6)	0.89486	6.14536e-09	NA				0.89486	0.00148558	0.000830163				Vitvi02g00202	LHW (lonesome highway)			0.951353	0.00041859	1.441	0.00194654
		Vitvi02g00978	Pleckstriny (PH) domain-containing protein	0.769008	0.0206979	0.0155303				0.769008	4.50163e-05	0.00265972				Vitvi02g00204	Zinc finger (HIT type)			0.730588	6.97864e-05	0.615671	0.000564864
		Vitvi02g00983	Cis-zeatin O-beta-D-glucosyltransferase	0.901401	0.000351748	0.00614489	0.901401	0.00287976	NA	0.901401	0.000166767	0.000278653				Vitvi02g00205	UBX domain-containing protein	0.643313	0.000302839	0.718104	0.000272329
		Vitvi02g00995	Glucosyltransferase twi1	0.841888	2.04583e-07	6.70242e-07	0.841888	0.00251234	0.0119497	0.841888	0.00037986	0.000462983				Vitvi02g00208	Yippee	-0.94204	0.00144127	-1.0956	0.00133931
		Vitvi02g01015	Myb domain protein 113	0.915926	0.000703263	0.000207861	0.915926	4.9591e-05	0.000362724	0.915926	0.0198022	0.00884705				Vitvi02g00209	Oligopeptide transporter OPT7	-0.711199	0.000179232	-1.31293	1.4101e-06
		Vitvi02g01019	Myb VvMYBA1	0.898364	0.00600541	0.00381074	0.898364	0.000153505	0.00140472	0.898364	0.0321491	0.0381583				Vitvi02g00210	N6-adenosine-methyltransferase MT-A70	0.874894	4.0111e-05	0.566535	0.0182735
		Vitvi02g01024	Myb VvMYBA3 [Vitis vinifera]	0.939239	0.00179902	0.000393781	0.939239	0.000261955	0.0039106	0.939239	0.00144955	0.00181976				Vitvi02g00211	Plastocyanin domain-containing protein	-4.15581	1.46969e-30	-4.14465	1.17089e-50	-1.51394	3.00975e-07
		Vitvi02g01067	Nitrilase	0.911247	1.85735e-07	2.81861e-06				0.911247	5.37086e-06	4.52699e-05				Vitvi02g00212	Major Facilitator Super	-0.895544	2.28701e-07	-0.58881	0.000390124
		Vitvi02g01139	Male germ cell-associated kinase	0.972838	3.37337e-06	1.9616e-06	0.972838	2.42277e-05	2.10065e-05	0.972838	8.35423e-05	5.28935e-05				Vitvi02g00213	Carbon-carbon lyase	0.595282	0.0320999	-0.421643	0.0435064
		Vitvi02g01143	Dehydration-responsive protein	0.918239	0.000121966	0.00212224				0.918239	0.000182789	0.000406507				Vitvi02g00214	GAMM1 protein	0.405851	0.00885373
		Vitvi02g01152	Unknown protein	0.802525	NA	1.01521e-06	0.802525	NA	0.0136081							Vitvi02g00215	Unknown protein			-0.70813	0.0439576	0.863704	0.00346855
		Vitvi02g01153	Replication protein RPA 70kDa subunit	0.905568	1.38339e-12	NA				0.905568	0.00181191	NA				Vitvi02g00218	Ste20-related protein kinase			0.591564	0.000180063
		Vitvi02g01161	Pentatricopeptide (PPR) repeat-containing	0.785299	2.72021e-07	NA	0.785299	8.94676e-06	7.91824e-06	0.785299	3.54729e-05	NA				Vitvi02g00219	unknown	0.879118	0.00629849	-2.25834	7.21086e-09
		Vitvi02g01164	Amino acid permease				0.791259	0.000236039	0.00145298							Vitvi02g00222	RabGAP/TBC domain-containing protein	0.4973	0.00694782	1.21679	1.1805e-13	0.535165	2.59558e-05
		Vitvi02g01171	Acyl-CoA binding protein	0.741087	NA	0.0389398				0.741087	0.000955767	NA				Vitvi02g00223	Unknown protein	-2.60011	0.000487801	-1.80763	0.0325673	-2.44308	0.0247319
		Vitvi02g01172	Unknown protein	0.889866	0.000144703	0.00135526	0.889866	0.000123696	0.000187626	0.889866	NA	0.00889733				Vitvi02g00224	Late embryogenesis abundant protein	-0.539534	0.0258834
		Vitvi02g01179	Sodium:solute symporter family protein	0.81048	NA	3.29343e-08	0.81048	NA	1.28481e-08	0.81048	NA	3.51584e-08				Vitvi02g00225	O-succinylhomoserine sulfhydrylase			2.78261	1.98845e-30
		Vitvi02g01182	Alternative oxidase 1D	0.876071	2.31969e-07	4.20205e-07	0.876071	3.19812e-05	NA	0.876071	6.61827e-05	0.000260866				Vitvi02g00228	Homeobox-leucine zipper protein ATHB-12	-1.66653	0.0028192	-3.33317	8.2527e-54	-0.63781	0.0357712
		Vitvi02g01183	Alternative oxidase 1a, (AOX1A)	0.763505	3.39715e-08	NA	0.763505	0.000169865	NA	0.763505	3.01221e-06	NA				Vitvi02g00230	Glyoxal oxidase	-4.30822	0.000736774	-1.45631	8.85201e-06	-3.58254	2.0085e-07
		Vitvi02g01193	Ankyrin repeat family	0.968126	0.00263234	0.000641381	0.968126	0.000118054	0.00118704	0.968126	5.90262e-05	0.000152411				Vitvi02g00232	BDG1 (BODYGUARD1) hydrolase	-3.86342	6.78692e-25	-5.37593	4.26064e-39	-2.41698	2.38921e-08
		Vitvi02g01201	Unknown protein	0.764154	0.0149759	0.0173552	0.764154	0.000456096	0.000411705							Vitvi02g00235	Unknown protein					1.66925	0.000746483
		Vitvi02g01204	Leucine-rich repeat transmembrane protein kinase	0.8948	2.49723e-05	0.00152107	0.8948	0.014314	NA	0.8948	0.00510406	0.0157216				Vitvi02g00246	PHD finger transcription factor	0.309961	0.0419474	0.799365	6.22366e-06	0.58481	0.000244879
		Vitvi02g01206	SH3 domain-containing protein 2	0.909203	1.02078e-06	2.96778e-05	0.909203	1.63574e-09	NA	0.909203	0.000389355	0.0024301				Vitvi02g00248	Glucan endo-1,3-beta-glucosidase 7 precursor	-2.02272	1.04603e-17	-1.84133	6.50405e-20	-1.13969	4.12045e-08
		Vitvi02g01210	Unknown protein	0.790678	1.80368e-06	5.25314e-06	0.790678	0.0233676	NA	0.790678	0.0148472	0.0154167				Vitvi02g00249	Ribosomal protein P1 acidic 60S	-0.508641	0.00307592	-0.638073	0.0389146
		Vitvi02g01211	RPD1 (root primordium defective 1)				0.731875	0.000111415	NA	0.731875	0.00104273	NA				Vitvi02g00251	No hit	2.22141	3.15972e-07
		Vitvi02g01224	NFD4 (nuclear fusion defective 4)	0.852335	0.00166902	0.00236716	0.852335	2.51031e-05	0.000116364							Vitvi02g00255	Membrane-related CP5	0.890701	1.67824e-09	0.616649	8.55376e-05	0.390153	0.0423789
		Vitvi02g01230	Pectinacetylesterase	0.966689	7.83279e-05	0.000895939	0.966689	1.45383e-05	4.97305e-05	0.966689	0.000152906	0.000626903				Vitvi02g00256	Beta-1,3-galactosyltransferase sqv-2	-0.462388	0.0293576
		Vitvi02g01231	Zinc finger (C3HC4-type ring finger)				0.768395	0.0018046	0.00821822	0.768395	6.85888e-06	NA				Vitvi02g00257	Ankyrin 3, epithelial isoform a	-0.9045	0.00251257	-1.86135	4.87336e-09
		Vitvi02g01232	Beta-amylase 8	0.780094	NA	3.29344e-05	0.780094	0.0309751	NA	0.780094	0.000396804	0.00607723				Vitvi02g00260	Subtilase	-2.48828	4.48832e-08	-1.05922	2.97144e-05	-1.41263	9.00805e-06
		Vitvi02g01248	Unknown protein	0.721219	0.00809389	0.0149669	0.721219	0.00216271	0.0021304							Vitvi02g00263	Quercetin 3-O-methyltransferase 1	1.19142	0.00487862	0.983297	2.89865e-10
		Vitvi02g01261	Unknown protein	0.899223	0.000170882	NA	0.899223	0.000328965	0.000440012	0.899223	8.91488e-05	NA				Vitvi02g00270	Naringenin,2-oxoglutarate 3-dioxygenase	1.45637	0.000108424	3.48464	2.50562e-06
		Vitvi02g01267	Nod factor	0.741688	0.00556612	0.0427867				0.741688	0.000121056	NA				Vitvi02g00271	flavanone 3-beta-hydroxylase	-1.69566	0.0069863	2.05205	8.91755e-05
		Vitvi02g01268	Adapter-related protein complex 4 epsilon 1 sub				0.724132	2.28208e-06	1.31603e-05	0.724132	7.13039e-05	0.00111118				Vitvi02g00273	F-box domain containing protein	-2.70916	3.06796e-29	-2.72101	1.01876e-16
		Vitvi02g01272	Unknown protein	0.861796	0.0467146	NA	0.861796	6.38853e-05	0.00800642	0.861796	0.0285144	NA				Vitvi02g00274	Import inner membrane translocase subunit Tim13, Mitochondrial	0.868503	1.68367e-05			0.56735	0.0019529
		Vitvi02g01273	Proteinase inhibitor I4, serpin	0.785234	2.63916e-05	8.64921e-05	0.785234	0.012736	0.00399643	0.785234	0.000700853	0.0091939				Vitvi02g00275	NGA1 (NGATHA1)			2.34947	1.74421e-10
		Vitvi02g01275	F-box domain containing protein	0.771125	0.00213366	0.00722456	0.771125	0.00892013	NA	0.771125	NA	0.0167269				Vitvi02g00276	Copper chaperone (CCH)			-1.50907	3.72113e-05
		Vitvi02g01284	Nodulin				0.827812	1.05732e-06	NA	0.827812	1.08184e-07	1.71427e-05				Vitvi02g00277	NAC domain-containing protein 14			0.392388	0.0440605
		Vitvi02g01286	9-cis-epoxycarotenoid dioxygenase	0.940402	NA	5.03555e-07	0.940402	0.000245073	9.09838e-05							Vitvi02g00282	Unknown protein			-0.735089	0.00436079
		Vitvi02g01288	9-cis-epoxycarotenoid dioxygenase	0.891967	0.00113689	0.00272274	0.891967	0.00228084	0.00204693							Vitvi02g00283	Cinnamyl alcohol dehydrogenase					1.17881	5.45764e-06
		Vitvi02g01290	Pentatricopeptide repeat	0.850847	NA	1.22392e-05	0.850847	NA	0.000158115	0.850847	0.000151443	NA				Vitvi02g00284	Nuclear pore complex protein Nup98-Nup96			0.917687	1.8345e-06	0.432787	0.00283273
		Vitvi02g01310	Myb VvMYBA1	0.91576	0.00117099	0.00032391	0.91576	0.000138604	0.00108691	0.91576	0.0295345	0.0120515				Vitvi02g00288	2-oxoglutarate-dependent dioxygenase	-3.00361	1.44863e-13	-4.18854	1.97474e-15	-3.07466	1.80414e-05
		Vitvi02g01328	Cation/hydrogen exchanger (CHX18)	0.920469	7.25663e-11	NA	0.920469	0.00102074	0.00246799	0.920469	0.00329289	NA				Vitvi02g00291	Trihelix DNA-binding protein (GT2)			-0.707675	0.00423865
		Vitvi02g01329	Intracellular protein transport protein USO1	0.822294	NA	0.000111746	0.822294	NA	2.75158e-07	0.822294	NA	0.00183516				Vitvi02g00293	Fringe protein	-0.962243	0.00151389	-1.6614	3.48439e-07	-0.954924	0.000145102
		Vitvi02g01335	No hit	0.834902	NA	1.43442e-08	0.834902	0.00138981	0.00176552	0.834902	7.91124e-06	NA				Vitvi02g00295	Aquaporin NIP5;1	-1.4586	5.11317e-08	-3.45337	3.49477e-23	-1.89895	0.000481093
		Vitvi02g01337	Avr9/Cf-9 rapidly elicited protein 194	0.91393	4.15531e-06	0.000727731	0.91393	0.00692405	NA	0.91393	0.000653711	NA				Vitvi02g00296	Aminopeptidase N	-0.344472	0.018121	-0.666993	2.07453e-05	-0.435135	0.000942563
		Vitvi02g01339	Unknown protein	0.800456	1.43611e-05	NA	0.800456	NA	5.26382e-07	0.800456	5.48468e-06	NA				Vitvi02g00297	Hydroxyproline-rich glycoprotein	0.746804	0.000403994
		Vitvi02g01344	Cellulose synthase CSLG3	0.799333	0.000801	NA	0.799333	1.24152e-08	NA							Vitvi02g00298	Potassium channel tetramerisation domain-containing protein	1.21871	0.000318563	0.853348	0.00233681	-0.755449	0.000172443
		Vitvi02g01364	Unknown protein	0.746825	6.44568e-09	NA										Vitvi02g00301	Arsenite transport protein (ArsB)	-0.620239	0.00136757	2.63683	9.59707e-23	1.67711	1.05924e-12
		Vitvi02g01365	Metal-nicotianamine transporter YSL1				0.920332	0.00316718	0.0424338	0.920332	1.22507e-07	8.10413e-05				Vitvi02g00303	CYP86A2			2.10369	8.07269e-14	3.02666	1.1271e-26
		Vitvi02g01370	0	0.772138	0.000113172	0.000301195	0.772138	0.00410347	0.0224662	0.772138	0.00131017	0.00411075				Vitvi02g00309	3-ketoacyl-CoA reductase 3	-0.685917	0.00962035	-0.776932	0.000237956
		Vitvi02g01382	0				0.897363	NA	0.0440493							Vitvi02g00310	Aquaporin TMP-C	-2.59997	1.62679e-59	-1.43049	6.07064e-19	-0.653676	1.5977e-06
		Vitvi02g01395	flavonoid 3-monooxygenase	0.72256	0.0362203	0.00551022	0.72256	2.6101e-06	NA	0.72256	4.10693e-05	NA				Vitvi02g00311	Growth-on protein GRO10			-0.455719	0.00254666
		Vitvi02g01397	S-N-methylcoclaurine 3'-hydroxylase	0.733538	NA	0.00408948	0.733538	0.00743853	0.0340887	0.733538	0.0267337	NA				Vitvi02g00313	MurE pigment defective embryo (PDE316)	1.01505	2.13365e-05
		Vitvi02g01399	Unknown				0.893318	7.65312e-05	0.0129718							Vitvi02g00314	Unknown protein	-1.04623	8.27399e-05	-1.05639	4.90604e-07	-1.06663	5.13e-08
		Vitvi02g01400	Myb domain protein MYB3R-4	0.860776	7.68577e-06	0.000208424				0.860776	0.00389411	0.0128964				Vitvi02g00315	GMP synthase	0.456473	0.0116545
		Vitvi02g01403	Osmotin [Vitis vinifera]	0.833145	9.14161e-05	0.000231224				0.833145	0.000454017	0.00127753				Vitvi02g00318	Tyrosyl-tRNA synthetase			-1.06111	1.26627e-05	-0.711096	3.07423e-05
		Vitvi02g01406	Thaumatin				0.866493	2.19633e-05	0.00701109							Vitvi02g00319	Kinesin motor domain containing protein	-1.88518	1.78334e-09	-1.19692	7.18186e-09	-0.981462	0.000336502
		Vitvi02g01408	Thaumatin VVTL1 [Vitis vinifera]	0.87445	0.00436001	0.0132649	0.87445	2.24683e-05	0.000719093	0.87445	1.69226e-06	0.000255652				Vitvi02g00322	Unknown protein			0.500276	0.00760833	0.6681	0.000406081
		Vitvi02g01409	Osmotin	0.717773	0.000468615	0.00286209				0.717773	0.0253816	0.0375367				Vitvi02g00324	Haloacid dehalogenase hydrolase			0.548373	0.00447842	0.632358	2.09598e-06
		Vitvi02g01414	No hit	0.746812	1.49627e-05	2.07828e-05				0.746812	0.00806632	0.0215878				Vitvi02g00326	Gamma-glutamylcysteine synthetase			0.477862	0.00245601
		Vitvi02g01415	Geraniol 10-hydroxylase				0.8043	6.24135e-05	6.85995e-05							Vitvi02g00327	Tubulin beta-6 chain	-3.07105	2.58864e-16	-2.16746	9.26268e-07	-1.74633	1.20806e-07
		Vitvi02g01416	CYP76B1				0.759617	5.19468e-05	6.31928e-05							Vitvi02g00330	DNA binding / hydrolase, acting on ester bonds	-1.43779	0.000103824
		Vitvi02g01425	Zinc finger (DHHC type)	0.886432	0.000261012	0.000422515	0.886432	2.93413e-08	3.10599e-06	0.886432	6.14683e-09	2.92271e-07				Vitvi02g00331	DNA-binding family protein	-0.789559	1.45112e-05			-0.424387	0.0363918
		Vitvi02g01429	HSP associated protein	0.914602	0.0290773	NA										Vitvi02g00333	Phospholipid hydroperoxide glutathione peroxidase	1.02136	2.60396e-10			0.410188	0.00232391
		Vitvi02g01430	Protease inhibitor/seed storage/lipid transfer protein (LTP)				0.754862	5.13171e-05	9.90262e-05	0.754862	7.16939e-05	NA				Vitvi02g00335	Glutathione S-transferase 1 GSTT1	-0.661102	0.00354967	-0.806629	0.000693344
		Vitvi02g01438	Arachidonic acid-induced DEA1	0.856988	0.000204756	NA	0.856988	4.21664e-05	0.00424623	0.856988	0.000137328	NA				Vitvi02g00338	4-coumarate-CoA ligase	1.85268	7.56207e-06	1.42334	7.18369e-15	-1.42992	1.79376e-09
		Vitvi02g01439	Extensin				0.846179	NA	3.2316e-05	0.846179	4.61744e-07	2.31706e-06				Vitvi02g00340	Tubulin beta-8 chain			-2.28859	4.02178e-11	-1.40879	0.0152216
		Vitvi02g01440	Small nuclear ribonucleoprotein Sm D3	0.922734	3.22091e-05	0.00428253	0.922734	1.49309e-08	2.06215e-05	0.922734	1.76795e-08	0.000148908				Vitvi02g00341	RNA-binding protein NOB1	0.524857	0.00232135
		Vitvi02g01441	Unknown protein	0.724994	0.00116381	0.00161483	0.724994	0.00113138	0.0105344	0.724994	0.00635046	0.00885013				Vitvi02g00342	ATP binding protein	-1.39819	4.10331e-09	-1.62837	1.47856e-14	-0.965481	0.00365789
		Vitvi02g01458	Peptidyl-prolyl cis-trans isomerase, cyclophilin type				0.810705	NA	3.13243e-05	0.810705	NA	0.000300345				Vitvi02g00343	0					-0.746995	0.0102906
		Vitvi02g01464	unknown				0.721048	0.000257512	0.000310833	0.721048	NA	0.00147429				Vitvi02g00344	Translation initiation factor eIF-2B alpha subunit			-0.902737	0.00523086
		Vitvi02g01481	Invertase/pectin methylesterase inhibitor				0.737727	0.0143253	0.0133566	0.737727	0.000186087	NA				Vitvi02g00346	Myosin-related	-1.29051	1.54039e-07	-1.87682	1.35723e-10	-1.42923	5.87869e-06
		Vitvi02g01482	Golgi transport Got1	0.726883	2.52994e-06	NA										Vitvi02g00349	ATP-dependent RNA helicase DDX6/DHH1			-0.401496	0.0457059
		Vitvi02g01483	Inositol polyphosphate 5-phosphatase II	0.83265	0.00786681	0.0247044	0.83265	0.00261069	0.00284016							Vitvi02g00366	TET10 (tetraspanin10)	-0.57178	0.0310608			0.512483	0.00545646
		Vitvi02g01492	RAB GTPase RAB6	0.870036	1.2964e-06	NA	0.870036	0.0336859	0.0434946	0.870036	7.68324e-08	NA				Vitvi02g00373	Rab/Ypt GTPase Ara4-interacting protein	0.644942	0.00132676	0.893043	1.00785e-08	0.377454	0.0106196
		Vitvi02g01523	DNAJ heat shock N-terminal domain-containing protein	0.735301	1.07873e-08	NA										Vitvi02g00374	Rab/Ypt GTPase Ara4-interacting protein					1.52177	0.0015922
		Vitvi02g01537	CYP76C4	0.74686	0.00671655	NA	0.74686	0.00127177	0.00179489	0.74686	0.00110878	NA				Vitvi02g00379	CCR4-NOT transcription complex subunit 2			0.530217	0.00552166
		Vitvi02g01585	Ribosomal protein S28 (RPS28C) 40S	0.754444	NA	0.00349503										Vitvi02g00381	Calmodulin binding protein	-1.09401	0.00501108			-1.18059	4.83565e-06
		Vitvi02g01594	Disease resistance protein (NBS-LRR class)	0.779125	0.000349349	4.56559e-05	0.779125	4.21479e-05	7.20733e-06	0.779125	NA	1.01418e-05				Vitvi02g00382	Rhomboid ATRBL2			1.09113	6.11199e-06	-1.23775	6.93837e-12
		Vitvi02g01598	0	0.757621	0.0030935	0.00113808	0.757621	0.00159124	0.000690584	0.757621	0.00228801	0.00102791				Vitvi02g00384	Zinc finger (C3HC4-type ring finger)			0.535106	0.00131881
		Vitvi02g01614	Nitrilase 4B	0.725412	0.0115577	0.00545533	0.725412	0.000316442	NA	0.725412	0.00666804	0.00454639				Vitvi02g00386	Unknown	-0.942583	8.33954e-06			-0.688656	5.60346e-05
		Vitvi02g01615	Nitrilase 4 (NIT4)	0.954353	3.21506e-05	0.0020007	0.954353	5.05927e-07	6.24931e-05	0.954353	0.00428394	NA				Vitvi02g00388	Unknown protein			-1.80375	0.000259248
		Vitvi02g01630	No hit	0.947271	2.46966e-05	4.20202e-05	0.947271	1.01658e-09	8.88242e-07	0.947271	6.25254e-08	2.36365e-05				Vitvi02g00389	DEAD-box ATP dependent DNA helicase					0.889583	6.38712e-05
		Vitvi02g01640	unknown	0.90997	9.95992e-09	1.53695e-07				0.90997	1.35358e-05	7.67115e-05				Vitvi02g00390	UDP-glucose 4-epimerase					0.97243	0.000298905
		Vitvi02g01670	No hit	0.726218	4.82632e-05	2.97915e-05	0.726218	0.0021597	0.0015673	0.726218	0.00013106	0.000105045				Vitvi02g00393	Osmotin			3.90371	2.24684e-05
		Vitvi02g01680	Elongation factor EF-G	0.832046	0.000535099	0.00295919	0.832046	0.00983865	0.0400286	0.832046	NA	1.06658e-05				Vitvi02g00394	C2 domain protein	-0.438063	0.0214499	-0.910929	0.00339172
		Vitvi02g01683	flavin-containing monooxygenase 3	0.747537	0.000426364	NA	0.747537	0.00782458	NA							Vitvi02g00398	ATPP2-A13	-0.582745	0.00216665	-1.17215	9.68283e-09	-0.586483	0.0161561
		Vitvi02g01701	Trehalose-6-phosphate phosphatase	0.855424	2.79647e-07	3.61699e-06	0.855424	0.00204681	NA	0.855424	2.47485e-05	0.000234342				Vitvi02g00402	Beta-ketoacyl-CoA synthase	-0.708849	0.000101226	-0.541929	0.0116542	-0.813277	3.58089e-08
		Vitvi02g01704	no hit	0.764602	0.00319752	0.000535153	0.764602	0.000569167	5.44384e-05	0.764602	0.000243995	2.14847e-05				Vitvi02g00410	UDP-galactose transporter 2 ATUTR2/UTR2			-1.51028	0.000102168	-2.34479	6.00883e-09
		Vitvi02g01713	3-isopropylmalate dehydratase, small subunit	0.746987	0.0223165	0.00644282	0.746987	0.0087222	0.0339501							Vitvi02g00413	Calcium-dependent protein kinase 1 CDPK protein kinase	-1.17562	1.60363e-12	-1.53669	2.51547e-12	-1.10785	2.54735e-06
		Vitvi02g01716	Glycoprotein homolog, related	0.867019	8.66817e-10	NA	0.867019	0.0355147	0.00136525	0.867019	7.48131e-06	NA				Vitvi02g00415	Beta-lactamase, class A	-1.32354	9.67557e-23	-0.744775	1.96159e-05	-0.492651	5.99972e-05
		Vitvi02g01717	Arabidopsis thaliana homeobox protein 2				0.843268	0.00169532	0.0112633							Vitvi02g00416	Glucose-methanol-choline (GMC) oxidoreductase	-3.06873	5.35409e-107	-7.37171	6.8074e-107	-1.51065	0.00145326
		Vitvi02g01718	Unknown	0.723381	0.00270633	NA	0.723381	1.03644e-06	NA	0.723381	8.03582e-07	NA				Vitvi02g00417	Copper amine oxidase			1.97689	3.32643e-24	0.659435	0.000992964
		Vitvi02g01723	E3 ubiquitin-protein ligase HOS1				0.808497	NA	0.00786844	0.808497	0.000316944	7.06121e-05				Vitvi02g00419	Unknown protein	-1.29885	0.00373618	-1.71916	4.602e-05	-1.99103	2.25946e-08
		Vitvi02g01724	Acyl-CoA oxidase (ACX5)	0.763654	NA	0.0106621	0.763654	1.01787e-06	1.32823e-05	0.763654	NA	0.00152808				Vitvi02g00420	Hydroxymethylglutaryl-CoA synthase			-0.664139	5.3344e-05	-0.387121	0.00200761
		Vitvi02g01726	Acyl-CoA oxidase (ACX1)	0.876865	0.00015583	4.27789e-05	0.876865	7.37802e-06	2.97458e-06	0.876865	1.30895e-08	2.98933e-08				Vitvi02g00421	TCP family transcription factor TCP9	1.81389	1.18532e-07	1.5742	6.83033e-10
		Vitvi02g01734	Unknown protein	0.736294	0.0191834	0.0257672	0.736294	0.00292243	NA							Vitvi02g00423	DTDP-D-glucose 4,6-dehydratase	-0.90388	0.000399354	-0.699836	0.00346184	-1.0331	2.79659e-11
		Vitvi02g01736	Dual specificity protein phosphatase	0.724101	NA	0.000731568	0.724101	0.00128466	0.000653889	0.724101	4.87967e-06	NA				Vitvi02g00424	Phospholipase D beta 1			0.639299	0.000958975	-1.15249	5.89727e-05
		Vitvi02g01749	3-deoxy-D-arabino-heptulosonate 7-phosphate synthase	0.865581	7.18093e-08	NA	0.865581	0.000727211	0.000453126							Vitvi02g00429	Senescence-inducible chloroplast stay-green protein 1					1.31177	2.23323e-16
		Vitvi02g01750	3-deoxy-D-arabino-heptulosonate 7-phosphate synthase	0.843052	1.50073e-05	NA	0.843052	2.01424e-06	6.05358e-05							Vitvi02g00431	Cell division cycle 20-like protein 1	-0.772347	0.000642531
		Vitvi02g01752	0				0.723236	2.0817e-05	2.94168e-05	0.723236	NA	0.000177419				Vitvi02g00434	Unknown protein	-0.808994	0.0142567			0.69699	0.000723678
		Vitvi02g01753	No hit	0.936516	5.05696e-08	1.42377e-05	0.936516	0.00657385	NA	0.936516	0.00559579	NA				Vitvi02g00435	Leucoanthocyanidin dioxgenase	-0.749374	0.000230582	-3.11204	1.52847e-47
		Vitvi02g01762	Lil3 protein	0.878757	1.53702e-10	NA	0.878757	NA	2.05201e-07	0.878757	3.22733e-06	NA				Vitvi02g00436	Glyoxylate reductase			0.889547	0.0194948
		Vitvi02g01774	Enoyl-CoA hydratase/isomerase	0.743178	0.0236793	0.0301091	0.743178	0.000225228	NA							Vitvi02g00441	Unknown protein	-0.623112	0.0118807			-0.51076	0.0359287
		Vitvi02g01777	Ubiquitinyl hydrolase 1	0.880732	0.000630533	0.00121055	0.880732	0.000148113	0.000158679	0.880732	2.79637e-05	0.00227922				Vitvi02g00444	Copper chaperone for superoxide dismutase	1.22284	4.82474e-08	0.569607	0.000636371	0.484158	0.00263511
		Vitvi02g01778	Oleosin OLE-4	0.855051	0.00372437	NA				0.855051	0.00506648	0.0036255				Vitvi02g00446	CYP76B1	0.690975	0.000233446			1.46663	3.2776e-14
		Vitvi02g01780	Ethylene responsive element binding factor 1	0.811609	0.000330923	NA	0.811609	9.4273e-05	3.55492e-05	0.811609	NA	1.39214e-06				Vitvi02g00450	Phosphate translocator protein2, Plastidic	-1.45482	1.78284e-07			-0.431007	0.0380589
		Vitvi02g01795	No hit	0.905115	4.77151e-05	0.0031645				0.905115	6.09727e-06	NA				Vitvi02g00457	1-aminocyclopropane-1-carboxylate synthase			0.467278	0.0379703	0.697835	0.00274047
		Vitvi02g01805	Ribosomal protein L19	0.843699	3.16521e-05	0.000110514	0.843699	2.97348e-06	NA	0.843699	0.000790163	0.00219643				Vitvi02g00458	Unknown protein			-0.771925	2.84424e-05	-0.560051	0.000162132
		Vitvi02g01808	Extensin	0.806879	0.000198766	0.00316501	0.806879	0.0257441	NA	0.806879	0.0238891	0.046643				Vitvi02g00461	Zf A20 and AN1 domain-containing stress-associated protein 1	0.338212	0.0226685
		Vitvi02g01811	Zeaxanthin epoxidase, chloroplast precursor				0.742191	0.000153003	0.000219158	0.742191	0.00955261	0.0152987				Vitvi02g00466	MATE efflux family protein			2.81472	2.78487e-19	2.98483	1.9573e-13
		Vitvi02g01814	RAB GTPase RAB1B	0.817433	0.00366589	NA	0.817433	0.000243705	0.00967961	0.817433	0.000109966	0.00209234				Vitvi02g00467	ACT domain-containing protein (ACR8)	-1.62611	0.00352417
		Vitvi02g01826	GAE3 (UDP-D- glcucuronate 4-epimerase 3)	0.717295	0.000886039	0.000190916	0.717295	0.00281593	NA	0.717295	0.000315475	0.000224394				Vitvi02g00468	High mobility group HMG-I and HMG-Y, DNA-binding	0.836133	2.4096e-05	0.865704	0.000345044	0.756582	0.00693933
		Vitvi02g01829	0	0.809374	0.0246161	0.0435054	0.809374	2.68842e-07	NA	0.809374	6.96955e-05	NA				Vitvi02g00469	ATP-dependent Clp protease proteolytic subunit (ClpP2)	-0.436905	0.0303519
		Vitvi02g01830	Leucine-rich repeat transmembrane protein kinase	0.731035	0.000768639	0.00528749	0.731035	0.00523687	0.00396601	0.731035	0.00504404	0.0174322				Vitvi02g00471	Cornichon family	0.484253	0.00230584			0.753395	1.43636e-06
		Vitvi02g01833	Amine oxidase	0.815922	1.07105e-10	NA										Vitvi02g00473	Glycogenin glucosyltransferase	-0.65519	0.00621058			-1.21529	1.08933e-09
		Vitvi02g01839	C-4 sterol methyl oxidase	0.819622	7.91603e-10	NA	0.819622	0.00010064	NA	0.819622	0.00849915	NA				Vitvi02g00474	Pentatricopeptide (PPR) repeat-containing protein			0.760626	0.0388484
		Vitvi02g01845	Beta-fructosidase (BFRUCT3)	0.806235	1.12604e-05	NA	0.806235	0.00327557	0.00306865	0.806235	0.00715435	NA				Vitvi02g00477	Unknown protein			-1.20892	3.88696e-05	0.791426	0.0186475
		Vitvi02g01852	Stress-induced-phosphoprotein 1	0.703013	0.000322236	0.00122067	0.703013	NA	0.00450296							Vitvi02g00479	Glycine-rich protein-like	0.610056	0.00539496	0.580586	1.96378e-05	0.71619	5.17532e-09
		Vitvi03g00001	ATP-dependent RNA helicase DDX23/PRP28	0.871529	1.61463e-11	NA										Vitvi02g00481	unknown	3.2431	0.000296367			-1.15455	0.0297987
		Vitvi03g00002	Vacuolar protein sorting 45	0.917802	2.60336e-09	NA	0.917802	0.00599738	NA	0.917802	0.0031767	NA				Vitvi02g00482	Aminomethyltransferase	0.553782	0.00517341
		Vitvi03g00004	BLH6 (BELL1-like homeodomain 5)	0.916373	4.46118e-07	NA	0.916373	NA	0.00255167	0.916373	7.39607e-06	9.37708e-05				Vitvi02g00485	Calmodulin (A)					-0.401739	0.044481
		Vitvi03g00012	Transducin protein	0.774732	1.56941e-07	NA	0.774732	0.0133467	0.000866493	0.774732	NA	2.13941e-07				Vitvi02g00486	Esterase/lipase/thioesterase family	-0.78182	4.95617e-07
		Vitvi03g00015	Purple acid phosphatase 10 ATPAP10/PAP10				0.811692	0.000643579	0.00147397							Vitvi02g00498	Unknown protein			-0.530134	0.0401201
		Vitvi03g00017	Purple acid phosphatase 10 ATPAP10/PAP10				0.921037	1.13293e-06	3.37539e-07	0.921037	NA	2.09622e-06				Vitvi02g00500	Invertase/pectin methylesterase inhibitor	1.9195	8.145e-09	2.53364	3.67985e-08	0.609215	0.0328335
		Vitvi03g00022	V-type H+-transporting ATPase subunit I	0.827447	0.00165095	0.0158143	0.827447	7.81588e-07	NA	0.827447	0.00186293	0.00693921				Vitvi02g00501	Pectin methylesterase inhibitor	1.16757	0.00102893	-1.47776	2.12199e-06
		Vitvi03g00028	Kinesin protein (MKRP2)	0.885668	6.64111e-06	0.000367359	0.885668	NA	3.67443e-07	0.885668	0.000208031	0.00191395				Vitvi02g00502	Elongation factor G, chloroplast precursor	0.521475	0.0102574			0.511077	0.00740642
		Vitvi03g00029	Xylulose kinase	0.798998	2.05971e-05	NA	0.798998	8.19899e-05	1.2009e-05	0.798998	2.20399e-06	NA				Vitvi02g00509	Thylakoid lumenal protein			-1.78065	3.29055e-08
		Vitvi03g00031	CRS1	0.854996	0.000550585	3.07613e-05	0.854996	0.00407587	NA	0.854996	7.95402e-07	1.39081e-05				Vitvi02g00511	Multi-copper oxidase (SKU5)	-4.13069	1.35353e-29	-5.71906	9.26009e-74	-3.58057	9.91818e-09
		Vitvi03g00034	Squalene synthase	0.852992	2.26512e-10	NA	0.852992	3.7639e-08	NA	0.852992	9.69629e-08	NA				Vitvi02g00512	Vacuolar invertase 2, GIN2	-2.00832	5.05359e-18	-1.60344	8.91983e-13	-0.935008	3.1626e-06
		Vitvi03g00035	SH3 domain-containing protein 2	0.924285	1.99877e-05	0.00170689				0.924285	0.000831105	0.00239819				Vitvi02g00513	Transaldolase totaL2	-0.609833	0.0246306			-0.382813	0.00461413
		Vitvi03g00038	ferulate 5-hydroxylase				0.708542	2.73627e-08	NA	0.708542	NA	0.0374267				Vitvi02g00514	Trehalose-6-phosphate phosphatase (AtTPPA)	1.64285	3.48686e-06
		Vitvi03g00041	Unknown protein	0.900861	NA	1.65929e-08	0.900861	0.00242414	0.00183614							Vitvi02g00524	flavin-containing monooxygenase 3			1.10268	2.84988e-09	0.580303	0.00821993
		Vitvi03g00042	PHD finger transcription factor	0.760002	6.33069e-09	NA				0.760002	0.0204325	NA				Vitvi02g00531	Protease inhibitor/seed storage/lipid transfer protein (LTP)	-7.27871	6.54085e-09	-4.51151	0.0177723	-7.01728	7.18631e-11
		Vitvi03g00043	Zinc knuckle	0.920365	9.20892e-06	0.00104191	0.920365	3.48152e-06	NA	0.920365	0.00646404	0.0281854				Vitvi02g00533	L-lactate dehydrogenase A			-1.43889	8.27964e-08	-3.65873	4.95346e-36
		Vitvi03g00047	no hit	0.867984	1.59077e-05	6.17894e-05	0.867984	6.30718e-05	0.000546835	0.867984	0.00511486	0.00488634				Vitvi02g00534	YbaK/prolyl-tRNA synthetase associated region					-1.17751	2.34261e-05
		Vitvi03g00048	fructose-bisphosphate aldolase, chloroplast precursor	0.946284	0.0151418	0.00493361	0.946284	5.00794e-09	8.01604e-09	0.946284	9.85912e-06	NA				Vitvi02g00535	Autophagy 8f (APG8f)	0.465993	0.00245655			0.721117	3.34641e-06
		Vitvi03g00049	Zinc finger (B-box type)	0.757858	0.00020592	NA				0.757858	0.00144866	0.00914142				Vitvi02g00536	Scarecrow transcription factor 6 (SCL6)					0.389646	0.0386227
		Vitvi03g00050	Kinesin motor protein	0.745363	2.89851e-07	NA	0.745363	1.88644e-06	NA	0.745363	NA	0.000124049				Vitvi02g00538	Unknown protein			0.875978	0.000245446	0.43497	0.0189726
		Vitvi03g00053	Ubiquitin fusion degradation protein UFD1	0.951923	0.000198828	0.000330148	0.951923	8.15341e-05	0.0218259	0.951923	2.04548e-10	2.11445e-07				Vitvi02g00541	Zinc knuckle	-0.651735	0.0125952	-0.770387	0.000105197	-0.405684	0.0346742
		Vitvi03g00056	NADP-dependent D-sorbitol-6-phosphate dehydrogenase	0.841623	0.00130995	NA	0.841623	0.00472762	0.0493966	0.841623	0.0433153	NA				Vitvi02g00542	Unknown protein	0.650639	9.9763e-05	0.56399	0.013454	0.553717	0.00755972
		Vitvi03g00059	BZIP transcription factor	0.8828	0.0104375	0.00341526	0.8828	0.0174487	0.0469999	0.8828	NA	0.000289309				Vitvi02g00554	Pex19 protein	0.993593	2.71099e-07	0.824015	5.70212e-07	0.768896	1.92829e-08
		Vitvi03g00061	Amidophosphoribosyltransferase 2	0.919857	4.17456e-10	NA	0.919857	NA	0.0238774							Vitvi02g00555	Unknown	0.488344	0.0168515	0.503626	0.00620227	0.56661	3.43221e-05
		Vitvi03g00063	Carbohydrate kinase, PfkB	0.797393	0.0223159	NA				0.797393	1.51864e-05	0.00162549				Vitvi02g00556	Protein transport protein Sec61 subunit alpha	-0.766612	1.77496e-07
		Vitvi03g00065	Transcription factor TFIIF	0.725093	0.000832199	0.00398591	0.725093	0.000100011	NA	0.725093	0.00695485	0.0131249				Vitvi02g00557	No hit	0.42349	0.0415687			0.672993	4.47235e-05
		Vitvi03g00076	Crp1 protein	0.929177	NA	0.0140778	0.929177	4.07888e-06	2.10515e-06	0.929177	0.000400988	0.00317688				Vitvi02g00559	SEC16 homolog B			0.55605	0.0144786
		Vitvi03g00080	Calcium-binding EF hand	0.854971	0.00133738	0.00272545										Vitvi02g00560	C2H2 zinc-finger protein ZPT3-3	1.04612	1.89166e-06
		Vitvi03g00087	ER lumen protein retaining receptor	0.827007	NA	1.61598e-07	0.827007	0.00762028	NA	0.827007	0.00061307	0.00196066				Vitvi02g00561	Nodulin MtN21 family	0.905861	3.34136e-09	0.543474	0.0145226	0.559082	0.00235976
		Vitvi03g00089	Unknown protein	0.743971	2.6286e-05	4.82794e-05	0.743971	0.00375745	0.010026	0.743971	1.74644e-05	1.42675e-05				Vitvi02g00565	Unknown	-1.33801	4.03001e-13	-1.37154	2.52779e-10	-0.746482	0.000423383
		Vitvi03g00097	Triosephosphate isomerase, chloroplast precursor	0.892204	0.0353532	0.0302146	0.892204	4.43361e-07	7.24949e-05	0.892204	0.0101913	0.0133053				Vitvi02g00566	Agenet domain-containing protein	-0.401799	0.0119631	0.565568	0.00435078	0.508218	0.00161848
		Vitvi03g00098	Basic helix-loop-helix (bHLH) family	0.797607	0.0437337	0.0271759	0.797607	0.000243368	0.00297589	0.797607	0.0137653	0.00834435				Vitvi02g00571	Unknown protein	-2.20638	7.29833e-10	-2.06949	4.15137e-06	-1.36913	0.00118021
		Vitvi03g00104	Peptidyl-prolyl cis-trans isomerase ROC5 (rotamase CYP 5)				0.946016	NA	1.26409e-06	0.946016	NA	0.000880065				Vitvi02g00580	SNF1-related protein kinase SRK2F			-1.24474	8.07112e-10
		Vitvi03g00105	No hit				0.952552	NA	1.02374e-06	0.952552	0.0247556	0.00629428				Vitvi02g00581	Calcineurin B 1	-0.687935	0.000519527	-0.666438	0.0198545	-0.603215	0.00406716
		Vitvi03g00110	Amidase	0.884501	0.00111317	0.00593351	0.884501	0.000218307	0.048666	0.884501	1.17363e-05	0.00209581				Vitvi02g00585	0	0.810515	0.0145723	-2.24363	2.7649e-07
		Vitvi03g00114	TOC132	0.843832	0.000163	0.00183398	0.843832	1.74476e-05	0.000722451	0.843832	0.0357104	NA				Vitvi02g00593	Unknown	0.630724	0.000456861	0.622045	0.00588671	0.614742	0.0133077
		Vitvi03g00116	Pentatricopeptide (PPR) repeat-containing protein	0.879669	NA	0.000205498	0.879669	0.00227492	0.00100546							Vitvi02g00595	Unknown	0.579585	0.0186388	0.846838	0.00853208	0.590548	0.0171641
		Vitvi03g00118	SAM-dependent methyltransferase	0.904801	0.000270361	0.00108017	0.904801	0.00155129	0.00136738							Vitvi02g00597	Casein kinase II subunit beta-4	0.390788	0.00209852	0.528573	0.000423889	0.463381	0.000859447
		Vitvi03g00122	Auxin transporter protein 2	0.704663	0.000973485	0.0132059	0.704663	0.00570176	NA	0.704663	0.000129074	NA				Vitvi02g00598	Phosphatidylinositol-4-phosphate 5-kinase	-0.772846	0.0133842			-0.488735	0.00893821
		Vitvi03g00124	Thaumatin	0.861676	0.0186056	NA	0.861676	0.000165657	0.00017011	0.861676	1.15141e-06	2.03397e-05				Vitvi02g00599	Ribosomal protein L37a (RPL37aB) 60S			-0.914241	0.000243147
		Vitvi03g00126	Nodulin	0.946459	0.00996765	NA	0.946459	0.00512148	0.00339185	0.946459	0.00510397	NA				Vitvi02g00604	NAK-type protein kinase			0.428465	0.0134607
		Vitvi03g00130	Subtilisin-like serine protease 2	0.831073	8.06271e-05	0.000189371	0.831073	1.18292e-05	NA	0.831073	0.0170509	0.0143594				Vitvi02g00605	1,4-alpha-D-glucan maltohydrolase					-0.689309	3.72602e-05
		Vitvi03g00131	Unknown protein	0.91298	5.85257e-08	2.65906e-07	0.91298	0.0154974	NA	0.91298	0.00234204	0.00259546				Vitvi02g00606	Serine protease	-0.454688	0.0327813	-0.816515	1.17038e-06	-0.599706	0.00019067
		Vitvi03g00133	ERD7 (EARLY-responsive TO dehydration 7)	0.854629	0.0278685	0.0012547	0.854629	0.00116384	NA	0.854629	0.0423296	0.0247742				Vitvi02g00614	Senescence-associated protein	-1.26716	3.98596e-13	-0.938921	7.73766e-05	-0.560886	0.0111643
		Vitvi03g00135	Proteasome 20S alpha subunit D2 (PAD2) (PRS1) (PRC6)	0.867787	1.60999e-08	NA	0.867787	3.05331e-05	NA	0.867787	0.000165731	0.0239073				Vitvi02g00627	Regulator of nonsense transcripts 1	0.43359	0.00123955	0.751529	0.000810995	0.743156	3.84029e-06
		Vitvi03g00137	L-ascorbate peroxidase.	0.738429	0.000331227	0.000212047	0.738429	0.00124819	0.00153649	0.738429	0.000359178	0.000280152				Vitvi02g00635	Tobamovirus multiplication 2A TOM2A	-0.421999	0.0166081
		Vitvi03g00146	BZIP transcription factor	0.728873	NA	1.59983e-05	0.728873	0.000128057	0.000290129	0.728873	0.00343327	0.000505852				Vitvi02g00636	Pseudo-response regulator 2 (APRR2) (TOC2)	-0.879025	1.34713e-07	-0.56468	0.00688451
		Vitvi03g00147	WD-40 repeat protein (MSI3)	0.891607	NA	7.92795e-10	0.891607	0.0145444	0.00830736	0.891607	NA	4.94158e-07				Vitvi02g00638	Ankyrin protein kinase	-1.28129	2.17711e-13	-1.58627	3.26799e-23	-1.10197	6.29787e-21
		Vitvi03g00150	CDP-diacylglycerol--inositol 3-phosphatidyltransferase 1	0.893641	0.000326065	0.0155292	0.893641	2.53408e-08	NA	0.893641	6.1267e-06	NA				Vitvi02g00639	Unknown protein			0.728905	0.00078853
		Vitvi03g00153	SKP1	0.893886	7.1493e-10	NA	0.893886	0.000369002	2.96091e-05	0.893886	3.00605e-10	NA				Vitvi02g00640	Vacuolar protein sorting 55	-0.382758	0.0221438
		Vitvi03g00154	Glyoxylate reductase	0.77994	NA	0.0190825	0.77994	0.000349425	0.000301438	0.77994	6.41758e-05	NA				Vitvi02g00641	Allyl alcohol dehydrogenase	0.925498	0.0201341
		Vitvi03g00155	Aquaporin PIP3	0.891375	2.55283e-10	NA	0.891375	0.0217291	0.000112259	0.891375	3.76759e-06	NA				Vitvi02g00648	Purine permease 10 PUP10	2.29921	0.000113637	2.42856	6.97152e-11	-2.31834	2.42638e-17
		Vitvi03g00167	Protein phosphatase 2C FSPP2C2	0.713546	0.000133673	NA	0.713546	0.000501818	NA	0.713546	0.00112733	0.0255801				Vitvi02g00649	Dynamin-like protein 2b	-0.948552	8.30037e-07			0.548626	0.0191516
		Vitvi03g00179	Unknown protein	0.878045	3.60116e-06	NA										Vitvi02g00659	Unknown protein	-1.3452	0.000181331	-2.32387	2.83024e-10
		Vitvi03g00180	Transportin-2	0.874347	0.00226569	0.0096101	0.874347	0.00910827	0.00426402	0.874347	0.000227006	0.0230079				Vitvi02g00660	AT-hook protein 1 (AHP1)	0.433188	0.0450381
		Vitvi03g00181	Amino acid permease	0.940406	1.84078e-07	5.88337e-06	0.940406	NA	0.000637211	0.940406	5.20584e-05	0.000425837				Vitvi02g00661	Adaptor-related protein complex 2, mu 2 subunit	-0.313198	0.0284966
		Vitvi03g00183	F-box family protein				0.932105	NA	0.00211419	0.932105	0.00850378	NA				Vitvi02g00663	Unknown protein	0.554011	0.000792538	0.754327	2.21177e-06	0.887757	1.12844e-10
		Vitvi03g00185	S-adenosyl-methionine-sterol-C-methyltransferase	0.847477	7.29288e-06	5.43871e-05										Vitvi02g00669	Leucine-rich repeat	1.64908	1.21714e-07	1.72873	5.53738e-20	1.25447	1.45238e-05
		Vitvi03g00186	Tetracycline transporter protein	0.958415	0.0339243	0.0135628	0.958415	1.44347e-13	1.61747e-12	0.958415	0.00012133	NA				Vitvi02g00673	NAC domain-containing protein 71	-1.09874	0.000947712	-0.686373	0.00211605
		Vitvi03g00187	Transducin protein				0.746904	NA	2.27019e-05	0.746904	0.000110209	0.0100252				Vitvi02g00674	ABC protein 6 non-intrinsic			-0.420442	0.0230392
		Vitvi03g00188	Pentatricopeptide (PPR) repeat-containing protein				0.774726	NA	0.0487529	0.774726	0.000134779	0.00157149				Vitvi02g00677	RNA-binding protein P67	0.632518	3.95403e-06	0.571589	0.00121085	1.17525	1.93602e-09
		Vitvi03g00190	Ataxia telangiectasia and Rad3 related	0.88789	5.86831e-07	2.71719e-06	0.88789	0.0155951	NA	0.88789	0.000100856	0.000207877				Vitvi02g00678	Protein phosphatase 2C POLTERGEIST-like 1	0.756415	0.0124168
		Vitvi03g00191	Mechanosensitive ion channel	0.790122	0.0190277	0.0465248	0.790122	2.24804e-07	NA	0.790122	2.63032e-06	NA				Vitvi02g00680	Glycine cleavage system H protein, mitochondrial	-2.4787	3.0769e-12	-2.13725	2.52494e-06	1.27137	0.00040815
		Vitvi03g00195	Unknown protein	0.703566	0.0225351	NA	0.703566	0.00451267	0.0179226	0.703566	0.00380382	0.024771				Vitvi02g00684	Pyruvate kinase	-0.521735	0.00126022	-0.591986	0.000243333
		Vitvi03g00196	ATSLY1	0.712816	NA	9.20409e-05	0.712816	0.000103093	0.000586737	0.712816	0.0192957	NA				Vitvi02g00685	Unknown protein	0.63833	0.000131444
		Vitvi03g00200	1-acyl-sn-glycerol-3-phosphate acyltransferase zeta precursor				0.814879	3.55525e-06	0.000684612	0.814879	0.00148926	0.00318979				Vitvi02g00688	Acetylornithine deacetylase	-0.325845	0.013849	-0.514955	0.0369771	-0.376193	0.0128151
		Vitvi03g00202	Auxin-independent growth promoter	0.759465	NA	2.83919e-06										Vitvi02g00689	Unknown protein			-0.464464	0.0259206
		Vitvi03g00203	Vestitone reductase	0.949599	0.0262245	NA	0.949599	4.59475e-09	3.21293e-08	0.949599	0.0106095	NA				Vitvi02g00691	PHD finger transcription factor					1.2957	2.41817e-05
		Vitvi03g00205	Protein kinase	0.934822	1.17738e-05	0.000995504	0.934822	0.0436143	NA	0.934822	0.000458662	0.00141946				Vitvi02g00695	Abscisic acid receptor PYL1 RCAR12	-3.24975	3.64389e-10
		Vitvi03g00206	Endochitinase 1, basic	0.811773	0.000408761	NA	0.811773	6.60087e-06	1.25091e-06	0.811773	0.000397072	NA				Vitvi02g00696	VQ motif-containing protein	1.23868	3.44032e-08	0.736689	0.00143081
		Vitvi03g00209	Beta-expansin (EXPL2)	0.83598	4.2798e-09	NA	0.83598	0.00457847	NA	0.83598	0.0261058	NA				Vitvi02g00698	MYC jasmonic acid 3	1.05255	5.11748e-06	0.944648	5.55825e-08	0.451029	0.0243073
		Vitvi03g00210	Alanyl-tRNA synthetase	0.811512	0.000129998	5.46064e-05	0.811512	0.00176815	0.000951319	0.811512	NA	6.63102e-07				Vitvi02g00702	No hit					1.09028	3.12435e-11
		Vitvi03g00213	LYS/HIS transporter 7	0.858658	3.71662e-05	NA	0.858658	1.2718e-05	5.7049e-06	0.858658	NA	4.54265e-06				Vitvi02g00703	Unknown	1.10382	0.00777635
		Vitvi03g00216	CAO (CHAOS); chromatin binding				0.788724	0.00756712	NA							Vitvi02g00704	PLATZ transcription factor			1.04673	7.53767e-15	0.503097	8.79436e-05
		Vitvi03g00217	Monocopper oxidase SKS5 (SKU5 Similar 5)	0.934228	6.39841e-07	2.92444e-06	0.934228	0.00156407	0.00171189	0.934228	2.74738e-06	2.68972e-06				Vitvi02g00705	TRN2 (TORNADO 2)	-1.87562	1.78275e-13	-1.90466	1.61184e-25	-1.01867	0.00260099
		Vitvi03g00223	Rho guanyl-nucleotide exchange factor ROPGEF1	0.891756	4.71796e-07	9.6879e-06	0.891756	5.18401e-08	NA	0.891756	0.00129942	0.0154247				Vitvi02g00708	Zinc finger (C3HC4-type ring finger)	-1.45026	2.27569e-06	-1.85467	1.04615e-16
		Vitvi03g00224	F-box domain containing protein	0.701884	4.27328e-06	NA	0.701884	0.000169971	NA	0.701884	2.6506e-06	NA				Vitvi02g00717	Cinnamoyl-CoA reductase			-1.77233	1.29819e-15
		Vitvi03g00226	Small nuclear ribonucleoprotein D3	0.775185	NA	0.00686864										Vitvi02g00719	unknown			-1.57335	4.40007e-05
		Vitvi03g00228	MAP kinase activating protein	0.719921	0.000698463	0.00168629	0.719921	NA	0.0115612	0.719921	0.0231054	0.018078				Vitvi02g00723	Transmembrane protein 41B	0.363723	0.0318019	0.71834	5.99812e-05	0.300846	0.0493625
		Vitvi03g00231	RWP-RK domain-containing protein	0.874657	NA	0.00206663	0.874657	0.00913594	NA							Vitvi02g00724	Inositol 1,3,4-trisphosphate 5/6-kinase.	0.789406	0.04825
		Vitvi03g00233	Niemann-Pick C1 protein precursor				0.936792	0.00127506	0.0384175	0.936792	4.22951e-08	1.8987e-05				Vitvi02g00726	ATPase PGP2 (P-glycoprotein 2)	-1.17805	4.20903e-11	-3.76042	6.25844e-57
		Vitvi03g00235	Glycosyl transferase family 8 protein	0.805088	0.0222947	NA	0.805088	0.00261777	0.019673	0.805088	8.31757e-05	NA				Vitvi02g00729	Trehalose phosphatase 5			-0.474189	0.0275776	-0.991648	2.249e-07
		Vitvi03g00238	Protein kinase APK1B				0.792256	1.6894e-06	1.64144e-06	0.792256	0.000170325	NA				Vitvi02g00732	NHL8 (NDR1/HIN1-like 8)	1.05861	4.99549e-12	0.998148	7.66857e-06	0.654933	0.000422452
		Vitvi03g00242	Phosphate-induced protein 1				0.739592	NA	0.00178912	0.739592	NA	5.45346e-08				Vitvi02g00737	Pattern formation protein (EMB30) (GNOM)			0.485385	0.0176773
		Vitvi03g00243	Calcium ion binding protein	0.837895	0.00124543	0.00240495	0.837895	3.1752e-06	6.48971e-06	0.837895	1.57523e-05	0.000172932				Vitvi02g00750	3-beta hydroxysteroid dehydrogenase	0.794061	6.68868e-08			0.944402	3.47901e-11
		Vitvi03g00245	ANTR2 (anion transporter 2)	0.803337	0.000878882	NA				0.803337	3.31174e-08	NA				Vitvi02g00751	RCD1 (radical-induced cell death1)			0.346167	0.0180149
		Vitvi03g00246	Glutamate receptor 2 GLUR2	0.942401	7.47979e-06	0.000177992	0.942401	0.000149901	NA	0.942401	2.90578e-14	NA				Vitvi02g00752	RCD1 (radical-induced cell death1)	-0.53896	0.00194621
		Vitvi03g00247	Tonoplast monosaccharide transporter2	0.83383	2.46444e-09	NA				0.83383	0.0372667	NA				Vitvi02g00757	Myb KAN2 (KANADI 2)	-0.51683	0.00558125	-0.938277	4.87925e-10	-0.493371	0.00348094
		Vitvi03g00249	Calcium-dependent protein kinase 6 CPK6	0.830239	4.43169e-07	NA	0.830239	0.00895883	0.0421069	0.830239	0.000203414	NA				Vitvi02g00773	PAP/fibrillin family					0.511374	0.00307044
		Vitvi03g00250	Unknown protein				0.913862	2.01717e-10	NA	0.913862	0.00973935	0.0175588				Vitvi02g00777	Unknown protein	0.438666	0.0288284
		Vitvi03g00251	no hit	0.830822	3.71566e-08	NA				0.830822	0.0149256	0.00641172				Vitvi02g00790	Cellulose synthase CSLD2	1.00947	9.71688e-06			-0.621137	7.55158e-05
		Vitvi03g00254	Pantothenate kinase	0.845905	3.55749e-05	3.07602e-05	0.845905	0.00175591	0.00183629	0.845905	0.00402002	0.00181063				Vitvi02g00792	Xyloglucan endotransglucosylase/hydrolase 30	1.57118	1.16831e-08	0.894433	1.16899e-06	1.11741	1.33978e-08
		Vitvi03g00262	3-hydroxy-3-methylglutaryl-coenzyme A reductase 3	0.754171	NA	0.00397564	0.754171	0.00229344	NA							Vitvi02g00802	DNAJ heat shock N-terminal domain-containing protein	0.935731	1.14482e-06	0.802625	0.000388727	0.528307	0.00121825
		Vitvi03g00265	DEAD box RNA helicase	0.834483	9.6109e-05	0.00373277	0.834483	0.00224723	NA							Vitvi02g00805	CYP76C4	2.10632	0.00784133	0.877821	0.0140585	-0.638198	0.0255825
		Vitvi03g00270	Pentatricopeptide (PPR) repeat-containing protein	0.841733	NA	2.8175e-08	0.841733	NA	6.97216e-07	0.841733	6.95858e-10	NA				Vitvi02g00828	Vacuolar protein sorting 25					0.516707	0.00714214
		Vitvi03g00273	Histone deacetylase	0.72039	0.0103398	NA	0.72039	NA	0.000195275							Vitvi02g00831	Phosphomevalonate kinase	-0.566496	0.017742	-0.543253	0.00277507
		Vitvi03g00274	Cellulose synthase CESA2	0.721628	1.98623e-07	NA										Vitvi02g00836	Guanine nucleotide-binding protein alpha-1 subunit	0.430961	0.0415939
		Vitvi03g00275	Chloride channel protein CLC-e	0.901767	0.00031255	0.000649811	0.901767	4.97139e-07	1.31527e-05	0.901767	NA	0.00623722				Vitvi02g00842	Proteasome 26S regulatory subunit (RPN9)					0.272829	0.0344969
		Vitvi03g00278	Protein BCCIP homolog	0.846251	0.00250972	0.000824029	0.846251	0.00010678	8.48225e-05	0.846251	0.0232739	0.0173869				Vitvi02g00847	Unknown protein					0.505424	0.0228515
		Vitvi03g00285	Proteasome 26S AAA-ATPase subunit (RPT4)	0.816824	0.000516699	NA	0.816824	5.98372e-09	NA	0.816824	0.000287235	0.0103795				Vitvi02g00855	Cytochrome b5 domain-containing protein					-0.606494	6.5787e-05
		Vitvi03g00286	COP9 signalosome subunit 5A	0.795773	1.04768e-09	NA				0.795773	0.00256308	NA				Vitvi02g00915	Phosphoribulokinase	-0.98195	8.33372e-07	-0.969367	9.16526e-06	1.4057	8.06023e-15
		Vitvi03g00287	Inositol-1-monophosphatase	0.883527	8.85404e-06	2.81496e-05	0.883527	0.000105382	0.00032992	0.883527	0.00103025	0.00134294				Vitvi02g00935	0			-0.887351	6.00539e-05
		Vitvi03g00288	C3H2C3 ring-finger protein	0.941961	5.727e-08	6.02788e-07				0.941961	1.27834e-06	0.0104145				Vitvi02g00936	Early-responsive to dehydration protein / ERD protein	-1.10887	1.46554e-10	-0.687732	0.00033447
		Vitvi03g00289	DnaJ homolog, subfamily A, member 2	0.86569	3.04028e-07	3.03677e-06				0.86569	0.000462035	0.00141188				Vitvi02g00938	4-coumarate-CoA ligase	1.71782	9.68973e-16	2.00915	3.88579e-05	1.02663	0.03993
		Vitvi03g00292	Basic leucine-zipper 11 GBF6	0.821085	8.27575e-09	NA	0.821085	0.00644354	0.000446128	0.821085	7.0395e-05	NA				Vitvi02g00971	Unknown protein					-1.03002	6.59263e-08
		Vitvi03g00294	SEC14 cytosolic factor	0.905923	2.08886e-10	NA	0.905923	1.35602e-10	NA	0.905923	2.75917e-12	NA				Vitvi02g00975	DNAJ plastid division protein (ARC6)	0.884519	8.35311e-09	0.725125	0.00120407	0.998348	5.8217e-09
		Vitvi03g00296	Diaminopimelate decarboxylase	0.904131	4.21241e-06	NA	0.904131	1.10542e-05	0.0011753	0.904131	0.00543173	0.018806				Vitvi02g00983	Cis-zeatin O-beta-D-glucosyltransferase	1.18179	7.85269e-05	0.927296	1.70017e-06	0.691254	0.000101055
		Vitvi03g00297	Bifunctional dihydrofolate reductase-thymidylate synthase 1	0.928293	0.000219495	0.000906522	0.928293	NA	5.43732e-05	0.928293	0.000345004	NA				Vitvi02g00995	Glucosyltransferase twi1			-0.739282	0.00229351
		Vitvi03g00298	Chaperone BCS1 mitochondrial				0.879545	1.75269e-05	5.90398e-05	0.879545	0.000804611	NA				Vitvi02g01001	Pinoresinol-lariciresinol reductase	1.90935	1.12778e-06	1.53537	0.00943097
		Vitvi03g00304	ADP-glucose pyrophosphorylase large subunit 1	0.846899	0.00692186	0.0118145				0.846899	1.24326e-05	NA				Vitvi02g01003	Pinoresinol-lariciresinol reductase			-1.19838	0.00145885	-0.81007	0.0211841
		Vitvi03g00306	F-box domain containing protein	0.810781	NA	3.84497e-06	0.810781	0.000194831	3.37271e-05	0.810781	0.00206192	0.0280977				Vitvi02g01015	Myb domain protein 113	-0.97053	0.000757818	-3.00545	7.55306e-48
		Vitvi03g00307	Endoplasmatic reticulum retrieval protein 1B	0.84223	2.34742e-09	NA	0.84223	1.95845e-06	NA	0.84223	3.14973e-09	NA				Vitvi02g01019	Myb VvMYBA1	-0.69306	0.000207561	-3.82884	8.27525e-51
		Vitvi03g00308	FtsJ-like methyltransferase family	0.851247	9.34816e-05	0.00150154	0.851247	1.80263e-05	NA	0.851247	0.00753913	0.0269055				Vitvi02g01022	Myb VvMYBA1			-5.63431	9.90082e-05
		Vitvi03g00310	Isoflavone reductase	0.849093	0.000314137	0.00310093	0.849093	0.0135762	0.0378363	0.849093	0.00251811	0.00544978				Vitvi02g01024	Myb VvMYBA3 [Vitis vinifera]	-1.10306	5.1466e-05	-3.40399	2.00822e-59
		Vitvi03g00314	Universal stress protein (USP) family protein	0.704027	4.64957e-06	NA										Vitvi02g01067	Nitrilase	2.67224	4.72734e-06	4.82898	2.11107e-46
		Vitvi03g00317	CPL4 (C-Terminal Domain Phosphatase-like 4)	0.743477	3.75851e-05	4.77873e-05	0.743477	0.00839295	0.0165664	0.743477	1.16088e-05	3.55442e-05				Vitvi02g01127	Anthraniloyal-CoA: methanol anthraniloyal transferase	1.65741	0.000534057
		Vitvi03g00319	DNA-3-methyladenine glycosylase II	0.701225	0.0142835	0.0244624	0.701225	NA	0.00616695	0.701225	NA	0.000246726				Vitvi02g01143	Dehydration-responsive protein	-1.76011	1.1897e-10	-1.30741	1.03033e-12	-0.746708	5.0422e-08
		Vitvi03g00322	Beta-ketoacyl-CoA synthase				0.842592	NA	0.00474465							Vitvi02g01152	Unknown protein	0.442465	0.00805187			0.458847	0.00553442
		Vitvi03g00324	Unknown protein	0.85986	0.000417866	0.00818429	0.85986	0.00775677	NA	0.85986	0.00505445	0.00899309				Vitvi02g01153	Replication protein RPA 70kDa subunit	1.68709	1.88605e-15	1.2981	1.30775e-12	0.823003	2.23558e-05
		Vitvi03g00327	GRP7 (cold, circadian rhythm, and RNA binding 2)	0.936142	1.71494e-06	7.90721e-06	0.936142	0.00972812	NA	0.936142	2.46854e-05	0.00557423				Vitvi02g01154	Unknown protein					0.494378	0.00119454
		Vitvi03g00328	Leucine-rich repeat transmembrane protein kinase	0.853287	0.000555523	NA	0.853287	NA	3.72127e-09							Vitvi02g01161	Pentatricopeptide (PPR) repeat-containing	1.13991	1.51217e-05
		Vitvi03g00331	Phenylalanyl-tRNA synthetase alpha chain	0.86814	0.00938055	0.0243364	0.86814	0.00160353	0.0055248	0.86814	2.89465e-05	0.00106171				Vitvi02g01164	Amino acid permease			0.78639	3.2922e-06
		Vitvi03g00333	Unknown protein	0.736141	0.00834812	NA	0.736141	NA	0.000720809	0.736141	1.1702e-06	NA				Vitvi02g01171	Acyl-CoA binding protein					1.43361	2.29306e-23
		Vitvi03g00334	Unknown protein				0.770118	2.04674e-06	NA	0.770118	0.000168285	0.0232764				Vitvi02g01172	Unknown protein	0.451666	0.0158923	0.956593	7.66963e-06	0.922653	2.30883e-06
		Vitvi03g00338	Protein kinase	0.890408	0.000262269	0.00580426	0.890408	2.60499e-09	NA	0.890408	4.29651e-05	0.000174858				Vitvi02g01179	Sodium:solute symporter family protein	-0.692525	0.000232575
		Vitvi03g00340	Glucan endo-1,3-beta-glucosidase 7 precursor	0.939687	0.000687368	0.00124743	0.939687	0.000876525	NA	0.939687	1.44854e-09	3.69972e-07				Vitvi02g01182	Alternative oxidase 1D			3.59525	1.26393e-32	-1.72918	1.62134e-20
		Vitvi03g00343	Guanine nucleotide-binding protein beta subunit	0.823206	2.97323e-06	NA	0.823206	NA	1.18058e-07	0.823206	1.02703e-09	NA				Vitvi02g01183	Alternative oxidase 1a, (AOX1A)	-0.850638	1.61517e-07	-0.33801	0.0481512
		Vitvi03g00344	Coatomer subunit gamma	0.909723	7.7369e-05	0.00948838	0.909723	0.0193449	0.0033458	0.909723	0.00220065	0.012084				Vitvi02g01193	Ankyrin repeat family			0.945373	8.58716e-09	0.557783	6.12803e-05
		Vitvi03g00349	Switching protein 3D ATSWI3D	0.77593	7.52147e-05	NA	0.77593	NA	0.00122585							Vitvi02g01204	Leucine-rich repeat transmembrane protein kinase	-2.01559	7.65594e-29	-1.23019	1.13307e-08	-1.00165	1.60209e-07
		Vitvi03g00352	Dehydration-responsive protein (RD22)	0.850966	3.24956e-07	NA	0.850966	0.000103811	0.000673546	0.850966	0.000238822	NA				Vitvi02g01206	SH3 domain-containing protein 2	-1.59642	3.36427e-08	-0.441662	0.0131015
		Vitvi03g00355	Acidic leucine-rich nuclear phosphoprotein 32 member B	0.835133	0.00170732	0.0332365	0.835133	0.000348662	0.00830985	0.835133	NA	4.56205e-06				Vitvi02g01210	Unknown protein			-0.580909	0.0214523
		Vitvi03g00356	ATP-dependent Clp protease proteolytic subunit (ClpP)	0.80944	0.0279598	NA	0.80944	0.00026737	0.000911504	0.80944	0.036091	NA				Vitvi02g01222	Glycosyl transferase family 1 protein	1.56681	0.000555222
		Vitvi03g00357	Unknown protein	0.824005	0.000101887	NA	0.824005	NA	0.0454408	0.824005	0.016036	NA				Vitvi02g01224	NFD4 (nuclear fusion defective 4)			-0.968671	0.000195014
		Vitvi03g00358	Phosphatidylinositol 4-kinase	0.86106	0.010351	0.0444681	0.86106	1.78803e-08	NA	0.86106	2.66295e-10	NA				Vitvi02g01230	Pectinacetylesterase	-1.84099	1.63126e-15	-0.578067	0.0170206
		Vitvi03g00359	Polyol transporter 5	0.838812	NA	2.22558e-08	0.838812	2.41323e-05	5.90008e-06	0.838812	4.86714e-05	0.000120219				Vitvi02g01231	Zinc finger (C3HC4-type ring finger)			-1.38746	4.367e-09
		Vitvi03g00365	Minor allergen	0.793608	0.00259311	0.00649832	0.793608	0.000388362	0.00497284	0.793608	8.55183e-06	0.000128034				Vitvi02g01232	Beta-amylase 8	0.271539	0.0473847
		Vitvi03g00368	Dolichyl-diphosphooligosaccharide-protein glycosyltransferase 48kDa	0.779358	0.0102619	0.0013238	0.779358	0.000121772	NA							Vitvi02g01261	Unknown protein	-0.735286	0.00647241	-0.815137	1.69683e-05
		Vitvi03g00370	Acyl-CoA:1-acylglycerol-3-phosphate acyltransferase	0.866662	0.0265498	0.021506	0.866662	3.29703e-09	NA	0.866662	0.000118379	0.0127099				Vitvi02g01264	Alcohol oxidase	-3.53975	2.40814e-40	-6.84721	1.94013e-97	-1.54406	0.00031406
		Vitvi03g00373	Caffeine synthase				0.843742	9.61412e-08	9.73979e-06	0.843742	0.0313266	NA				Vitvi02g01267	Nod factor			0.54109	0.0201721
		Vitvi03g00374	4-hydroxy-3-methylbut-2-enyl diphosphate reductase	0.736993	NA	0.0329444				0.736993	0.0114968	NA				Vitvi02g01269	ABA 8'-hydroxylase CYP707A1			-4.23823	6.93188e-18	-2.39251	1.51779e-08
		Vitvi03g00377	IBR domain-containing protein	0.743624	0.00061956	0.00428878	0.743624	0.00443783	0.00967127							Vitvi02g01272	Unknown protein	-0.408348	0.010275			-0.842511	1.32316e-05
		Vitvi03g00385	Import receptor subunit TOM6, Mitochondrial	0.802612	0.0109372	0.029986	0.802612	NA	0.000775626	0.802612	0.00690297	0.0167588				Vitvi02g01273	Proteinase inhibitor I4, serpin	4.09815	0.000346652	1.72475	0.00979244	-3.12844	1.66139e-21
		Vitvi03g00389	Cold acclimation protein WCOR413 protein beta form	0.884295	8.75991e-10	NA	0.884295	NA	0.000717123	0.884295	8.22154e-08	NA				Vitvi02g01274	Pentatricopeptide (PPR) repeat-containing protein			1.17232	0.00709414	0.923214	0.0450371
		Vitvi03g00397	Transducin protein	0.785128	6.18766e-05	0.00107289				0.785128	6.81525e-05	NA				Vitvi02g01275	F-box domain containing protein			0.756242	8.99056e-05	0.866389	9.68063e-10
		Vitvi03g00398	Extra-large G-protein (XLG1)	0.915158	0.00350595	0.0116412	0.915158	3.31308e-05	3.88167e-05	0.915158	0.00183239	0.0117954				Vitvi02g01279	ABC transporter G member 3	-0.635252	0.0311621	-1.33363	2.96506e-09
		Vitvi03g00400	PI-3-kinase-related kinase SMG-1	0.711907	0.00694855	0.00264731	0.711907	0.000507878	0.000249141	0.711907	0.00565145	0.00118559				Vitvi02g01286	9-cis-epoxycarotenoid dioxygenase	1.26077	0.000500678	3.9819	1.32179e-35	2.593	2.85934e-56
		Vitvi03g00405	0	0.75211	0.00333047	0.00431012	0.75211	0.00138307	0.00410578	0.75211	0.0487059	NA				Vitvi02g01288	9-cis-epoxycarotenoid dioxygenase			0.983748	1.20324e-07	1.05914	1.17332e-07
		Vitvi03g00425	Phox (PX) domain-containing protein	0.787598	0.000599246	0.000727028	0.787598	NA	0.000511571	0.787598	0.0132541	0.0106676				Vitvi02g01290	Pentatricopeptide repeat	0.526453	0.00294359	1.31278	1.74699e-14	0.916023	2.88866e-05
		Vitvi03g00426	MORC family CW-type zinc finger	0.824096	1.17409e-05	0.000238043	0.824096	0.0467383	NA	0.824096	0.00793111	0.0346176				Vitvi02g01310	Myb VvMYBA1	-0.960835	0.001867	-2.93902	3.86679e-42
		Vitvi03g00429	Unknown protein	0.75706	9.56062e-06	1.52192e-05				0.75706	0.00137835	0.00249584				Vitvi02g01313	Unknown	-1.13581	0.0134221	-0.795882	0.0105806
		Vitvi03g00431	Nodulin 1A, senescence-associated				0.794889	8.01879e-06	NA	0.794889	NA	0.00254472				Vitvi02g01314	Pentatricopeptide (PPR) repeat-containing protein			1.35804	0.00986134
		Vitvi03g00432	Oxidoreductase, 2OG-Fe(II) oxygenase family				0.793997	5.21784e-05	NA	0.793997	3.02235e-05	6.55285e-05				Vitvi02g01328	Cation/hydrogen exchanger (CHX18)	2.04705	6.06891e-24	2.52236	2.34934e-26	1.51567	3.88911e-11
		Vitvi03g00452	OST1 (open stomata 1) AAPK	0.91591	1.51128e-06	9.06415e-06	0.91591	0.00028247	0.000190603	0.91591	0.00105296	0.00105225				Vitvi02g01335	No hit	-1.45012	1.3284e-25	-0.809704	0.0016207
		Vitvi03g00457	Peptidyl-prolyl isomerase D (cyclophilin D)	0.727014	0.0405291	0.0460471	0.727014	2.75523e-06	NA	0.727014	1.92157e-05	NA				Vitvi02g01337	Avr9/Cf-9 rapidly elicited protein 194	2.94237	2.43703e-24	2.51356	1.44784e-18	2.01188	2.37974e-08
		Vitvi03g00458	Armadillo/beta-catenin repeat	0.890329	3.17773e-06	2.51294e-05	0.890329	0.000158552	0.0156783	0.890329	0.00176107	0.0036155				Vitvi02g01339	Unknown protein	-0.870698	6.21064e-05			0.647052	1.55474e-06
		Vitvi03g00464	CRK (CDPK-related kinase)	0.974439	9.28816e-07	NA	0.974439	2.77333e-11	4.77364e-08	0.974439	0.00932783	NA				Vitvi02g01344	Cellulose synthase CSLG3			-2.63605	4.96307e-15
		Vitvi03g00467	EMB2745	0.848307	0.0437878	0.0217743	0.848307	1.71218e-07	NA							Vitvi02g01356	Zinc finger (C3HC4-type ring finger)	-1.69941	0.0126546			-1.18171	0.0384021
		Vitvi03g00469	NADPH:quinone reductase	0.85058	NA	5.42983e-09	0.85058	0.000417784	0.00419429							Vitvi02g01364	Unknown protein	0.45032	0.0167982	0.522194	0.00237325	0.591179	0.000136148
		Vitvi03g00471	Pentatricopeptide (PPR) repeat-containing protein	0.961058	8.02523e-07	2.75543e-05	0.961058	1.7457e-08	1.12221e-05	0.961058	0.00117425	0.0025275				Vitvi02g01365	Metal-nicotianamine transporter YSL1	0.373343	0.0141848	2.12417	6.33157e-27	0.571745	0.000209419
		Vitvi03g00472	formin-binding protein	0.727901	NA	1.81049e-05	0.727901	0.00269004	0.00145625	0.727901	NA	2.88144e-05				Vitvi02g01370	0	1.5391	7.135e-07	-1.88812	1.14067e-12
		Vitvi03g00473	Calmodulin-binding protein	0.735313	0.00481509	NA	0.735313	3.64215e-05	2.00861e-05	0.735313	0.00148114	NA				Vitvi02g01375	Nodulin MtN21 family					-0.81713	0.0382544
		Vitvi03g00475	Serine carboxypeptidase	0.958668	7.10013e-16	NA	0.958668	1.11464e-14	NA	0.958668	1.60086e-15	NA				Vitvi02g01378	0	1.08991	0.0037766
		Vitvi03g00476	RNA-binding protein 47B (ATRBP47B)	0.873768	NA	0.000398592	0.873768	1.00746e-06	NA	0.873768	NA	2.09763e-10				Vitvi02g01395	flavonoid 3-monooxygenase	-0.517148	0.00767815
		Vitvi03g00480	Carboxyesterase 12; CXE12	0.831645	NA	0.0218547	0.831645	0.000588515	0.000658491	0.831645	NA	0.000439054				Vitvi02g01399	Unknown			0.74696	0.032981
		Vitvi03g00481	Carboxyesterase 12; CXE12	0.960915	2.45719e-05	4.40628e-05	0.960915	4.35337e-05	NA	0.960915	9.72984e-06	1.85251e-06				Vitvi02g01400	Myb domain protein MYB3R-4	0.956729	6.01276e-06	1.09692	7.3485e-06
		Vitvi03g00485	Zinc metalloprotease pitrilysin sub A	0.754673	0.0101033	0.0354418	0.754673	0.0129961	0.0286437							Vitvi02g01403	Osmotin [Vitis vinifera]	4.73762	5.92276e-06	4.39505	1.95824e-06
		Vitvi03g00486	Unknown protein	0.876285	0.000353838	0.00336451	0.876285	0.00615146	0.00378161	0.876285	NA	0.00628402				Vitvi02g01404	Thaumatin			2.32465	0.0456656
		Vitvi03g00492	Autophagy-related protein 2	0.717037	0.00378235	0.00458347	0.717037	6.35577e-05	0.000242475	0.717037	NA	0.0409003				Vitvi02g01405	Osmotin			1.09848	0.000386972
		Vitvi03g00495	Pentatricopeptide (PPR) repeat-containing protein	0.924398	2.65298e-05	0.00163989	0.924398	3.21347e-09	NA	0.924398	0.00419064	0.0282276				Vitvi02g01406	Thaumatin	0.935743	0.00412854	1.32189	2.17457e-05
		Vitvi03g00499	DEM2	0.787093	0.000135389	0.00294342										Vitvi02g01407	Thaumatin			-0.832671	0.00649881
		Vitvi03g00509	Nitrite reductase	0.901445	NA	0.00194624	0.901445	3.16547e-05	NA	0.901445	0.00822299	0.0193222				Vitvi02g01408	Thaumatin VVTL1 [Vitis vinifera]			-0.840743	0.00302861	-0.437203	0.0196925
		Vitvi03g00510	Glycoprotein 3-alpha-L-fucosyltransferase				0.860946	0.000105068	0.000117308	0.860946	NA	0.00486389				Vitvi02g01409	Osmotin	1.96148	1.30448e-07	2.57673	2.46106e-28
		Vitvi03g00512	4-methyl-5-thiazole monophosphate biosynthesis protein	0.794386	3.72936e-07	NA	0.794386	0.00101147	NA	0.794386	0.00259505	NA				Vitvi02g01414	No hit					-1.06155	0.0489939
		Vitvi03g00514	Thioredoxin M-type 3	0.776528	NA	0.00314149				0.776528	9.73268e-06	0.000486366				Vitvi02g01424	Sterol 4-alpha-methyl-oxidase 1 (SMO1)			-1.47088	0.0014424	-1.2845	0.0308228
		Vitvi03g00515	Unknown protein	0.878562	2.33049e-05	0.000155722	0.878562	0.00367082	0.0046229	0.878562	0.00150781	0.00351495				Vitvi02g01430	Protease inhibitor/seed storage/lipid transfer protein (LTP)			0.879458	0.00155447	-1.87286	2.00589e-18
		Vitvi03g00521	Zinc finger (C3HC4-type ring finger)	0.918754	1.24991e-05	NA	0.918754	0.00493521	0.000483003	0.918754	3.38323e-12	NA				Vitvi02g01433	Glycosyl hydrolase family 5	-0.625905	0.0022555			0.478965	0.0405304
		Vitvi03g00523	Unknown protein	0.818889	0.000839647	0.00025618	0.818889	1.42261e-05	4.58349e-06	0.818889	1.83507e-05	4.29569e-06				Vitvi02g01438	Arachidonic acid-induced DEA1			-8.30436	1.14681e-12
		Vitvi03g00524	Caffeoyl-CoA O-methyltransferase	0.743229	0.00579858	0.0111592				0.743229	0.000472043	NA				Vitvi02g01439	Extensin			-6.44217	6.45043e-13	1.26241	0.0187871
		Vitvi03g00527	Wax synthase	0.897982	0.000192512	0.000659891				0.897982	0.000406843	0.0472947				Vitvi02g01440	Small nuclear ribonucleoprotein Sm D3	-2.01779	0.0172557	-4.55488	5.26661e-05
		Vitvi03g00530	E3 ubiquitin-protein ligase MARCH6	0.835232	0.000111119	0.000423081	0.835232	0.00156822	NA	0.835232	NA	0.0253883				Vitvi02g01449	Unknown	-3.38519	1.18369e-05
		Vitvi03g00531	PAB8 (poly(A) binding protein 8)				0.875288	1.80142e-07	NA	0.875288	3.84995e-10	NA				Vitvi02g01450	Unknown	-3.64009	1.12088e-08			-1.13174	0.000776059
		Vitvi03g00532	IMP dehydrogenase	0.751059	5.96661e-07	NA	0.751059	3.40096e-07	NA	0.751059	0.00309063	NA				Vitvi02g01458	Peptidyl-prolyl cis-trans isomerase, cyclophilin type			-0.865228	0.0207108	-0.90163	0.00134008
		Vitvi03g00533	UDP-glucuronosyl/UDP-glucosyltransferase	0.80164	0.0149394	0.0186834										Vitvi02g01464	unknown					-1.71657	1.6958e-07
		Vitvi03g00537	LRX2 (leucine-rich repeat/extensin 2)	0.832513	4.10842e-10	NA	0.832513	0.000555971	NA	0.832513	3.80666e-05	NA				Vitvi02g01466	Unknown	1.93775	0.00177533	2.24676	0.000303583	-1.21631	0.027322
		Vitvi03g00539	Cysteine proteinase	0.799747	0.013987	NA	0.799747	NA	7.51392e-06	0.799747	8.91599e-05	NA				Vitvi02g01467	No hit					-1.50172	0.0113047
		Vitvi03g00540	Phosphoric monoester hydrolase	0.924849	0.00532606	0.00881295	0.924849	0.00389387	0.0185725	0.924849	0.00120503	0.00212185				Vitvi02g01470	Unknown	-0.611838	0.00136618	-0.833271	0.00293689
		Vitvi03g00541	Calcium-binding protein	0.822361	0.00021435	NA	0.822361	1.7594e-06	1.65543e-05	0.822361	0.000360648	NA				Vitvi02g01471	S-ribonuclease binding protein SBP1	0.692859	0.00578376
		Vitvi03g00542	Cyclin D3_2	0.791422	0.000650501	0.0141036	0.791422	NA	0.0259902	0.791422	0.0419924	NA				Vitvi02g01472	Norcoclaurine synthase					-4.9144	0.0170822
		Vitvi03g00543	DNA-directed RNA polymerase II subunit C	0.717593	7.46689e-07	NA	0.717593	NA	0.0108503	0.717593	0.000186774	NA				Vitvi02g01473	1-aminocyclopropane-1-carboxylate oxidase	2.15401	1.09166e-10			-3.13553	7.01877e-07
		Vitvi03g00545	Cyclase	0.982578	4.0741e-08	1.32727e-06	0.982578	6.11861e-11	3.22972e-06	0.982578	4.02327e-06	2.03312e-05				Vitvi02g01479	1-aminocyclopropane-1-carboxylate oxidase	0.80095	0.0222774	-1.26102	0.0295843
		Vitvi03g00547	Cyclase	0.849628	0.0345003	0.0259383	0.849628	0.00369118	0.0150144	0.849628	0.000480991	0.003958				Vitvi02g01481	Invertase/pectin methylesterase inhibitor					1.1222	3.5021e-19
		Vitvi03g00548	Receptor kinase	0.832923	7.88281e-08	NA	0.832923	NA	0.0149053							Vitvi02g01482	Golgi transport Got1	0.317681	0.0496484			0.680857	7.3249e-06
		Vitvi03g00552	Acetyl xylan esterase AxeA	0.783478	9.68245e-09	NA										Vitvi02g01483	Inositol polyphosphate 5-phosphatase II			-0.958462	8.22667e-05	-1.33196	1.37225e-07
		Vitvi03g00557	Limonoid UDP-glucosyltransferase	0.715803	0.000200301	NA	0.715803	0.00371548	0.0137603	0.715803	0.000448846	0.00142688				Vitvi02g01492	RAB GTPase RAB6	-0.636125	0.000202703	-0.852316	0.000186187
		Vitvi03g00559	Myb domain protein R1	0.911629	NA	2.1263e-06	0.911629	4.98335e-05	2.60457e-07	0.911629	0.00200026	3.63004e-06				Vitvi02g01507	No hit	-3.14163	5.70475e-09	-4.13397	2.22654e-16	-1.14486	0.00852161
		Vitvi03g00561	Cinnamyl alcohol dehydrogenase	0.799351	4.16711e-08	NA										Vitvi02g01513	No hit	-2.71556	1.35288e-08	-1.92984	0.0019168	-2.40584	0.00271261
		Vitvi03g00564	Cinnamyl alcohol dehydrogenase	0.944236	1.70715e-05	0.000176701	0.944236	0.00288257	0.00435083	0.944236	0.047345	NA				Vitvi02g01515	Unknown protein			0.410063	0.0160085
		Vitvi03g00566	Indole-3-acetate beta-glucosyltransferase	0.86455	0.000507715	NA	0.86455	1.39822e-06	4.01824e-05	0.86455	6.29501e-05	NA				Vitvi02g01523	DNAJ heat shock N-terminal domain-containing protein	0.930281	1.89095e-06	0.800914	0.00127293
		Vitvi03g00580	TPX2 (targeting protein for Xklp2)				0.872501	3.43575e-08	8.71926e-07	0.872501	0.000114753	0.000269696				Vitvi02g01537	CYP76C4	-1.52719	0.000543196	-2.80823	6.68219e-25	1.30348	1.38911e-10
		Vitvi03g00581	Haloacid dehalogenase hydrolase	0.805448	1.609e-05	NA	0.805448	6.78503e-05	NA	0.805448	0.00190526	NA				Vitvi02g01594	Disease resistance protein (NBS-LRR class)	-0.556998	0.00883697			0.473296	0.0342674
		Vitvi03g00582	Zinc finger protein 4	0.717854	0.000870575	NA	0.717854	0.0452812	0.0125362	0.717854	0.000749191	NA				Vitvi02g01613	Nitrilase 4B			3.49712	0.000241715
		Vitvi03g00583	TIP41	0.824716	0.000639808	NA	0.824716	2.33181e-09	NA	0.824716	1.08781e-08	NA				Vitvi02g01614	Nitrilase 4B			5.69126	8.08224e-07
		Vitvi03g00586	Indole-3-acetic acid-amido synthetase GH3.8	0.959134	0.00363583	0.0213994	0.959134	0.00179858	0.0175907	0.959134	0.00089705	0.00616736				Vitvi02g01615	Nitrilase 4 (NIT4)	1.43848	3.64284e-13	1.61192	2.09434e-10	0.834298	0.000132199
		Vitvi03g00589	Seed maturation protein PM23	0.97776	1.97492e-05	4.97855e-05				0.97776	0.0381359	0.0284138				Vitvi02g01618	Nitrilase	4.03258	0.0124606	3.36102	3.73687e-13
		Vitvi03g00598	No hit	0.860335	0.000251673	0.00163124	0.860335	0.00735149	0.00831468	0.860335	0.00893475	0.0204609				Vitvi02g01621	Nitrilase 4B			2.98423	3.2312e-10
		Vitvi03g00599	SWIB complex BAF60b domain-containing protein				0.806043	0.0077986	0.0156997	0.806043	0.035604	NA				Vitvi02g01640	unknown	3.81469	4.50571e-06	3.16257	9.34493e-50	0.761764	0.000689773
		Vitvi03g00600	Pentatricopeptide (PPR) repeat-containing protein	0.917101	0.000112063	NA				0.917101	2.94264e-07	0.000163615				Vitvi02g01650	Unknown	-0.718753	0.00318879
		Vitvi03g00602	Unknown protein				0.763012	1.77401e-07	2.52076e-06	0.763012	0.00525622	0.0420703				Vitvi02g01661	no hit			2.2623	0.000783109	2.25449	0.020126
		Vitvi03g00603	R protein MLA10							0.7231	6.37611e-06	2.89756e-05				Vitvi02g01678	Unknown			-0.695905	0.00250098
		Vitvi03g00604	R protein MLA10				0.988764	0.0196391	0.0475008							Vitvi02g01680	Elongation factor EF-G	0.766142	0.0119075
		Vitvi03g00606	Zinc finger (C3HC4-type ring finger)	0.789122	0.00020861	0.00108241	0.789122	0.00240417	0.00994469	0.789122	0.000489592	0.00307663				Vitvi02g01683	flavin-containing monooxygenase 3			0.872281	3.29968e-07	0.619861	0.00155786
		Vitvi03g00609	Prolyl 4-hydroxylase				0.701263	6.834e-06	1.59318e-05	0.701263	0.00605064	NA				Vitvi02g01696	Exostosin (Xyloglucan galactosyltransferase KATAMARI 1)	-0.444412	0.0425494
		Vitvi03g00614	Leucine-rich repeat protein kinase				0.917005	3.81974e-06	1.0375e-05	0.917005	NA	6.91413e-05				Vitvi02g01701	Trehalose-6-phosphate phosphatase	2.78657	1.17176e-22	0.94303	0.0229926
		Vitvi03g00618	Unknown protein	0.81239	0.00101165	0.00735683	0.81239	NA	4.29931e-06	0.81239	0.000198946	0.0181587				Vitvi02g01704	no hit	-0.611016	0.020997			0.693785	0.00542669
		Vitvi03g00619	Amino acid permease	0.863673	1.14332e-06	1.01205e-06	0.863673	2.07406e-05	6.65559e-05	0.863673	3.53574e-06	4.24225e-06				Vitvi02g01711	Protein transport protein Sec61 subunit alpha	-0.737633	1.65241e-06
		Vitvi03g00629	NPY2 (naked pins in yuc mutants 2)	0.828944	1.3943e-05	0.000334401	0.828944	0.00128795	NA	0.828944	0.00356798	0.0140649				Vitvi02g01713	3-isopropylmalate dehydratase, small subunit					0.454799	0.0229573
		Vitvi03g00631	ATP-dependent Clp protease proteolytic subunit (ClpR1) (nClpP5)	0.86644	0.000802139	0.0157105	0.86644	0.000253025	0.000501556							Vitvi02g01716	Glycoprotein homolog, related	-1.83053	2.13277e-12	-0.776	4.03461e-05
		Vitvi03g00633	Mitotic checkpoint protein BUB3	0.955722	1.2723e-09	7.92254e-10	0.955722	1.04224e-10	1.98913e-08	0.955722	2.17376e-10	2.66645e-08				Vitvi02g01717	Arabidopsis thaliana homeobox protein 2			-1.69199	8.46598e-11
		Vitvi03g00634	Zinc finger (C3HC4-type ring finger)	0.846615	2.0475e-05	0.00038889	0.846615	NA	0.000144715	0.846615	0.00532036	0.0131557				Vitvi02g01720	Unknown protein			-0.664539	0.027379
		Vitvi03g00636	Vacuolar sorting receptor 3				0.770272	NA	0.00137927	0.770272	1.11805e-06	2.70881e-05				Vitvi02g01721	MYB divaricata	0.790023	1.31468e-05	0.754079	2.54726e-05
		Vitvi03g00646	Radical SAM domain-containing protein				0.85493	5.35684e-09	NA	0.85493	NA	0.0005159				Vitvi02g01726	Acyl-CoA oxidase (ACX1)					-0.562821	5.10859e-07
		Vitvi03g00647	Cyclin-related	0.905365	0.000159642	0.00181568	0.905365	NA	0.0140588	0.905365	3.69796e-06	0.000766341				Vitvi02g01727	CYP72A54					1.53989	0.00410947
		Vitvi03g00650	DNA polymerase kappa subunit							0.909721	NA	0.0166784				Vitvi02g01731	Unknown protein	0.915139	0.0158179
		Vitvi03g00673	Nucleobase-ascorbate transporter 4 (NAT4)	0.88512	NA	0.000138077	0.88512	3.44268e-08	NA	0.88512	5.20101e-08	NA				Vitvi02g01734	Unknown protein			-0.491757	0.0109587
		Vitvi03g00690	Magnesium transporter CorA	0.907779	3.91236e-06	2.3436e-06	0.907779	1.9428e-05	0.00361522	0.907779	0.000810771	0.000762515				Vitvi02g01735	Transposon protein, CACTA, En/Spm sub-class			0.621915	0.0020184	0.557485	0.00240455
		Vitvi03g00692	Serine carboxypeptidase S10	0.813666	NA	0.0198126	0.813666	2.40637e-07	NA							Vitvi02g01736	Dual specificity protein phosphatase	-0.32611	0.0277727
		Vitvi03g00706	Unknown	0.970631	NA	1.91071e-05	0.970631	NA	0.000380019							Vitvi02g01747	CYP81D2			-2.23294	5.84943e-09
		Vitvi03g00708	Serine carboxypeptidase S10				0.738951	0.000677591	0.00714086							Vitvi02g01749	3-deoxy-D-arabino-heptulosonate 7-phosphate synthase	0.639378	0.000135316	0.720982	8.77509e-05	0.666157	6.27022e-06
		Vitvi03g00712	Phytosulfokines PSK2	0.869872	3.25183e-08	NA	0.869872	4.05742e-06	0.000184719	0.869872	NA	3.13961e-06				Vitvi02g01750	3-deoxy-D-arabino-heptulosonate 7-phosphate synthase	0.564278	0.0133497	0.719789	0.000978646	0.58944	0.0189566
		Vitvi03g00718	F-box protein 7	0.927328	8.28762e-05	0.0402911	0.927328	0.0143984	NA	0.927328	NA	1.1793e-08				Vitvi02g01752	0			-0.738332	0.0035101	-0.9161	1.0216e-07
		Vitvi03g00721	Tubulin alpha	0.895671	7.21555e-05	0.000342171	0.895671	0.0180079	0.0108775	0.895671	0.000250485	0.000268286				Vitvi02g01753	No hit	1.63579	1.39612e-12	1.40551	4.03087e-12	1.12093	1.81509e-06
		Vitvi03g00722	DnaJ homolog, subfamily C, member 17	0.798569	3.78959e-08	NA				0.798569	0.000146466	NA				Vitvi02g01762	Lil3 protein	-1.13751	8.21514e-09	-0.645879	0.0002687
		Vitvi03g00723	Pyruvate kinase isozyme A, chloroplast precursor	0.882381	0.000385783	NA	0.882381	NA	0.0348589							Vitvi02g01768	ATP-dependent Clp protease proteolytic subunit (ClpP4)					0.432562	0.0178505
		Vitvi03g00735	Stress-induced	0.79486	0.00284055	0.00781339	0.79486	0.00692334	0.00560493	0.79486	0.013518	0.0111656				Vitvi02g01774	Enoyl-CoA hydratase/isomerase			-0.648855	0.0405818
		Vitvi03g00766	Metal transporter CNNM4 (Cyclin-M4)	0.768795	0.000293932	NA				0.768795	9.52044e-05	0.00224953				Vitvi02g01778	Oleosin OLE-4			-0.807687	0.00614634	-0.889769	0.000501856
		Vitvi03g00770	Aminotransferase AGD2	0.873143	2.26138e-05	6.07037e-05	0.873143	6.28145e-06	2.05683e-05	0.873143	1.8194e-05	0.000749765				Vitvi02g01780	Ethylene responsive element binding factor 1	2.5409	1.34808e-08	1.27617	3.6109e-05	-2.55527	0.00268367
		Vitvi03g00772	Transposon protein, Mutator sub-class	0.968013	1.44647e-05	7.71718e-05	0.968013	1.68632e-11	2.3785e-08	0.968013	6.04541e-05	0.00205557				Vitvi02g01792	Histone-lysine N-methyltransferase, H3 lysine-9 specific SUVH5			0.793872	0.0362766
		Vitvi03g00773	Aminotransferase AGD2	0.989537	NA	0.0010492	0.989537	0.00045291	NA	0.989537	NA	0.0227756				Vitvi02g01795	No hit	0.588963	0.000149318	0.852476	4.48179e-07
		Vitvi03g00780	Squalene monooxygenase	0.935987	NA	6.54355e-06	0.935987	0.00142116	0.0316978	0.935987	0.00120683	NA				Vitvi02g01797	No hit					0.730258	0.0115256
		Vitvi03g00782	Proline iminopeptidase	0.893538	1.04151e-06	4.24285e-06	0.893538	5.13041e-05	0.0125222	0.893538	0.000304396	0.000584517				Vitvi02g01798	Vesicle-associated membrane protein					0.595137	0.0102441
		Vitvi03g00783	Proline iminopeptidase	0.792559	0.000127849	0.000132734				0.792559	4.63919e-05	NA				Vitvi02g01805	Ribosomal protein L19	-0.502111	0.010086	-1.41454	3.19416e-09
		Vitvi03g00786	Unknown protein	0.703341	3.15876e-05	NA	0.703341	0.00710266	NA							Vitvi02g01808	Extensin	-2.54124	1.19949e-12	-1.82632	7.96132e-16	-1.24645	6.923e-09
		Vitvi03g00790	Unknown protein	0.783499	8.24228e-05	NA				0.783499	0.000177905	NA				Vitvi02g01812	Unknown protein	0.379007	0.0460699
		Vitvi03g00792	D-threo-aldose 1-dehydrogenase	0.896952	3.67729e-09	NA	0.896952	0.0261256	NA	0.896952	0.00157312	0.011643				Vitvi02g01814	RAB GTPase RAB1B			-0.411985	0.0463487	-0.627194	5.14363e-05
		Vitvi03g00804	Methionine sulfoxide reductase	0.768519	0.0241728	0.00885394	0.768519	7.53414e-06	NA	0.768519	0.0310191	0.0290753				Vitvi02g01822	0	-0.440352	0.0328423	0.55873	0.0177707
		Vitvi03g00846	DNA polymerase V	0.875416	2.6e-07	1.26287e-06	0.875416	0.000547465	0.00108843	0.875416	0.000668253	0.000853379				Vitvi02g01826	GAE3 (UDP-D- glcucuronate 4-epimerase 3)					0.368153	0.0162993
		Vitvi03g00849	Octicosapeptide/Phox/Bem1p (PB1) domain-containing protein	0.705589	0.00485875	NA	0.705589	0.0101991	0.0320359							Vitvi02g01829	0					0.745617	0.00203075
		Vitvi03g00851	N-acylethanolamine amidohydrolase	0.910696	1.50072e-06	1.32835e-05	0.910696	0.000101484	0.000309455	0.910696	4.46206e-05	0.000169313				Vitvi02g01830	Leucine-rich repeat transmembrane protein kinase	-2.22678	3.10267e-06	-3.47581	2.05779e-19	-3.28797	2.73219e-15
		Vitvi03g00852	0	0.856912	7.82932e-07	NA	0.856912	0.00122187	0.00646488	0.856912	0.0085843	0.0434956				Vitvi02g01833	Amine oxidase	-1.92626	4.8844e-20	-1.69157	2.31378e-10	-1.26239	7.39679e-08
		Vitvi03g00855	Zinc finger (C3HC4-type ring finger)	0.861421	0.000742787	NA	0.861421	NA	0.00690126	0.861421	0.00747053	0.00353632				Vitvi02g01839	C-4 sterol methyl oxidase	-1.14137	4.19231e-06	-1.14423	2.6952e-05	-1.09288	1.91863e-05
		Vitvi03g00858	SEC6				0.769179	6.62567e-07	NA	0.769179	2.23746e-05	0.00205942				Vitvi02g01843	0	-2.35766	1.0297e-05	-3.46012	7.55689e-10	-2.41374	2.63507e-07
		Vitvi03g00862	Glutamyl-tRNA reductase 1	0.741379	0.00268741	NA	0.741379	0.000167659	7.47335e-05	0.741379	0.00214161	NA				Vitvi02g01845	Beta-fructosidase (BFRUCT3)	-1.90627	1.42794e-15	-1.54909	1.29453e-06	-0.775168	0.00484617
		Vitvi03g00895	Methylmalonate-semialdehyde dehydrogenase	0.919482	1.5862e-05	1.43427e-05	0.919482	8.06204e-08	1.28967e-05	0.919482	9.5956e-05	0.000116946				Vitvi02g01848	Protein transport protein Sec61 subunit alpha	-0.659778	0.00119875
		Vitvi03g00919	CYP714A1				0.759457	4.71292e-05	0.00468962							Vitvi02g01852	Stress-induced-phosphoprotein 1	-0.953538	0.0374889
		Vitvi03g00954	Cinnamyl alcohol dehydrogenase				0.923488	8.02626e-16	NA							Vitvi03g00001	ATP-dependent RNA helicase DDX23/PRP28	0.858169	2.27329e-07	0.667632	3.76474e-05	0.566849	1.8499e-06
		Vitvi03g00987	0	0.820318	0.00198277	0.00499733	0.820318	4.68716e-05	NA	0.820318	0.0129539	0.0131024				Vitvi03g00002	Vacuolar protein sorting 45	1.04139	1.32329e-08	0.6296	0.00385619	0.647574	0.000800085
		Vitvi03g00993	0	0.87477	3.10893e-05	0.000629657	0.87477	8.77349e-05	NA	0.87477	0.00810617	0.0264077				Vitvi03g00003	DRD1 (defective in rna-directed dna methylation 1)	-0.483241	0.00752471
		Vitvi03g00995	0	0.738011	NA	0.0206016				0.738011	0.000338503	NA				Vitvi03g00004	BLH6 (BELL1-like homeodomain 5)	0.601371	2.62977e-06	0.916362	9.06928e-08	0.854855	2.14553e-08
		Vitvi03g00996	0	0.820789	0.00209094	0.00379594	0.820789	0.0447322	0.0393485	0.820789	0.00545317	0.0235642				Vitvi03g00011	Bromo-adjacenty (BAH) domain-containing protein					0.381513	0.0280498
		Vitvi03g00997	0	0.871369	3.43765e-09	NA	0.871369	0.0129467	0.00810229	0.871369	0.00193443	NA				Vitvi03g00012	Transducin protein	-0.685206	0.000742673
		Vitvi03g00999	0	0.767671	1.42048e-08	NA	0.767671	3.07957e-05	NA	0.767671	0.00181317	NA				Vitvi03g00015	Purple acid phosphatase 10 ATPAP10/PAP10	-0.790386	0.000226416	2.57895	0.00511036
		Vitvi03g01002	0	0.707256	3.74218e-05	9.71581e-05				0.707256	0.000765111	0.0016417				Vitvi03g00016	Purple acid phosphatase 2 PAP2					-1.81784	1.29985e-17
		Vitvi03g01017	0	0.800269	NA	0.0395605	0.800269	0.000249796	0.0274848	0.800269	0.00249366	NA				Vitvi03g00017	Purple acid phosphatase 10 ATPAP10/PAP10			-0.924051	0.00496984	-2.00365	2.53469e-23
		Vitvi03g01020	0				0.774819	1.85276e-05	0.00207863	0.774819	3.83043e-07	NA				Vitvi03g00021	Cysteine proteinase			0.781805	1.11383e-08
		Vitvi03g01047	Carbonic anhydrase, chloroplast precursor	0.884918	0.00494375	0.00558836				0.884918	0.0027555	NA				Vitvi03g00022	V-type H+-transporting ATPase subunit I	-0.387986	0.000641059
		Vitvi03g01052	DnaJ homolog, subfamily B, member 12	0.822237	NA	2.92772e-05	0.822237	0.00835278	NA							Vitvi03g00028	Kinesin protein (MKRP2)	-2.33764	2.61021e-17	-0.694584	0.000618064
		Vitvi03g01071	Magnesium-dependent phosphatase 1				0.706149	0.0264372	0.0410175	0.706149	2.53918e-05	NA				Vitvi03g00029	Xylulose kinase	-1.09307	0.000185851			0.729292	0.00241309
		Vitvi03g01080	Beta-ureidopropionase	0.80001	0.000297504	NA	0.80001	0.000135826	0.000154088							Vitvi03g00031	CRS1	0.675266	0.0223562
		Vitvi03g01081	Disease resistance RPP13 protein 4	0.874248	0.00177923	0.00231979	0.874248	1.9915e-05	3.95007e-05							Vitvi03g00034	Squalene synthase	-1.33864	5.73861e-09	-0.852988	0.000193038	-0.456336	0.0423789
		Vitvi03g01092	GTP cyclohydrolase II	0.888235	1.65645e-05	7.33741e-05	0.888235	NA	0.0390341	0.888235	0.00138485	0.00270435				Vitvi03g00035	SH3 domain-containing protein 2	-0.987142	2.76181e-10	-0.999242	7.95498e-10	-0.545897	0.00662162
		Vitvi03g01095	Zinc finger (C3HC4-type ring finger)	0.845848	4.62118e-08	3.25964e-07	0.845848	NA	0.000432599	0.845848	0.00015231	0.00103656				Vitvi03g00037	GATA transcription factor 12					-1.10911	5.60843e-05
		Vitvi03g01097	UDP-d-apiose/udp-d-xylose synthase 1 AXS1	0.886898	2.89387e-07	4.73265e-06	0.886898	NA	4.59687e-05	0.886898	1.53131e-05	3.52233e-05				Vitvi03g00038	ferulate 5-hydroxylase			-2.49626	1.02035e-06
		Vitvi03g01138	UDP-arabinose 4-epimerase 3				0.794403	3.57403e-05	0.00750418							Vitvi03g00041	Unknown protein	0.68936	1.81486e-07	0.596583	5.70584e-05	0.608296	0.000118214
		Vitvi03g01140	DNA topoisomerase 2-associated protein PAT1	0.739147	0.000316229	NA	0.739147	8.93302e-05	0.00118464	0.739147	0.00338683	NA				Vitvi03g00042	PHD finger transcription factor	0.697721	1.62007e-06	0.938004	0.000154678	0.71715	7.57634e-07
		Vitvi03g01141	Amine oxidase	0.76504	0.00874513	NA				0.76504	0.000305196	0.000569526				Vitvi03g00043	Zinc knuckle	1.22016	1.02896e-09	0.959046	5.08341e-07	0.561191	0.000187946
		Vitvi03g01151	Peptidyl-prolyl isomerase FKBP12							0.70111	0.0362039	NA				Vitvi03g00045	Unknown	0.774282	0.00104807	0.999249	0.000136728	0.629288	0.0389878
		Vitvi03g01169	Phosphate-induced protein 1				0.780709	NA	0.00514336	0.780709	1.24381e-07	NA				Vitvi03g00046	Coenzyme Q10 homolog B			-0.574432	0.0387462
		Vitvi03g01173	2-nitropropane dioxygenase	0.846173	0.00326757	0.00486676	0.846173	0.000121116	0.00032056	0.846173	2.02808e-05	0.00122734				Vitvi03g00047	no hit			1.15152	0.00096729	0.790722	0.00231858
		Vitvi03g01189	Synaptotagmin binding, cytoplasmic RNA interacting	0.837016	0.000112662	0.000829822	0.837016	0.0305911	0.0432948	0.837016	0.0078018	0.0199061				Vitvi03g00048	fructose-bisphosphate aldolase, chloroplast precursor	-0.765381	0.00719824	-1.45539	4.39452e-14	1.5975	9.1983e-18
		Vitvi03g01190	Ribosomal protein S6 (RPS6B) 40S	0.787494	0.047592	0.0345437	0.787494	0.00358093	0.00394053	0.787494	0.0018464	0.015018				Vitvi03g00049	Zinc finger (B-box type)	-0.62497	0.00570959			0.430181	0.0396664
		Vitvi03g01199	No hit	0.81495	0.00231456	0.00591596	0.81495	NA	3.15617e-07	0.81495	9.05606e-08	NA				Vitvi03g00050	Kinesin motor protein	-0.80928	5.03887e-05
		Vitvi03g01201	Berberine bridge enzyme				0.824805	3.25051e-05	NA	0.824805	NA	0.0028131				Vitvi03g00051	NADH dehydrogenase (ubiquinone) 1 beta subcomplex 9	-0.535713	0.00169447	-0.488777	0.0450199
		Vitvi03g01203	No hit	0.970102	0.000260134	0.00153337	0.970102	0.000173653	NA	0.970102	0.000246357	NA				Vitvi03g00054	Arginine decarboxylase (Fragment)	0.836206	0.00367441
		Vitvi03g01213	CRK10 (cysteine-rich RLK10)	0.737561	0.00106087	NA	0.737561	0.000447029	0.0031544	0.737561	8.4893e-06	NA				Vitvi03g00056	NADP-dependent D-sorbitol-6-phosphate dehydrogenase	-0.5136	0.000166258	-0.551487	0.0149851
		Vitvi03g01225	Cysteine--tRNA ligase.	0.816323	NA	2.20375e-05				0.816323	0.0192479	0.0355194				Vitvi03g00058	BPC4/BBR/BPC4/BPC4			-0.482054	0.0186314
		Vitvi03g01226	Scarecrow transcription factor 23 (SCL23)				0.711634	0.00344584	0.0400469							Vitvi03g00059	BZIP transcription factor	0.366155	0.0345351			1.36425	1.4696e-25
		Vitvi03g01228	CIP1 (COP1-interacting protein 4)	0.885947	NA	8.1082e-12	0.885947	NA	2.10536e-10	0.885947	NA	4.19905e-09				Vitvi03g00060	Dihydrouridine synthase 3	0.437462	0.00266245
		Vitvi03g01231	Glycine cleavage system H protein, mitochondrial	0.770663	0.0274348	NA	0.770663	2.74228e-06	NA	0.770663	6.92779e-06	NA				Vitvi03g00061	Amidophosphoribosyltransferase 2	0.957888	8.59589e-07	1.29583	2.07533e-13	0.993269	4.61539e-12
		Vitvi03g01236	ABC protein 6 non-intrinsic	0.707338	0.0033547	NA	0.707338	0.000478461	NA	0.707338	0.00297188	NA				Vitvi03g00062	Ribosome-binding factor A, chloroplast precursor			-0.61575	0.00354048
		Vitvi03g01237	Gamma-aminobutyrate transaminase subunit isozyme 1				0.858355	0.0159796	NA	0.858355	3.53196e-07	4.99698e-05				Vitvi03g00064	Auxin-responsive SAUR9			-3.52178	4.11799e-08
		Vitvi03g01238	Zinc finger (DHHC type)	0.728958	0.0180096	0.012784	0.728958	NA	0.000114447	0.728958	NA	0.00495224				Vitvi03g00076	Crp1 protein	-0.479241	0.00514961			0.619514	0.00564099
		Vitvi03g01239	far-red elongated HYPOCOTYLS 3	0.755406	NA	4.08362e-06	0.755406	3.8379e-06	NA	0.755406	NA	4.6963e-08				Vitvi03g00077	Anthranilate N-benzoyltransferase protein 1					2.0372	0.0196666
		Vitvi03g01240	Ribosomal protein L20				0.78002	NA	1.39484e-05							Vitvi03g00083	Aquaporin PIP PIP1A			-3.21995	2.64179e-06
		Vitvi03g01242	Pentatricopeptide (PPR) repeat-containing protein	0.758588	1.60883e-06	NA	0.758588	NA	0.000118111	0.758588	0.0160676	0.0410424				Vitvi03g00087	ER lumen protein retaining receptor	0.419543	0.0250131	0.798421	2.25143e-08
		Vitvi03g01244	FAR1-related sequence 2	0.788756	8.18465e-09	NA	0.788756	NA	1.12947e-05	0.788756	1.19973e-06	NA				Vitvi03g00088	Beta-fructofuranosidase			-0.563787	0.000518098	-0.508175	0.0187967
		Vitvi03g01259	Choline-phosphate cytidylyltransferase B							0.80651	0.0268842	NA				Vitvi03g00099	XAP5	0.452163	0.027306
		Vitvi03g01288	Zinc transporter ZIP5	0.981457	3.80963e-06	NA	0.981457	0.00130981	NA	0.981457	3.1432e-05	NA				Vitvi03g00100	Translocon-associated protein alpha TRAP complex					-0.414498	0.000863561
		Vitvi03g01289	Pentatricopeptide (PPR) repeat-containing protein	0.833286	NA	5.33339e-08	0.833286	0.000530765	0.00657364							Vitvi03g00104	Peptidyl-prolyl cis-trans isomerase ROC5 (rotamase CYP 5)			-1.60972	3.72654e-11	-0.822312	6.37691e-06
		Vitvi03g01290	ZIP family transporter	0.983595	0.000167991	NA				0.983595	0.0435648	NA				Vitvi03g00105	No hit			-1.58606	2.12458e-10	-0.899199	2.18367e-05
		Vitvi03g01308	AAA-type ATPase	0.832912	0.0234183	0.00253059	0.832912	0.0094936	0.00906923	0.832912	0.0336709	0.0285423				Vitvi03g00107	Glycine-rich protein	1.22337	4.81209e-05	0.543691	0.0321464
		Vitvi03g01309	Coproporphyrinogen III oxidase, chloroplast precursor	0.820403	NA	0.0285884	0.820403	6.69163e-06	NA	0.820403	NA	9.00687e-05				Vitvi03g00110	Amidase	-0.488886	0.0153297
		Vitvi03g01312	Naringenin 3-dioxygenase	0.884421	3.82731e-10	NA	0.884421	0.0027956	0.00126174							Vitvi03g00114	TOC132	0.596586	0.0165425	0.621791	0.00157747	0.347578	0.0464834
		Vitvi03g01314	AarF domain containing kinase	0.770704	NA	6.66913e-06	0.770704	0.000412182	0.000149094	0.770704	NA	3.36118e-06				Vitvi03g00116	Pentatricopeptide (PPR) repeat-containing protein	0.681305	0.00286586
		Vitvi03g01316	SAR1 (suppressor of auxin resistance1) ( Nup160)	0.887643	9.51127e-05	NA	0.887643	1.94737e-07	NA	0.887643	NA	0.0433814				Vitvi03g00121	Cold shock protein-1	1.66203	4.43256e-05
		Vitvi03g01335	No hit	0.72632	0.000396232	0.00102329	0.72632	0.0120584	0.00992662	0.72632	0.00459904	0.0288408				Vitvi03g00122	Auxin transporter protein 2	2.12948	1.17763e-06			-0.726186	0.00309142
		Vitvi03g01371	Unknown protein				0.715819	0.000207723	NA	0.715819	0.000416139	NA				Vitvi03g00124	Thaumatin	-0.935336	0.000169054	-1.08661	3.08974e-05
		Vitvi03g01386	Disease resistance protein (CC-NBS class)	0.865119	0.0154213	0.0275624										Vitvi03g00127	Peptidyl-prolyl cis-trans isomerase A (cyclophilin A)					-0.599151	0.00196119
		Vitvi03g01388	Proline-rich protein 4	0.820054	0.000240068	0.00244427	0.820054	NA	3.80072e-05							Vitvi03g00130	Subtilisin-like serine protease 2	-0.768295	0.03298	-3.12994	1.16219e-44	-1.1284	0.0033766
		Vitvi03g01393	Amidase	0.766623	4.50278e-07	NA	0.766623	4.51803e-06	NA							Vitvi03g00131	Unknown protein	0.463553	0.00165379	0.80212	5.12093e-06	0.416202	0.00492428
		Vitvi03g01396	Phospholipase C.	0.904002	0.00637798	0.000291973	0.904002	0.00168563	0.00198332	0.904002	0.000402785	7.00421e-05				Vitvi03g00133	ERD7 (EARLY-responsive TO dehydration 7)	0.618705	0.00192323	0.584312	0.000628135	0.513692	0.00132918
		Vitvi03g01399	Ubiquitin-conjugating enzyme E2 D/E UBC28	0.807584	NA	0.0229316	0.807584	1.87048e-07	2.97643e-06	0.807584	NA	0.0464885				Vitvi03g00135	Proteasome 20S alpha subunit D2 (PAD2) (PRS1) (PRC6)	0.79069	1.90292e-06			0.594213	2.98518e-05
		Vitvi03g01419	Protein kinase	0.813634	0.0333778	0.0368411	0.813634	0.00130236	0.00162032							Vitvi03g00136	Myb domain protein 4			0.544452	0.000787863
		Vitvi03g01420	Geranylgeranyl pyrophosphate synthetase, chloroplast precursor	0.906399	0.000275281	0.00517083	0.906399	0.00481065	0.00537192	0.906399	0.0123282	NA				Vitvi03g00137	L-ascorbate peroxidase.			0.329004	0.0477536
		Vitvi03g01421	0	0.759812	NA	0.0090249										Vitvi03g00139	HECT ubiquitin-protein ligase 3 (KAKTUS protein)	0.343604	0.0453987	0.836593	0.000272294	0.391071	0.0235754
		Vitvi03g01422	Geranylgeranyl pyrophosphate synthase-related protein	0.798858	0.0224655	NA										Vitvi03g00144	Protein kinase	-2.11106	0.000134786			-1.92325	0.0038874
		Vitvi03g01423	0	0.943261	0.0229607	0.0190555				0.943261	NA	0.000941353				Vitvi03g00146	BZIP transcription factor	0.859007	0.00141905
		Vitvi03g01434	Chitin elicitor-binding CEBIP LysM domain-containing	0.814698	0.00252637	0.000117889	0.814698	1.76838e-08	NA							Vitvi03g00147	WD-40 repeat protein (MSI3)	0.939257	1.35945e-06	0.77023	0.000251905
		Vitvi03g01472	PGPS/NH21	0.707064	0.0243005	NA	0.707064	4.05179e-05	NA							Vitvi03g00148	Heavy-metal-associated domain-containing protein	0.781418	0.014077	0.724602	0.0415783
		Vitvi03g01475	FAR1-related sequence 5	0.75621	1.99913e-05	NA				0.75621	0.00257988	0.0384855				Vitvi03g00150	CDP-diacylglycerol--inositol 3-phosphatidyltransferase 1	-0.983371	3.22034e-05	-0.651101	0.0182688
		Vitvi03g01488	Isoflavone reductase	0.942827	0.00391238	0.00825921	0.942827	0.00206346	0.0238259	0.942827	3.28712e-06	0.00154546				Vitvi03g00151	Nickel ion transporter	0.460757	0.0109102	0.454814	0.00952924	0.495517	0.0124325
		Vitvi03g01489	Isoflavone reductase Bet v 6.0101	0.787996	7.13621e-09	NA	0.787996	4.72106e-06	NA	0.787996	0.000448876	NA				Vitvi03g00152	SKP1	0.485879	0.0438483	0.850517	0.0412818
		Vitvi03g01490	Isoflavone reductase protein 6	0.910841	3.39498e-10	NA	0.910841	9.55539e-10	NA	0.910841	1.1707e-05	0.00616789				Vitvi03g00153	SKP1	1.12542	1.56633e-09			0.440163	0.00470633
		Vitvi03g01492	Isoflavone reductase	0.865379	NA	0.0028297				0.865379	0.0265047	0.0337775				Vitvi03g00154	Glyoxylate reductase	-0.659689	0.00240386	-0.63463	0.0325489	1.21359	6.51853e-17
		Vitvi03g01505	Unknown protein	0.878605	0.011707	0.024786	0.878605	1.49326e-05	0.00140165	0.878605	0.000138151	0.035192				Vitvi03g00155	Aquaporin PIP3	-2.67183	1.9375e-28			-0.526937	0.0130608
		Vitvi03g01516	PDV2 (plastid division2)				0.779746	NA	2.29749e-05	0.779746	NA	0.0184528				Vitvi03g00160	Unknown protein					0.380234	0.0472482
		Vitvi03g01517	Non-symbiotic hemoglobin class 1	0.862124	NA	0.0327618	0.862124	0.000151827	6.86398e-05							Vitvi03g00167	Protein phosphatase 2C FSPP2C2	-0.704982	0.0150543			-0.669455	1.74735e-08
		Vitvi03g01520	no hit	0.706262	4.11167e-07	NA	0.706262	0.00271322	NA	0.706262	NA	0.000397422				Vitvi03g00171	0	-0.524232	0.0305388
		Vitvi03g01524	flavonoid 3-monooxygenase	0.713038	7.13971e-05	0.0048529	0.713038	0.0154215	NA	0.713038	0.00031422	0.000915333				Vitvi03g00172	Proteasome 26S regulatory subunit (RPN2)	-1.36683	0.00407498	-1.0245	0.00977923
		Vitvi03g01540	Nodulin 1A, Senescence-associated				0.784843	NA	0.00180463	0.784843	2.44714e-05	4.08362e-05				Vitvi03g00179	Unknown protein	-0.575156	0.00228966
		Vitvi03g01543	Nodulin 1A, Senescence-associated				0.887562	2.36006e-10	NA	0.887562	NA	0.0321589				Vitvi03g00181	Amino acid permease	-1.65131	2.02051e-12	-0.687141	0.000141934
		Vitvi03g01544	N-acetyl-gamma-glutamyl-phosphate reductase, chloroplast precursor	0.744067	0.000115222	0.000807089				0.744067	0.0170469	0.0271511				Vitvi03g00185	S-adenosyl-methionine-sterol-C-methyltransferase	-1.31018	1.9828e-07	-1.45038	1.56879e-09
		Vitvi03g01555	CXE carboxylesterase	0.89946	7.41106e-07	7.84896e-05	0.89946	0.00900428	0.0250043	0.89946	5.50468e-06	NA				Vitvi03g00186	Tetracycline transporter protein			1.27414	4.94869e-10	0.66241	0.000825132
		Vitvi03g01558	CXE carboxylesterase CXE10	0.894719	0.03861	0.0217464				0.894719	4.6729e-05	NA				Vitvi03g00190	Ataxia telangiectasia and Rad3 related	0.625341	0.00136028	1.10926	5.51682e-05
		Vitvi03g01560	Carboxyesterase 12; CXE12							0.886207	3.59596e-05	NA				Vitvi03g00191	Mechanosensitive ion channel	0.956432	0.00140088	-2.50967	2.4408e-09
		Vitvi03g01572	Alpha-amylase / 1,4-alpha-D-glucan glucanohydrolase	0.88555	NA	4.50437e-07	0.88555	7.45932e-05	0.00116091							Vitvi03g00195	Unknown protein			0.550503	0.015612	0.446796	0.00358755
		Vitvi03g01573	no hit	0.733352	1.1995e-08	NA										Vitvi03g00196	ATSLY1	-0.670582	0.000322245
		Vitvi03g01574	No hit	0.751878	NA	2.14773e-05	0.751878	0.0105589	0.00783542	0.751878	NA	1.37158e-05				Vitvi03g00197	Isocitrate dehydrogenase subunit 1			0.438554	0.0208175	-0.402064	0.0131414
		Vitvi03g01581	Unknown protein	0.924326	0.00010252	0.00044529	0.924326	0.00857491	NA	0.924326	6.9193e-09	2.39313e-07				Vitvi03g00202	Auxin-independent growth promoter	0.685305	0.000520604	0.517787	0.0250057	0.55507	0.0422179
		Vitvi03g01592	Methylthioribose kinase	0.968599	0.00144399	NA										Vitvi03g00203	Vestitone reductase			-1.54401	5.36083e-09
		Vitvi03g01597	NtPRp27 secretory protein	0.835194	0.000722296	0.000763079	0.835194	2.68047e-06	NA	0.835194	0.00810908	0.0135415				Vitvi03g00205	Protein kinase	-1.02803	4.1825e-10	-0.721253	4.0051e-05	-0.570364	0.000381275
		Vitvi03g01599	Unknown	0.900552	0.0374047	0.0208874				0.900552	9.58257e-09	8.03056e-07				Vitvi03g00206	Endochitinase 1, basic	3.33263	1.10315e-14			-1.54131	0.000139474
		Vitvi03g01600	Pathogenesis-related homeodomain protein (PRHA)	0.701406	0.00950277	0.00611012	0.701406	0.00231924	0.0254401	0.701406	0.00370848	0.0020174				Vitvi03g00207	NAC domain containing protein 36	-2.03665	0.0405431			-3.21687	1.47087e-13
		Vitvi03g01603	unknown	0.816801	0.00252121	0.0145804	0.816801	5.31222e-07	NA	0.816801	3.50649e-10	NA				Vitvi03g00209	Beta-expansin (EXPL2)	-3.52876	7.36478e-19	-2.80374	1.07428e-23	-1.94937	3.24789e-14
		Vitvi03g01604	Unknown	0.83899	8.42379e-07	8.35458e-06	0.83899	NA	2.35357e-07	0.83899	NA	9.98961e-05				Vitvi03g00210	Alanyl-tRNA synthetase					0.450386	0.0160103
		Vitvi03g01605	Protein Mpv17				0.765865	7.97747e-05	6.85054e-05	0.765865	5.55518e-05	4.24258e-05				Vitvi03g00213	LYS/HIS transporter 7	1.6468	1.34643e-07	1.26011	1.04835e-07	-1.07555	0.00169659
		Vitvi03g01628	No hit	0.806735	0.00025902	0.000716314	0.806735	0.0394639	0.0294693	0.806735	0.00229957	0.00305377				Vitvi03g00217	Monocopper oxidase SKS5 (SKU5 Similar 5)	-1.72881	3.5391e-08	-1.6876	9.97247e-12	-1.70515	1.02851e-16
		Vitvi03g01629	S-receptor kinase	0.705077	4.62932e-05	NA										Vitvi03g00223	Rho guanyl-nucleotide exchange factor ROPGEF1	-0.938275	4.4943e-08	0.470083	0.0148619
		Vitvi03g01630	Brassinosteroid insensitive 1-associated receptor kinase 1	0.735451	1.38988e-05	NA										Vitvi03g00224	F-box domain containing protein	1.00273	0.00027857
		Vitvi03g01634	Replication protein A 70b	0.771333	0.00862327	0.015405	0.771333	NA	0.0210209							Vitvi03g00225	Phosphoglycerate mutase			-1.08554	7.959e-05
		Vitvi03g01638	Unknown protein	0.763027	NA	2.54221e-07	0.763027	NA	1.69719e-06	0.763027	NA	1.16311e-07				Vitvi03g00227	Armadillo/beta-catenin repeat protein / U-box domain-containing	-5.83192	2.60975e-23	-5.93904	4.82718e-26	-3.07014	3.03766e-05
		Vitvi03g01647	Unknown protein	0.780986	0.0118812	0.00543717	0.780986	0.000482275	NA							Vitvi03g00228	MAP kinase activating protein			0.487841	0.00587856
		Vitvi03g01649	Pathogenesis-related protein 1 precursor (PRP 1)				0.829378	0.0127533	0.00746917							Vitvi03g00229	Ubiquilin-2			0.491771	0.00568121
		Vitvi03g01650	Pathogenesis related protein 1 precursor (pr1 gene)	0.844386	0.000254027	0.000634887				0.844386	0.00156305	0.00519472				Vitvi03g00231	RWP-RK domain-containing protein			0.564853	0.00167875
		Vitvi03g01651	Pathogenesis-related protein 1 precursor (PRP 1)	0.828003	0.000705456	0.00207121				0.828003	0.00523082	0.0157636				Vitvi03g00233	Niemann-Pick C1 protein precursor			0.95893	3.9958e-12
		Vitvi03g01672	Inorganic pyrophosphatase	0.871272	0.000202149	0.000257818	0.871272	0.0126942	0.0434397							Vitvi03g00234	Pentatricopeptide (PPR) repeat-containing	0.974693	0.00354967
		Vitvi03g01703	Geraniol 10-hydroxylase	0.749883	0.000246491	NA	0.749883	0.00186468	0.0444878							Vitvi03g00235	Glycosyl transferase family 8 protein					-0.379498	0.00820897
		Vitvi03g01704	ATHVA22A (Arabidopsis thaliana HVA22 homologue A)				0.933442	7.18944e-05	0.000188365							Vitvi03g00238	Protein kinase APK1B					-1.41018	1.18291e-17
		Vitvi03g01724	ATHVA22A (Arabidopsis thaliana HVA22 homologue A)	0.809127	1.37874e-09	NA	0.809127	6.01269e-06	NA	0.809127	5.16511e-05	NA				Vitvi03g00241	Cuticular water permeability					-0.593832	0.0309862
		Vitvi03g01769	0	0.875964	0.000381858	NA										Vitvi03g00242	Phosphate-induced protein 1			-2.24761	1.8963e-12	-2.47989	2.03803e-17
		Vitvi03g01787	Unknown							0.7826	0.0037351	NA				Vitvi03g00243	Calcium ion binding protein			0.467131	0.0102152	0.251727	0.0299143
		Vitvi03g01805	flavonol synthase	0.948589	0.00248773	0.00795841	0.948589	4.2553e-11	1.65913e-08							Vitvi03g00245	ANTR2 (anion transporter 2)					-0.85774	0.000423383
		Vitvi03g01815	2OG-Fe(II) oxygenase				0.958079	NA	3.56712e-05							Vitvi03g00246	Glutamate receptor 2 GLUR2	1.47825	1.00608e-08	0.669588	0.00182005
		Vitvi03g01816	Transferase family				0.886834	5.71225e-06	0.000239265							Vitvi03g00247	Tonoplast monosaccharide transporter2	-2.09152	3.08982e-32	-1.9939	7.04129e-14	-1.11445	7.83165e-10
		Vitvi03g01830	Polyadenylate-binding protein 2	0.876831	0.0128598	0.00834896	0.876831	0.000522303	0.00025822	0.876831	0.000236691	0.00018458				Vitvi03g00249	Calcium-dependent protein kinase 6 CPK6	-0.648032	0.000133144			-0.5349	0.00132072
		Vitvi03g01834	ABC transporter G member 7				0.883171	7.59086e-11	NA							Vitvi03g00250	Unknown protein			-2.04285	2.24169e-16
		Vitvi03g01841	Berberine bridge enzyme	0.97923	8.98333e-08	NA	0.97923	1.16459e-05	3.90992e-05	0.97923	1.19865e-06	0.000299591				Vitvi03g00251	no hit	-3.09331	5.76337e-22	-3.53397	3.65514e-41	-3.4342	2.4692e-12
		Vitvi03g01869	Anthocyanidin 3-O-glucosyltransferase	0.710773	0.00151522	0.00297231	0.710773	0.0124287	0.00999211	0.710773	0.00175815	0.00515753				Vitvi03g00252	UDP-galactose translocator	-0.825222	9.77742e-08			-0.458393	0.0366624
		Vitvi03g01872	Protease inhibitor/seed storage/lipid transfer protein (LTP)	0.888064	0.00100542	0.0243568	0.888064	6.45409e-08	2.541e-05	0.888064	1.63139e-07	0.000329948				Vitvi03g00261	Guanine nucleotide exchange MIN7	-0.333903	0.00998941
		Vitvi04g00006	Casein kinase	0.824642	0.000143203	NA	0.824642	NA	9.05585e-06							Vitvi03g00262	3-hydroxy-3-methylglutaryl-coenzyme A reductase 3			1.96808	8.9032e-21	0.727151	0.0106558
		Vitvi04g00009	NADP-dependent malic enzyme				0.825804	5.29157e-07	NA	0.825804	9.44809e-05	NA				Vitvi03g00263	AT-hook DNA-binding protein	-0.9036	0.0100038
		Vitvi04g00010	ATP-dependent protease La (LON) domain-containing	0.902991	5.23634e-06	6.88029e-06	0.902991	NA	4.67122e-05	0.902991	NA	0.000117963				Vitvi03g00265	DEAD box RNA helicase	0.801691	0.000284862	0.65179	0.00103924	0.868907	1.03413e-11
		Vitvi04g00034	Clavata1 receptor kinase (CLV1)	0.736675	0.0128491	0.0024918	0.736675	2.18067e-05	NA	0.736675	0.0259606	0.0335906				Vitvi03g00267	DC1 domain-containing protein			1.36521	0.00160294
		Vitvi04g00035	Haloacid dehalogenase hydrolase	0.831699	NA	4.53216e-07										Vitvi03g00270	Pentatricopeptide (PPR) repeat-containing protein	1.00372	1.37276e-06
		Vitvi04g00037	Pentatricopeptide (PPR) repeat-containing	0.948125	1.43362e-06	NA	0.948125	0.0102671	0.0286099	0.948125	0.012561	NA				Vitvi03g00272	Phototropin-2			-2.87108	3.49257e-12
		Vitvi04g00039	Derlin-1	0.814114	0.014431	0.00949925	0.814114	1.33482e-07	NA	0.814114	1.97107e-07	NA				Vitvi03g00274	Cellulose synthase CESA2	-0.902467	2.669e-09	-0.8525	0.000202561	-0.824798	8.98507e-08
		Vitvi04g00042	Oleosin OLE-3	0.903051	0.000136835	0.0031098	0.903051	1.23041e-11	NA	0.903051	NA	3.54037e-07				Vitvi03g00275	Chloride channel protein CLC-e			0.583746	0.0129181	0.807352	0.00147525
		Vitvi04g00043	Unknown protein				0.728706	0.0104061	0.00584394	0.728706	0.005583	0.0109503				Vitvi03g00277	Ankyrin repeat					0.326882	0.00541454
		Vitvi04g00044	Tetratricopeptide repeat (TPR)-containing	0.736112	NA	0.00035234	0.736112	0.00127732	0.0155601	0.736112	0.00264651	0.00267875				Vitvi03g00278	Protein BCCIP homolog	-0.408632	0.0302092
		Vitvi04g00046	RNA polymerase sigma factor SIGC	0.862087	1.64118e-05	0.000356942										Vitvi03g00286	COP9 signalosome subunit 5A	0.649126	0.000312858	0.523285	0.00155575
		Vitvi04g00047	Zinc finger (CCCH-type) family protein	0.830562	2.2519e-10	NA	0.830562	0.0102401	NA	0.830562	0.00295017	NA				Vitvi03g00287	Inositol-1-monophosphatase	-0.483773	0.026943
		Vitvi04g00050	Epsin N-terminal homology (ENTH) domain-containing	0.920357	1.81021e-07	1.56108e-06	0.920357	0.000109915	0.000678671	0.920357	1.21176e-05	7.834e-05				Vitvi03g00288	C3H2C3 ring-finger protein	0.587511	0.00208556	0.469535	0.0165102
		Vitvi04g00051	3'-5' exonuclease domain-containing protein	0.779628	0.0142952	NA	0.779628	1.08007e-07	NA	0.779628	7.04917e-08	NA				Vitvi03g00289	DnaJ homolog, subfamily A, member 2	-0.794956	1.39809e-05	-0.656812	0.0011693
		Vitvi04g00052	Early flowering 3	0.901979	4.31879e-05	0.00245192	0.901979	NA	0.0337132	0.901979	0.00609767	NA				Vitvi03g00292	Basic leucine-zipper 11 GBF6	-3.28425	1.31826e-25	-1.17824	3.82983e-06	-0.780158	0.000329338
		Vitvi04g00058	Vacuolar processing enzyme gamma				0.836577	6.49968e-09	NA	0.836577	1.90614e-05	0.00568492				Vitvi03g00294	SEC14 cytosolic factor	-0.650686	9.22383e-05
		Vitvi04g00061	Unknown protein	0.899643	1.26393e-09	NA	0.899643	1.70721e-11	NA	0.899643	1.90525e-11	NA				Vitvi03g00296	Diaminopimelate decarboxylase	-0.603981	0.000351824	-0.714324	6.24438e-05	-0.784974	1.15503e-05
		Vitvi04g00063	Glycine hydroxymethyltransferase	0.707302	2.05275e-07	NA	0.707302	0.000243753	NA	0.707302	0.00140266	NA				Vitvi03g00297	Bifunctional dihydrofolate reductase-thymidylate synthase 1			-0.506377	0.00105965	-0.377823	0.0313721
		Vitvi04g00065	Ferrochelatase-2	0.784011	0.00206372	NA	0.784011	0.0222745	0.0320226	0.784011	0.000542968	0.00963556				Vitvi03g00298	Chaperone BCS1 mitochondrial			0.819065	4.93223e-06	-0.930769	8.34334e-09
		Vitvi04g00066	KH domain-containing protein	0.793322	8.91058e-08	NA				0.793322	0.00119412	0.00252703				Vitvi03g00304	ADP-glucose pyrophosphorylase large subunit 1					-0.952529	0.0294381
		Vitvi04g00084	Unknown protein	0.835649	1.84031e-07	NA	0.835649	0.000245988	8.73809e-05	0.835649	4.29736e-06	NA				Vitvi03g00306	F-box domain containing protein	-0.940704	9.65794e-07
		Vitvi04g00085	Lysine decarboxylase	0.754841	NA	0.0143732	0.754841	1.3038e-06	0.000117298	0.754841	2.09382e-06	2.56204e-05				Vitvi03g00307	Endoplasmatic reticulum retrieval protein 1B	-0.659225	0.000155405	-0.418918	0.0177689	-0.288187	0.0487767
		Vitvi04g00087	Substrate carrier, Mitochondrial				0.757063	1.60719e-06	NA	0.757063	3.02629e-08	NA				Vitvi03g00308	FtsJ-like methyltransferase family	0.746375	2.68975e-06
		Vitvi04g00088	Calmodulin-binding region IQD6				0.747038	0.000583168	0.000772195	0.747038	NA	1.58004e-05				Vitvi03g00310	Isoflavone reductase	-2.03306	8.56116e-14	-0.711828	0.00015297	-1.00432	2.37896e-06
		Vitvi04g00096	Indeterminate(ID)-domain 7	0.883396	2.17838e-10	NA	0.883396	NA	1.78411e-10	0.883396	4.31972e-05	NA				Vitvi03g00312	Polyphenol oxidase					1.4912	0.0034499
		Vitvi04g00098	FtsH protease that is localized to the mitochondrion	0.847324	3.02554e-06	1.74776e-05	0.847324	0.00390965	0.00390127	0.847324	0.0178498	0.0202059				Vitvi03g00314	Universal stress protein (USP) family protein	1.00173	1.23266e-08	0.555773	0.0286396	0.529838	0.000155914
		Vitvi04g00101	Eukaryotic translation initiation factor SUI1	0.854241	0.000476994	0.00193654				0.854241	0.00824946	0.021252				Vitvi03g00317	CPL4 (C-Terminal Domain Phosphatase-like 4)					1.18792	0.000249943
		Vitvi04g00103	Delta-8 sphingolipid desaturase	0.923814	0.00014261	0.00797155	0.923814	3.85296e-11	NA	0.923814	0.00149879	0.00915408				Vitvi03g00319	DNA-3-methyladenine glycosylase II			-1.1372	0.00320514	-0.988318	0.00808384
		Vitvi04g00105	Harpin-induced protein	0.85279	4.92458e-07	NA				0.85279	0.00877101	0.0361136				Vitvi03g00322	Beta-ketoacyl-CoA synthase			-0.627169	0.00010232
		Vitvi04g00110	Beta-1,3-galactosyltransferase 6	0.794153	NA	2.86332e-06				0.794153	0.00380215	0.014634				Vitvi03g00324	Unknown protein	0.84229	7.21979e-10			0.520475	0.00215444
		Vitvi04g00112	Glycine dehydrogenase				0.870752	1.8405e-05	1.01842e-05	0.870752	0.00094045	0.00404923				Vitvi03g00327	GRP7 (cold, circadian rhythm, and RNA binding 2)			0.773989	1.23018e-07
		Vitvi04g00113	MAP3K delta-1 protein kinase	0.893246	2.24333e-06	3.22936e-06	0.893246	6.18802e-05	0.000183022	0.893246	4.56681e-06	3.00712e-06				Vitvi03g00328	Leucine-rich repeat transmembrane protein kinase	-0.592151	0.00769313	-2.39183	2.2836e-12	-0.757057	0.000966149
		Vitvi04g00114	Unknown protein	0.73754	0.00365593	0.0185759				0.73754	1.91743e-07	1.48748e-05				Vitvi03g00329	EMB2219 (embryo defective 2219)					0.578951	0.0201027
		Vitvi04g00117	Conserved oligomeric Golgi complex component 8	0.815356	6.28371e-06	1.8929e-05	0.815356	0.0183273	0.0448576	0.815356	0.00078204	0.000700819				Vitvi03g00332	NADH dehydrogenase (ubiquinone) Fe-S protein 8			-0.454512	0.0439418
		Vitvi04g00119	Peptidyl-prolyl cis-trans isomerase SDCCAG10	0.82184	0.0107991	0.0273412				0.82184	9.21057e-05	0.00341356				Vitvi03g00333	Unknown protein			-0.594287	0.0325673
		Vitvi04g00121	Unknown protein	0.829161	1.15146e-06	2.98322e-05										Vitvi03g00334	Unknown protein			1.15098	7.93279e-06
		Vitvi04g00124	Protein kinase MK6	0.902328	0.00870768	0.0136012	0.902328	1.24351e-09	NA							Vitvi03g00335	PRLI-interacting factor G	0.879185	0.0247237	1.05306	2.10754e-05	1.13348	4.10342e-10
		Vitvi04g00128	APM1 (Aminopeptidase M1)	0.822245	NA	0.00274901	0.822245	NA	0.0465246	0.822245	0.0023731	0.00239186				Vitvi03g00338	Protein kinase	-1.35963	4.82391e-05	-0.667318	0.00110604
		Vitvi04g00129	UPF0203 protein	0.737024	0.0366414	NA	0.737024	0.00131744	0.00632596	0.737024	0.0121684	NA				Vitvi03g00340	Glucan endo-1,3-beta-glucosidase 7 precursor	-0.42602	0.00473545			-0.640152	0.00229058
		Vitvi04g00132	Unknown protein	0.757085	4.07421e-05	0.000340172	0.757085	0.0224955	0.0451549							Vitvi03g00344	Coatomer subunit gamma	-0.78808	1.84358e-08	-0.381779	0.0135803	-0.287933	0.0141833
		Vitvi04g00133	WRKY DNA-binding protein 50	0.794498	2.13657e-06	5.99799e-07	0.794498	7.76967e-06	NA	0.794498	0.000936717	0.00196951				Vitvi03g00348	Ras-related protein Rab-7A	-0.564653	4.71964e-05	-0.398194	0.0424269
		Vitvi04g00134	NOL1/NOP2/sun family protein				0.825417	9.23408e-07	5.70574e-05	0.825417	0.000414824	NA				Vitvi03g00349	Switching protein 3D ATSWI3D			0.720516	0.000783109	0.594304	5.29629e-05
		Vitvi04g00135	Heat shock protein 17.6 kDa class II	0.767498	0.000152042	0.000233806				0.767498	0.000887428	0.0158555				Vitvi03g00352	Dehydration-responsive protein (RD22)	-3.58407	6.34881e-17	-1.72115	9.10465e-05
		Vitvi04g00140	PHD finger protein alfin	0.734754	2.58495e-06	NA	0.734754	1.43976e-06	NA							Vitvi03g00355	Acidic leucine-rich nuclear phosphoprotein 32 member B	0.546779	0.00244729	0.598474	0.00140636
		Vitvi04g00141	EMB2745	0.902982	0.000247699	0.00246334				0.902982	NA	0.000553153				Vitvi03g00356	ATP-dependent Clp protease proteolytic subunit (ClpP)					0.634437	0.000473138
		Vitvi04g00152	Transposon protein, putative, CACTA	0.852906	2.1519e-05	0.000111615	0.852906	0.00184417	0.00212755	0.852906	0.000315212	0.000434397				Vitvi03g00357	Unknown protein	0.610405	0.00546568
		Vitvi04g00159	CYP72A58	0.715632	3.80385e-09	3.70782e-08	0.715632	NA	0.00040368	0.715632	4.14875e-08	7.6111e-07				Vitvi03g00358	Phosphatidylinositol 4-kinase	-0.351319	0.016094
		Vitvi04g00162	F-box family protein (FBL15)	0.80071	1.14431e-05	NA	0.80071	NA	0.0218936	0.80071	0.0294495	NA				Vitvi03g00359	Polyol transporter 5	3.25314	9.86781e-21			2.06629	0.0057595
		Vitvi04g00164	ferredoxin-related	0.904068	1.16423e-06	4.66939e-05	0.904068	5.88619e-08	NA	0.904068	0.00398656	0.0136535				Vitvi03g00365	Minor allergen			-0.623926	0.0142617	-0.969149	0.000365681
		Vitvi04g00166	YGGT	0.81268	0.0010576	NA	0.81268	0.000311379	0.0021299	0.81268	2.94807e-06	4.17991e-05				Vitvi03g00368	Dolichyl-diphosphooligosaccharide-protein glycosyltransferase 48kDa	-0.404237	0.000857222
		Vitvi04g00167	Copper-transporting ATPase PAA2	0.902234	1.91389e-09	NA	0.902234	5.43688e-07	NA	0.902234	1.9478e-05	0.0363064				Vitvi03g00370	Acyl-CoA:1-acylglycerol-3-phosphate acyltransferase			-0.722517	0.0011697
		Vitvi04g00173	Unknown protein	0.702879	9.28639e-07	NA	0.702879	7.59939e-05	NA							Vitvi03g00371	Phospholipase A-2-activating protein	-0.361948	0.0312554
		Vitvi04g00175	Unknown protein	0.742502	0.00273253	0.0199533	0.742502	0.00629748	0.0307658	0.742502	0.000162283	NA				Vitvi03g00374	4-hydroxy-3-methylbut-2-enyl diphosphate reductase					0.748145	1.004e-06
		Vitvi04g00176	Heterotrimeric G protein alpha subunit	0.905457	0.000488543	0.0288206	0.905457	6.38408e-10	NA	0.905457	9.1488e-12	NA				Vitvi03g00377	IBR domain-containing protein	0.325273	0.042117	0.523285	0.00247332	0.351207	0.00385686
		Vitvi04g00181	GCR1 (G-protein-coupled receptor 1)	0.762668	NA	1.97229e-06	0.762668	0.000146599	0.000159264	0.762668	0.000358511	0.00133257				Vitvi03g00379	Non-symbiotic hemoglobin 2	-1.12433	0.00581737	-1.99537	0.000411278	-1.17765	0.00380795
		Vitvi04g00183	CID7 damaged DNA binding	0.779889	0.00102496	0.00342241	0.779889	NA	0.00718667	0.779889	0.0384051	0.0331025				Vitvi03g00383	Pentatricopeptide (PPR) repeat					0.738762	0.00833563
		Vitvi04g00187	BRCT domain-containing protein				0.799286	1.44665e-07	NA	0.799286	0.000201208	0.0280408				Vitvi03g00384	Integral membrane protein	-0.918858	9.0004e-05	-0.994009	0.00275297
		Vitvi04g00195	Unknown protein	0.866729	0.00294373	0.00462307	0.866729	1.30635e-05	9.51686e-06							Vitvi03g00385	Import receptor subunit TOM6, Mitochondrial	0.459961	0.00436377
		Vitvi04g00196	ABI3-interacting protein 2	0.854811	1.06827e-06	NA				0.854811	0.000130808	0.00971546				Vitvi03g00386	Ring-H2 finger protein ATL3G			-1.67072	8.20235e-08
		Vitvi04g00199	Coatomer subunit beta	0.763099	2.18174e-06	NA	0.763099	4.87276e-05	0.000133602	0.763099	0.0198918	NA				Vitvi03g00388	Acyl-CoA synthetase long-chain member 2	-1.96827	1.32299e-11	-4.94906	3.92782e-38
		Vitvi04g00201	Exocyst subunit EXO70 protein	0.782931	NA	4.2106e-05	0.782931	3.12723e-07	2.59374e-07	0.782931	1.38709e-06	NA				Vitvi03g00389	Cold acclimation protein WCOR413 protein beta form	-1.64859	1.41238e-17	-0.841973	1.87834e-05
		Vitvi04g00205	Zinc finger (C3HC4-type ring finger)	0.766918	4.04449e-05	0.000145149	0.766918	0.0344404	NA							Vitvi03g00395	AOS (allene oxide synthase)					-7.00468	2.92441e-07
		Vitvi04g00206	No hit	0.76938	0.000363988	0.000196344				0.76938	0.000219348	0.000182142				Vitvi03g00397	Transducin protein	3.14961	3.31203e-16	1.91138	3.99681e-06
		Vitvi04g00211	H+-transporting ATPase, Plasma membrane	0.909523	0.000665845	0.00663204	0.909523	0.0101701	0.0104534	0.909523	0.00797188	0.0386297				Vitvi03g00398	Extra-large G-protein (XLG1)	0.78114	7.70075e-06	0.959199	2.35147e-05	-0.896528	9.39599e-05
		Vitvi04g00212	Unknown protein	0.858422	0.00287742	0.00520204	0.858422	1.66927e-08	NA	0.858422	0.0104393	0.0294747				Vitvi03g00400	PI-3-kinase-related kinase SMG-1	-0.372583	0.0107423			0.471329	0.0283795
		Vitvi04g00214	Adagio protein 1	0.850053	2.31699e-10	NA	0.850053	0.0222481	NA	0.850053	7.36992e-07	NA				Vitvi03g00403	Viral-response family protein-like	0.428814	0.0175065
		Vitvi04g00216	Receptor kinase homolog LRK10	0.859675	0.00120186	0.00162566	0.859675	0.000876291	0.030883	0.859675	0.0224126	NA				Vitvi03g00405	0			-1.39682	1.50123e-07
		Vitvi04g00217	ATP binding protein	0.812531	NA	6.89843e-06	0.812531	4.97909e-06	0.000798564							Vitvi03g00415	Cytochrome b6f complex subunit (petM)					0.550039	0.027158
		Vitvi04g00219	Zinc finger (C2H2 type) family	0.9448	1.22547e-06	7.54194e-06	0.9448	7.01221e-08	7.34928e-05	0.9448	6.26039e-09	1.80506e-06				Vitvi03g00425	Phox (PX) domain-containing protein			0.572294	0.00243876
		Vitvi04g00220	4-coumarate-CoA ligase	0.736568	9.71202e-05	0.00057567				0.736568	0.0131186	0.0234282				Vitvi03g00426	MORC family CW-type zinc finger	3.67544	6.15721e-19	2.74769	1.57288e-14	1.49089	1.42112e-08
		Vitvi04g00221	AarF domain containing kinase	0.915074	0.00167031	0.0069382	0.915074	0.0122851	0.0223756							Vitvi03g00431	Nodulin 1A, senescence-associated			3.4293	1.1501e-05	2.12391	7.24901e-17
		Vitvi04g00237	Myosin heavy chain	0.721838	0.0148505	0.01459										Vitvi03g00432	Oxidoreductase, 2OG-Fe(II) oxygenase family			2.836	1.95614e-14	2.13472	2.94333e-11
		Vitvi04g00239	AarF domain containing kinase				0.917822	1.55934e-07	6.60561e-07	0.917822	NA	0.00061691				Vitvi03g00435	Gibberellin 20 oxidase 2					1.33044	3.291e-06
		Vitvi04g00240	BZIP transcription factor BZO2H2	0.815957	NA	3.04796e-06	0.815957	3.48924e-06	4.65661e-06							Vitvi03g00437	Gibberellin 20 oxidase 2					2.10659	0.00150424
		Vitvi04g00244	Short-chain dehydrogenase/reductase (SDR)	0.743965	1.30705e-07	NA	0.743965	0.00015127	NA	0.743965	7.40442e-05	NA				Vitvi03g00441	Nodulin 1A, senescence-associated					1.31863	6.78882e-05
		Vitvi04g00259	Desiccation protein PCC13-62 precursor	0.914227	0.00244267	0.0348912	0.914227	0.000385276	0.00950603	0.914227	2.94966e-06	0.00248782				Vitvi03g00442	Gibberellin 20 oxidase 2			1.26385	6.85844e-06	0.682622	0.000943344
		Vitvi04g00260	Oligouridylate binding protein 1B UBP1B	0.950875	2.13279e-05	1.43812e-05	0.950875	0.00293391	0.00817323	0.950875	4.31371e-06	8.54436e-06				Vitvi03g00444	Nodulin 1A, Senescence-associated					1.27959	0.0209068
		Vitvi04g00265	Aspartyl-tRNA synthetase				0.834588	4.07033e-05	0.00843118	0.834588	NA	0.000252222				Vitvi03g00452	OST1 (open stomata 1) AAPK	0.625288	0.000220327	0.737573	1.36453e-05	0.613038	0.000102833
		Vitvi04g00266	Serine/threonine/tyrosine kinase DSK2	0.852487	0.000277639	0.00141778	0.852487	0.00245161	0.00307632	0.852487	0.00976152	0.0174741				Vitvi03g00454	Myb family	0.672856	0.000756345	0.469785	0.0234258	0.379393	0.00554142
		Vitvi04g00268	Transducin protein	0.72581	3.06257e-08	NA				0.72581	0.0432296	NA				Vitvi03g00457	Peptidyl-prolyl isomerase D (cyclophilin D)			-0.723507	0.0048929
		Vitvi04g00269	No hit	0.781767	0.000113317	0.000408017	0.781767	0.00493089	0.00509884	0.781767	0.00286991	0.0207898				Vitvi03g00458	Armadillo/beta-catenin repeat	-0.813143	0.0302441	-0.619828	0.00348057
		Vitvi04g00272	0	0.723677	NA	0.0223903	0.723677	0.000159412	0.00587273							Vitvi03g00464	CRK (CDPK-related kinase)	0.504789	0.00412788	0.696504	8.39927e-05
		Vitvi04g00276	Unknown protein	0.832774	0.000589706	0.00207056	0.832774	0.00520463	0.00531273	0.832774	4.33348e-05	0.0010433				Vitvi03g00469	NADPH:quinone reductase	1.07705	9.68973e-16	0.920999	0.000292058	0.917179	5.37007e-07
		Vitvi04g00281	F-box family protein (FBX13)	0.842576	NA	0.000133152	0.842576	6.48379e-05	3.47128e-05	0.842576	NA	4.70299e-06				Vitvi03g00471	Pentatricopeptide (PPR) repeat-containing protein	0.908554	5.89932e-06	0.617548	0.0182102	0.509649	0.0199467
		Vitvi04g00287	Homeobox gene 8							0.804477	4.28133e-05	0.00621967				Vitvi03g00472	formin-binding protein	-0.7696	0.00295043	-0.549169	0.00830991
		Vitvi04g00292	UVB-resistance protein				0.891829	1.49786e-11	NA	0.891829	2.13772e-11	NA				Vitvi03g00473	Calmodulin-binding protein	0.955763	0.00394943	0.655914	0.0103604	-0.584739	0.0207114
		Vitvi04g00294	Unknown protein	0.70222	0.00947572	0.024144										Vitvi03g00475	Serine carboxypeptidase	-3.60676	2.00606e-33	-1.24427	4.1176e-17	-0.888837	3.5795e-08
		Vitvi04g00313	Tocopherol cyclase	0.806616	1.45351e-05	NA	0.806616	0.000219955	NA	0.806616	0.000174214	0.0290356				Vitvi03g00476	RNA-binding protein 47B (ATRBP47B)			0.647195	0.000378806	0.750726	4.53851e-07
		Vitvi04g00316	Catalytic	0.789755	0.00851406	0.00189312				0.789755	0.0111772	NA				Vitvi03g00479	Carboxyesterase 5 CXE5					-0.980897	6.25582e-08
		Vitvi04g00321	Unknown protein	0.951921	0.0315364	0.014651	0.951921	5.52953e-09	6.44741e-06	0.951921	2.84928e-09	1.45613e-06				Vitvi03g00480	Carboxyesterase 12; CXE12			0.822029	0.00140104	-1.00331	2.86543e-05
		Vitvi04g00324	Vacuolar sorting-associated protein (Vps27)	0.81475	0.0149505	0.00534616	0.81475	4.47566e-05	4.17662e-06	0.81475	NA	8.02902e-05				Vitvi03g00481	Carboxyesterase 12; CXE12			-1.17745	3.68518e-20	-0.95338	8.97446e-13
		Vitvi04g00326	Unknown protein							0.867093	0.000411027	NA				Vitvi03g00483	Carboxylesterase CXE			0.873505	0.000106854	0.801114	0.00146108
		Vitvi04g00328	Aspartate aminotransferase P1	0.91923	3.26257e-08	NA	0.91923	1.39323e-09	2.41535e-08	0.91923	NA	3.78935e-06				Vitvi03g00485	Zinc metalloprotease pitrilysin sub A					0.525864	2.44718e-05
		Vitvi04g00334	Membrane protein				0.823513	0.000134098	NA	0.823513	NA	5.12476e-09				Vitvi03g00486	Unknown protein	0.461597	0.00643834	0.681731	4.06332e-06	0.827791	2.90059e-07
		Vitvi04g00335	Rhomboid-like protease	0.837664	0.00727539	0.0265311				0.837664	0.000248836	0.000676565				Vitvi03g00491	ARP protein (REF)	-0.583546	0.00231465
		Vitvi04g00338	Adaptor-related protein complex 4, beta 1	0.869959	7.67347e-05	0.00110344				0.869959	0.0292492	0.037668				Vitvi03g00492	Autophagy-related protein 2			0.514869	0.0095583
		Vitvi04g00339	GTP binding protein EngB	0.935419	0.00102527	0.0188274	0.935419	0.0102268	0.0415682	0.935419	0.00104172	0.00294953				Vitvi03g00495	Pentatricopeptide (PPR) repeat-containing protein	1.2254	1.79994e-07
		Vitvi04g00345	Unknown	0.873253	0.000782042	0.00190118	0.873253	0.00159849	0.00295484	0.873253	0.00175106	0.00359395				Vitvi03g00499	DEM2	0.874633	0.00280015	1.13104	3.27367e-08	0.711439	3.96253e-05
		Vitvi04g00346	RNA recognition motif (RRM)-containing protein	0.778462	0.00187942	0.00638042	0.778462	0.022808	0.0361782	0.778462	0.0103863	0.0195055				Vitvi03g00509	Nitrite reductase	-0.975392	0.000369723	-2.8876	1.29356e-73	-1.73137	3.25954e-10
		Vitvi04g00352	RD22	0.709535	0.00128377	NA	0.709535	7.61962e-06	NA	0.709535	0.0117565	NA				Vitvi03g00512	4-methyl-5-thiazole monophosphate biosynthesis protein	1.28476	3.80519e-10			0.513133	0.0324354
		Vitvi04g00371	Protein phosphatase 2 (formerly 2A), regulatory subunit B'	0.739545	NA	9.24962e-07	0.739545	0.0145416	NA	0.739545	0.0114223	0.0014935				Vitvi03g00513	Methylcrotonoyl-CoA carboxylase beta chain	-0.416913	0.0365932
		Vitvi04g00372	Zinc finger (C3HC4-type ring finger)	0.816827	4.85356e-05	0.000159062	0.816827	7.5771e-05	8.84557e-05	0.816827	0.0023958	0.00286283				Vitvi03g00515	Unknown protein	0.628869	0.000862267	0.469008	0.00934848
		Vitvi04g00374	DnaJ homolog, subfamily B, member 4	0.806152	0.000286315	0.000415245	0.806152	NA	3.98917e-06	0.806152	0.000326325	0.000984521				Vitvi03g00519	U-box domain-containing protein			-1.38342	0.0013559
		Vitvi04g00377	EMB2410	0.700168	NA	0.013031	0.700168	0.0337371	0.00364991	0.700168	NA	2.16725e-06				Vitvi03g00523	Unknown protein	0.807797	0.00926601			-1.51094	6.24808e-07
		Vitvi04g00378	Syntaxin 5	0.884599	8.5007e-07	6.47277e-06	0.884599	NA	0.010176	0.884599	0.000773379	0.000681251				Vitvi03g00524	Caffeoyl-CoA O-methyltransferase			0.941288	0.0187139	-2.47083	5.80845e-21
		Vitvi04g00381	Vernalization insensitive 3	0.954734	5.78583e-05	0.00315639	0.954734	3.47001e-08	3.84526e-06	0.954734	8.50158e-09	1.03256e-05				Vitvi03g00527	Wax synthase			0.589199	0.0126931
		Vitvi04g00383	No hit	0.819931	NA	0.00783837	0.819931	0.0207713	0.0196727	0.819931	0.00732271	NA				Vitvi03g00529	Unknown protein	-1.02956	5.88733e-07			-0.711843	4.2513e-05
		Vitvi04g00390	MARD1 (mediator of ABA-regulated dormancy 1)	0.827306	8.87539e-05	0.00699575	0.827306	0.00157782	NA	0.827306	0.00252335	NA				Vitvi03g00530	E3 ubiquitin-protein ligase MARCH6			0.822643	8.45203e-06	0.551812	2.66497e-06
		Vitvi04g00408	Proteasome 26S AAA-ATPase subunit (RPT6a)	0.867706	0.00682584	NA	0.867706	0.0266753	0.0191241	0.867706	0.00185549	0.00438288				Vitvi03g00531	PAB8 (poly(A) binding protein 8)			1.00708	5.21519e-08	0.618045	3.71957e-05
		Vitvi04g00409	Histone H2A variant 3 HTA9	0.724946	0.00206671	0.019254										Vitvi03g00532	IMP dehydrogenase	-0.840047	1.1965e-09	0.464201	0.0188545	-0.347399	0.035202
		Vitvi04g00410	Beta-ketoacyl-CoA synthase	0.865827	2.41328e-07	NA	0.865827	0.000384094	0.000174884	0.865827	0.0104912	NA				Vitvi03g00535	Unknown protein			-1.90741	9.95187e-05
		Vitvi04g00412	Unknown protein	0.799124	2.9894e-05	NA				0.799124	0.000116854	0.00343723				Vitvi03g00537	LRX2 (leucine-rich repeat/extensin 2)	-2.73172	1.95989e-14	-2.71342	2.22788e-11	-1.98301	3.94836e-11
		Vitvi04g00414	GCN5 N-acetyltransferase (GNAT)	0.774571	0.000107845	NA	0.774571	NA	8.98356e-06	0.774571	8.09092e-09	NA				Vitvi03g00539	Cysteine proteinase	0.575989	0.0485202	1.09825	2.85682e-08	0.614242	0.000184538
		Vitvi04g00419	Protein phosphatase 2C DBP	0.746511	0.0462259	NA				0.746511	0.0284179	0.030679				Vitvi03g00540	Phosphoric monoester hydrolase			0.382168	0.0165018
		Vitvi04g00432	WD-40 repeat protein (LEUNIG)	0.912158	0.0194033	NA										Vitvi03g00541	Calcium-binding protein	0.657846	0.0141408
		Vitvi04g00433	2-oxoglutarate-dependent dioxygenase	0.739673	0.0482874	0.0145426	0.739673	NA	1.32323e-05							Vitvi03g00542	Cyclin D3_2	-3.48638	2.05576e-30	-3.87507	3.60647e-23	-1.21558	0.00084765
		Vitvi04g00436	TIFY 8	0.848908	0.000121834	0.000959856	0.848908	0.000547511	0.00115616	0.848908	0.00437221	0.00569635				Vitvi03g00543	DNA-directed RNA polymerase II subunit C	0.512365	0.000730538
		Vitvi04g00438	1-deoxy-D-xylulose-5-phosphate synthase, chloroplast precursor	0.726253	0.0233972	0.00748119				0.726253	2.50324e-05	NA				Vitvi03g00545	Cyclase	-1.46767	4.22985e-12			-0.48202	0.000274714
		Vitvi04g00440	Potassium channel AKT1				0.840797	NA	1.78176e-06	0.840797	0.0114194	NA				Vitvi03g00547	Cyclase			0.809401	2.59645e-07
		Vitvi04g00442	Unknown protein	0.958365	6.74534e-15	NA	0.958365	3.38913e-05	NA	0.958365	0.000337093	0.00622375				Vitvi03g00548	Receptor kinase	-1.74753	1.60194e-07	-2.07896	8.13315e-07	-1.64281	6.69152e-09
		Vitvi04g00444	Agenet domain-containing protein	0.832753	0.000108114	0.000290639	0.832753	0.00076753	0.000905759	0.832753	0.012231	0.0100614				Vitvi03g00551	D-3-phosphoglycerate dehydrogenase, chloroplast precursor	0.805018	0.0486658			-0.473145	0.00391442
		Vitvi04g00447	Pentatricopeptide (PPR) repeat-containing	0.872055	0.00342056	0.0170965	0.872055	2.8225e-09	NA	0.872055	2.74826e-10	NA				Vitvi03g00552	Acetyl xylan esterase AxeA	-1.87344	2.15695e-08	-1.34403	0.000175579	-1.44002	7.86661e-05
		Vitvi04g00454	Phospholipase/carboxylesterase	0.88614	0.00019237	0.000888013	0.88614	0.00755114	0.00643024	0.88614	0.0081861	0.00538188				Vitvi03g00557	Limonoid UDP-glucosyltransferase	1.3888	8.21087e-07
		Vitvi04g00462	Ankyrin	0.819268	0.00612474	0.0455425	0.819268	1.52501e-05	0.00156005	0.819268	4.80969e-05	NA				Vitvi03g00559	Myb domain protein R1	1.44445	3.3347e-18	-1.67731	1.749e-09	-1.537	2.66528e-08
		Vitvi04g00464	BZIP protein HY5 (HY5)				0.732072	0.000379671	0.029218							Vitvi03g00560	UNC-50	-0.414338	0.0246247
		Vitvi04g00465	Cellulose synthase CESA1	0.941464	1.58716e-05	0.00061882	0.941464	0.00341769	0.00806177	0.941464	0.00651666	0.0316392				Vitvi03g00561	Cinnamyl alcohol dehydrogenase	1.55539	0.000855102	1.6034	1.85222e-06	1.05338	0.00300658
		Vitvi04g00469	ATPase AFG1	0.845643	NA	0.0271025	0.845643	3.38891e-05	4.31895e-05							Vitvi03g00564	Cinnamyl alcohol dehydrogenase	0.872101	7.59009e-06	0.683563	2.03874e-05	0.518098	0.00025654
		Vitvi04g00477	RDR6 (RNA-dependent RNA polymerase 6)	0.784351	NA	1.11129e-05	0.784351	0.010268	0.0202874	0.784351	0.0033089	0.0052268				Vitvi03g00566	Indole-3-acetate beta-glucosyltransferase	1.28476	0.007667	0.752727	0.0206777	-1.14	2.66958e-08
		Vitvi04g00481	Unknown protein							0.811762	NA	0.0013839				Vitvi03g00570	Triacylglycerol/steryl ester hydrolase	-0.533791	0.0363072	-0.713733	0.0133951
		Vitvi04g00483	BRI1-KD interacting protein 118	0.738475	0.00027229	0.0017667	0.738475	0.000288845	NA	0.738475	0.00143622	0.00314683				Vitvi03g00573	Methylthioribose kinase					0.310032	0.0498158
		Vitvi04g00485	S-receptor kinase	0.838128	0.000157302	0.000171531	0.838128	1.45668e-06	1.48736e-06	0.838128	0.00904274	0.0122238				Vitvi03g00580	TPX2 (targeting protein for Xklp2)			1.2967	0.000565419	2.3889	0.0414072
		Vitvi04g00490	Clathrin assembly protein 2	0.866154	6.65145e-07	1.02357e-06	0.866154	2.01599e-05	NA	0.866154	0.00284206	0.00431799				Vitvi03g00581	Haloacid dehalogenase hydrolase	-1.07107	5.58714e-06	-2.53886	6.52937e-23	-1.75482	6.67678e-11
		Vitvi04g00497	KEG (keep on going)	0.845674	1.52875e-05	NA	0.845674	0.0264397	NA	0.845674	0.000552234	0.00106329				Vitvi03g00582	Zinc finger protein 4	-1.11698	0.0070574			0.524079	0.0185661
		Vitvi04g00498	Centromeric protein				0.73505	NA	0.0195774	0.73505	NA	2.18205e-05				Vitvi03g00583	TIP41			0.457793	0.00906078
		Vitvi04g00511	WRKY DNA-binding protein 18	0.895627	7.38845e-07	8.32645e-06	0.895627	0.00139237	0.011655	0.895627	1.71454e-05	0.000258177				Vitvi03g00586	Indole-3-acetic acid-amido synthetase GH3.8	-1.60021	5.13921e-07	1.41808	1.52738e-11	0.931822	1.33718e-07
		Vitvi04g00512	CBL-interacting protein kinase 25 (CIPK25)	0.921	0.00013626	0.00371919	0.921	0.00123791	NA							Vitvi03g00592	Thioredoxin domain-containing protein 9	-0.629425	0.000147957	-0.878648	0.00428278
		Vitvi04g00513	Transcription initiation factor TFIID subunit 5				0.797508	NA	4.91735e-07							Vitvi03g00597	Unknown protein	-2.13697	1.06457e-08	-1.85021	1.87253e-12	-1.28086	3.44738e-06
		Vitvi04g00515	NADP-dependent glyceraldehyde-3-phosphate dehydrogenase	0.724355	NA	0.000549366				0.724355	0.0206189	0.0363941				Vitvi03g00598	No hit	-4.09931	4.45206e-16	-4.1966	4.61019e-08	-1.5263	6.94052e-08
		Vitvi04g00516	Stromal cell-derived factor 2 protein precursor (SDF2 protein)	0.821472	NA	3.45894e-07	0.821472	0.0117886	0.0127229	0.821472	NA	0.000297477				Vitvi03g00600	Pentatricopeptide (PPR) repeat-containing protein	0.730904	0.000786563
		Vitvi04g00519	DOMON domain containing protein	0.773371	NA	5.7315e-05	0.773371	0.000773526	0.000734768	0.773371	NA	9.07058e-05				Vitvi03g00603	R protein MLA10			-1.78077	7.95908e-05	-1.19582	0.000293103
		Vitvi04g00521	Unknown	0.738503	0.00159135	0.00197429	0.738503	0.000217707	0.00336921							Vitvi03g00604	R protein MLA10			-1.09934	3.87465e-06
		Vitvi04g00525	ARR12	0.714746	NA	2.52095e-06	0.714746	0.0009656	NA	0.714746	0.0146422	0.0132746				Vitvi03g00605	Protein phosphatase 2C					-0.593116	0.000372443
		Vitvi04g00530	Unknown protein	0.770726	3.03244e-05	0.000122765	0.770726	0.0394889	NA	0.770726	0.00415449	0.00279217				Vitvi03g00606	Zinc finger (C3HC4-type ring finger)	0.634201	0.00712755			-0.870656	1.48459e-07
		Vitvi04g00533	Ethylene-responsive transcription factor ERF003	0.828854	4.71392e-06	1.05764e-05	0.828854	0.000998412	0.0011193	0.828854	4.69871e-05	4.60351e-05				Vitvi03g00609	Prolyl 4-hydroxylase			0.422512	0.0446689	-0.461115	0.0225905
		Vitvi04g00536	Ribosomal protein L39 (RPL39C) 60S				0.717303	NA	9.79714e-05							Vitvi03g00614	Leucine-rich repeat protein kinase			0.913375	9.88682e-05	-1.31899	1.34953e-19
		Vitvi04g00537	Aspartate aminotransferase, chloroplast precursor	0.925768	6.60098e-07	NA	0.925768	3.69545e-05	1.26258e-05	0.925768	2.27094e-12	NA				Vitvi03g00618	Unknown protein	0.431379	0.0322458
		Vitvi04g00538	Phytosulfokine receptor precursor	0.974122	1.97123e-09	2.00998e-07	0.974122	0.000214883	NA	0.974122	3.00831e-05	0.000262215				Vitvi03g00619	Amino acid permease			0.77372	5.05057e-05
		Vitvi04g00540	Unknown	0.894881	4.20026e-06	0.00023409	0.894881	NA	0.000320304	0.894881	0.00697229	0.0259233				Vitvi03g00629	NPY2 (naked pins in yuc mutants 2)	-2.24237	3.7402e-15	-0.707177	0.00894501	-0.520997	0.0397416
		Vitvi04g00543	Unknown protein	0.892431	0.00169864	0.000742803	0.892431	2.80968e-05	0.00558248	0.892431	5.29774e-07	2.6839e-05				Vitvi03g00631	ATP-dependent Clp protease proteolytic subunit (ClpR1) (nClpP5)	0.557137	0.000371565	0.317747	0.0419248	0.679522	1.7528e-08
		Vitvi04g00546	KNAT2 (knotted1-like homeobox gene 3)	0.734233	0.00642581	0.0193438	0.734233	NA	0.000921038	0.734233	0.0277296	0.0491044				Vitvi03g00634	Zinc finger (C3HC4-type ring finger)	-0.729084	3.39516e-05
		Vitvi04g00549	Unknown protein	0.706412	0.0104267	0.00119888	0.706412	0.00785813	NA							Vitvi03g00645	Beta-1,4-xylosidase	2.22553	3.50656e-05
		Vitvi04g00552	Nodulin	0.856413	2.7736e-07	2.86135e-06				0.856413	1.88176e-05	0.00014342				Vitvi03g00646	Radical SAM domain-containing protein					0.482166	0.00734906
		Vitvi04g00555	Ubiquitin family				0.938381	NA	6.65493e-07	0.938381	NA	7.72962e-07				Vitvi03g00647	Cyclin-related					-0.379833	0.0254835
		Vitvi04g00557	Serine-rich protein	0.816845	2.35194e-08	NA				0.816845	8.06039e-07	NA				Vitvi03g00650	DNA polymerase kappa subunit					0.682723	0.0176085
		Vitvi04g00558	Exosome complex component RRP42	0.928693	0.00176975	NA	0.928693	6.73384e-08	5.30862e-05							Vitvi03g00651	Adenylylsulfate kinase 1 (AKN1)					0.485546	0.0173416
		Vitvi04g00564	Leucine-rich repeat family	0.718628	NA	0.000964573	0.718628	NA	4.18263e-05	0.718628	0.000174873	NA				Vitvi03g00667	Unknown protein	0.60205	0.0132185	0.493557	0.036158	0.682865	0.00216304
		Vitvi04g00566	Unknown protein	0.883624	5.70085e-05	2.90044e-05	0.883624	4.12846e-07	5.79507e-06	0.883624	1.70728e-05	2.17485e-05				Vitvi03g00673	Nucleobase-ascorbate transporter 4 (NAT4)	-1.81776	0.000211105	-2.25666	3.06365e-14	-3.12797	3.99549e-13
		Vitvi04g00567	TPR1 (topless-related 1)	0.787729	NA	4.02625e-05	0.787729	NA	1.31715e-07	0.787729	NA	1.16279e-06				Vitvi03g00675	Cyclin delta-2			-2.21788	4.42009e-08	-1.58466	7.5276e-05
		Vitvi04g00573	TPR1 (topless-related 1)	0.702149	NA	7.97162e-06	0.702149	4.70507e-06	1.73226e-06	0.702149	NA	0.00148985				Vitvi03g00681	0	2.01396	0.0193584
		Vitvi04g00583	Solute carrier family 35	0.851649	NA	1.22017e-07	0.851649	NA	2.63672e-07	0.851649	NA	0.0116574				Vitvi03g00692	Serine carboxypeptidase S10	-1.29216	1.22944e-08	-5.74139	1.12739e-74
		Vitvi04g00585	Calcineurin phosphoesterase	0.983834	0.000767035	NA	0.983834	0.000829786	NA							Vitvi03g00700	Isoflavone reductase	-1.00783	0.0160714
		Vitvi04g00594	Chorismate mutase, cytosolic (CM2)	0.880914	2.30209e-10	NA	0.880914	NA	5.94267e-06	0.880914	9.41185e-08	1.3503e-07				Vitvi03g00708	Serine carboxypeptidase S10	-1.06931	0.000182993	-5.12788	8.64793e-16	-0.990169	0.00429262
		Vitvi04g00598	Phospholipase D	0.88375	7.26189e-05	0.0021522				0.88375	0.00717608	0.030949				Vitvi03g00712	Phytosulfokines PSK2	-2.61082	2.40105e-10	1.27552	0.0011821	-1.46085	6.79225e-07
		Vitvi04g00599	Phototropic-responsive NPH3	0.923753	1.06325e-05	0.000180702	0.923753	NA	1.82621e-05	0.923753	0.00443263	0.00367575				Vitvi03g00718	F-box protein 7	0.81433	9.69855e-08	0.730463	2.85913e-06	0.339056	0.0232788
		Vitvi04g00600	Endomembrane protein 70, TM4 ;	0.898071	0.000120925	0.00127402	0.898071	0.0181752	0.0226724	0.898071	0.00247384	0.00391072				Vitvi03g00721	Tubulin alpha	-1.1032	2.0682e-09	-1.52208	8.38091e-14	-0.949582	1.62828e-07
		Vitvi04g00603	Unknown protein	0.715543	NA	0.00061935	0.715543	NA	0.00166506							Vitvi03g00722	DnaJ homolog, subfamily C, member 17	0.524173	0.00524556	0.567056	0.0180585
		Vitvi04g00607	Import inner membrane translocase subunit Tim17/Tim22/Tim23	0.824566	9.77222e-07	NA				0.824566	2.5586e-09	NA				Vitvi03g00723	Pyruvate kinase isozyme A, chloroplast precursor	-0.622648	0.00153052	-1.20716	6.03047e-06	-0.901616	1.04712e-05
		Vitvi04g00609	Translation initiation factor eIF-4F	0.845119	0.00620627	0.0230136	0.845119	NA	1.3087e-05							Vitvi03g00735	Stress-induced	-2.12791	5.12118e-16	-2.59391	0.000552129	-1.97949	4.34855e-06
		Vitvi04g00611	Biopterin transport protein BT1	0.799566	0.000414261	0.000537746	0.799566	0.000360897	0.0137331	0.799566	1.85242e-05	0.000178868				Vitvi03g00762	Unknown protein	-0.494757	0.0318666
		Vitvi04g00613	U2-associated protein SR140	0.826887	0.00709952	0.0465504				0.826887	0.00987555	0.0044418				Vitvi03g00763	Unknown protein	-0.588339	0.0014829
		Vitvi04g00616	Biopterin transport-related protein BT1				0.933236	1.99596e-09	3.9806e-07	0.933236	NA	8.036e-05				Vitvi03g00766	Metal transporter CNNM4 (Cyclin-M4)					0.421534	0.00704552
		Vitvi04g00617	Ubiquitin-specific protease 22 UBP22	0.763174	NA	0.00509669	0.763174	2.14984e-05	NA	0.763174	0.0036662	0.0461127				Vitvi03g00772	Transposon protein, Mutator sub-class					0.518334	0.0287352
		Vitvi04g00618	Cytochrome b5 domain-containing protein				0.853173	3.1921e-05	0.000817018	0.853173	0.0102715	NA				Vitvi03g00775	Mutator-like transposase			0.633677	0.000158947	0.458187	0.00455231
		Vitvi04g00619	ER membrane DUF1077	0.749828	0.00321693	NA	0.749828	3.36345e-06	8.18508e-05							Vitvi03g00780	Squalene monooxygenase	-1.18686	2.58034e-10	-2.95656	1.74647e-78
		Vitvi04g00623	1,2-diacylglycerol 3-beta-galactosyltransferase	0.716839	0.00223362	NA	0.716839	0.00679543	0.030918	0.716839	NA	0.000123603				Vitvi03g00783	Proline iminopeptidase					-1.22478	3.36365e-28
		Vitvi04g00625	Transposase, IS4	0.791921	1.31931e-05	0.00025126				0.791921	0.00467983	0.0142638				Vitvi03g00785	Malate dehydrogenase, glyoxysomal precursor					1.16386	2.76113e-05
		Vitvi04g00626	DnaJ-like zinc-finger protein	0.781386	1.10543e-05	NA	0.781386	0.0228255	0.0138854	0.781386	0.000871863	NA				Vitvi03g00786	Unknown protein	-1.27765	0.0382796	-0.799106	0.00699296	-0.858159	0.0166504
		Vitvi04g00627	Unknown protein							0.780471	0.0025271	NA				Vitvi03g00790	Unknown protein			-0.935708	2.45113e-05	-0.732302	0.00622714
		Vitvi04g00628	DNA-directed RNA polymerase II subunit J	0.88185	0.00561654	0.0297553				0.88185	NA	0.00206789				Vitvi03g00792	D-threo-aldose 1-dehydrogenase	-1.37577	6.12738e-09	-0.918476	7.82712e-06
		Vitvi04g00640	Translation initiation factor eIF-3 subunit 9	0.827466	0.000884674	0.0136975	0.827466	0.00090763	0.0140096	0.827466	1.29326e-06	NA				Vitvi03g00842	Oligopeptide transporter OPT4			1.02927	1.69993e-06	-1.32311	3.56606e-09
		Vitvi04g00658	EDR2 (enhanced disease resistance 2)	0.772513	NA	3.29032e-07	0.772513	NA	8.62528e-05	0.772513	NA	2.98215e-08				Vitvi03g00845	Molecular chaperone DnaK					0.525187	0.000308891
		Vitvi04g00662	Protein phosphatase 2C	0.899608	2.9778e-05	1.04661e-05	0.899608	5.94915e-10	7.48925e-09	0.899608	1.50404e-08	1.71911e-07				Vitvi03g00846	DNA polymerase V	0.360233	0.0250257	0.757656	1.60687e-05
		Vitvi04g00664	0	0.786552	3.72293e-09	NA				0.786552	4.50989e-05	NA				Vitvi03g00848	Import receptor subunit TOM40, Mitochondrial					-0.447708	0.00707469
		Vitvi04g00665	Constans-like 4	0.825122	6.84318e-08	NA	0.825122	0.000692444	0.000606673	0.825122	NA	1.87582e-05				Vitvi03g00849	Octicosapeptide/Phox/Bem1p (PB1) domain-containing protein	0.705029	0.0154091	1.25226	1.68857e-13
		Vitvi04g00673	NAD dependent epimerase/dehydratase	0.732984	NA	8.22501e-05	0.732984	NA	0.000222207							Vitvi03g00851	N-acylethanolamine amidohydrolase	-0.868555	1.69797e-09
		Vitvi04g00732	Ubiquitin-specific protease 15	0.746373	2.59621e-06	1.05246e-05	0.746373	NA	0.0381462	0.746373	0.00843602	0.012406				Vitvi03g00852	0	-0.613526	4.84261e-06	-0.472077	0.0137518
		Vitvi04g00734	UDP-glucuronic acid/UDP-N-acetylgalactosamine transporter	0.97409	5.36277e-08	4.40789e-06	0.97409	7.69334e-12	NA	0.97409	4.79769e-05	0.000368901				Vitvi03g00853	0	2.18003	0.00182477
		Vitvi04g00736	Cyclic nucleotide-regulated ion channel (CNGC14)	0.754804	0.000563929	NA	0.754804	NA	6.44246e-08	0.754804	7.23234e-07	NA				Vitvi03g00855	Zinc finger (C3HC4-type ring finger)			0.529615	0.000566675
		Vitvi04g00747	Sarcosine oxidase	0.919302	1.75105e-08	NA	0.919302	9.58519e-06	NA	0.919302	0.000588075	0.00878036				Vitvi03g00858	SEC6			0.339142	0.0432677
		Vitvi04g00749	Structural maintenance of chromosomes SMC3	0.766861	8.33125e-08	NA	0.766861	NA	8.15363e-07	0.766861	7.09861e-05	NA				Vitvi03g00862	Glutamyl-tRNA reductase 1	0.556523	0.00444485
		Vitvi04g00756	WRKY DNA-binding protein 11	0.809411	6.34795e-08	NA	0.809411	NA	9.25026e-07	0.809411	NA	5.01101e-08				Vitvi03g00889	Unknown	0.818482	0.0040797			0.922257	0.0048197
		Vitvi04g00760	WRKY DNA-binding protein 51	0.729763	NA	0.000148435	0.729763	7.53988e-05	0.000386013							Vitvi03g00900	GTP cyclohydrolase I	0.853764	0.00541242	0.714497	0.00214235
		Vitvi04g00762	Drug/metabolite transporter DMT family transporter	0.944796	0.00393611	NA	0.944796	0.0058415	0.00904833	0.944796	3.04859e-08	0.000158585				Vitvi03g00919	CYP714A1			1.02026	0.0103679
		Vitvi04g00764	Harpin-induced protein	0.804783	4.55264e-05	NA	0.804783	8.88291e-05	6.65529e-05	0.804783	5.67242e-05	NA				Vitvi03g00954	Cinnamyl alcohol dehydrogenase			-1.46631	0.000136468
		Vitvi04g00781	Acyl-CoA synthetase	0.898921	9.66884e-07	1.43502e-05				0.898921	0.000318981	0.00169256				Vitvi03g00987	0	-1.24735	1.84108e-09	-2.02751	8.44681e-13	-0.725192	0.0192594
		Vitvi04g00796	Diphthamide synthesis DPH2 family	0.865612	NA	3.77951e-05				0.865612	9.46557e-05	0.0435007				Vitvi03g00993	0	0.504843	0.000407073
		Vitvi04g00800	RKF2 (receptor-like serine/threonine kinase 2)	0.848417	0.00051892	NA	0.848417	3.83805e-06	0.00083739							Vitvi03g00995	0			0.737408	0.012502	0.682649	0.0135485
		Vitvi04g00846	Alpha-expansin 13 precursor	0.96508	5.79378e-12	NA	0.96508	5.61702e-05	NA	0.96508	0.0111531	0.00195698				Vitvi03g00996	0					0.778115	0.00764112
		Vitvi04g00860	Isocitrate dehydrogenase, chloroplast precursor				0.759088	2.77746e-05	3.17541e-05							Vitvi03g00997	0	1.15388	1.02232e-14	0.86505	0.000497152	0.784603	8.21204e-07
		Vitvi04g00870	Glutamate decarboxylase 1				0.885043	NA	1.48357e-06	0.885043	NA	0.000232354				Vitvi03g00999	0	-2.56837	4.46761e-09	-1.91673	8.08347e-06	-1.06787	0.000153106
		Vitvi04g00871	Early nodulin ENOD18 protein	0.710634	0.0252941	NA	0.710634	1.38767e-05	NA	0.710634	0.00229514	NA				Vitvi03g01013	0	-0.47432	0.0229581
		Vitvi04g00880	Glutathione S-transferase 26 GSTF12	0.922753	0.0481228	NA	0.922753	0.000371537	0.00340531	0.922753	0.0156427	NA				Vitvi03g01016	0	-3.97839	4.26546e-19	-2.69458	2.364e-06	-1.42286	0.000282612
		Vitvi04g00888	Ras-related protein Rab-5A				0.798647	3.94068e-05	0.00182133	0.798647	2.54439e-05	0.00396701				Vitvi03g01019	0	0.451569	0.0479025
		Vitvi04g00890	Acyl-CoA synthetases (Acyl-activating enzyme 11)	0.853673	1.92654e-06	5.23396e-06				0.853673	0.00026136	0.00337931				Vitvi03g01020	0					1.50167	0.000778097
		Vitvi04g00908	Glutathione transferase microsomal GSTMI	0.958373	2.24578e-11	NA	0.958373	1.42356e-05	3.84273e-06	0.958373	2.19328e-05	NA				Vitvi03g01047	Carbonic anhydrase, chloroplast precursor					0.518785	0.00959952
		Vitvi04g00932	Receptor protein kinase	0.881694	1.2803e-05	0.000371707	0.881694	0.000362285	NA	0.881694	0.000150711	0.000476776				Vitvi03g01052	DnaJ homolog, subfamily B, member 12	0.814817	0.00119083	1.35232	1.48288e-10	0.632274	0.0191514
		Vitvi04g00943	Amine oxidase	0.869807	1.01979e-07	6.25753e-07				0.869807	1.54192e-05	8.5613e-05				Vitvi03g01071	Magnesium-dependent phosphatase 1					1.03939	1.68382e-08
		Vitvi04g00949	Nonsense-mediated mRNA decay NMD3	0.923739	1.30413e-05	0.000360915	0.923739	0.00011641	0.00291327	0.923739	0.0198271	0.0452726				Vitvi03g01078	Elongation factor 1-alpha HBS1			0.35322	0.0482236
		Vitvi04g00953	Pre-mRNA-splicing factor 38B	0.925693	4.47984e-08	NA	0.925693	0.00186937	0.00315744	0.925693	0.00132652	NA				Vitvi03g01080	Beta-ureidopropionase	0.859103	4.60514e-10	0.684378	0.00460216
		Vitvi04g01041	Unknown protein	0.836522	0.00048599	0.00210509	0.836522	0.00320094	0.00695574	0.836522	0.00600851	0.0127936				Vitvi03g01088	Oxoglutarate/malate translocator DIT2.1	0.80413	0.000160115
		Vitvi04g01044	Armadillo/beta-catenin repeat protein / U-box domain-containing protein	0.816157	2.51853e-07	NA	0.816157	0.0261008	0.0330463	0.816157	0.000533603	NA				Vitvi03g01092	GTP cyclohydrolase II	1.09855	0.025461
		Vitvi04g01045	Unknown protein	0.760917	2.19169e-05	0.000545783	0.760917	0.0015753	NA	0.760917	1.95699e-05	NA				Vitvi03g01095	Zinc finger (C3HC4-type ring finger)	1.34485	0.000885577			-0.468674	0.0209119
		Vitvi04g01047	Unknown protein	0.706578	9.73225e-06	1.35606e-05	0.706578	0.0185838	NA	0.706578	0.0088682	0.016814				Vitvi03g01097	UDP-d-apiose/udp-d-xylose synthase 1 AXS1	-0.941644	2.12642e-05	-0.581226	0.0012784	-0.530009	6.7818e-05
		Vitvi04g01082	Violaxanthin de-epoxidase	0.909693	NA	0.0172363	0.909693	1.74725e-05	4.12815e-05	0.909693	0.00120883	0.00687914				Vitvi03g01138	UDP-arabinose 4-epimerase 3			0.66089	0.000139209
		Vitvi04g01097	F-box protein PP2-B2	0.895639	0.0336793	0.017005				0.895639	0.032686	0.019443				Vitvi03g01140	DNA topoisomerase 2-associated protein PAT1			0.583373	0.00895731
		Vitvi04g01100	F-box protein PP2-B10 (Protein phloem protein 2-like B10)	0.772927	0.00019244	0.000502232				0.772927	1.35454e-06	NA				Vitvi03g01151	Peptidyl-prolyl isomerase FKBP12					0.438354	0.000425272
		Vitvi04g01103	F-box family protein	0.751832	0.000249597	NA										Vitvi03g01169	Phosphate-induced protein 1			-1.03454	2.47427e-06	-0.799484	0.0123369
		Vitvi04g01105	Lectin, phloem-specific	0.809836	0.00154262	0.000303764	0.809836	0.00107465	0.000622384	0.809836	NA	0.0182701				Vitvi03g01170	0			2.33521	0.0312041
		Vitvi04g01109	No hit	0.870991	2.59331e-05	0.000305304	0.870991	0.000689587	0.0317157	0.870991	3.02352e-05	0.00121271				Vitvi03g01173	2-nitropropane dioxygenase			0.514656	0.0248355
		Vitvi04g01126	Unknown protein	0.836213	0.00508018	0.0180235	0.836213	0.000307675	0.00016831	0.836213	0.0188837	0.0482845				Vitvi03g01189	Synaptotagmin binding, cytoplasmic RNA interacting	0.708147	0.000173205	0.485007	0.00929277
		Vitvi04g01128	Pelota (PEL1)	0.889968	0.00126391	0.00254899	0.889968	NA	0.0170211							Vitvi03g01198	Adhesive/proline-rich protein			2.97907	0.00220136	-1.80986	0.0294597
		Vitvi04g01131	Unknown	0.72587	0.000223288	0.00130476	0.72587	0.0395814	NA	0.72587	0.000409442	0.00152805				Vitvi03g01199	No hit			-0.736108	0.0110388	-1.09241	2.27391e-08
		Vitvi04g01142	ABC transporter I member 2	0.777037	4.19815e-05	0.000319698	0.777037	0.000607313	NA	0.777037	0.000191554	0.000346343				Vitvi03g01201	Berberine bridge enzyme			-1.64375	1.0238e-11	-1.02808	8.62256e-05
		Vitvi04g01149	CBS domain-containing protein	0.89079	0.00090463	0.00101124	0.89079	1.08013e-06	6.80113e-05	0.89079	8.1393e-07	0.000151072				Vitvi03g01202	No hit			2.48459	0.000945062	-1.43603	0.0136421
		Vitvi04g01151	Auxin efflux carrier protein 8	0.866044	9.84203e-10	NA	0.866044	1.64053e-10	NA	0.866044	2.50207e-10	NA				Vitvi03g01203	No hit			-1.18229	1.68185e-08	-1.01001	1.46114e-05
		Vitvi04g01155	Unknown	0.774401	0.000169497	0.00449617	0.774401	NA	0.0136639	0.774401	0.00307151	NA				Vitvi03g01213	CRK10 (cysteine-rich RLK10)			1.37685	0.000315055
		Vitvi04g01156	Unknown protein	0.841352	1.67508e-05	6.85888e-05	0.841352	0.02953	NA	0.841352	0.000712113	0.000626502				Vitvi03g01228	CIP1 (COP1-interacting protein 4)	-1.13936	7.12474e-09
		Vitvi04g01157	Zinc finger CCCH domain-containing protein ZFN1							0.818354	9.10355e-06	0.00290091				Vitvi03g01231	Glycine cleavage system H protein, mitochondrial			-1.06946	0.000241787
		Vitvi04g01158	Transmembrane protein FT27/PFT27	0.76673	0.000105957	0.000771168				0.76673	0.00222252	0.00237822				Vitvi03g01232	No hit	1.56415	0.0135943			1.36755	0.0300875
		Vitvi04g01161	Zinc finger (C2H2 type) family	0.741278	NA	9.95617e-07	0.741278	0.0040434	NA							Vitvi03g01238	Zinc finger (DHHC type)			0.549882	0.00394317	0.36798	0.0324362
		Vitvi04g01174	Regulator of ribonuclease activity a	0.877253	5.96064e-11	NA				0.877253	0.0350182	NA				Vitvi03g01240	Ribosomal protein L20			-0.70021	0.0266114
		Vitvi04g01175	Isopentenyl diphosphate isomerase 2				0.93427	9.60569e-05	NA	0.93427	2.83091e-12	9.47867e-11				Vitvi03g01242	Pentatricopeptide (PPR) repeat-containing protein	0.834867	6.73425e-05
		Vitvi04g01182	EIF4-gamma/eIF5/eIF2-epsilon domain-containing protein	0.909044	6.17906e-05	0.000477733	0.909044	7.77841e-06	0.00819257	0.909044	0.00037415	0.0167599				Vitvi03g01244	FAR1-related sequence 2	-0.768715	0.000205032
		Vitvi04g01189	Unknown protein				0.768595	3.57089e-09	6.51057e-09	0.768595	5.4927e-05	0.000495092				Vitvi03g01254	Unknown	4.66292	3.10771e-09	2.63814	1.23923e-07	-1.83222	4.87906e-05
		Vitvi04g01190	Aspartyl protease family	0.865147	0.000390323	1.42501e-05										Vitvi03g01260	UDP-glucose glucosyltransferase			2.86656	0.00499492	-3.54138	1.9259e-13
		Vitvi04g01192	KRR1 family protein	0.791137	0.00203426	0.0314304	0.791137	0.0296592	NA	0.791137	0.0144401	0.044969				Vitvi03g01265	Anthocyanidin 3-O-glucosyltransferase	3.12403	5.27203e-05	2.36147	0.000249194	-1.97389	1.32915e-07
		Vitvi04g01194	Unknown protein	0.912135	NA	1.32811e-05										Vitvi03g01287	Suppressor of FRIGIDA4	0.485315	0.00447372
		Vitvi04g01196	Protein translocase Tic20	0.854734	1.59236e-05	NA	0.854734	0.000303288	0.00123078	0.854734	1.44681e-09	NA				Vitvi03g01288	Zinc transporter ZIP5	1.69892	6.77539e-05	1.40822	1.56582e-08
		Vitvi04g01198	Calreticulin 3 (CRT3)	0.894926	0.000445523	NA	0.894926	0.000137756	0.000312862	0.894926	NA	0.00638774				Vitvi03g01289	Pentatricopeptide (PPR) repeat-containing protein	1.0568	0.000658458	1.2713	0.0014077	1.42034	0.000210665
		Vitvi04g01201	Peptide chain release factor	0.803338	9.1124e-05	NA										Vitvi03g01290	ZIP family transporter			1.65285	5.48737e-08
		Vitvi04g01202	No hit	0.784069	NA	7.75052e-06				0.784069	6.23994e-06	1.359e-05				Vitvi03g01292	Protease inhibitor/seed storage/lipid transfer protein (LTP)	6.69078	1.97496e-08
		Vitvi04g01205	Ribosomal protein L38 (RPL38B) 60S	0.777397	NA	0.00236844	0.777397	2.08417e-07	4.86546e-06							Vitvi03g01308	AAA-type ATPase	0.723072	0.00109805	0.649695	0.00433721
		Vitvi04g01206	Phospholipase A1	0.780864	NA	3.60883e-07										Vitvi03g01309	Coproporphyrinogen III oxidase, chloroplast precursor			-0.963951	2.95468e-07	-0.734999	0.000391662
		Vitvi04g01208	SET domain protein	0.84315	3.99226e-06	1.45384e-05	0.84315	0.000175409	0.000378702	0.84315	8.53817e-05	0.00016215				Vitvi03g01312	Naringenin 3-dioxygenase	0.794342	6.12319e-07	0.561267	0.00820722	0.865127	3.82409e-08
		Vitvi04g01209	PRLI-interacting factor G-like protein				0.90424	NA	9.91786e-10	0.90424	NA	3.50448e-06				Vitvi03g01314	AarF domain containing kinase	-0.516343	0.0150667
		Vitvi04g01216	Lys Motif-Type Receptor-Like Kinase LYK4	0.92975	1.0952e-05	NA	0.92975	2.2628e-07	3.85721e-05	0.92975	NA	2.17555e-05				Vitvi03g01335	No hit			-0.610696	0.042067
		Vitvi04g01220	Calmodulin	0.82579	8.70565e-06	3.86513e-05				0.82579	0.00202671	0.0149951				Vitvi03g01337	Auxin-responsive	-2.44312	0.000171962	-1.78617	0.00131424
		Vitvi04g01221	PQ-loop repeat protein	0.90264	8.79053e-10	NA				0.90264	5.07375e-12	NA				Vitvi03g01371	Unknown protein	-0.752763	0.00647577			1.37216	2.24905e-18
		Vitvi04g01224	GNS1/SUR4 membrane protein				0.800874	9.55341e-07	NA	0.800874	5.32481e-06	NA				Vitvi03g01382	0	-0.985459	0.00970617
		Vitvi04g01225	Unknown protein				0.856314	0.000689294	0.00883307							Vitvi03g01388	Proline-rich protein 4	-4.07262	1.14876e-13	-8.86366	2.87664e-10
		Vitvi04g01228	Unknown protein	0.74697	6.83647e-05	NA	0.74697	7.78332e-06	1.16889e-05	0.74697	0.0191213	NA				Vitvi03g01391	Proline-rich family protein	-1.71312	6.33724e-05	-2.71698	0.000307546	-2.01414	0.00818899
		Vitvi04g01230	Geranylgeranyl pyrophosphate synthetase 1, chloroplast precursor	0.735647	1.49382e-06	NA	0.735647	0.0313403	NA	0.735647	0.00208704	NA				Vitvi03g01393	Amidase	-5.84121	0.000401119	-6.179	3.73902e-27
		Vitvi04g01235	Transporter-related	0.909682	NA	0.0232968	0.909682	1.24965e-07	3.52549e-05	0.909682	NA	2.37804e-05				Vitvi03g01395	Dirigent protein pDIR7	-2.16841	5.1359e-05
		Vitvi04g01237	Anthocyanidin 3-O-glucosyltransferase	0.840573	0.00176161	0.0116514										Vitvi03g01396	Phospholipase C.	-1.32456	2.00813e-09	-1.28124	6.97022e-09
		Vitvi04g01238	Aminopeptidase P	0.917532	0.00304545	0.00117232	0.917532	4.32736e-07	0.000112559	0.917532	1.58887e-07	2.81901e-05				Vitvi03g01405	Mutator-like transposase	-1.31182	0.00704301
		Vitvi04g01243	Minor allergen Alt a 7				0.708126	0.000681864	0.00156401	0.708126	NA	7.63465e-05				Vitvi03g01411	Protein phosphatase 2 (formerly 2A), regulatory subunit B'	-0.760028	0.0153106
		Vitvi04g01247	Scarecrow-like	0.783746	0.00142129	NA	0.783746	0.000256511	0.000791693							Vitvi03g01419	Protein kinase			0.399609	0.0361548
		Vitvi04g01249	5-azacytidine resistance	0.845783	0.000916429	0.0272078				0.845783	1.95419e-06	NA				Vitvi03g01420	Geranylgeranyl pyrophosphate synthetase, chloroplast precursor	0.746821	0.000333577	0.748203	0.00184515	0.638516	0.00226222
		Vitvi04g01256	SIN	0.806256	2.04902e-08	NA				0.806256	0.000925123	NA				Vitvi03g01421	0					0.811274	0.0193687
		Vitvi04g01258	Pentatricopeptide (PPR) repeat membrane-associated salt-inducible protein	0.756715	0.00174484	NA	0.756715	NA	0.0127269	0.756715	0.00743304	0.0346485				Vitvi03g01422	Geranylgeranyl pyrophosphate synthase-related protein					0.772058	1.94032e-05
		Vitvi04g01260	Splicing factor 3B subunit 4	0.822491	3.4208e-09	NA	0.822491	NA	0.0462022	0.822491	2.27598e-06	NA				Vitvi03g01423	0					0.973094	0.00379968
		Vitvi04g01265	Unknown protein	0.907376	7.47852e-05	0.00116714	0.907376	0.0155625	0.0349294	0.907376	0.00529169	0.0162305				Vitvi03g01426	Flavin containing monooxygenase 3			1.11829	0.000108045
		Vitvi04g01266	Transcription initiation factor TFIIB	0.871675	NA	2.73344e-05	0.871675	7.24881e-05	0.00479127	0.871675	0.00027658	0.00329782				Vitvi03g01434	Chitin elicitor-binding CEBIP LysM domain-containing	-1.83798	0.0151629	0.880178	0.0238719	-5.08227	2.99831e-170
		Vitvi04g01268	Unknown protein				0.719782	0.000203402	NA							Vitvi03g01464	Unknown protein	1.1855	4.80618e-05			0.82393	0.00627859
		Vitvi04g01280	Succinate dehydrogenase flavoprotein subunit,precursor	0.933354	0.00442953	NA				0.933354	NA	2.33463e-07				Vitvi03g01473	No hit	-1.7926	0.0181319	-2.98627	0.00138181
		Vitvi04g01281	Scarecrow-like transcription factor 7 (SCL7)	0.706861	0.000662159	0.00679613										Vitvi03g01475	FAR1-related sequence 5	0.414736	0.0233788
		Vitvi04g01285	No hit	0.871615	1.1972e-06	NA	0.871615	2.3248e-05	0.0130434	0.871615	0.0025558	NA				Vitvi03g01476	No hit	1.08517	0.00382364
		Vitvi04g01287	SEC14 cytosolic factor, putative	0.733003	1.81391e-05	8.15543e-05				0.733003	0.00469965	0.0144044				Vitvi03g01479	no hit	3.15346	0.000145775	3.40737	0.000533268	3.7017	0.000128442
		Vitvi04g01288	Unknown protein	0.767954	0.00536838	0.00255789	0.767954	1.44626e-06	1.19823e-05	0.767954	0.00511211	0.0049465				Vitvi03g01481	Dehydrin 1			2.34952	0.0105171	0.891272	0.0330149
		Vitvi04g01291	Adaptor-related protein complex 3, sigma 2 sub	0.716129	5.33994e-06	NA										Vitvi03g01488	Isoflavone reductase			1.39565	1.37213e-08
		Vitvi04g01293	Phytoene dehydrogenase	0.893702	0.000308051	0.00134342	0.893702	2.79595e-08	NA	0.893702	0.0112003	0.0167201				Vitvi03g01489	Isoflavone reductase Bet v 6.0101	-1.59181	3.72195e-09	-0.512578	0.00308635	-0.946627	2.8717e-07
		Vitvi04g01302	Sugar transporter ERD6-like 6	0.936287	4.10138e-06	1.29348e-05	0.936287	5.30169e-05	0.000156633	0.936287	2.34384e-05	5.50275e-05				Vitvi03g01490	Isoflavone reductase protein 6	-1.38192	6.31289e-10	-0.475668	0.0339101	-1.00198	1.82758e-06
		Vitvi04g01303	DNA-3-methyladenine glycosylase 1	0.864144	8.5853e-06	1.94223e-05	0.864144	0.000106896	0.0150491	0.864144	0.000447578	0.00213967				Vitvi03g01503	Epicotyl-specific tissue protein	-5.83521	3.14844e-22
		Vitvi04g01306	Unknown protein	0.817576	1.0311e-06	NA	0.817576	6.77723e-09	NA	0.817576	9.6651e-05	NA				Vitvi03g01505	Unknown protein					0.479524	0.0111772
		Vitvi04g01311	Bg55	0.825143	0.00543813	0.0203651										Vitvi03g01516	PDV2 (plastid division2)			-0.59059	0.0372747	-0.444045	0.0305742
		Vitvi04g01313	Anaphase-promoting complex, subunit 10 / APC10	0.732837	0.000257899	0.00027812	0.732837	0.00401007	0.00469183	0.732837	0.00210243	0.00528863				Vitvi03g01517	Non-symbiotic hemoglobin class 1	-0.701138	0.0467812	-2.08983	2.0833e-12	-0.581825	0.000456912
		Vitvi04g01318	Aldose 1-epimerase	0.812605	NA	5.30099e-06	0.812605	NA	5.93682e-09							Vitvi03g01520	no hit	-1.88118	4.273e-21
		Vitvi04g01320	Nucleotidyltransferase				0.900749	1.44879e-05	5.53776e-05	0.900749	0.0149917	NA				Vitvi03g01521	no hit	1.38744	2.63343e-08	-2.05414	0.00102458	-1.11693	0.0134184
		Vitvi04g01321	Integral membrane protein-like				0.793953	1.12046e-08	NA							Vitvi03g01524	flavonoid 3-monooxygenase	-4.51616	1.4681e-27	-5.00637	1.33722e-28	-3.06389	8.50168e-06
		Vitvi04g01322	Hydrolase, alpha/beta fold	0.933937	1.3243e-05	NA	0.933937	2.29769e-06	3.36693e-06	0.933937	0.00149062	0.00428356				Vitvi03g01531	CYP82C1p	-2.8312	1.56135e-14	-1.80964	9.27725e-08
		Vitvi04g01323	Endoplasmatic reticulum retrieval protein 1B	0.774751	0.00169719	0.00237296				0.774751	0.00782717	0.0137511				Vitvi03g01540	Nodulin 1A, Senescence-associated			1.63618	0.000142743	1.78959	3.93721e-08
		Vitvi04g01324	Inorganic pyrophosphatase	0.950336	2.43146e-05	0.00141669	0.950336	2.01766e-11	NA	0.950336	3.44805e-05	0.000631289				Vitvi03g01542	Nodulin 1A, senescence-associated			3.94806	2.79703e-12	1.96644	6.3736e-06
		Vitvi04g01327	Trichohyalin AUL1 (auxin-like 1 protein)	0.852193	NA	0.00117121	0.852193	NA	0.00266596	0.852193	NA	2.68904e-07				Vitvi03g01543	Nodulin 1A, Senescence-associated			1.27994	2.52863e-07	0.803649	1.27472e-07
		Vitvi04g01330	Unknown protein	0.963776	3.21313e-10	2.24362e-08				0.963776	3.81082e-06	1.276e-05				Vitvi03g01544	N-acetyl-gamma-glutamyl-phosphate reductase, chloroplast precursor	-0.53042	0.00623951	-0.765047	0.000734012
		Vitvi04g01334	1,4-beta-mannan endohydrolase	0.899028	NA	0.000893516	0.899028	1.87229e-06	0.00122613	0.899028	0.0157381	NA				Vitvi03g01550	Unknown protein	0.598724	0.0444168	0.45129	0.0499873	0.621015	0.00336741
		Vitvi04g01335	EMB2261 (embryo defective 2261)				0.783759	9.38362e-05	NA	0.783759	6.91965e-07	6.70562e-07				Vitvi03g01555	CXE carboxylesterase	1.69229	4.75816e-09	1.54156	1.47685e-11
		Vitvi04g01336	Phosphatidic acid phosphatase / PAP2	0.969541	1.56519e-05	0.000170806				0.969541	6.14157e-11	6.1387e-07				Vitvi03g01558	CXE carboxylesterase CXE10	-0.641737	0.0137724			-2.25725	0.000362419
		Vitvi04g01339	S-adenosyl-L-methionine:salicylic acid carboxyl methyltransferase	0.857749	3.97558e-09	NA	0.857749	6.30484e-12	8.5247e-09							Vitvi03g01560	Carboxyesterase 12; CXE12	-0.679393	0.00604079			-2.36638	5.38166e-05
		Vitvi04g01351	Unknown protein				0.727524	NA	6.66081e-06	0.727524	0.00487586	0.00792842				Vitvi03g01564	0	1.2273	0.0151941	1.19576	0.0307303
		Vitvi04g01358	R protein MLA10				0.833024	1.38579e-05	2.53796e-05	0.833024	0.00155635	NA				Vitvi03g01572	Alpha-amylase / 1,4-alpha-D-glucan glucanohydrolase	-1.45668	4.78118e-07	1.14317	0.000141689	-2.7811	5.55349e-32
		Vitvi04g01359	Thioredoxin domain-containing protein 9	0.926992	2.67895e-06	3.21026e-05	0.926992	4.62857e-09	4.22177e-06	0.926992	1.51007e-05	0.00306206				Vitvi03g01573	no hit	1.18224	5.53814e-05	1.41057	2.12221e-10	0.963921	0.000217097
		Vitvi04g01366	Papain cysteine proteinase	0.804115	0.000935738	0.000467103	0.804115	0.000754404	0.000759793	0.804115	2.82825e-06	2.70256e-05				Vitvi03g01574	No hit	-0.949479	0.000834498	-0.669498	0.00373807
		Vitvi04g01367	Transducin protein				0.862412	1.46869e-08	3.43653e-06	0.862412	0.0171443	NA				Vitvi03g01581	Unknown protein			0.62085	0.00321843	0.66432	0.00185848
		Vitvi04g01369	Pentatricopeptide (PPR) repeat-containing	0.928518	NA	0.00648826	0.928518	0.00398767	NA	0.928518	0.019049	0.0237954				Vitvi03g01592	Methylthioribose kinase			0.426558	0.0381248
		Vitvi04g01371	Glycosyl transferase family 1 protein	0.911709	7.01517e-05	0.00105049	0.911709	4.42018e-08	6.3886e-07							Vitvi03g01596	NtPRp27 secretory protein			4.55291	0.0160645
		Vitvi04g01377	Unknown protein	0.854482	0.000273372	NA	0.854482	NA	7.09869e-10	0.854482	9.24301e-05	NA				Vitvi03g01597	NtPRp27 secretory protein			4.29513	3.1047e-09	-1.80714	0.0220137
		Vitvi04g01382	Epoxide hydrolase 2	0.766895	1.81433e-06	1.55835e-05	0.766895	0.000205574	NA	0.766895	0.00495112	0.0112983				Vitvi03g01602	Unknown protein	-2.65301	0.0280725	-2.05803	2.04334e-06
		Vitvi04g01384	CDK5RAP1	0.703175	0.00473519	0.00119974	0.703175	0.00695171	0.00215965	0.703175	0.00425921	0.00118164				Vitvi03g01603	unknown	3.13882	1.17974e-13	-4.17776	2.80241e-08
		Vitvi04g01386	Unknown protein	0.723839	0.010109	0.00531281	0.723839	0.0334925	0.0439539	0.723839	0.0210006	0.024343				Vitvi03g01604	Unknown	3.90261	1.68884e-12	-4.71276	0.036607
		Vitvi04g01388	Dimethyladenosine transferase	0.717311	0.00110651	0.00498923				0.717311	3.18717e-07	5.33054e-06				Vitvi03g01605	Protein Mpv17					-0.848565	3.79931e-06
		Vitvi04g01389	Beta-galactosidase	0.810396	5.17701e-07	NA				0.810396	NA	0.000145363				Vitvi03g01615	Meprin and TRAF homology domain-containing protein			-1.04908	0.0385835
		Vitvi04g01390	Thioredoxin H	0.963997	0.00348264	NA	0.963997	4.49464e-05	8.46097e-05	0.963997	NA	7.86188e-05				Vitvi03g01628	No hit	1.22254	0.0100262	1.90827	3.30847e-05	0.994009	0.00159329
		Vitvi04g01392	Nodulin MtN21 family	0.976898	1.95602e-13	NA	0.976898	NA	1.76992e-10	0.976898	8.20512e-17	NA				Vitvi03g01629	S-receptor kinase	1.0703	0.0273778	1.24841	0.0133986	1.08585	0.000431574
		Vitvi04g01396	FG-GAP repeat-containing protein	0.844711	0.00276497	0.00107088	0.844711	0.0294429	0.0128789	0.844711	NA	2.79646e-06				Vitvi03g01630	Brassinosteroid insensitive 1-associated receptor kinase 1			1.65996	0.000639489	1.35854	0.000551809
		Vitvi04g01402	Aldehyde dehydrogenase 3B1				0.848595	0.000527411	0.00566144	0.848595	0.0334234	NA				Vitvi03g01633	Replication protein A 70 kDa DNA-binding subunit			1.169	0.0110124
		Vitvi04g01404	MADS box transcription factor TM6 (TM6) APETALA3	0.875982	4.57466e-05	0.000665643	0.875982	0.000784105	0.00902309	0.875982	0.0100496	0.0334305				Vitvi03g01634	Replication protein A 70b			0.944121	0.0314529
		Vitvi04g01406	forkhead-associated domain-containing protein	0.744103	0.0188685	0.00387146	0.744103	0.00132462	0.00168324	0.744103	0.00267403	0.0021427				Vitvi03g01636	No hit			-1.00005	0.0213261
		Vitvi04g01410	GATA transcription factor 14	0.880549	5.4464e-10	NA	0.880549	4.42715e-10	NA	0.880549	8.11399e-11	NA				Vitvi03g01638	Unknown protein	0.746126	2.22385e-05
		Vitvi04g01412	Ferulate-5-hydroxylase	0.937183	4.03898e-09	1.60839e-07	0.937183	0.0109048	0.023208	0.937183	1.57974e-06	6.48026e-05				Vitvi03g01639	Tubulin alpha-6 chain			-0.71196	0.00591249
		Vitvi04g01413	Unknown protein	0.798604	0.00368828	0.00259602	0.798604	2.89457e-05	NA	0.798604	5.45922e-05	0.0043079				Vitvi03g01646	Glutamine synthetase B1 GLB1	-1.10527	0.0134177
		Vitvi04g01420	Cell growth defect factor 1	0.769226	0.00248459	NA	0.769226	1.29656e-05	NA	0.769226	0.0202754	NA				Vitvi03g01647	Unknown protein			-0.726941	1.05801e-06
		Vitvi04g01421	fructose-bisphosphate aldolase, chloroplast precursor				0.923283	2.05938e-09	4.28357e-09	0.923283	0.0010912	0.0110818				Vitvi03g01650	Pathogenesis related protein 1 precursor (pr1 gene)	5.14579	0.0161827	5.7858	0.000273326	-1.99808	0.0222611
		Vitvi04g01422	Serine carboxypeptidase S28	0.967473	0.00697972	0.00224527	0.967473	1.65984e-07	0.000359193	0.967473	5.7357e-11	1.3609e-07				Vitvi03g01651	Pathogenesis-related protein 1 precursor (PRP 1)	3.14058	0.0131532	6.52567	9.0087e-07
		Vitvi04g01423	Zinc finger (B-box type)	0.861186	NA	3.24645e-08	0.861186	0.00592249	4.42706e-05	0.861186	NA	2.12373e-10				Vitvi03g01672	Inorganic pyrophosphatase			0.649394	0.00734599
		Vitvi04g01424	Lactoylglutathione lyase	0.813807	NA	1.11363e-11	0.813807	NA	2.97703e-09	0.813807	8.3443e-13	NA				Vitvi03g01703	Geraniol 10-hydroxylase					1.60788	2.6868e-07
		Vitvi04g01431	Histone H3	0.805457	9.73371e-09	NA										Vitvi03g01704	ATHVA22A (Arabidopsis thaliana HVA22 homologue A)	0.408101	0.0411382
		Vitvi04g01432	Histone H1	0.736184	6.21749e-07	NA	0.736184	0.0197337	NA							Vitvi03g01709	No hit	6.59741	0.00139156	3.07874	0.00178249
		Vitvi04g01433	Heterogeneous nuclear ribonucleoprotein R	0.792165	0.00226571	0.00472605	0.792165	0.00918549	0.00236001	0.792165	0.00234649	0.00119479				Vitvi03g01724	ATHVA22A (Arabidopsis thaliana HVA22 homologue A)	-1.26537	7.53988e-05	-1.10736	1.27651e-10	-1.10371	2.54573e-06
		Vitvi04g01434	Unknown protein	0.881602	0.00868303	0.0275177	0.881602	NA	0.00138681	0.881602	3.99089e-09	NA				Vitvi03g01727	ATHVA22A (Arabidopsis thaliana HVA22 homologue A)	-1.40235	0.00212478	-1.64099	4.09763e-06	-1.30873	0.00627859
		Vitvi04g01438	Peptide methionine sulfoxide reductase				0.856227	0.0185412	0.0156922	0.856227	2.74152e-08	1.45694e-06				Vitvi03g01769	0					-0.835222	0.0168494
		Vitvi04g01441	Auxin-responsive SAUR9	0.879134	4.64407e-05	0.000496701	0.879134	2.50648e-08	NA	0.879134	0.00489776	0.0263882				Vitvi03g01770	0	-0.911804	1.46135e-05	-0.63493	0.00048121	-0.696416	0.0161409
		Vitvi04g01442	Transcription factor TFIIF	0.885995	3.29052e-06	0.000152071	0.885995	5.38697e-05	NA	0.885995	0.00052041	0.00425727				Vitvi03g01787	Unknown					0.984199	0.00010259
		Vitvi04g01443	Kinectin	0.821211	NA	1.58367e-06	0.821211	NA	0.000222062							Vitvi03g01805	flavonol synthase			0.557712	0.0251344
		Vitvi04g01447	Zinc finger (Ran-binding)	0.719816	0.0113865	0.00333739	0.719816	0.03004	NA	0.719816	0.00330477	0.00274624				Vitvi03g01815	2OG-Fe(II) oxygenase			0.837681	0.0104697
		Vitvi04g01448	2OG-Fe(II) oxygenase				0.864176	4.62382e-07	NA	0.864176	0.00277102	0.0125534				Vitvi03g01816	Transferase family	-0.762471	0.00355544	-3.43106	9.64541e-47
		Vitvi04g01451	Adaptor-related protein complex 2, sigma 1 sub	0.813504	6.6116e-07	NA	0.813504	1.03099e-08	NA	0.813504	1.69283e-08	NA				Vitvi03g01830	Polyadenylate-binding protein 2					0.544698	0.0108358
		Vitvi04g01452	transformation/transcription domain-associated protein				0.897991	2.82121e-11	NA	0.897991	NA	0.000437549				Vitvi03g01833	ABC transporter G member 7	-1.69873	2.74407e-20	-1.72492	1.67336e-05
		Vitvi04g01454	Flavonone- 3-hydroxylase				0.905726	1.29186e-10	NA	0.905726	9.6509e-05	NA				Vitvi03g01834	ABC transporter G member 7	1.31672	8.42328e-07	-3.0261	7.09063e-26
		Vitvi04g01462	Alcium-dependent protein kinase 16 CPK16	0.912672	1.95682e-07	NA	0.912672	0.000181112	0.00235807	0.912672	4.32353e-12	NA				Vitvi03g01841	Berberine bridge enzyme	-0.894593	6.62838e-12	-1.16598	1.42641e-14	-0.748105	1.03202e-10
		Vitvi04g01464	AP endonuclease 2	0.841359	0.0346994	NA	0.841359	7.19701e-08	NA	0.841359	5.75349e-10	NA				Vitvi03g01869	Anthocyanidin 3-O-glucosyltransferase	2.20073	0.00388345	4.05838	0.000356718	-1.60796	7.12847e-07
		Vitvi04g01466	DNAJ heat shock N-terminal domain-containing protein	0.797408	1.54901e-05	1.53341e-05	0.797408	0.00423481	0.00252881	0.797408	3.80753e-05	3.60885e-05				Vitvi03g01872	Protease inhibitor/seed storage/lipid transfer protein (LTP)			-4.83856	3.04534e-84	-1.85463	4.0519e-29
		Vitvi04g01470	Thaumatin SCUTL1	0.916075	1.647e-06	NA	0.916075	NA	1.58508e-06	0.916075	1.02199e-11	NA				Vitvi03g01897	Acyltransferase			-1.04994	0.00130689	-1.26988	0.000429728
		Vitvi04g01471	Thaumatin	0.937689	4.27338e-05	0.00135692	0.937689	4.78302e-12	NA	0.937689	0.000227527	0.00358361				Vitvi04g00001	Unknown	-0.733363	0.0233103			-1.24474	0.00172907
		Vitvi04g01474	JR700	0.815913	6.23827e-10	NA	0.815913	0.00552699	NA	0.815913	0.000217027	NA				Vitvi04g00006	Casein kinase			0.700734	7.69646e-05
		Vitvi04g01475	MLO4 (mildew resistance locus O 4)	0.925147	6.01597e-08	NA	0.925147	0.00549674	0.00460815	0.925147	0.0169199	0.0273834				Vitvi04g00009	NADP-dependent malic enzyme	-0.555821	0.0442462	-2.18697	1.08594e-13	-1.56859	5.38793e-11
		Vitvi04g01476	Proteasome 26S regulatory subunit S5A (RPN10)	0.70652	NA	0.0308792	0.70652	0.00830112	0.0228979	0.70652	0.0145255	0.0309621				Vitvi04g00010	ATP-dependent protease La (LON) domain-containing			0.538635	0.00185852	0.545093	0.000238445
		Vitvi04g01477	WD repeat domain 60							0.764976	0.00163508	0.00414012				Vitvi04g00021	Clavata1 receptor kinase (CLV1)			3.64403	1.84483e-06	-3.70982	1.43125e-39
		Vitvi04g01484	Proteasome 20S alpha subunit D2 (PAD2) (PRS1) (PRC6)	0.791348	0.0121627	NA	0.791348	0.0112781	NA							Vitvi04g00022	Clavata1 receptor kinase (CLV1)			3.63873	5.42288e-05	-4.4009	1.4518e-43
		Vitvi04g01492	3-dehydroquinate synthase				0.904054	1.9041e-05	3.13979e-05	0.904054	NA	0.00023515				Vitvi04g00029	Clavata1 receptor kinase (CLV1)			3.43388	3.41015e-05	-4.15053	1.15829e-40
		Vitvi04g01498	Rac-like GTP-binding protein ARAC1 precursor (GTPase protein ROP3)	0.924927	7.15081e-08	2.45053e-06	0.924927	1.27768e-07	NA	0.924927	1.02366e-05	2.06017e-05				Vitvi04g00034	Clavata1 receptor kinase (CLV1)	-2.31945	1.10991e-06			-3.85724	6.17287e-28
		Vitvi04g01499	Vacuolar protein sorting 35	0.897814	NA	4.05655e-07	0.897814	4.53409e-09	NA							Vitvi04g00035	Haloacid dehalogenase hydrolase	-0.486746	0.0493444	-0.472567	0.0262239	-0.665236	0.000446164
		Vitvi04g01500	Unknown	0.802054	1.46636e-05	NA	0.802054	NA	0.0285238	0.802054	0.00191909	0.0199111				Vitvi04g00037	Pentatricopeptide (PPR) repeat-containing	1.02571	5.07915e-07	1.4106	5.69907e-06	1.44535	1.08802e-06
		Vitvi04g01503	Unknown protein	0.815619	0.0239016	0.000825093	0.815619	3.41283e-05	1.3098e-05	0.815619	NA	6.23125e-07				Vitvi04g00038	Profilin 5 (PRO5) (PRF3)	-0.390109	0.0019075
		Vitvi04g01506	La domain-containing protein	0.861727	0.000373675	0.00817936	0.861727	8.95667e-06	NA	0.861727	0.00996189	0.0396976				Vitvi04g00040	6-phosphofructokinase	-0.393946	0.0174052
		Vitvi04g01519	F-box family protein	0.951996	NA	0.029337	0.951996	1.46111e-13	2.60774e-11							Vitvi04g00042	Oleosin OLE-3	2.0398	7.95329e-07
		Vitvi04g01520	Cellular retinaldehyde-binding/triple function, C-terminal	0.769175	NA	0.00422043	0.769175	8.05981e-05	0.00180522	0.769175	0.000536366	0.00869947				Vitvi04g00044	Tetratricopeptide repeat (TPR)-containing	-0.604418	0.0114472	-0.547317	0.00761028
		Vitvi04g01524	Vitamin K epoxide reductase	0.850694	0.0023123	NA	0.850694	0.00897529	0.00601746							Vitvi04g00045	0					0.544665	0.000518465
		Vitvi04g01526	Ankyrin repeat protein, chloroplast precursor (AKRP)	0.951442	3.54529e-06	0.000149779	0.951442	1.2394e-06	1.08698e-05	0.951442	3.23699e-10	NA				Vitvi04g00046	RNA polymerase sigma factor SIGC	0.470452	0.0403492	0.648701	0.00105081	0.815951	1.46114e-05
		Vitvi04g01527	Transformer serine/arginine-rich ribonucleoprotein	0.864944	0.0138005	0.0309801	0.864944	6.30237e-07	1.30816e-05	0.864944	2.87284e-06	3.37726e-05				Vitvi04g00047	Zinc finger (CCCH-type) family protein	3.11284	4.15495e-22	1.70194	3.62567e-14	2.52187	4.01444e-19
		Vitvi04g01530	Phospholipase D delta isoform 1b	0.715231	0.0464712	0.0181935	0.715231	1.97373e-05	NA							Vitvi04g00050	Epsin N-terminal homology (ENTH) domain-containing	-0.987993	1.80418e-06
		Vitvi04g01534	Unknown	0.806714	9.69451e-05	0.000100882	0.806714	0.000551514	0.00155176	0.806714	0.00219413	0.00206862				Vitvi04g00051	3'-5' exonuclease domain-containing protein	-0.43765	0.0228468	0.437698	0.0248589	0.374408	0.00627111
		Vitvi04g01535	Aconitate hydratase, cytoplasmic	0.834286	NA	0.00827216	0.834286	4.83738e-07	1.23857e-05	0.834286	NA	1.50736e-05				Vitvi04g00052	Early flowering 3	0.800109	8.57126e-05	1.2531	1.84556e-13	0.796369	3.04301e-05
		Vitvi04g01536	Zinc finger (C3HC4-type ring finger)				0.846224	2.9166e-05	2.91981e-05	0.846224	NA	0.00207502				Vitvi04g00056	Unknown protein			-0.724929	0.00394317	-0.503255	0.00717772
		Vitvi04g01542	Unknown protein	0.815363	0.00182518	0.00233408	0.815363	NA	0.000175939	0.815363	0.0211925	0.0442583				Vitvi04g00057	Unknown			-0.856223	4.30919e-05
		Vitvi04g01546	Aspartyl protease				0.868676	7.45134e-07	1.26426e-06	0.868676	3.81532e-05	NA				Vitvi04g00058	Vacuolar processing enzyme gamma			0.775121	3.91314e-07
		Vitvi04g01550	Strictosidine synthase	0.961911	0.0449555	0.0105813	0.961911	4.21929e-14	2.04053e-11	0.961911	NA	0.0105894				Vitvi04g00061	Unknown protein	-0.636671	9.61637e-05
		Vitvi04g01551	AMP-dependent synthetase and ligase	0.746709	0.0224404	0.0156178	0.746709	3.63381e-05	9.77975e-05	0.746709	0.00985029	NA				Vitvi04g00062	Thioredoxin Trp26					0.536455	0.0108074
		Vitvi04g01556	Squamosa promoter-binding protein 12 (SPL12)	0.887861	NA	4.31829e-06	0.887861	0.000512449	0.00838323	0.887861	5.15941e-07	3.67048e-05				Vitvi04g00063	Glycine hydroxymethyltransferase	0.587003	0.00127368			0.598997	2.36709e-06
		Vitvi04g01557	Isocitrate dehydrogenase subunit 1	0.819529	3.43278e-05	2.75606e-05	0.819529	3.28011e-05	2.81636e-05	0.819529	0.000406923	0.000173415				Vitvi04g00064	Ribosomal protein L28 (RPL28C) 60S	0.74222	0.000765514	-0.788029	0.0064861	-0.808338	0.00202649
		Vitvi04g01561	Ubiquilin-1	0.898785	0.00687981	NA	0.898785	2.45922e-05	4.84559e-05	0.898785	0.01091	NA				Vitvi04g00065	Ferrochelatase-2	-0.414336	0.00228871			-0.472926	0.00316015
		Vitvi04g01564	Catalase [Vitis vinifera]	0.944696	0.00227433	0.0322178	0.944696	NA	0.0365643	0.944696	2.33776e-08	NA				Vitvi04g00066	KH domain-containing protein	0.765132	6.75338e-06	0.799467	0.00164339	0.413563	0.0135185
		Vitvi04g01565	ATSAC1B/IBS2 (impaired in baba-induced sterility 2)	0.86712	3.1523e-06	6.33898e-05	0.86712	5.41556e-06	NA	0.86712	0.0014878	0.00496207				Vitvi04g00067	NADH dehydrogenase (ubiquinone) Fe-S protein 7			0.534768	0.000271491
		Vitvi04g01566	Dirigent	0.906482	1.88355e-06	5.13329e-05	0.906482	6.21528e-05	0.000737355	0.906482	0.000221348	0.0029221				Vitvi04g00068	Ser/Thr specific protein phosphatase 2A B regulatory subunit beta isoform	-0.652856	0.00037529
		Vitvi04g01571	RAB GDP dissociation inhibitor 1 ATGD1	0.898325	2.13928e-06	NA	0.898325	0.00556235	0.0169663							Vitvi04g00071	Phosphoethanolamine/phosphocholine phosphatase	-2.64656	1.13198e-06			-1.68593	2.80961e-05
		Vitvi04g01572	Heterogeneous nuclear ribonucleoprotein	0.838596	0.000952607	0.00938921	0.838596	0.0140148	0.0130425							Vitvi04g00077	Histone deacetylase protein (HDA2)					0.458483	0.0234328
		Vitvi04g01576	Unknown protein	0.865271	NA	3.11609e-07	0.865271	0.00147778	0.000978011	0.865271	0.000498392	NA				Vitvi04g00084	Unknown protein	-0.472501	0.00146032
		Vitvi04g01579	Wuschel-related homeobox 13				0.792113	0.000193848	0.00040055	0.792113	1.30637e-07	NA				Vitvi04g00087	Substrate carrier, Mitochondrial			0.666565	0.000327035	0.478546	0.00637031
		Vitvi04g01589	Beta-cyanoalanine synthase 1	0.945296	0.0143713	0.0495144	0.945296	5.67773e-09	1.74985e-06	0.945296	0.00728047	NA				Vitvi04g00088	Calmodulin-binding region IQD6	-0.707004	0.0129656			-2.46107	7.80917e-21
		Vitvi04g01591	Transcription elongation factor	0.925021	NA	4.13058e-06	0.925021	0.0365556	0.0351103	0.925021	NA	0.00100386				Vitvi04g00092	Heat shock transcription factor A6B			-1.9616	2.95468e-07	-1.2391	0.00372247
		Vitvi04g01596	Nodulin MtN21 family	0.777966	NA	2.54296e-12	0.777966	NA	9.18604e-08	0.777966	3.16999e-12	NA				Vitvi04g00096	Indeterminate(ID)-domain 7	-1.37219	3.12563e-13
		Vitvi04g01610	Pre-mRNA-splicing factor ISY1	0.845305	0.00116414	NA				0.845305	8.18854e-07	9.53526e-05				Vitvi04g00098	FtsH protease that is localized to the mitochondrion			0.6022	0.000222645
		Vitvi04g01611	Carbamoyl phosphate synthetase small subunit	0.719729	2.0529e-05	NA	0.719729	1.09056e-05	NA	0.719729	0.00606538	0.0179954				Vitvi04g00100	UDP-sulfoquinovose synthase SQD1					0.717918	1.59689e-06
		Vitvi04g01617	Unknown protein	0.900991	1.09069e-05	0.000791536	0.900991	NA	0.022999	0.900991	0.0458595	NA				Vitvi04g00101	Eukaryotic translation initiation factor SUI1	-0.392175	0.015591	-0.346853	0.0453505
		Vitvi04g01619	0				0.873388	NA	0.000980723							Vitvi04g00103	Delta-8 sphingolipid desaturase	-1.78775	2.01306e-11	-0.704418	2.47392e-05	-0.466603	0.00560063
		Vitvi04g01624	S-receptor kinase	0.732876	0.000371899	0.00225893	0.732876	3.75548e-05	0.000741979	0.732876	6.89526e-06	NA				Vitvi04g00104	RKL1 (Receptor-like kinase 1)			-1.10321	0.00797382	-1.56503	3.54115e-10
		Vitvi04g01626	S-receptor kinase	0.706519	2.6844e-06	4.83695e-06				0.706519	0.000392447	0.00410819				Vitvi04g00105	Harpin-induced protein	1.67002	4.64717e-07	1.85249	5.61608e-12
		Vitvi04g01633	UTP--glucose-1-phosphate uridylyltransferase	0.882938	7.06364e-05	NA	0.882938	0.00211479	0.00145267	0.882938	0.000732072	0.00843937				Vitvi04g00107	Unknown	2.56713	9.50301e-07
		Vitvi04g01636	S-receptor kinase	0.735673	0.0107675	0.0363566	0.735673	0.00240622	0.00584536	0.735673	0.000256613	0.002435				Vitvi04g00109	Zinc transporter ZIP4					-0.681941	0.00621966
		Vitvi04g01640	WNK6 (Arabidopsis WNK kinase 6)	0.748159	0.00392204	0.025603	0.748159	0.00417374	0.00427349							Vitvi04g00110	Beta-1,3-galactosyltransferase 6	0.607534	0.0109202	0.586744	0.0162668
		Vitvi04g01668	Alcohol dehydrogenase 6	0.742082	0.00929661	0.022366	0.742082	0.000167031	0.00154028	0.742082	0.000846671	0.00500399				Vitvi04g00112	Glycine dehydrogenase					0.531245	0.00417145
		Vitvi04g01678	Maternal effect embryo arrest 50	0.819778	NA	0.00392505	0.819778	4.35517e-08	1.46831e-06							Vitvi04g00113	MAP3K delta-1 protein kinase			-0.371402	0.0290501
		Vitvi04g01684	NAC domain containing protein 103				0.838069	NA	5.50995e-10	0.838069	NA	5.2614e-08				Vitvi04g00114	Unknown protein	0.798937	0.00663919
		Vitvi04g01685	unknown	0.805577	0.000746008	0.00968724	0.805577	0.0152089	NA							Vitvi04g00117	Conserved oligomeric Golgi complex component 8	-0.361545	0.0153761			-0.328097	0.0458063
		Vitvi04g01686	PRLI-interacting factor G	0.956015	0.000114347	0.000287429	0.956015	NA	0.0445085	0.956015	1.08431e-06	0.000342997				Vitvi04g00121	Unknown protein	0.60362	8.83328e-05	0.947565	9.23648e-08	0.577905	3.77219e-06
		Vitvi04g01687	SEU3B protein				0.867403	5.91666e-05	0.00150317	0.867403	0.0410491	NA				Vitvi04g00124	Protein kinase MK6			0.434045	0.0226601
		Vitvi04g01691	MAP3Ka	0.734489	NA	0.0130495										Vitvi04g00125	Ran-binding protein 1 RanBP1	0.510614	0.00311972
		Vitvi04g01695	GDP-mannose transporter (GONST1)	0.765985	0.0290209	NA	0.765985	0.00015357	0.00385276	0.765985	0.000832575	0.012703				Vitvi04g00132	Unknown protein	0.390052	0.00939716	0.463032	0.0231775
		Vitvi04g01700	Photosystem I reaction center subunit N (PSAN)	0.88715	4.46311e-06	7.45801e-05	0.88715	0.000470761	0.036234	0.88715	1.47723e-05	9.23888e-05				Vitvi04g00133	WRKY DNA-binding protein 50					-3.5667	5.16514e-22
		Vitvi04g01702	unknown	0.867816	2.31749e-05	3.21265e-05	0.867816	8.8674e-07	NA	0.867816	0.00161764	0.00344024				Vitvi04g00134	NOL1/NOP2/sun family protein					-0.685968	0.000336891
		Vitvi04g01723	Protein kinase	0.888282	5.83782e-06	NA	0.888282	NA	4.38715e-08							Vitvi04g00135	Heat shock protein 17.6 kDa class II			1.76513	0.0370922
		Vitvi04g01726	0	0.802115	NA	6.30724e-09	0.802115	3.38231e-06	NA	0.802115	0.000217933	NA				Vitvi04g00140	PHD finger protein alfin	0.510165	0.0235378			0.614772	0.000648501
		Vitvi04g01728	RGLG1 (ring Domain LIGASE1)	0.956922	0.00037174	0.00286554	0.956922	0.00461715	0.0179101	0.956922	0.000443183	0.00131167				Vitvi04g00141	EMB2745	0.627579	0.00826899
		Vitvi04g01733	Ankyrin	0.79571	0.00217061	0.0141469	0.79571	0.0183472	0.0249819	0.79571	0.00561424	0.0116079				Vitvi04g00144	Carbon-nitrogen hydrolase	0.360854	0.0199302
		Vitvi04g01736	RNA polymerase I specific transcription initiation factor RRN3	0.899369	0.0291997	0.0204084				0.899369	NA	0.000961471				Vitvi04g00149	Ribosomal protein S3 (RPS3C) 40S	-0.381477	0.00718077	-0.430361	0.016759
		Vitvi04g01738	Unknown protein	0.738163	NA	9.31028e-06				0.738163	0.0316436	NA				Vitvi04g00150	PEX10 (peroxin 10)			0.744686	0.000112393	0.582963	0.00209514
		Vitvi04g01740	3-hydroxy-3-methylglutaryl-coenzyme A reductase 3	0.862051	0.020319	NA	0.862051	3.44514e-07	NA							Vitvi04g00152	Transposon protein, putative, CACTA	0.89275	1.2936e-05	0.726845	0.00117852	0.62886	6.2531e-05
		Vitvi04g01743	Ribosome assembly protein 1	0.92106	9.52984e-11	NA				0.92106	1.60494e-05	0.000738538				Vitvi04g00159	CYP72A58	2.93971	0.00363691			-1.68475	1.48421e-08
		Vitvi04g01745	ARID/BRIGHT DNA-binding domain-containing protein	0.731927	1.25932e-08	NA										Vitvi04g00162	F-box family protein (FBL15)	0.391497	0.0134902	0.897718	8.91209e-06	0.485918	0.000521677
		Vitvi04g01746	Auxin efflux carrier	0.938941	0.000937458	0.0304375	0.938941	0.0448305	NA	0.938941	0.00864706	0.0418702				Vitvi04g00164	ferredoxin-related	-2.30933	1.49297e-13	-1.36923	1.02621e-06	-1.13476	1.11679e-05
		Vitvi04g01747	Auxin efflux carrier	0.960115	1.09562e-07	2.54757e-07	0.960115	3.29221e-12	4.66059e-10	0.960115	8.21012e-11	1.15435e-08				Vitvi04g00167	Copper-transporting ATPase PAA2	-0.884657	1.45131e-12	-0.430132	0.022396	-0.449132	0.00642857
		Vitvi04g01750	FAR1-related sequence 5	0.823215	2.72285e-06	NA	0.823215	0.00517424	0.0468089	0.823215	0.00423239	NA				Vitvi04g00173	Unknown protein	1.04352	4.45205e-07			1.11323	6.26294e-05
		Vitvi04g01751	Diacylglycerol O-acyltransferase 1	0.86575	0.00291066	0.00887004	0.86575	1.58139e-09	NA	0.86575	5.70135e-05	NA				Vitvi04g00175	Unknown protein	-0.67817	0.00996969
		Vitvi04g01760	Kinesin ZWI (ZWICHEL)	0.869222	1.71149e-11	NA	0.869222	3.56478e-07	NA	0.869222	5.46151e-07	NA				Vitvi04g00176	Heterotrimeric G protein alpha subunit	-0.904568	0.00213832
		Vitvi04g01763	Ubiquitin carboxyl-terminal hydrolase L5				0.797988	4.2187e-07	NA	0.797988	0.000117429	0.0239432				Vitvi04g00178	Hydrolase, alpha/beta fold			0.361537	0.0324571	1.19903	2.63231e-16
		Vitvi04g01775	Early nodulin Enod93 protein	0.897595	0.0201591	NA	0.897595	1.41209e-08	1.2292e-06	0.897595	0.00265054	NA				Vitvi04g00179	Avr9/Cf-9 induced kinase 1			1.72387	0.0027164	-2.16672	1.82335e-09
		Vitvi04g01778	SNF7.2	0.895644	0.000563477	0.00795312	0.895644	2.64953e-10	NA	0.895644	0.00216206	0.00747114				Vitvi04g00181	GCR1 (G-protein-coupled receptor 1)	-0.726942	4.78177e-06
		Vitvi04g01781	No hit	0.833561	0.000302783	0.000671521	0.833561	NA	4.85653e-05	0.833561	NA	4.45934e-06				Vitvi04g00183	CID7 damaged DNA binding			0.558994	0.000350469	0.350354	0.0278433
		Vitvi04g01785	No hit	0.747444	NA	0.000751636				0.747444	NA	8.46893e-06				Vitvi04g00187	BRCT domain-containing protein			-1.12118	0.000729464
		Vitvi04g01792	Heat shock protein 17.6 kDa class II	0.878655	0.000187669	0.000247868										Vitvi04g00188	3-beta-hydroxy-delta5-steroid dehydrogenase	-0.713574	0.000371363			-0.524376	0.0011577
		Vitvi04g01793	Heat shock protein 17.6 kDa class II	0.700927	0.000439743	0.000780578				0.700927	1.85914e-06	NA				Vitvi04g00191	0			3.19627	0.0435417
		Vitvi04g01794	Heat shock protein 17.6 kDa class II	0.794269	0.0175709	0.0130211	0.794269	0.0341614	0.047771	0.794269	0.0250375	0.0342646				Vitvi04g00192	Beta-ketoacyl-CoA synthase	-0.79104	1.98406e-05	-3.12143	1.16342e-28
		Vitvi04g01795	Heat shock protein 17.6 kDa class II				0.901321	7.54144e-06	1.69516e-05	0.901321	1.60072e-05	3.35256e-05				Vitvi04g00196	ABI3-interacting protein 2	0.384238	0.0346923	0.524028	0.003078	0.384071	0.00980489
		Vitvi04g01797	0	0.73705	0.00571159	0.00524629				0.73705	0.0254351	0.0339621				Vitvi04g00199	Coatomer subunit beta	-0.68543	6.76511e-05			-0.284672	0.0379735
		Vitvi04g01801	Heat shock protein 17.6 kDa class II	0.756523	0.000220553	0.000243088										Vitvi04g00200	Protein tyrosine phosphatase			-0.839459	0.0232956
		Vitvi04g01802	Heat shock protein 17.6 kDa class II	0.875889	2.81806e-06	2.76192e-06	0.875889	5.07512e-07	1.51704e-05	0.875889	0.0131885	NA				Vitvi04g00201	Exocyst subunit EXO70 protein	0.724918	1.66107e-05	-0.629899	0.0097703	-0.660749	0.000326543
		Vitvi04g01805	Carrier protein, Mitochondrial	0.837156	0.00198192	0.0147531	0.837156	4.04425e-05	NA	0.837156	0.00179859	0.00944926				Vitvi04g00202	Kelch repeat-containing F-box protein	1.11307	0.0267845	1.47474	1.18059e-10
		Vitvi04g01806	PSBX (photosystem II subunit X)	0.7136	0.000125289	0.000367629				0.7136	4.16416e-05	0.000131653				Vitvi04g00205	Zinc finger (C3HC4-type ring finger)	0.418501	0.0393165	0.544729	0.00638803
		Vitvi04g01824	Hydroxyproline-rich glycoprotein LKP2	0.727487	0.00155663	0.00687969										Vitvi04g00211	H+-transporting ATPase, Plasma membrane	1.3228	9.18559e-10	1.41322	6.89432e-16
		Vitvi04g01825	Selenoprotein	0.904281	0.000519362	0.00534835	0.904281	2.56623e-05	0.0171674	0.904281	0.0120433	0.0346358				Vitvi04g00212	Unknown protein			0.44467	0.00963614
		Vitvi04g01834	RNA recognition motif (RRM)-containing	0.839482	0.0199275	0.0405096	0.839482	1.06588e-07	1.29694e-05	0.839482	2.41691e-07	3.4511e-05				Vitvi04g00214	Adagio protein 1	0.747107	7.17403e-06	0.858373	6.95935e-06	0.577338	0.00141335
		Vitvi04g01836	Lachrymatory factor synthase	0.742945	0.00150079	0.00305566	0.742945	0.0371307	NA	0.742945	0.0197413	0.0286014				Vitvi04g00216	Receptor kinase homolog LRK10			0.808609	0.0113201	-2.10223	1.45648e-11
		Vitvi04g01848	Ankyrin repeat	0.750197	0.000565221	0.00148607	0.750197	0.000184473	0.015142	0.750197	0.000745896	NA				Vitvi04g00217	ATP binding protein	-1.77263	0.00208296	-1.72216	3.04185e-10	-2.0544	7.11041e-11
		Vitvi04g01853	Embryonic flower 1	0.878158	7.09762e-05	0.00151771	0.878158	8.50566e-05	0.000102317							Vitvi04g00219	Zinc finger (C2H2 type) family					0.311388	0.0327668
		Vitvi04g01854	Unknown protein	0.721691	2.84615e-05	NA	0.721691	0.000316242	NA	0.721691	0.012109	NA				Vitvi04g00220	4-coumarate-CoA ligase	0.346693	0.0219886
		Vitvi04g01857	Pentatricopeptide (PPR) repeat-containing	0.859808	0.000147645	0.000978218	0.859808	6.43138e-05	0.00164315	0.859808	0.0093402	0.0129674				Vitvi04g00221	AarF domain containing kinase					0.498445	0.00246693
		Vitvi04g01860	BURP domain-containing protein	0.742383	6.30639e-09	NA				0.742383	NA	0.000665622				Vitvi04g00228	Unknown protein			-0.806297	0.00114632
		Vitvi04g01873	RD22	0.709556	0.0214448	0.0214084										Vitvi04g00239	AarF domain containing kinase			0.448438	0.0150612	-0.37464	0.00040097
		Vitvi04g01880	Unknown	0.804983	NA	0.0388622				0.804983	0.000161222	0.00359403				Vitvi04g00240	BZIP transcription factor BZO2H2	-0.602518	0.000427055	-0.774788	2.65329e-05	-0.522291	0.0236643
		Vitvi04g01899	0	0.846963	NA	0.00115988	0.846963	0.000183688	5.6105e-05	0.846963	0.000406206	0.0202091				Vitvi04g00241	Unknown protein	-3.20643	0.000491001	-4.94886	7.00916e-10	-2.78741	4.27913e-09
		Vitvi04g01904	Serine hydrolase [Vitis vinifera]	0.764906	0.0458713	0.00924097	0.764906	4.73506e-06	5.37409e-05	0.764906	5.61856e-05	0.000214656				Vitvi04g00244	Short-chain dehydrogenase/reductase (SDR)	-0.677082	0.00560663			-0.516233	0.0266316
		Vitvi04g01906	Serine hydrolase [Vitis vinifera]							0.776788	2.20317e-08	4.28534e-06				Vitvi04g00247	Chaperone protein dnaJ	0.974674	0.011348
		Vitvi04g01923	No hit	0.959545	0.000590854	0.0162098	0.959545	NA	1.42587e-06	0.959545	2.60243e-14	NA				Vitvi04g00249	Galactokinase like protein			1.2808	4.81309e-08	0.826328	0.00306824
		Vitvi04g01927	DNA-directed RNA polymerase II subunit B	0.861963	0.000494348	0.00291311	0.861963	7.7621e-06	6.17351e-05	0.861963	3.6407e-05	0.000570964				Vitvi04g00251	Proteasome 20S beta subunit A (PBA1) (PRCD)	-0.347241	0.0349396
		Vitvi04g01941	Aspartyl protease				0.839406	5.4892e-05	3.10453e-05	0.839406	NA	2.50175e-06				Vitvi04g00256	Protein disulfide isomerase	-0.796878	0.00202359			0.835114	1.55146e-05
		Vitvi04g01976	Splicing factor	0.900849	7.71872e-05	0.00179022	0.900849	4.15201e-05	0.00163287	0.900849	0.000162515	0.0257				Vitvi04g00259	Desiccation protein PCC13-62 precursor	-1.22957	1.32417e-10	-1.35343	6.36605e-09	-0.526554	0.0361822
		Vitvi04g01984	Unknown protein				0.715822	NA	0.0148873	0.715822	1.50585e-05	0.000690099				Vitvi04g00260	Oligouridylate binding protein 1B UBP1B			0.343567	0.0291231	0.318577	0.0120361
		Vitvi04g01993	NC domain-containing protein				0.897488	0.000338402	0.0454489	0.897488	0.000125934	NA				Vitvi04g00263	Calmodulin-binding protein	-0.535085	0.00605633
		Vitvi04g02006	DNA-directed RNA Polymerase II subunit K	0.955462	0.003662	NA	0.955462	1.02374e-06	0.0045782	0.955462	0.000113448	NA				Vitvi04g00265	Aspartyl-tRNA synthetase					-0.465812	0.000958602
		Vitvi04g02017	Cold induced protein	0.915296	0.000294563	0.000175834	0.915296	0.000219054	0.000367787	0.915296	0.00126186	0.000926049				Vitvi04g00266	Serine/threonine/tyrosine kinase DSK2	0.468632	0.022756	0.325942	0.0260827
		Vitvi04g02027	Unknown protein	0.909882	3.07393e-08	NA	0.909882	1.24276e-11	NA	0.909882	6.23668e-06	0.0100273				Vitvi04g00268	Transducin protein	0.83247	4.053e-05	0.922202	0.000207526	0.590901	6.56655e-06
		Vitvi04g02039	Pentatricopeptide (PPR) repeat-containing protein	0.768645	NA	2.19158e-06	0.768645	0.0456097	0.0341449	0.768645	1.39635e-05	NA				Vitvi04g00269	No hit					0.536869	0.0375738
		Vitvi04g02063	Photosystem I subunit XI (PSAL)	0.773119	0.0174744	NA	0.773119	0.000101486	0.000122669	0.773119	0.00154467	NA				Vitvi04g00272	0					-0.231977	0.0427866
		Vitvi04g02091	LIM domain containing protein	0.886503	1.22853e-06	4.69707e-06	0.886503	0.00439575	0.0242191	0.886503	4.47473e-05	0.00018896				Vitvi04g00276	Unknown protein					0.552506	0.00112822
		Vitvi04g02092	LIM domain containing protein	0.867743	1.69334e-11	NA	0.867743	0.000126097	NA	0.867743	3.52781e-06	NA				Vitvi04g00277	Unknown			0.546403	0.0405946
		Vitvi04g02101	Acidic leucine-rich nuclear phosphoprotein 32 member B	0.809105	0.00365507	0.0379442	0.809105	0.0357444	0.0367489							Vitvi04g00281	F-box family protein (FBX13)	1.30801	0.000602391	1.09123	0.00136613	-1.23852	6.60262e-05
		Vitvi04g02107	No hit	0.920187	2.03762e-05	NA	0.920187	NA	0.021656							Vitvi04g00282	Lachrymatory factor synthase	3.32326	0.0181565
		Vitvi04g02108	Ribosomal protein L6				0.910384	NA	0.000266457							Vitvi04g00283	Lysophospholipase	0.942304	0.000885015	0.789888	0.00984568	-1.06518	0.00539204
		Vitvi04g02122	S-adenosyl-L-methionine:salicylic acid carboxyl methyltransferase	0.818798	NA	5.88376e-06				0.818798	NA	0.0413138				Vitvi04g00286	BAM2 (big apical meristem 2)	-2.14169	0.000267388	-1.29871	7.68828e-05	-1.52114	4.71656e-06
		Vitvi04g02123	S-adenosyl-L-methionine:salicylic acid carboxyl methyltransferase	0.8211	NA	8.45316e-07	0.8211	5.99591e-07	0.000486028	0.8211	NA	0.00957082				Vitvi04g00292	UVB-resistance protein			1.17385	9.19962e-15	0.936172	1.19203e-07
		Vitvi04g02132	Ribosomal protein L12	0.801007	NA	3.29521e-05	0.801007	0.000644231	0.00125001	0.801007	2.85405e-06	NA				Vitvi04g00294	Unknown protein	-0.556262	0.00588899
		Vitvi04g02133	Ubiquitin-conjugating enzyme E2 W	0.895059	1.20496e-06	NA	0.895059	NA	0.000331937	0.895059	NA	1.52198e-06				Vitvi04g00313	Tocopherol cyclase	-0.465254	0.00249316
		Vitvi04g02136	No hit				0.912671	0.000157638	NA							Vitvi04g00316	Catalytic					-0.3247	0.00263629
		Vitvi04g02143	Unknown protein	0.770849	0.0010913	0.00328583				0.770849	0.0139061	0.0150935				Vitvi04g00321	Unknown protein			0.699134	9.99486e-05	0.44384	0.0211322
		Vitvi04g02147	GDP-D-mannose-4,6-dehydratase (MUR1)	0.834933	1.97991e-06	1.73844e-05	0.834933	0.000896778	NA	0.834933	0.00334538	0.00428076				Vitvi04g00323	No hit			-0.720457	0.0189681
		Vitvi04g02148	Unknown protein	0.761284	8.54402e-07	NA										Vitvi04g00324	Vacuolar sorting-associated protein (Vps27)			0.571859	0.00380019	0.367122	0.00256465
		Vitvi04g02157	Oligopeptide transporter 7 ATOPT7	0.816708	0.00288527	NA	0.816708	7.13344e-06	NA	0.816708	1.94128e-06	1.17443e-05				Vitvi04g00325	4-amino-4-deoxychorismate lyase	0.613467	0.00124693
		Vitvi04g02160	SEN1 (dark inducible 1)	0.893461	NA	2.06339e-12	0.893461	3.11749e-07	NA	0.893461	NA	1.46437e-07				Vitvi04g00326	Unknown protein					0.48511	0.0144279
		Vitvi04g02171	Zinc finger (FYVE type)				0.789161	NA	0.000839626							Vitvi04g00327	Translation initiation factor eIF-3 subunit 6	0.688115	0.000265164
		Vitvi04g02173	Zinc finger (FYVE type)				0.90905	5.57562e-05	NA							Vitvi04g00328	Aspartate aminotransferase P1	1.63772	7.37746e-25	0.407017	0.0164357
		Vitvi04g02184	no hit	0.927793	2.12529e-07	6.06727e-06	0.927793	0.0007557	0.00187066	0.927793	0.0012118	0.00444965				Vitvi04g00332	RNA recognition motif (RRM)-containing protein			-0.678392	1.77326e-05	-0.31665	0.0365607
		Vitvi04g02185	Prolyl 4-hydroxylase, alpha subunit	0.864502	0.00273802	0.00890087	0.864502	0.00150682	0.00143721	0.864502	8.67664e-06	0.000193293				Vitvi04g00333	Coiled-coil domain-containing protein 25			-0.418941	0.0105578
		Vitvi04g02190	Strictosidine synthase	0.822374	NA	0.00630729	0.822374	NA	0.00563185	0.822374	0.028176	NA				Vitvi04g00334	Membrane protein			-1.03756	5.8726e-05	-1.14422	0.00022418
		Vitvi04g02192	Mucin-like protein	0.955332	NA	0.018431	0.955332	0.00137879	0.0307674							Vitvi04g00336	Pentatricopeptide (PPR) repeat	0.520575	0.03129
		Vitvi04g02194	Strictosidine synthase	0.802783	NA	0.00747836	0.802783	1.65549e-05	NA	0.802783	0.000197288	0.00141547				Vitvi04g00338	Adaptor-related protein complex 4, beta 1	0.350293	0.0343822	0.561818	0.00102456	0.705446	1.00506e-08
		Vitvi04g02205	Monooxygenase	0.940597	0.000290944	0.000847521	0.940597	4.01084e-06	9.97016e-06	0.940597	0.0023167	0.0203074				Vitvi04g00339	GTP binding protein EngB	1.65947	3.34371e-12			0.642381	0.00325526
		Vitvi04g02206	Monooxygenase (MO2)	0.794469	0.00542751	0.011547	0.794469	0.000125237	0.000147661	0.794469	0.00710078	0.0404219				Vitvi04g00341	RD22	-0.508547	0.0365257	-2.35719	1.11413e-28
		Vitvi04g02232	S-receptor kinase				0.752036	4.85255e-06	2.86373e-06	0.752036	5.97727e-06	NA				Vitvi04g00342	RD22	-4.98413	4.35814e-35	-7.1186	0.00015854
		Vitvi04g02243	U-box domain containing protein	0.88138	5.85266e-08	2.29714e-06	0.88138	NA	1.50683e-06	0.88138	1.6798e-06	NA				Vitvi04g00345	Unknown			-2.20103	1.39522e-11	-0.685283	0.0138887
		Vitvi04g02246	Pectinesterase family	0.946884	5.79861e-05	0.00458093	0.946884	4.05162e-07	0.00241859	0.946884	4.21898e-05	0.0367884				Vitvi04g00346	RNA recognition motif (RRM)-containing protein	-1.48103	6.62688e-05
		Vitvi04g02247	Pectinesterase family	0.902488	NA	4.1415e-09	0.902488	NA	0.00603725							Vitvi04g00347	0	-2.11361	0.00010305
		Vitvi04g02250	Unknown protein	0.829337	0.00803511	0.029266	0.829337	1.72148e-06	0.000277911	0.829337	6.54687e-06	NA				Vitvi04g00348	No hit					1.11727	0.039184
		Vitvi04g02274	Catalase	0.817394	0.00151498	NA	0.817394	0.0146472	0.00917086	0.817394	4.16323e-08	NA				Vitvi04g00352	RD22	-1.60822	0.000482983	-3.68327	4.10112e-06	-2.01197	3.23851e-09
		Vitvi04g02275	Aspartyl protease	0.852774	NA	0.000430437	0.852774	2.60107e-06	1.07458e-05							Vitvi04g00358	Unknown	1.13715	0.0085504
		Vitvi04g02276	Aspartyl protease	0.852769	4.36187e-05	0.000183981	0.852769	0.000719296	0.00678853							Vitvi04g00362	GLB3 (2-on-2 hemoglobin like gene 3)			-1.03534	1.47955e-05
		Vitvi04g02278	Unknown	0.786697	0.000296514	NA										Vitvi04g00371	Protein phosphatase 2 (formerly 2A), regulatory subunit B'	-1.09454	2.6588e-07
		Vitvi04g02288	Porphobilinogen deaminase, chloroplast precursor	0.771188	7.00693e-05	0.000413843				0.771188	0.000925015	0.00218475				Vitvi04g00372	Zinc finger (C3HC4-type ring finger)			0.606075	0.000309793	0.54574	0.00124172
		Vitvi04g02290	No hit	0.905231	1.956e-07	3.60316e-06	0.905231	1.11434e-08	NA	0.905231	0.000922192	0.00474703				Vitvi04g00373	Transcription elongation factor S-II			0.728469	0.00166813	0.425766	0.0015593
		Vitvi04g02292	Zinc finger (DHHC type) family	0.851268	NA	0.00615537	0.851268	2.08663e-05	0.00201799	0.851268	NA	0.0031321				Vitvi04g00374	DnaJ homolog, subfamily B, member 4					0.373942	0.00810357
		Vitvi04g02304	No hit	0.756348	0.00141894	0.00875867	0.756348	0.00357617	NA	0.756348	0.00337877	0.0108153				Vitvi04g00377	EMB2410			0.633298	0.01388
		Vitvi04g02316	Phosphoserine aminotransferase							0.812248	NA	0.00020627				Vitvi04g00378	Syntaxin 5	-1.30884	4.1825e-10	-1.45564	3.70543e-10	-1.11301	0.000387759
		Vitvi05g00001	DnaJ homolog, subfamily B, member 12	0.753172	7.39024e-05	NA	0.753172	2.49814e-05	0.000236293	0.753172	0.0278232	NA				Vitvi04g00380	No hit					0.302631	0.0447238
		Vitvi05g00008	PP1/PP2A phosphatases pleiotropic regulator PRL1	0.812973	0.000185521	NA	0.812973	0.00188464	0.00192702	0.812973	0.00129911	0.00762196				Vitvi04g00381	Vernalization insensitive 3	-0.901396	0.00209226	-1.44311	4.47663e-11	-0.952212	1.47843e-07
		Vitvi05g00013	Nodulin MtN3 family	0.729411	0.00939424	0.0266737	0.729411	2.75616e-05	NA	0.729411	0.00224176	0.0019386				Vitvi04g00383	No hit	-0.539727	0.00110117	-0.858841	4.39878e-06	-1.12259	1.71394e-07
		Vitvi05g00015	Calcineurin phosphoesterase	0.864894	4.20828e-09	NA	0.864894	NA	1.81656e-07	0.864894	1.48109e-10	NA				Vitvi04g00386	Molybdate transporter 1	2.29536	1.89596e-06
		Vitvi05g00035	fumarylacetoacetate hydrolase				0.839153	7.96599e-05	0.00010843	0.839153	4.49779e-06	0.000620384				Vitvi04g00390	MARD1 (mediator of ABA-regulated dormancy 1)	-1.72954	2.05159e-08	-0.704771	0.00131219	-0.686564	3.20825e-05
		Vitvi05g00040	Epoxide hydrolase 2	0.746289	3.50078e-05	0.000191919	0.746289	0.000338632	NA	0.746289	0.000622526	0.00130623				Vitvi04g00401	Expansin family protein (EXPR3)	-1.72777	0.0191375
		Vitvi05g00041	Zinc finger (C3HC4-type ring finger)	0.860204	0.00155713	0.00143287	0.860204	4.17233e-05	3.96135e-05	0.860204	0.00109984	0.000492669				Vitvi04g00408	Proteasome 26S AAA-ATPase subunit (RPT6a)	-0.300068	0.0253658
		Vitvi05g00056	Unknown protein	0.850785	3.65392e-07	1.14038e-07	0.850785	1.03894e-05	7.01684e-05	0.850785	0.00216912	0.0137522				Vitvi04g00409	Histone H2A variant 3 HTA9			0.603158	0.000116519	0.539587	0.00265402
		Vitvi05g00060	PUMILIO 24 (APUM24)				0.781705	9.41322e-06	NA	0.781705	3.3056e-09	NA				Vitvi04g00410	Beta-ketoacyl-CoA synthase	-3.48686	2.8574e-63	-2.56317	4.39788e-38	-1.48601	7.18265e-05
		Vitvi05g00061	Polygalacturonase GH28	0.809035	0.000152704	0.000815271				0.809035	0.0079846	0.0104603				Vitvi04g00412	Unknown protein	0.578064	0.0172032	0.624617	0.0172829	0.699589	0.00129145
		Vitvi05g00064	Copper-binding family protein	0.801217	2.47694e-05	0.000111984	0.801217	0.00432143	0.0164026	0.801217	0.00110868	0.00101347				Vitvi04g00414	GCN5 N-acetyltransferase (GNAT)	0.507649	0.0060153
		Vitvi05g00071	Pathogenesis protein 10 [Vitis vinifera]	0.875299	5.62183e-06	8.78242e-05	0.875299	1.8341e-05	0.000250567	0.875299	0.000358418	0.00830332				Vitvi04g00416	V-type H+-transporting ATPase 21kDa proteolipid subunit	-0.373191	0.0461175
		Vitvi05g00072	Bet v I allergen	0.882731	5.7116e-07	1.14619e-05	0.882731	NA	0.00222014	0.882731	0.000173259	0.00555413				Vitvi04g00431	WD-40 repeat protein (LEUNIG)					0.293733	0.0301628
		Vitvi05g00075	ARR1 typeB	0.764828	0.00212873	NA	0.764828	0.0249336	0.037388	0.764828	0.00927054	0.033964				Vitvi04g00432	WD-40 repeat protein (LEUNIG)	0.469742	0.00339212
		Vitvi05g00076	Phytochelatin synthetase	0.85549	0.000176037	0.000339427	0.85549	0.000906834	0.000640644	0.85549	0.00372757	0.00156191				Vitvi04g00433	2-oxoglutarate-dependent dioxygenase			-0.858181	0.0260874	1.06667	5.39474e-06
		Vitvi05g00077	GATA transcription factor 16	0.744907	1.83761e-11	NA	0.744907	NA	0.00475374							Vitvi04g00436	TIFY 8	-1.29636	3.52588e-07			-0.697125	0.0187368
		Vitvi05g00081	FAR1-related sequence 11	0.754422	4.24496e-06	2.38514e-05	0.754422	0.0156601	NA							Vitvi04g00440	Potassium channel AKT1			1.37051	2.6979e-08	0.608714	0.0382455
		Vitvi05g00085	Mov34 STAM-binding protein	0.856782	NA	4.91757e-05	0.856782	NA	1.05297e-09	0.856782	4.8394e-10	NA				Vitvi04g00442	Unknown protein	-4.22555	5.8192e-51	-3.89217	3.38911e-124	-2.02662	1.75816e-23
		Vitvi05g00087	Pentatricopeptide (PPR) repeat-containing protein	0.706516	0.0054122	0.0163348				0.706516	0.0145355	0.0141732				Vitvi04g00443	Ras GTP-binding protein (RAN3)	-0.408122	0.0413355			0.329199	0.0121347
		Vitvi05g00090	Acyl-activating enzyme 7				0.889916	4.44725e-06	0.000331737	0.889916	1.63945e-06	0.000157073				Vitvi04g00444	Agenet domain-containing protein					0.485374	0.039617
		Vitvi05g00092	Acyl-activating enzyme 7	0.98362	7.49255e-06	0.000118132	0.98362	1.14839e-06	1.48972e-06	0.98362	2.67392e-11	1.21341e-07				Vitvi04g00445	Pentatricopeptide (PPR) repeat-containing protein					-0.774342	0.0136366
		Vitvi05g00097	SAR1 (secretion-associated ras)	0.869005	0.000334759	0.000702883	0.869005	0.00167177	0.00209634	0.869005	0.000185872	0.0245648				Vitvi04g00446	C-5 cytosine-specific DNA methylase					-0.574656	0.0375875
		Vitvi05g00100	Dihydrolipoyl dehydrogenase	0.922017	0.000623276	NA	0.922017	0.000245519	0.000447674	0.922017	0.0420456	NA				Vitvi04g00447	Pentatricopeptide (PPR) repeat-containing	0.651226	0.0308374
		Vitvi05g00101	Unknown protein	0.800171	0.000257068	0.000322701	0.800171	0.00499951	0.00711945	0.800171	0.00229984	0.00293421				Vitvi04g00451	Cytochrome c oxidase subunit Vb			-0.586688	0.0338245	-0.861408	0.00228583
		Vitvi05g00104	Zinc knuckle	0.922435	2.83821e-05	0.00136274	0.922435	9.7999e-06	0.000257229							Vitvi04g00454	Phospholipase/carboxylesterase	-1.98919	6.48751e-07	-1.94529	3.92858e-09	-2.18419	5.1329e-10
		Vitvi05g00105	DNA-directed RNA polymerase II subunit I				0.873996	NA	1.74709e-06	0.873996	2.68055e-09	3.35046e-07				Vitvi04g00462	Ankyrin	-0.588946	0.00207934	-0.688066	0.0107311
		Vitvi05g00107	Beta-1,3-glucanase	0.937578	8.34056e-05	0.000737954	0.937578	0.0062614	0.000298091	0.937578	0.00450256	0.0150546				Vitvi04g00465	Cellulose synthase CESA1	-1.86088	3.20272e-26	-1.28979	1.38929e-17	-0.711012	4.17843e-07
		Vitvi05g00112	Ubiquitin-conjugating enzyme E2 J1	0.840914	NA	0.00404396	0.840914	0.00072402	0.00160111	0.840914	0.0264597	NA				Vitvi04g00466	Brittle 1 protein					0.79507	2.10484e-10
		Vitvi05g00113	RKF2 (receptor-like serine/threonine kinase 2)	0.770726	0.00410164	0.00783317	0.770726	0.000101445	5.08481e-05	0.770726	0.00627682	NA				Vitvi04g00471	Phosphate translocator					-0.532929	0.00632492
		Vitvi05g00115	Universal stress protein (USP) family protein	0.959507	0.000121013	0.0127228	0.959507	1.5805e-06	0.0178281	0.959507	8.26471e-07	0.0184023				Vitvi04g00474	DEAD box RNA helicase RH15					0.346553	0.0373306
		Vitvi05g00117	Betaine-aldehyde dehydrogenase	0.963175	1.02161e-07	1.09828e-06	0.963175	0.000452531	0.00116731	0.963175	6.45098e-06	2.92924e-05				Vitvi04g00476	SPX2 (SYG1/Pho81/XPR1) domain-containing protein SPX2			1.12502	6.63689e-07
		Vitvi05g00124	HCF107 (high chlorophyll fluorescent 107)				0.710189	1.40195e-06	4.11586e-06							Vitvi04g00477	RDR6 (RNA-dependent RNA polymerase 6)	-1.52131	3.40508e-10	-1.07807	2.53574e-07	-0.855563	6.8437e-05
		Vitvi05g00129	ATP citrate lyase a-subunit	0.874706	2.46728e-09	NA	0.874706	0.00205321	NA	0.874706	NA	0.0132708				Vitvi04g00481	Unknown protein					0.81676	4.57259e-05
		Vitvi05g00138	Ubiquitin-conjugating enzyme E2 O	0.952991	2.22856e-06	0.00377383	0.952991	2.97522e-10	NA	0.952991	8.22674e-12	NA				Vitvi04g00482	EIN3-binding F-box protein 2	0.74515	0.000294656	0.790106	0.00137646
		Vitvi05g00141	Protein phosphatase 2C				0.709925	NA	1.42471e-05	0.709925	NA	6.29533e-07				Vitvi04g00483	BRI1-KD interacting protein 118	-0.704216	3.26984e-05
		Vitvi05g00142	Unknown protein	0.810342	0.00224421	0.000210383	0.810342	NA	1.79635e-05							Vitvi04g00496	F-type H+-transporting ATPase b chain CfoII					0.912544	1.43166e-05
		Vitvi05g00143	Basic helix-loop-helix (bHLH) family	0.89795	0.0304307	NA	0.89795	0.0083553	0.00548038	0.89795	1.52574e-10	2.02771e-09				Vitvi04g00497	KEG (keep on going)	0.55934	5.96014e-05	1.04453	1.38008e-06	1.1529	3.97495e-12
		Vitvi05g00147	flowering time control protein FCA	0.775073	0.00244871	0.0114715	0.775073	0.00797304	0.0331212	0.775073	0.0117451	0.0100705				Vitvi04g00498	Centromeric protein					0.401072	0.0085949
		Vitvi05g00149	Galactokinase (GAL1)	0.874636	0.000538746	0.000113816	0.874636	0.00814567	NA	0.874636	0.00313356	0.00482485				Vitvi04g00501	Protease inhibitor/seed storage/lipid transfer protein (LTP)	-5.42769	3.49585e-05
		Vitvi05g00150	Unknown protein				0.777765	5.59534e-06	3.19795e-05							Vitvi04g00504	FAR1-related sequence 6					0.447801	0.0456951
		Vitvi05g00159	F-box domain containing protein	0.748146	2.15812e-05	NA	0.748146	3.8277e-05	0.000570791							Vitvi04g00505	Meprin and TRAFy domain-containing protein	0.436527	0.0121128	0.461334	0.0274469
		Vitvi05g00161	SFR2 (sensitive TO FREEZING 2)	0.856112	0.000127224	0.000782708	0.856112	NA	0.0136219							Vitvi04g00511	WRKY DNA-binding protein 18	1.38576	4.88402e-07	1.47384	1.60371e-09	-1.68763	7.65616e-14
		Vitvi05g00162	No hit	0.73452	1.47728e-05	NA	0.73452	0.0171592	0.048994	0.73452	2.43918e-06	NA				Vitvi04g00512	CBL-interacting protein kinase 25 (CIPK25)	1.28319	4.57911e-15	2.76598	5.69213e-34	1.78729	2.683e-18
		Vitvi05g00163	Gibberellin 2-oxidase	0.837341	NA	0.00129452	0.837341	0.0136424	0.0170791	0.837341	1.36372e-05	0.000481766				Vitvi04g00513	Transcription initiation factor TFIID subunit 5			0.405766	0.0196446
		Vitvi05g00164	Beta-fructofuranosidase	0.834247	0.00293858	0.00955805	0.834247	0.000474992	0.000336363	0.834247	0.00254171	NA				Vitvi04g00514	HEAT repeat-containing protein	0.354431	0.0126576
		Vitvi05g00167	UPL6 (ubiquitin protein LIGASE 6)	0.821871	0.00254247	NA	0.821871	2.3882e-05	NA	0.821871	2.46233e-08	NA				Vitvi04g00515	NADP-dependent glyceraldehyde-3-phosphate dehydrogenase	0.251346	0.0434378			0.457824	0.00120844
		Vitvi05g00169	Ribosomal protein S1 30S	0.799932	1.26217e-06	8.94579e-06				0.799932	1.61591e-05	7.51918e-05				Vitvi04g00516	Stromal cell-derived factor 2 protein precursor (SDF2 protein)	0.537692	1.45647e-05	0.495949	0.00261376
		Vitvi05g00171	Heat stable protein 1 HS1	0.924299	0.000219334	0.003429	0.924299	2.11115e-06	0.000691888	0.924299	1.11947e-05	0.0175738				Vitvi04g00519	DOMON domain containing protein	0.647163	0.00291953
		Vitvi05g00174	Unknown protein	0.748011	0.00397943	NA	0.748011	0.0448862	NA	0.748011	0.0292128	NA				Vitvi04g00520	CCR4-NOT transcription complex subunit 7/8	0.528455	0.016988
		Vitvi05g00206	Bucentaur or craniofacial development (BCNT)				0.792345	NA	1.96336e-05	0.792345	1.07227e-06	0.000108083				Vitvi04g00525	ARR12	-0.608387	5.6352e-05
		Vitvi05g00208	Unknown protein	0.7143	0.00159285	0.0144377				0.7143	NA	0.00323219				Vitvi04g00530	Unknown protein	0.523944	0.00877976			0.755242	8.27952e-06
		Vitvi05g00210	C2 domain-containing protein	0.878986	2.82272e-06	NA	0.878986	NA	1.61184e-09	0.878986	NA	2.34526e-05				Vitvi04g00533	Ethylene-responsive transcription factor ERF003	-1.26268	0.00235463	-0.880522	4.62554e-05	-0.973677	3.58388e-09
		Vitvi05g00214	Boron transporter-like protein 1	0.76861	2.42984e-09	NA										Vitvi04g00537	Aspartate aminotransferase, chloroplast precursor	-0.388638	0.00948086
		Vitvi05g00215	DNA methyltransferase				0.803706	3.49239e-06	NA	0.803706	8.74839e-10	NA				Vitvi04g00538	Phytosulfokine receptor precursor	-2.01014	3.43204e-23	-1.372	4.62715e-17	-0.946523	2.1968e-08
		Vitvi05g00217	DEAD box RNA helicase 1	0.803979	4.96193e-06	NA	0.803979	0.00930514	NA							Vitvi04g00540	Unknown	1.75489	2.44414e-08	1.19435	3.12555e-06	0.726036	0.0104097
		Vitvi05g00229	WD-40 repeat	0.798171	2.01061e-05	NA	0.798171	4.02278e-07	NA	0.798171	0.00659543	NA				Vitvi04g00543	Unknown protein			0.481521	0.0207739
		Vitvi05g00231	Signal recognition particle subunit 19 SRP19				0.726455	5.53004e-05	0.00488812							Vitvi04g00546	KNAT2 (knotted1-like homeobox gene 3)			0.829941	2.24926e-05
		Vitvi05g00232	Protein transporter	0.922508	0.00369412	0.00077463				0.922508	1.25113e-07	5.67619e-05				Vitvi04g00549	Unknown protein	-0.533087	0.00282077			-0.796307	9.59899e-10
		Vitvi05g00239	Ethylene-induced calmodulin-binding protein 1	0.753028	6.04549e-05	2.9386e-05				0.753028	0.00125266	0.00239883				Vitvi04g00552	Nodulin	5.19681	0.00192473	5.49806	5.33374e-85
		Vitvi05g00242	S-adenosylmethionine synthetase 1 (SAM1)	0.923825	0.000104443	0.000839255	0.923825	3.98156e-06	4.42553e-06	0.923825	1.13169e-05	1.47925e-05				Vitvi04g00555	Ubiquitin family			0.609576	1.83247e-05	0.662832	5.91661e-08
		Vitvi05g00244	PPR2	0.92981	0.00574439	0.0353667	0.92981	0.000617758	0.046239	0.92981	7.65871e-08	9.78123e-05				Vitvi04g00557	Serine-rich protein	1.42891	5.44237e-10	1.10108	3.51257e-07
		Vitvi05g00245	Squamosa promoter-binding protein 12 (SPL12)	0.889387	4.20238e-06	8.24277e-05	0.889387	9.46375e-05	0.000886921	0.889387	0.00037455	0.0116237				Vitvi04g00558	Exosome complex component RRP42	0.624534	0.000696923
		Vitvi05g00246	Pto kinase interactor 1	0.92701	0.000304698	NA				0.92701	4.74132e-10	6.40795e-08				Vitvi04g00564	Leucine-rich repeat family	-1.47265	1.03542e-09	-2.39854	1.03689e-05	-1.64829	7.46257e-07
		Vitvi05g00247	Receptor-like protein kinase	0.956939	2.53043e-07	3.0987e-05	0.956939	NA	1.7188e-05	0.956939	NA	0.0485199				Vitvi04g00566	Unknown protein					0.337934	0.0290851
		Vitvi05g00248	Phosphate translocator	0.728444	0.000118789	0.000238051	0.728444	0.00476214	0.00798376	0.728444	0.000779522	0.00123297				Vitvi04g00567	TPR1 (topless-related 1)	-0.447851	0.0326432	0.533596	0.000201081
		Vitvi05g00250	Pyruvate dehydrogenase kinase, Mitochondrial				0.780272	2.42428e-06	1.93668e-05	0.780272	0.00284157	NA				Vitvi04g00573	TPR1 (topless-related 1)	-1.30586	0.000133048	0.649524	0.0127332
		Vitvi05g00257	Transposon protein, Mutator sub-class	0.887934	6.74235e-05	0.00149103	0.887934	8.18344e-06	0.00117424	0.887934	0.0423861	NA				Vitvi04g00581	Alpha-1,3-galactosyltransferase					-0.296339	0.0422113
		Vitvi05g00267	Thioesterase family				0.703172	1.1309e-06	4.31896e-06	0.703172	0.000222174	0.00130009				Vitvi04g00582	Unknown protein			-0.46885	0.0256781
		Vitvi05g00272	Unknown	0.938029	9.68878e-14	NA	0.938029	1.02919e-14	NA	0.938029	1.55086e-13	NA				Vitvi04g00583	Solute carrier family 35	-0.689904	0.00142208
		Vitvi05g00274	BZIP protein HY5 (HY5)	0.836408	0.0204471	0.0171767	0.836408	4.98069e-05	0.0135423	0.836408	0.00152291	NA				Vitvi04g00585	Calcineurin phosphoesterase	-0.896859	2.94125e-07
		Vitvi05g00278	DEAD/DEAH box helicase	0.729774	2.88815e-05	NA										Vitvi04g00594	Chorismate mutase, cytosolic (CM2)	2.35855	1.74936e-56	0.568707	0.00785176	0.529903	0.00232293
		Vitvi05g00279	Ribosomal protein L18				0.72632	0.00349675	0.022669							Vitvi04g00596	WRKY DNA-binding protein 32	0.571134	0.0114893
		Vitvi05g00284	Translationally-controlled tumor protein				0.706541	0.00311676	NA	0.706541	2.92751e-06	NA				Vitvi04g00598	Phospholipase D	1.26003	1.66705e-08	1.50359	3.78262e-13
		Vitvi05g00287	Kinesin family member 2/24	0.779604	0.00142648	0.0348785	0.779604	0.0402516	NA	0.779604	0.000104321	NA				Vitvi04g00599	Phototropic-responsive NPH3	0.428962	0.00668694	0.746628	8.23654e-05	0.490451	0.000894933
		Vitvi05g00290	BTB/POZ domain-containing protein	0.831286	1.06647e-07	NA	0.831286	NA	4.82082e-07	0.831286	NA	0.000732868				Vitvi04g00600	Endomembrane protein 70, TM4 ;	-1.76797	4.32839e-13	-1.5461	4.19754e-11	-1.20346	2.20051e-16
		Vitvi05g00291	Pentatricopeptide (PPR) repeat-containing protein	0.783991	8.71273e-05	0.000740594				0.783991	0.000244577	NA				Vitvi04g00603	Unknown protein	0.425363	0.0428921
		Vitvi05g00293	Wound-responsive protein	0.726277	1.03178e-05	NA	0.726277	0.0477015	NA	0.726277	0.00236212	NA				Vitvi04g00606	Protein phosphatase 2C					0.424558	0.00720811
		Vitvi05g00294	TOC159 (translocon outer membrane complex 159)	0.845189	8.00142e-05	0.00160185				0.845189	4.26614e-07	NA				Vitvi04g00607	Import inner membrane translocase subunit Tim17/Tim22/Tim23	1.16211	0.00368483	0.835443	0.00105808
		Vitvi05g00295	SRG1 (senescence-related gene 1)	0.718451	NA	0.0119479	0.718451	0.0380522	NA	0.718451	0.00244489	0.00574768				Vitvi04g00608	Chlororespiratory reduction 4 CRR4	2.04485	1.57207e-07	2.1768	0.0121044
		Vitvi05g00301	Myb family	0.865592	4.24483e-06	5.25537e-05	0.865592	0.00368726	0.0263462	0.865592	0.01347	0.0262857				Vitvi04g00609	Translation initiation factor eIF-4F			0.57538	0.00131881
		Vitvi05g00303	Mitochondrial substrate carrier family protein	0.814438	0.0138805	0.0445661				0.814438	0.000214135	0.0149322				Vitvi04g00610	Phospholipid-hydroperoxide glutathione peroxidase.					0.481805	0.0231621
		Vitvi05g00309	SRC2/SRC2 (soybean gene regulated BY cold-2)	0.751724	3.40098e-05	NA	0.751724	0.000597366	0.00407978	0.751724	9.57166e-05	NA				Vitvi04g00611	Biopterin transport protein BT1					-0.571753	0.0101031
		Vitvi05g00311	Vesicle-associated membrane protein 72				0.779489	5.36825e-06	0.000544078	0.779489	7.45357e-07	NA				Vitvi04g00613	U2-associated protein SR140	0.502246	0.00366473	0.73982	7.71617e-05	1.05717	1.04814e-09
		Vitvi05g00315	Aminoacyl-tRNA synthetase	0.84052	5.25047e-07	NA	0.84052	7.80023e-05	0.0165405	0.84052	1.64033e-05	NA				Vitvi04g00616	Biopterin transport-related protein BT1					-0.757244	2.41824e-07
		Vitvi05g00317	Rapid ALkalinization Factor RALFL33	0.849803	0.00145898	0.00432344	0.849803	0.0365465	0.0456684	0.849803	0.00166071	0.00206734				Vitvi04g00618	Cytochrome b5 domain-containing protein					0.553745	0.000437384
		Vitvi05g00318	Heat shock factor-binding protein 1	0.872533	0.0483513	0.03305				0.872533	NA	0.000158266				Vitvi04g00625	Transposase, IS4	4.6686	5.67684e-17	3.1025	3.10373e-17	1.11792	0.0339551
		Vitvi05g00320	Bud site selection protein 31				0.762187	1.61847e-06	NA							Vitvi04g00626	DnaJ-like zinc-finger protein	0.994857	0.000769319	0.719202	0.00349129
		Vitvi05g00321	Alpha-1,6-xylosyltransferase	0.943568	2.40227e-06	0.000243029	0.943568	0.000159621	0.0425567	0.943568	0.000689035	0.00286441				Vitvi04g00628	DNA-directed RNA polymerase II subunit J			-0.628875	0.0105859
		Vitvi05g00322	Protein arginine N-methyltransferase	0.934811	0.0255861	NA	0.934811	4.00227e-07	0.00132061							Vitvi04g00629	Zinc finger (CCCH-type) family protein	0.425794	0.016106			0.395388	0.036207
		Vitvi05g00330	MYB related DIRP family protein	0.749563	NA	2.4034e-06	0.749563	0.0362114	0.0117969	0.749563	NA	3.99705e-06				Vitvi04g00640	Translation initiation factor eIF-3 subunit 9	0.374858	0.0190883	0.364012	0.0160583
		Vitvi05g00335	GTP1/OBG	0.852236	0.00159462	NA	0.852236	7.71582e-05	0.00489766	0.852236	2.0857e-05	0.000524911				Vitvi04g00658	EDR2 (enhanced disease resistance 2)	0.875922	0.000483809
		Vitvi05g00340	Anaphase-promoting complex component APC7	0.851561	0.0343657	NA	0.851561	3.83734e-05	0.0247106							Vitvi04g00662	Protein phosphatase 2C	-0.313252	0.0318019
		Vitvi05g00345	Chromatin-remodeling protein 11	0.861416	7.64658e-05	NA	0.861416	4.6112e-06	NA	0.861416	2.08857e-10	NA				Vitvi04g00664	0	1.46334	4.15921e-06	1.10579	0.00433882
		Vitvi05g00347	Zinc finger (C3HC4-type ring finger)				0.787577	8.50221e-06	NA	0.787577	2.46472e-09	NA				Vitvi04g00665	Constans-like 4	1.70473	1.9587e-08	0.668978	0.0014987
		Vitvi05g00348	Adenyl cyclase	0.923858	1.32331e-05	6.35309e-05	0.923858	2.35549e-05	6.28221e-05	0.923858	4.94897e-08	1.16619e-05				Vitvi04g00673	NAD dependent epimerase/dehydratase	-0.384075	0.0340422	-0.645236	6.15239e-05
		Vitvi05g00351	F-box domain containing protein	0.844017	5.56272e-05	0.000618135	0.844017	1.91041e-06	NA	0.844017	0.000435073	0.00103764				Vitvi04g00734	UDP-glucuronic acid/UDP-N-acetylgalactosamine transporter	-1.28709	1.10054e-10	-0.436216	0.0368838	-0.525198	6.44487e-05
		Vitvi05g00355	CRK1 protein	0.890668	9.71695e-08	8.88417e-07	0.890668	2.75194e-08	NA	0.890668	0.000123974	0.000214042				Vitvi04g00735	Cellulose synthase CSLC05	-0.872201	0.0355165	-1.00558	4.11634e-06	-0.788534	0.0404342
		Vitvi05g00358	No hit	0.851933	0.00379458	0.00728644	0.851933	4.94037e-06	3.85929e-05	0.851933	0.00115841	0.000434214				Vitvi04g00736	Cyclic nucleotide-regulated ion channel (CNGC14)	-0.785131	9.42553e-05	0.626921	0.00142751	0.593573	0.000517674
		Vitvi05g00366	DnaJ homolog, subfamily B, member 12	0.703929	0.00423709	0.00457713	0.703929	5.44901e-05	NA	0.703929	0.00110118	0.0209035				Vitvi04g00747	Sarcosine oxidase	-2.36627	5.97323e-12
		Vitvi05g00368	Zinc finger (C3HC4-type ring finger)	0.786412	0.0115668	NA	0.786412	1.97396e-05	0.00166597							Vitvi04g00749	Structural maintenance of chromosomes SMC3	-0.646421	0.000102016
		Vitvi05g00372	1-deoxy-D-xylulose-5-phosphate synthase, chloroplast precursor	0.858162	0.00126857	0.00794973	0.858162	1.10046e-05	NA	0.858162	0.00665043	0.022213				Vitvi04g00756	WRKY DNA-binding protein 11	2.0191	1.37715e-06			-0.866457	0.000253479
		Vitvi05g00373	No hit	0.747496	0.000795334	NA	0.747496	0.000120119	0.000812103							Vitvi04g00760	WRKY DNA-binding protein 51			2.15823	0.017254	-4.31224	3.20945e-05
		Vitvi05g00376	Squamosa promoter-binding protein 7 (SPL7)				0.736261	8.9644e-06	NA	0.736261	NA	0.000188798				Vitvi04g00762	Drug/metabolite transporter DMT family transporter			-0.680867	0.00777858
		Vitvi05g00377	Sugar transporter ERD6-like 16	0.920658	0.0279456	0.0426187	0.920658	1.71397e-05	0.0398636	0.920658	5.91259e-05	0.00433713				Vitvi04g00764	Harpin-induced protein	3.58164	1.90681e-05	3.95166	8.54189e-63	-1.61808	0.0167584
		Vitvi05g00380	Unknown protein				0.763067	0.0409688	0.0142151							Vitvi04g00781	Acyl-CoA synthetase	3.26369	4.33996e-15	2.20474	3.68118e-20
		Vitvi05g00381	Inosine-uridine preferring nucleoside hydrolase	0.93359	NA	6.46893e-06	0.93359	6.52096e-10	4.39442e-09							Vitvi04g00793	Unknown protein	0.779788	0.00619339
		Vitvi05g00382	Histidine-containing phosphotransfer protein	0.95512	0.000739138	NA	0.95512	4.44273e-06	0.000405523	0.95512	9.28163e-08	NA				Vitvi04g00796	Diphthamide synthesis DPH2 family	0.711391	0.00894849
		Vitvi05g00384	Pto kinase interactor	0.875994	1.99985e-08	NA	0.875994	0.00031971	0.000763006	0.875994	0.00261881	NA				Vitvi04g00798	Alpha-amylase/subtilisin inhibitor	4.7965	2.36007e-06	5.69855	1.09716e-06
		Vitvi05g00386	Endonuclease	0.839882	4.38304e-08	NA	0.839882	NA	0.000420667	0.839882	0.000194048	NA				Vitvi04g00800	RKF2 (receptor-like serine/threonine kinase 2)					-0.745977	0.0146583
		Vitvi05g00387	Pyruvate,orthophosphate dikinase				0.725953	NA	9.47431e-05	0.725953	2.93633e-08	NA				Vitvi04g00845	CIR1/RVE2 (circadian 1)	-0.581057	9.06201e-05
		Vitvi05g00390	Methionine sulfoxide reductase	0.919715	0.000531073	0.0139381	0.919715	1.02396e-12	NA	0.919715	3.48851e-06	NA				Vitvi04g00846	Alpha-expansin 13 precursor	-2.40714	2.46804e-25	-2.34869	3.7372e-23	-2.70432	1.63912e-19
		Vitvi05g00391	SAC3/GANP				0.765917	2.00635e-05	8.38336e-05	0.765917	2.38053e-05	NA				Vitvi04g00847	Unknown protein	0.559065	0.00429506
		Vitvi05g00395	Clathrin-adaptor medium chain apm3	0.88619	0.00598184	NA	0.88619	4.40111e-07	1.25725e-05							Vitvi04g00870	Glutamate decarboxylase 1			-0.739649	6.24833e-06	-0.478089	0.000343733
		Vitvi05g00397	Mo25	0.733401	2.41542e-06	NA	0.733401	3.94872e-07	NA	0.733401	2.04221e-05	NA				Vitvi04g00871	Early nodulin ENOD18 protein	0.706633	0.000768722	-1.60664	9.19968e-08	-0.775049	0.00069982
		Vitvi05g00398	BSD domain-containing protein	0.85416	0.0108921	0.0104604				0.85416	0.0217197	0.0125697				Vitvi04g00880	Glutathione S-transferase 26 GSTF12	-0.577439	0.00777037	-2.18544	8.63734e-35	0.403107	0.0278987
		Vitvi05g00399	Protein FBL4	0.895505	NA	0.0208033	0.895505	1.46056e-07	3.25276e-05	0.895505	3.75853e-08	1.60892e-06				Vitvi04g00890	Acyl-CoA synthetases (Acyl-activating enzyme 11)	3.03832	0.00385843	4.99328	1.79105e-08	-4.2846	3.06494e-67
		Vitvi05g00406	Unknown protein	0.921027	0.00246944	NA	0.921027	0.00148508	0.000434008	0.921027	NA	0.00103301				Vitvi04g00897	DJ-1 protein / protease					0.403551	0.006756
		Vitvi05g00408	BTB-POZ and math Domain 2 ATBPM2	0.730321	NA	0.00265351	0.730321	0.0332998	NA	0.730321	3.58281e-05	0.000765526				Vitvi04g00907	RNA recognition motif (RRM)-containing CCCH					0.595022	0.000501153
		Vitvi05g00409	MAPK (MPK16)	0.812358	0.00324261	0.0255631	0.812358	0.000234174	NA	0.812358	0.000139996	0.0177546				Vitvi04g00908	Glutathione transferase microsomal GSTMI	1.20299	4.38004e-17	0.970004	2.62222e-10	0.537315	0.000427295
		Vitvi05g00410	Endo-1,3;1,4-beta-D-glucanase precursor	0.923308	0.00478242	0.0179599	0.923308	0.0232484	NA							Vitvi04g00932	Receptor protein kinase	-2.91902	4.58601e-18	-0.74898	0.0199512	-1.40124	6.10145e-16
		Vitvi05g00412	Ribonucleotide reductase small subunit	0.701394	NA	0.0001636	0.701394	8.9597e-05	0.000406698	0.701394	NA	0.0130928				Vitvi04g00943	Amine oxidase	0.608756	0.00340141	0.884653	1.22653e-05	-0.328847	0.0471997
		Vitvi05g00413	Unknown protein	0.915565	3.93876e-07	2.93945e-06	0.915565	NA	0.00144632	0.915565	0.000469347	0.000531051				Vitvi04g00949	Nonsense-mediated mRNA decay NMD3	0.601614	0.000259934	0.571382	0.000267764	0.354347	0.0200115
		Vitvi05g00418	Pentatricopeptide (PPR) repeat-containing protein				0.713451	5.93558e-05	0.00248201	0.713451	0.00380931	0.00583979				Vitvi04g00953	Pre-mRNA-splicing factor 38B	0.35292	0.0135449	0.485639	0.00947568
		Vitvi05g00419	Serine incorporator 3	0.826652	NA	3.26658e-06				0.826652	0.0448344	0.0491093				Vitvi04g00962	Ribulose-phosphate 3-epimerase			-0.920309	0.00123041	-1.01569	0.00336948
		Vitvi05g00420	Hemolysin	0.904059	0.00312146	NA	0.904059	0.010085	0.0188075							Vitvi04g00972	Unknown protein					0.49562	0.00414486
		Vitvi05g00426	Copper-binding family protein	0.820887	0.00014771	0.00123023	0.820887	0.00649716	NA							Vitvi04g00980	Ribosomal protein S5 (RPS5B) 40S			-0.55157	0.011025
		Vitvi05g00435	Nuclear transcription factor Y subunit C-9	0.930413	0.000461108	NA										Vitvi04g00985	0	1.85467	0.0475812
		Vitvi05g00436	Carbohydrate kinase	0.766494	0.000462365	0.00840768	0.766494	2.56153e-05	NA	0.766494	0.000639944	NA				Vitvi04g01024	UDP-N-acetylglucosamine--peptide N-acetylglucosaminyltransferase SEC	-0.489103	7.98355e-05
		Vitvi05g00437	Unknown protein	0.951969	7.42319e-07	3.54008e-05	0.951969	3.3939e-06	0.0181283	0.951969	2.78221e-05	6.22184e-05				Vitvi04g01041	Unknown protein	0.834375	0.000171716
		Vitvi05g00439	Peroxiredoxin-5	0.90943	NA	3.57859e-07	0.90943	0.00117606	0.000242859	0.90943	NA	0.0037728				Vitvi04g01044	Armadillo/beta-catenin repeat protein / U-box domain-containing protein	2.94564	4.8665e-14	2.49901	2.11603e-16
		Vitvi05g00440	Zinc finger (C3HC4-type ring finger)	0.949151	3.59091e-08	NA	0.949151	4.60697e-07	0.000530393							Vitvi04g01045	Unknown protein	1.84356	7.37237e-05
		Vitvi05g00443	Substrate carrier, Mitochondrial	0.854693	2.13629e-09	NA				0.854693	0.0201253	NA				Vitvi04g01082	Violaxanthin de-epoxidase	-0.516919	0.0180102	-0.994727	0.000121677	0.554893	0.00670487
		Vitvi05g00451	Kinase associated protein phosphatase (KAPP)	0.893828	1.21467e-05	2.13572e-05	0.893828	0.000228231	NA	0.893828	0.00127968	0.00153111				Vitvi04g01095	Lectin phloem protein 2-like B1 PP2-B1	-3.43518	1.69119e-11	-2.33644	2.23835e-06	-2.88636	0.0016992
		Vitvi05g00453	Homeotic gene regulator	0.82257	NA	0.00611788	0.82257	NA	0.0011506	0.82257	4.23833e-07	NA				Vitvi04g01100	F-box protein PP2-B10 (Protein phloem protein 2-like B10)			0.569025	0.0355628	-0.538211	0.0456846
		Vitvi05g00455	Ribosomal protein S16 (RPS16C) 40S				0.752833	2.37911e-05	NA							Vitvi04g01103	F-box family protein	-0.740357	0.0475714			-0.952458	0.0136751
		Vitvi05g00458	ARMADILLO BTB Arabidopsis protein 1 ABAP1	0.846048	0.0014781	0.0130361	0.846048	0.00829253	0.0138056	0.846048	0.0117296	0.0255517				Vitvi04g01104	F-box protein PP2-B1 (Protein phloem protein 2-like B1)					-0.673591	0.0120064
		Vitvi05g00459	Leucine-rich repeat family protein							0.943883	NA	0.00067351				Vitvi04g01105	Lectin, phloem-specific	0.608986	0.000885075
		Vitvi05g00461	Unknown	0.827074	NA	9.68886e-08	0.827074	1.03963e-05	NA	0.827074	0.00477179	NA				Vitvi04g01109	No hit					0.328725	0.0443812
		Vitvi05g00462	Cyclin-T1-4	0.820068	7.44952e-05	0.000148647	0.820068	7.98308e-05	0.000467662	0.820068	0.0187005	0.00976398				Vitvi04g01124	Alpha-1,4-glucan-protein synthase	0.502385	0.0151625	0.349529	0.04273
		Vitvi05g00463	Acyl-CoA synthetase long-chain member 6	0.871346	0.00037674	0.000865594				0.871346	0.0354775	NA				Vitvi04g01126	Unknown protein	0.572374	0.0240279	1.00062	0.000386967	0.935318	6.94556e-08
		Vitvi05g00464	Chloride channel protein (CLC-d)	0.857304	6.99367e-06	2.44855e-05				0.857304	0.000482128	0.00234386				Vitvi04g01128	Pelota (PEL1)			0.413619	0.0115783
		Vitvi05g00468	Sugar transporter 13	0.788392	1.86779e-06	1.2952e-05				0.788392	0.000274442	0.00179892				Vitvi04g01142	ABC transporter I member 2	0.603906	0.00124721
		Vitvi05g00470	Transmembrane protein 49							0.960924	0.0239075	0.0264987				Vitvi04g01151	Auxin efflux carrier protein 8	-3.25837	2.64071e-18	1.78335	3.37731e-08	1.48252	2.73984e-06
		Vitvi05g00472	Lipoxygenase	0.939163	1.72434e-05	0.000174069	0.939163	0.00171252	0.00532416	0.939163	0.00563325	0.00598209				Vitvi04g01155	Unknown	-1.18361	3.43688e-07	-0.727391	0.000191264
		Vitvi05g00474	Photosystem I reaction center subunit II, chloroplast precursor	0.850603	0.000733505	0.0107069				0.850603	0.000104311	NA				Vitvi04g01156	Unknown protein	-1.29635	1.03067e-09	-1.52455	1.20458e-11	-0.984806	0.00587071
		Vitvi05g00475	Haloacid dehalogenase hydrolase	0.700662	2.44123e-06	NA	0.700662	0.000118268	0.000130885	0.700662	3.92777e-05	NA				Vitvi04g01158	Transmembrane protein FT27/PFT27	-0.371169	0.0427398	-0.426088	0.0204803	-0.314126	0.0449705
		Vitvi05g00478	S-receptor kinase	0.812763	6.65463e-07	5.12079e-06	0.812763	0.000213347	0.00491631	0.812763	0.000163774	0.00498664				Vitvi04g01160	Tyrosine specific protein phosphatase			-0.698115	0.047443	-1.67887	0.000458787
		Vitvi05g00483	Copper amine oxidase	0.790149	3.32313e-05	9.20842e-05				0.790149	0.000657086	0.00349543				Vitvi04g01161	Zinc finger (C2H2 type) family	1.18107	0.000336862	1.20284	3.33199e-18	0.571074	0.00408027
		Vitvi05g00484	S-receptor kinase	0.841672	2.13094e-07	1.16276e-06				0.841672	1.08988e-05	0.0001125				Vitvi04g01174	Regulator of ribonuclease activity a	-2.20424	5.52039e-26	-2.34682	6.06993e-29	-1.42653	3.94085e-15
		Vitvi05g00485	Copper amine oxidase	0.942707	8.37041e-14	NA	0.942707	2.9558e-11	NA	0.942707	4.73642e-06	NA				Vitvi04g01175	Isopentenyl diphosphate isomerase 2			-0.775091	3.64818e-06	-0.708406	1.17528e-08
		Vitvi05g00486	Heat shock protein 70	0.797712	0.00331997	0.00376501	0.797712	3.30978e-05	0.000867059	0.797712	2.84131e-05	0.00041366				Vitvi04g01182	EIF4-gamma/eIF5/eIF2-epsilon domain-containing protein	-0.345331	0.0218024
		Vitvi05g00490	5-nucleotidase surE	0.800059	5.63487e-05	0.00158176	0.800059	0.00342443	NA	0.800059	0.000272571	NA				Vitvi04g01183	5-amino-6-(5-phosphoribosylamino)uracil reductase	-0.485025	0.00663771
		Vitvi05g00492	WNK1 (with no lysine (K) 1)				0.7964	8.31678e-09	NA							Vitvi04g01184	Protein phosphatase 2C			-0.475907	0.0123339
		Vitvi05g00500	XS domain-containing protein	0.85701	1.06301e-05	NA				0.85701	4.24827e-07	7.18828e-06				Vitvi04g01189	Unknown protein			-0.767274	0.0251119	1.70013	2.48923e-08
		Vitvi05g00504	Ribosomal protein L18P/L5E	0.897256	0.046948	NA	0.897256	2.03467e-06	0.000683638	0.897256	8.09547e-07	0.000842808				Vitvi04g01190	Aspartyl protease family	-0.442335	0.0181754	-0.643759	5.51848e-05	-0.626353	1.47497e-06
		Vitvi05g00505	ferredoxin	0.747347	0.00075806	0.0064186				0.747347	0.000399152	0.00121751				Vitvi04g01191	Thioredoxin F-type 2 (Trx-F2)	0.557614	0.0310727	0.358362	0.0331231	0.53233	0.0383426
		Vitvi05g00506	Prefoldin KE2	0.752112	7.74542e-06	NA	0.752112	NA	0.000401839	0.752112	5.1062e-08	NA				Vitvi04g01192	KRR1 family protein	1.22735	1.01197e-05	0.615714	0.0301439
		Vitvi05g00508	P-P-bond-hydrolysis-driven protein transmembrane transporter	0.817335	0.00343532	0.011608	0.817335	0.00532231	0.00886464							Vitvi04g01193	Biotin carboxyl carrier protein 2 (BCCP2)	0.925237	2.10176e-07			0.536093	0.00395519
		Vitvi05g00513	LOI1 (lovastatin insensitive 1); binding	0.797831	0.000665338	NA	0.797831	NA	0.0319361							Vitvi04g01194	Unknown protein			0.465343	0.00994096	0.405546	0.0266781
		Vitvi05g00516	CDPK adapter protein 1				0.848269	3.37211e-06	0.000176023	0.848269	1.24081e-08	3.12455e-07				Vitvi04g01195	Phage shock protein A					0.668855	5.52199e-06
		Vitvi05g00518	Pentatricopeptide (PPR) repeat-containing protein	0.766819	2.10879e-08	NA	0.766819	0.000176178	NA	0.766819	6.88903e-06	NA				Vitvi04g01196	Protein translocase Tic20	0.809964	0.0071924
		Vitvi05g00522	MARD1 (mediator of ABA-regulated dormancy 1)				0.900681	NA	5.42081e-05							Vitvi04g01198	Calreticulin 3 (CRT3)	-1.37664	1.80967e-07			-3.47031	2.52247e-57
		Vitvi05g00523	GCN5 N-acetyltransferase (GNAT)	0.746832	2.67346e-06	6.18308e-05	0.746832	4.95199e-05	0.000247194	0.746832	0.000135128	0.00394736				Vitvi04g01199	Mitochondrial Acyl carrier protein 2			-0.75534	8.34678e-06
		Vitvi05g00524	GCN5 N-acetyltransferase (GNAT)	0.913359	6.55466e-07	6.29053e-06	0.913359	3.95675e-05	0.000666777	0.913359	0.000103029	0.000719441				Vitvi04g01202	No hit	-2.06195	5.60952e-10	-1.14047	0.00103924
		Vitvi05g00526	RNA pol II accessory factor Cdc73	0.879948	0.0494989	0.0431672	0.879948	3.53496e-07	NA	0.879948	5.9016e-05	0.000135081				Vitvi04g01205	Ribosomal protein L38 (RPL38B) 60S	0.408918	0.0471662			0.465614	0.0101906
		Vitvi05g00530	RNA helicase SDE3 (SDE3)	0.701892	0.000472587	0.00239527	0.701892	1.17869e-05	NA							Vitvi04g01206	Phospholipase A1	-1.07161	0.000247092	-0.724278	0.00718493	-0.644875	0.0339645
		Vitvi05g00539	Homocysteine S-methyltransferase 3	0.830789	1.5293e-05	NA										Vitvi04g01208	SET domain protein	0.661441	1.74176e-05
		Vitvi05g00540	MLK/Raf-related protein kinase 1	0.916702	8.70402e-05	NA	0.916702	NA	0.00670664	0.916702	8.60426e-08	NA				Vitvi04g01209	PRLI-interacting factor G-like protein			1.27756	1.44507e-10	0.799702	1.79954e-07
		Vitvi05g00542	Kinase interacting	0.800922	9.61211e-07	NA	0.800922	0.00383931	0.0010974	0.800922	0.000845712	NA				Vitvi04g01212	Proton gradient regulation 3	0.677207	0.0168216
		Vitvi05g00543	Ribosomal protein S3A (RPS3aA) 40S	0.780313	0.00513001	NA	0.780313	NA	1.54193e-05	0.780313	6.43745e-05	0.000228663				Vitvi04g01216	Lys Motif-Type Receptor-Like Kinase LYK4	0.877754	0.00245051	1.31773	6.48966e-11
		Vitvi05g00545	Stress-induced-phosphoprotein 1				0.753503	1.88274e-07	4.62859e-06							Vitvi04g01218	0					-2.15699	2.86507e-12
		Vitvi05g00548	Sulfate transporter 3.1 (AST12) (AtST1)	0.868876	0.000119995	0.00124257	0.868876	NA	0.000565501	0.868876	0.00150636	0.00261048				Vitvi04g01220	Calmodulin	1.36783	0.0275765	2.8757	4.77012e-10	-1.65775	2.60014e-06
		Vitvi05g00549	Calmodulin-binding region IQD19	0.844043	1.09688e-05	0.000156469	0.844043	3.23974e-05	NA	0.844043	0.000322403	0.000771319				Vitvi04g01221	PQ-loop repeat protein	-2.09494	2.36128e-06	-2.01088	6.88452e-16
		Vitvi05g00551	Zinc finger (C3HC4-type ring finger)	0.704907	0.0326531	NA	0.704907	0.000944722	0.0340418							Vitvi04g01222	Galacturonosyltransferase	1.83002	0.000695713	-2.0928	6.96814e-06
		Vitvi05g00553	Unknown protein	0.88926	0.00852327	0.0279131	0.88926	1.25661e-05	5.10209e-05							Vitvi04g01224	GNS1/SUR4 membrane protein			-1.776	5.62224e-12
		Vitvi05g00559	1,2-dihydroxy-3-keto-5-methylthiopentene dioxygenase 4				0.804055	1.85722e-09	NA							Vitvi04g01225	Unknown protein			-3.45121	1.83319e-33
		Vitvi05g00563	ELIP1 (early light-inducible protein)	0.835652	0.021002	0.0163276	0.835652	2.48884e-05	5.42516e-05							Vitvi04g01226	Pentatricopeptide (PPR) repeat-containing			0.636688	0.0238347
		Vitvi05g00565	Perakine reductase aldo/keto reductase	0.717912	1.63295e-13	NA				0.717912	0.00164682	NA				Vitvi04g01228	Unknown protein	-0.66427	0.00527572			-1.12564	6.43445e-06
		Vitvi05g00576	Sulfate adenylyltransferase 3	0.967076	4.66366e-05	NA	0.967076	0.000139156	0.00383974	0.967076	0.00524546	NA				Vitvi04g01230	Geranylgeranyl pyrophosphate synthetase 1, chloroplast precursor	1.56907	1.26098e-05	0.519151	0.0200598
		Vitvi05g00599	Calcium-transporting ATPase 13 ACA13	0.842361	1.3138e-05	0.000379495				0.842361	0.00836147	NA				Vitvi04g01235	Transporter-related					-0.776102	5.00923e-05
		Vitvi05g00600	Ca2+-ATPase 13 ACA13, plasma membrane	0.797946	9.2303e-06	0.000165167				0.797946	0.0179851	NA				Vitvi04g01236	RUB1 conjugating enzyme (RCE1)					0.361347	0.0139459
		Vitvi05g00606	MPBQ/MSBQ methyltransferase 1	0.858737	9.63815e-06	NA	0.858737	2.72037e-05	1.49694e-05	0.858737	0.00141688	0.0104491				Vitvi04g01237	Anthocyanidin 3-O-glucosyltransferase	9.45877	3.29031e-12	6.90596	8.53294e-20	10.0135	1.72966e-14
		Vitvi05g00614	GDP-mannose 3,5-epimerase 1	0.897905	6.86542e-09	1.0262e-07				0.897905	6.79391e-06	3.58255e-05				Vitvi04g01243	Minor allergen Alt a 7			0.739534	0.00231547	-0.956324	7.70586e-07
		Vitvi05g00616	Beta-ketoacyl-CoA synthase	0.750017	0.00801148	0.0303425	0.750017	NA	0.00991278	0.750017	0.0186249	0.0262405				Vitvi04g01247	Scarecrow-like			1.16472	4.80314e-07	0.531042	0.0136635
		Vitvi05g00618	CBL-interacting protein kinase 7 (CIPK7)	0.987263	3.53404e-08	NA	0.987263	5.66044e-05	NA	0.987263	0.000337134	NA				Vitvi04g01249	5-azacytidine resistance	0.492565	0.000576869	0.525912	0.0037351
		Vitvi05g00619	Pentatricopeptide (PPR) repeat-containing	0.839693	0.00107813	0.0306815				0.839693	6.63308e-05	NA				Vitvi04g01252	Indeterminate(ID)-domain 2			0.457749	0.02664
		Vitvi05g00620	Acylamino-acid-releasing enzyme	0.973749	0.000126427	0.00419507	0.973749	4.52859e-16	NA	0.973749	4.26397e-05	0.00141926				Vitvi04g01253	Unknown protein	-0.624492	0.0011966	-1.04642	0.00287365
		Vitvi05g00621	Metallothionein				0.730124	0.011065	0.0184625	0.730124	3.3018e-06	NA				Vitvi04g01256	SIN	0.613809	0.000264425	0.875286	9.21316e-05
		Vitvi05g00623	SYM10 protein				0.922807	4.59119e-10	1.93545e-06							Vitvi04g01257	Splicing factor U2AF 65 kDa subunit			0.467064	0.0160426
		Vitvi05g00624	Basic helix-loop-helix (bHLH) family	0.79529	7.64796e-06	0.00013367	0.79529	0.00669036	NA	0.79529	0.000103849	NA				Vitvi04g01258	Pentatricopeptide (PPR) repeat membrane-associated salt-inducible protein	0.587338	0.011122
		Vitvi05g00626	Unknown protein	0.827213	8.12009e-05	0.000485968				0.827213	0.000817566	0.00175089				Vitvi04g01260	Splicing factor 3B subunit 4	0.926858	5.64072e-07	0.606388	0.00928156
		Vitvi05g00627	ER degradation enhancer, mannosidase alpha-like 1	0.925858	0.0420882	0.0398005	0.925858	0.00198101	0.00813111	0.925858	1.31725e-07	4.52766e-05				Vitvi04g01261	Dimethylaniline monooxygenase, N-oxide-forming					1.34012	0.0011925
		Vitvi05g00629	No hit				0.748815	1.79752e-06	NA	0.748815	3.60878e-05	NA				Vitvi04g01262	Ovate family protein 7 OFP7	-2.79002	5.04947e-14
		Vitvi05g00632	Protein transport protein Sec23A	0.845595	1.58165e-10	NA				0.845595	0.000349893	NA				Vitvi04g01265	Unknown protein	-2.0054	1.65092e-13	-1.27536	3.75123e-07	-0.882386	0.000182492
		Vitvi05g00633	Magnesium transporter CorA-like family protein	0.914743	0.0275323	0.0216804	0.914743	0.0255767	0.00841893							Vitvi04g01266	Transcription initiation factor TFIIB	0.574837	0.00458874	0.699505	5.08038e-05	0.505744	0.00380958
		Vitvi05g00634	Zinc finger (C3HC4-type ring finger)	0.843664	0.000275758	0.00174429	0.843664	4.05832e-06	8.8049e-06	0.843664	0.0013269	0.00298505				Vitvi04g01268	Unknown protein			-0.611585	0.00956849
		Vitvi05g00638	DNA-directed RNA polymerase II subunit G	0.731728	NA	4.62191e-05										Vitvi04g01280	Succinate dehydrogenase flavoprotein subunit,precursor					-0.350679	0.00277245
		Vitvi05g00639	CRS1	0.783148	NA	1.19849e-06	0.783148	0.00500753	NA	0.783148	0.020238	NA				Vitvi04g01281	Scarecrow-like transcription factor 7 (SCL7)	-1.69612	1.8071e-06	-1.38109	0.000289165	-1.23497	0.000200051
		Vitvi05g00649	H1flk	0.847667	0.00731634	0.000505204	0.847667	0.000545498	0.000243577	0.847667	0.00277121	NA				Vitvi04g01285	No hit	1.05624	4.40227e-05			0.474833	0.00253908
		Vitvi05g00651	Membrane related protein CP5	0.789286	0.0203434	0.0208932	0.789286	0.0115663	0.0304142	0.789286	1.79693e-06	NA				Vitvi04g01287	SEC14 cytosolic factor, putative	1.22858	4.12647e-06	1.33161	0.00486672
		Vitvi05g00652	Seed specific protein Bn15D14A	0.932889	2.01363e-07	3.06278e-06	0.932889	0.0312142	0.0111134	0.932889	0.000229052	0.000168511				Vitvi04g01289	TVLP1			0.395037	0.0398199	0.552693	0.00414003
		Vitvi05g00654	N-carbamyl-L-amino acid amidohydrolase	0.778549	1.63146e-06	4.29413e-06	0.778549	0.000164471	NA	0.778549	7.18797e-05	0.000173606				Vitvi04g01296	Maf, septum formation protein	-0.638327	0.0146324
		Vitvi05g00661	CwfJ	0.758523	4.92979e-05	8.30773e-05	0.758523	2.57438e-05	8.79037e-05	0.758523	0.00052937	0.00162418				Vitvi04g01302	Sugar transporter ERD6-like 6	-0.632629	0.00491184
		Vitvi05g00666	Meprin and TRAFy domain-containing protein	0.787118	0.00138206	0.0143929				0.787118	NA	0.0047886				Vitvi04g01306	Unknown protein	2.1895	4.61759e-05
		Vitvi05g00670	Proteinase inhibitor 1 PPI3B2	0.85192	1.13158e-05	0.000273191	0.85192	0.00750974	0.033626	0.85192	0.00038275	0.00119806				Vitvi04g01311	Bg55	0.657358	0.0163157	0.474828	0.00816527
		Vitvi05g00676	Cellulose synthase CSLG2	0.900489	3.12646e-06	1.64954e-05	0.900489	0.0146763	NA	0.900489	0.00241669	0.00525699				Vitvi04g01313	Anaphase-promoting complex, subunit 10 / APC10					0.629089	0.0483732
		Vitvi05g00681	Cellulose synthase CSLG2				0.803878	0.00871292	0.00725062	0.803878	0.00688057	0.0102015				Vitvi04g01318	Aldose 1-epimerase			-0.483702	0.0463739	0.670856	0.000894154
		Vitvi05g00684	Ethylene receptor (ETR2)	0.766047	0.0168712	0.0100849				0.766047	0.00800233	0.0109232				Vitvi04g01319	Syntaxin 1B/2/3/4					-0.992869	0.0440693
		Vitvi05g00698	1-aminocyclopropane-1-carboxylate oxidase homolog 1	0.98279	NA	1.57297e-12	0.98279	NA	6.67337e-08	0.98279	1.29801e-05	NA				Vitvi04g01320	Nucleotidyltransferase			0.529241	0.00983101	-0.3489	0.0335538
		Vitvi05g00699	E8 protein	0.860021	0.00078573	0.000342941	0.860021	1.15527e-08	NA	0.860021	0.00713493	NA				Vitvi04g01322	Hydrolase, alpha/beta fold	-1.28505	3.71646e-06	-1.50436	5.60263e-06
		Vitvi05g00711	Basic helix-loop-helix ILR3	0.743571	0.000901629	NA	0.743571	0.000519027	4.4144e-05	0.743571	0.00126177	NA				Vitvi04g01323	Endoplasmatic reticulum retrieval protein 1B	-0.347246	0.0280985
		Vitvi05g00712	Electron transfer flavoprotein beta-subunit	0.828537	4.40687e-09	NA	0.828537	NA	9.73276e-05	0.828537	4.49932e-05	3.34865e-05				Vitvi04g01324	Inorganic pyrophosphatase	-1.38337	1.18426e-27			0.390081	0.0366958
		Vitvi05g00736	Phosphoenolpyruvate carboxylase kinase				0.88543	6.19391e-08	2.21871e-05							Vitvi04g01330	Unknown protein	1.85801	2.62417e-25	1.62049	8.24709e-21	1.1033	1.08016e-12
		Vitvi05g00737	Cryptochrome 2				0.92907	NA	9.25099e-15	0.92907	3.58337e-11	NA				Vitvi04g01334	1,4-beta-mannan endohydrolase	-1.11648	3.72175e-05	-1.48638	1.59013e-12
		Vitvi05g00739	Cofilin	0.909641	0.000121133	0.00155649	0.909641	0.000454243	0.00173926	0.909641	0.000861324	0.00508875				Vitvi04g01335	EMB2261 (embryo defective 2261)			0.934304	0.00780139	1.02793	0.005822
		Vitvi05g00755	Zinc finger (C3HC4-type ring finger)	0.96951	1.4059e-07	1.05609e-06	0.96951	3.9417e-06	5.90649e-05	0.96951	3.71922e-06	2.95022e-05				Vitvi04g01336	Phosphatidic acid phosphatase / PAP2	-0.680655	0.00174674	-0.571365	0.00100106
		Vitvi05g00759	Ankyrin	0.878047	0.000350114	0.0121308				0.878047	0.014227	0.0287113				Vitvi04g01339	S-adenosyl-L-methionine:salicylic acid carboxyl methyltransferase	2.65108	4.99443e-26			1.44411	0.00035641
		Vitvi05g00761	S-locus lectin protein kinase	0.813052	2.89342e-06	0.000186118	0.813052	NA	0.0303837	0.813052	6.7252e-05	0.00141835				Vitvi04g01358	R protein MLA10					-0.88066	0.000595376
		Vitvi05g00767	Casein kinase I delta	0.7268	NA	0.000104414										Vitvi04g01359	Thioredoxin domain-containing protein 9			-0.675751	0.013265
		Vitvi05g00771	COP1-interacting protein 7	0.91924	7.35279e-07	NA	0.91924	NA	1.40737e-06	0.91924	1.77977e-11	NA				Vitvi04g01363	Basic leucine-zipper 11 GBF6	-1.38528	0.0457152			-1.45037	0.0337895
		Vitvi05g00772	Protein phosphatase 2C	0.771531	1.25644e-06	1.56041e-05				0.771531	2.19621e-05	0.000181105				Vitvi04g01366	Papain cysteine proteinase			0.37971	0.0404024
		Vitvi05g00779	GLTP1 (glycolipid transfer protein 1)	0.74994	2.42531e-08	NA	0.74994	0.00137462	NA	0.74994	0.00651858	NA				Vitvi04g01368	Dehydrin 1b	1.25416	0.000111215
		Vitvi05g00781	HrBP1-1 PAP/fibrillin family	0.89013	0.0147486	0.0212542	0.89013	0.0343939	0.0233074	0.89013	0.0235558	0.0280773				Vitvi04g01369	Pentatricopeptide (PPR) repeat-containing			0.839507	0.00406689
		Vitvi05g00783	F-box family protein	0.830472	NA	9.53786e-08	0.830472	0.000230407	NA	0.830472	1.64754e-08	NA				Vitvi04g01371	Glycosyl transferase family 1 protein	0.89113	0.000383783	1.75552	1.61679e-06	1.07011	0.000224833
		Vitvi05g00784	Alcohol oxidase	0.822476	1.54433e-05	9.33985e-05	0.822476	0.0015406	0.00475566	0.822476	0.00394697	0.00990803				Vitvi04g01382	Epoxide hydrolase 2	1.98121	4.86386e-08	3.53133	3.08717e-14	0.743553	0.0267343
		Vitvi05g00785	Phosphate transporter 1	0.852132	NA	1.50416e-08	0.852132	NA	2.1048e-09	0.852132	4.56547e-06	NA				Vitvi04g01388	Dimethyladenosine transferase					1.14177	0.0115549
		Vitvi05g00795	Ribosomal protein L28, chloroplast (CL28) 50S	0.759694	3.41639e-05	0.000188838				0.759694	0.00449506	0.0152816				Vitvi04g01389	Beta-galactosidase	-2.65606	1.63447e-11	-3.08595	6.94695e-30	-3.14223	2.90059e-07
		Vitvi05g00800	Cyanate hydratase	0.785489	NA	0.000238208	0.785489	NA	0.00149397	0.785489	NA	0.000405327				Vitvi04g01390	Thioredoxin H	-0.795356	0.00605633			0.690516	0.00148318
		Vitvi05g00802	Peptide transporter protein 3	0.91376	2.29681e-08	NA	0.91376	2.47482e-08	7.26838e-07	0.91376	1.75801e-06	NA				Vitvi04g01391	RTE1 (reversion-to-ethylene sensitivity1)					0.593827	0.00360113
[truncated: 8,268 more rows]
