# Supplementary material for: Transcripts switched off at the stop of phloem unloading highlight the energy efficiency of sugar import in the ripening V. vinifera fruit
Source: Hortic Res. 2021 Sep 1;8:193. doi: 10.1038/s41438-021-00628-6 (PMC8408237; doi:10.1038/s41438-021-00628-6)
Supplement: Supplementary file 6 — Table S3. [file 41438_2021_628_MOESM6_ESM.xlsx]

## Sheet: TableS3
Table S3: Merged list of genes showing a co-expressed pattern. Col C-E: gene name as in CostV3 (Vitivi), V1 version (VIT), and NCBI annotation (LOC); Col F-G: genes identified with MasigPro and relative clusters, and genes identified in pairwise mode with Deseq2; Col H-P: level of genes expression as CPM in Syrah, MV032, and MV102; Col Q-S: absolute percentage variation in Syrah, MV032, and MV102…
		Vitvi	VIT	LOC	Time Significant G-P-S	Pairwise Significant (S/G)	Syrah_G (CPM)	Syrah_P (CPM)	Syrah_S (CPM)	MV032_G (CPM)	MV032_P (CPM)	MV032_S (CPM)	MV102_G (CPM)	MV102_P (CPM)	MV102_S (CPM)	ABS % variation Syrah	ABS % variation MV032	ABS % variation MV102	ABS difference Syrah	ABS difference MV032	ABS difference MV102	Position Syrah	Position MV032	Position MV102	Annotation COST V3	Annotation NCBI - RefSeq
		Vitvi05g01947	VIT_05s0049g00770	LOC100264738	yes Cluster B	yes	5380.38	973.961	376.441	8383.48	4043.28	3494.62	3723.52	2970.72	1842.66	93.0034	58.3154	50.5131	5003.94	4888.86	1880.87	1	4	9	no hit	early nodulin-75-like
		Vitvi04g00442	VIT_04s0008g05010	LOC100252479	yes Cluster B	yes	4387.49	720.108	240.656	6109.4	1680.43	420.486	4155.22	3598.54	1020.71	94.5149	93.1174	75.4356	4146.84	5688.92	3134.52	2	2	4	Unknown protein	uncharacterized LOC100252479
		Vitvi02g00310	VIT_02s0025g03390	LOC100233001	yes Cluster B	yes	4818.32	1336.18	813.809	4930.55	2487.41	1868.83	2942.88	2953.31	1870.55	83.1101	62.097	36.4382	4004.52	3061.72	1072.33	3	10	19	Aquaporin TMP-C	aquaporin-like
		Vitvi16g01800	VIT_16s0022g00960	LOC100232884		yes(disc)	8634.55	6627.26	5693.05	7353.17	7418.27	10133.8	6992.31	10436.3	11944.4	34.0667	37.8151	70.8215	2941.51	2780.61	4952.06	4	12	1	Invertase/pectin methylesterase inhibitor	ripening-related protein-like
		Vitvi13g00605	VIT_13s0019g04280	LOC100233002	yes Cluster B	yes	2773.43	970.76	462.147	5459.73	2660.74	1471.34	3667.4	3037.99	1308.87	83.3366	73.0511	64.3106	2311.29	3988.39	2358.53	5	5	5	Aquaporin PIP2B	aquaporin-like
		Vitvi02g01143	VIT_02s0033g01120	LOC100251016		yes	3157.06	1182.36	956.737	6175.02	2790.4	2548.94	4453.29	5218.9	2654.55	69.6953	58.7217	40.3914	2200.32	3626.08	1798.75	6	6	10	Dehydration-responsive protein	probable methyltransferase PMT20
		Vitvi06g01696	VIT_06s0004g04650	LOC100250087	yes Cluster A	yes	1028.77	1984.13	3219.06	481.893	1441.38	2108.11	958.462	1624.69	2256.92	212.905	337.464	135.473	2190.29	1626.22	1298.46	7	17	14	Metallothionein	metallothionein-like protein 1
		Vitvi18g00189	VIT_18s0001g01130	LOC100245385		yes	2812.32	1299.36	751.342	3339.63	1939.35	1706.24	2567.2	3062.02	1918.43	73.2839	48.9092	25.2714	2060.98	1633.39	648.766	8	16	34	Alpha-expansin 1 precursor	expansin-A11
		Vitvi19g01871	VIT_19s0014g02740	0	yes Cluster B	yes	2284.78	321.44	276.791	5135.66	2276.64	2121.64	3607.87	2720.52	1935.69	87.8854	58.688	46.3482	2007.99	3014.02	1672.18	9	11	11	Metallothionein	0
		Vitvi13g01760	VIT_13s0064g01260	LOC100855260	yes Cluster B	yes	2046.48	177.751	49.9761	3594.82	561.667	178.535	2697.5	2020.9	407.907	97.5579	95.0336	84.8783	1996.5	3416.28	2289.59	10	8	6	DNA-damage-repair/toleration protein (DRT100)	DNA-damage-repair/toleration protein DRT100-like
		Vitvi13g01686	VIT_13s0064g00460	LOC100258445	yes Cluster B	yes	2343.21	670.513	371.978	2676.65	615.373	730.296	1756.2	1168.48	687.659	84.1253	72.7161	60.844	1971.23	1946.36	1068.55	11	15	20	Unknown protein	uncharacterized LOC100258445
		Vitvi18g00691	VIT_18s0001g09460	LOC100257455	yes Cluster B	yes	2138.57	681.614	316.655	1457.45	431.403	181.114	510.54	376.402	208.465	85.1931	87.5732	59.1678	1821.91	1276.34	302.075	12	26	69	GASA5	peamaclein
		Vitvi13g00172	VIT_13s0067g02930	LOC100244917		yes(disc)	1940.81	414.481	160.723	1749.78	1133.38	4132.57	1427.55	3270.11	2748.55	91.7188	136.176	92.5367	1780.08	2382.78	1321	13	14	13	Expansin [Vitis labrusca x Vitis vinifera] EXPA8	expansin-like
		Vitvi19g00434	VIT_19s0177g00070	LOC104877307	yes Cluster A	yes	2292.85	3505.44	3960.68	1701.12	2547.96	3104.92	1737.14	1885.17	2143.9	72.7406	82.5228	23.4153	1667.83	1403.81	406.756	14	20	55	Polyubiquitin (UBQ14)	polyubiquitin
		Vitvi13g02054	VIT_13s0019g03920	LOC100261589		yes	1124.74	2030.82	2742.38	751.235	1650.26	1854.51	827.439	1166.71	1686.23	143.824	146.861	103.789	1617.64	1103.27	858.787	15	29	27	Elongation factor 1-alpha 1	elongation factor 1-alpha-like
		Vitvi05g00242	VIT_05s0020g00670	LOC100244176		yes	3947.78	2413.29	2411.29	3881.33	4344.38	2577.23	4112.57	4496.69	2861.23	38.9204	33.5992	30.4272	1536.49	1304.1	1251.34	16	25	15	S-adenosylmethionine synthetase 1 (SAM1)	S-adenosylmethionine synthetase 2
		Vitvi18g00740	VIT_18s0001g09990	LOC100241957		yes	1418.42	2046.48	2939.58	975.558	2089.71	4469.95	1042.54	1540.94	2234.37	107.242	358.194	114.32	1521.15	3494.39	1191.83	17	7	16	Cysteine protease CP1	low-temperature-induced cysteine proteinase
		Vitvi02g01408	VIT_02s0025g04330	LOC100232841	yes Cluster B		5332.24	3471.28	3894.98	13668.2	10038.6	7799.52	16082.3	16696	11879.6	26.9541	42.9368	26.1328	1437.26	5868.7	4202.77	18	1	2	Thaumatin VVTL1 [Vitis vinifera]	VVTL1
		Vitvi12g00405	VIT_12s0059g01060	LOC100251750	yes Cluster A	yes	581.214	1436.29	2000.49	515.774	590.852	1008.16	336.614	475.436	961.503	244.191	95.4649	185.639	1419.27	492.383	624.889	19	70	36	Hydroperoxide lyase (HPL1)	fatty acid hydroperoxide lyase
		Vitvi01g01476	VIT_01s0010g02030	LOC100242603	yes Cluster B		1784.19	560.692	413.525	6275.29	4625.75	3691.16	4890.84	4834.12	3976.61	76.8228	41.1795	18.6927	1370.66	2584.14	914.232	20	13	24	Gamma-thionin precursor	defensin Ec-AMP-D2
		Vitvi18g00056	VIT_18s0122g00850	LOC100232977	yes Cluster B	yes	1609.27	344.805	301.621	2034.68	672.186	570.338	1094.79	855.171	395.695	81.2572	71.9692	63.8567	1307.65	1464.35	699.098	21	19	33	Tonoplast monosaccharide transporter2	hexose transporter-like
		Vitvi19g02039	VIT_19s0090g01360	0		yes	1477.76	530.879	315.01	1377.64	704.998	464.228	1408.01	1541.3	1042.01	78.6832	66.3026	25.9946	1162.75	913.412	366.008	22	33	59	No hit	0
		Vitvi08g00853	VIT_08s0058g01210	LOC100261985		yes	1563.23	473.676	407.075	1418.15	168.292	83.9648	251.701	94.233	36.6175	73.9593	94.0793	85.452	1156.15	1334.19	215.083	23	21	101	Non-specific lipid transfer protein LTP1	non-specific lipid-transfer protein P5
		Vitvi05g00953	VIT_05s0051g00590	LOC100232902	yes Cluster B	yes	1142.74	72.0675	17.247	1604.9	384.317	391.82	1076.65	1052.3	338.061	98.4907	75.586	68.6007	1125.5	1213.08	738.591	24	27	31	Pectate lyase	probable pectate lyase 8
		Vitvi11g00076	VIT_11s0016g01070	LOC100244107		yes(disc)	2535.69	1501.77	1482	1731.38	2319.72	3294.65	1261.97	1667.34	2441.88	41.5545	90.2901	93.4965	1053.69	1563.27	1179.9	25	18	17	Cathepsin H	thiol protease aleurain-like
		Vitvi08g01038	VIT_08s0040g01890	LOC100233094	yes Cluster B	yes	1045.47	105.183	73.8314	1376.47	261.247	340.213	981.818	719.94	408.483	92.938	75.2838	58.3952	971.642	1036.26	573.335	26	31	42	Aquaporin PIP2;4	aquaporin-like
		Vitvi12g02137	VIT_12s0035g01900	LOC100233113		yes	1184.53	498.915	250.298	724.173	303.782	201.704	475.28	487.086	244.736	78.8694	72.1471	48.5069	934.232	522.47	230.544	27	63	91	Pectinesterase family	pectin methylesterase PME1
		Vitvi10g00591	VIT_10s0003g01360	LOC100248137	yes Cluster B		1325.58	459.074	429.23	2716.82	1814.85	1398.17	1033.6	945.487	1012.91	67.6196	48.5364	2.00177	896.355	1318.65	20.6904	28	24	1096	Cysteine protease	low-temperature-induced cysteine proteinase
		Vitvi06g01329	VIT_06s0061g00550	LOC100265471		yes(disc)	1946.68	1128.84	1070.27	3680.83	1969.43	5009.68	4351.7	7463.87	6398.69	45.0204	36.1018	47.039	876.402	1328.85	2046.99	29	22	8	Xyloglucan endotransglucosylase/hydrolase 32	probable xyloglucan endotransglucosylase/hydrolase protein 32
		Vitvi05g01948	VIT_05s0049g00780	LOC100244140	yes Cluster B		977.618	184.299	132.674	1439.19	629.585	655.667	677.662	578.239	412.02	86.4288	54.4418	39.1998	844.944	783.518	265.642	30	42	84	No hit	early nodulin-75-like
		Vitvi05g01933	VIT_05s0049g00550	LOC100240909	yes Cluster B		1323.26	445.691	503.456	671.022	615.718	289.31	402.302	371.15	346.791	61.9533	56.8851	13.7985	819.802	381.712	55.5117	31	89	479	ARM repeat protein-like protein	early nodulin-75-like
		Vitvi04g00465	VIT_04s0008g05220	LOC100254408	yes Cluster B	yes	1091.61	388.451	308.02	1114.8	723.816	466.233	847.131	611.765	517.515	71.7831	58.1779	38.9096	783.593	648.567	329.616	32	50	64	Cellulose synthase CESA1	weet
		Vitvi19g02040	VIT_19s0090g01370	LOC100253748		yes(disc)	1536.89	602.205	803.269	1955.85	2672.6	5286.58	446.418	843.731	1911.01	47.7341	170.297	328.075	733.621	3330.74	1464.59	33	9	12	No hit	glycine-rich protein DC7.1-like
		Vitvi08g01602	VIT_08s0007g04780	LOC100233004	yes Cluster B	yes	822.667	162.735	101.313	1271.64	410.933	698.078	569.902	466.959	367.682	87.6848	45.1043	35.4833	721.353	573.565	202.22	34	56	111	Aquaporin GAMMA-TIP	aquaporin-like
		Vitvi04g00880	VIT_04s0079g00690	LOC100232976		yes(disc)	2162.87	1757.75	1484.98	1434.25	439.178	322.949	910.402	1286.32	1203.33	31.3422	77.4831	32.1751	677.891	1111.3	292.923	35	28	73	Glutathione S-transferase 26 GSTF12	glutathione S-transferase
		Vitvi08g00135	VIT_08s0056g01570	LOC100248500	yes Cluster B	yes	1282.86	593.92	611.264	1379.71	1004.98	773.405	1470.7	1067.26	694.813	52.3514	43.9445	52.7562	671.595	606.307	775.885	36	54	30	5-methyltetrahydropteroyltriglutamate--homocysteine S-methyltransferase	5-methyltetrahydropteroyltriglutamate--homocysteine methyltransferase
		Vitvi05g01950	VIT_05s0049g00800	LOC100259740	yes Cluster B	yes	721.817	133.307	63.6244	1418.46	691.732	568.349	546.423	518.4	333.225	91.1855	59.9318	39.017	658.193	850.107	213.197	37	36	103	Unknown protein	early nodulin-75-like
		Vitvi15g01632	VIT_15s0046g01500	LOC100263709	yes Cluster A	yes	353.265	735.366	947.785	341.774	522.683	614.178	256.696	330.832	434.779	168.293	79.7032	69.3749	594.52	272.405	178.083	38	118	134	Translation initiation factor eIF-1A	eukaryotic translation initiation factor 1A
		Vitvi05g00129	VIT_05s0077g00950	LOC100267071	yes Cluster A	yes	770.398	974.645	1340.96	838.976	1238.29	1575.69	816.342	970.688	1061.45	74.06	87.8115	30.0246	570.557	736.718	245.104	39	44	86	ATP citrate lyase a-subunit	ATP-citrate synthase beta chain protein 2
		Vitvi05g00548	VIT_05s0020g03970	LOC100245945	yes Cluster B	yes	605.16	51.7033	45.3453	297.253	26.1865	13.9773	88.3566	84.3716	28.2928	92.5069	95.2979	67.9789	559.814	283.276	60.0639	40	113	434	Sulfate transporter 3.1 (AST12) (AtST1)	sulfate transporter 3.1
		Vitvi07g01627	VIT_07s0129g00490	LOC100242388		yes	715.966	243.155	174.55	570.719	270.596	151.756	414.076	245.958	127.473	75.6204	73.4098	69.2151	541.416	418.964	286.603	41	80	77	Hydrogenobyrinic acid a,c-diamide synthase	subtilisin-like protease SBT1.7
		Vitvi15g00703	VIT_15s0048g00500	LOC100252362		yes	79.2023	541.857	598.367	56.4921	74.1167	207.558	4.73101	14.804	14.7275	655.492	267.412	211.297	519.165	151.066	9.9965	42	237	1729	Pectinesterase family	probable pectinesterase/pectinesterase inhibitor 36
		Vitvi02g00187	VIT_02s0025g02140	LOC100251379		yes	856.777	432.798	338.641	686.478	450.632	415.591	637.655	486.38	470.794	60.4751	39.4604	26.1679	518.136	270.887	166.861	43	120	140	Heat shock protein 70	luminal-binding protein 5
		Vitvi01g01955	VIT_01s0011g04140	LOC100250808	yes Cluster A	yes	1030.84	1142.18	1546.14	1110.8	2040.66	2439.19	1554.68	1891.28	2481.76	49.9887	119.588	59.6311	515.304	1328.39	927.076	44	23	23	Octicosapeptide/Phox/Bem1p (PB1) domain-containing protein	RNA polymerase II degradation factor 1
		Vitvi05g01094	VIT_05s0029g00330	LOC100253872		yes	1997.05	1634.64	1481.75	1983.28	2008.46	1310.63	2097.46	1974.24	1217.17	25.803	33.9158	41.9693	515.3	672.644	880.288	45	48	26	Adenosylhomocysteinase (S-adenosyl-L-homocysteine hydrolase)	adenosylhomocysteinase-like
		Vitvi18g00590	VIT_18s0001g08250	LOC100247081	yes Cluster B	yes	574.585	80.9393	68.3739	725.586	179.898	118.154	557.071	322.616	185.58	88.1003	83.716	66.6865	506.211	607.432	371.491	46	53	58	Tubulin alpha-3 chain	tubulin alpha-2 chain-like
		Vitvi15g01110	VIT_15s0046g02420	LOC100240701	yes Cluster B	yes	826.78	360.314	322.027	615.915	229.088	114.313	563.435	342.824	108.395	61.0505	81.4402	80.7617	504.753	501.602	455.039	47	68	52	Aquaporin TMP-C	aquaporin PIP1;2
		Vitvi01g00907	VIT_01s0026g01460	LOC100246832	yes Cluster B	yes	620.296	117.272	117.19	139.504	66.2511	43.7961	217.202	173.549	83.5246	81.1074	68.6058	61.5451	503.106	95.7078	133.677	48	389	171	Thioredoxin H-type 2 (Trx-H-2)	thioredoxin H2
		Vitvi07g01351	VIT_00s0357g00100	LOC100244652	yes Cluster B	yes	575.92	96.0647	85.3162	1119.26	357.266	207.103	563.966	422.251	215.711	85.1861	81.4964	61.7511	490.604	912.157	348.255	49	34	62	Pollen Ole e 1 allergen and extensin	pollen-specific protein C13
		Vitvi12g01880	VIT_12s0034g01970	LOC100263489		yes	50.5149	265.409	535.797	342.47	1123.93	1022.36	79.9245	124.012	368.847	960.672	198.525	361.494	485.282	679.89	288.923	50	47	75	Cupin	13S globulin basic chain
		Vitvi09g00489	VIT_09s0002g05710	LOC100258352	yes Cluster A		585.249	1002.01	1048.97	94.374	298.274	230.276	232.186	268.385	266.18	79.2353	144.003	14.6408	463.723	135.902	33.994	51	265	767	ATP:ADP antiporter	plastidic ATP/ADP-transporter
		Vitvi17g00070	VIT_17s0000g00830	LOC100267921	yes Cluster B	yes	511.276	70.8802	48.4909	357.186	137.609	102.543	243.537	194.992	156.903	90.5157	71.2915	35.5734	462.786	254.643	86.6344	52	129	280	Nodulin MtN3 family	bidirectional sugar transporter SWEET14
		Vitvi15g00643	VIT_15s0021g02700	LOC100253046		yes(disc)	1014.97	413.261	554.312	1257.23	1593.47	6370.26	1417.25	2931.08	5454.57	45.3865	406.691	284.869	460.662	5113.03	4037.32	53	3	3	Beta-expansin (EXPB4)	putative expansin-B2
		Vitvi15g00424	VIT_15s0021g00220	LOC100259790	yes Cluster B	yes	588.013	156.298	135.476	1288.15	628.878	665.375	1001.13	946.781	647.273	76.9604	48.3464	35.3458	452.537	622.774	353.857	54	52	61	ABC transporter C member 15	putative ABC transporter C family member 15
		Vitvi03g00247	VIT_03s0038g03940	LOC100264011		yes	593.913	211.695	142.724	615.849	301.794	158.22	308.086	179.53	142.329	75.9688	74.3086	53.8021	451.189	457.629	165.757	55	71	143	Tonoplast monosaccharide transporter2	putative tonoplastic monosaccharide transporter
		Vitvi19g00280	VIT_19s0014g03400	LOC100241800	yes Cluster B	yes	590.263	165.296	144.337	655.756	358.417	229.342	672.844	690.182	393.716	75.5469	65.0262	41.4848	445.925	426.413	279.128	56	77	81	Receptor protein kinase	receptor-like protein kinase THESEUS 1
		Vitvi19g01879	VIT_19s0014g02880	LOC100264047		yes	344.917	634.274	786.606	427.03	806.285	1155.14	514.549	880.357	1014.27	128.056	170.505	97.119	441.688	728.106	499.725	57	45	48	Glycosyl hydrolase family 5 protein	uncharacterized LOC100264047
		Vitvi07g01723	VIT_07s0031g00350	LOC100243978		yes	216.136	548.428	656.238	130.617	249.841	207.605	373.492	534.513	530.884	203.622	58.9419	42.1408	440.102	76.9883	157.393	58	476	149	Caffeoyl-CoA O-methyltransferase 1	caffeoyl-CoA O-methyltransferase
		Vitvi18g00095	VIT_18s0122g01320	LOC100244516	yes Cluster A		190.358	471.396	629.524	141.375	267.592	262.496	210.745	259.941	267.829	230.706	85.6738	27.087	439.166	121.121	57.0844	59	298	467	Catalase 3	catalase isozyme 1
		Vitvi03g00217	VIT_03s0038g03570	LOC100265895	yes Cluster B	yes	625.691	115.494	193.843	1194.13	483.673	378.678	1034	910.599	317.381	69.0194	68.2885	69.3054	431.848	815.456	716.616	60	38	32	Monocopper oxidase SKS5 (SKU5 Similar 5)	L-ascorbate oxidase homolog
		Vitvi05g00020	VIT_05s0077g02140	0		yes	562.389	650.353	989.118	691.534	717.336	1114.98	530.02	818.919	985.24	75.8779	61.2332	85.8874	426.729	423.448	455.22	61	79	51	fatty acid multifunctional protein (MFP2)	0
		Vitvi12g02167	VIT_12s0035g02180	LOC100233057		yes	691.331	333.262	268.274	608.284	389.65	392.317	245.352	163.759	100.626	61.1946	35.5043	58.987	423.057	215.967	144.726	62	153	157	Endo-1,4-beta-glucanase	MLO-like protein 13
		Vitvi06g00803	VIT_06s0004g08150	LOC100253493		yes(disc)	511.913	898.035	934.183	550.942	725.899	252.888	437.463	405.527	313.572	82.4886	54.099	28.3204	422.27	298.054	123.891	63	109	186	Trans-cinnamate 4-monooxygenase	trans-cinnamate 4-monooxygenase-like
		Vitvi07g03077	VIT_00s0371g00050	LOC100854583		yes	526.641	261.472	116.987	200.473	76.3848	71.7487	31.5609	33.8419	22.5273	77.7861	64.2102	28.6228	409.654	128.724	9.03359	64	285	1815	Mannitol dehydrogenase	probable mannitol dehydrogenase
		Vitvi08g02189	VIT_08s0007g00130	LOC100259551		yes	459.808	123.692	55.143	542.421	327.358	238.62	391.553	164.158	175.163	88.0074	56.0083	55.2647	404.665	303.801	216.391	65	107	98	Heat shock protein 70	heat shock cognate 70 kDa protein 1-like
		Vitvi04g01633	VIT_04s0044g00710	LOC100253896	yes Cluster B	yes	1234.92	940.911	837.513	1541.37	1080.21	701.076	1493.88	1435.96	960.577	32.1806	54.5161	35.6993	397.403	840.295	533.307	66	37	44	UTP--glucose-1-phosphate uridylyltransferase	UTP--glucose-1-phosphate uridylyltransferase
		Vitvi19g00378	VIT_19s0014g04790	LOC100265876		yes	55.0304	247.751	435.673	9.27976	49.8255	93.476	33.1133	80.6133	147.686	691.694	907.31	346.001	380.642	84.1962	114.573	67	440	211	Organic cation/carnitine transporter4	organic cation/carnitine transporter 4
		Vitvi17g00534	VIT_17s0000g05580	LOC100248440		yes	511.938	177.681	133.567	307.564	143.797	40.1137	108.719	122.709	62.513	73.9095	86.9576	42.5006	378.371	267.45	46.2064	68	121	579	Isopiperitenol dehydrogenase	(-)-isopiperitenol/(-)-carveol dehydrogenase, mitochondrial
		Vitvi08g01805	VIT_08s0007g07320	LOC100855285	yes Cluster A	yes	534.429	774.282	909.174	468.187	654.109	647.62	434.966	693.619	653.144	70.1206	38.3251	50.1597	374.745	179.433	218.178	69	198	96	Unknown protein	uncharacterized LOC100855285
		Vitvi13g00027	VIT_13s0067g00550	LOC100248438	yes Cluster A	yes	278.935	362.86	649.24	353.746	430.383	593.711	160.799	170.721	383.324	132.757	67.8355	138.387	370.305	239.965	222.525	70	136	94	Clathrin, light polypeptide B	clathrin light chain 2
		Vitvi08g01787	VIT_08s0007g07120	LOC100262356		yes	139.529	354.144	509.729	108.596	227.741	281.951	92.566	71.6154	160.646	265.322	159.634	73.5473	370.2	173.356	68.0798	71	205	378	Kelch-like protein 18	F-box/kelch-repeat protein At2g44130
		Vitvi18g00008	VIT_18s0122g00120	LOC100242715		yes	441.037	80.295	71.5239	352.882	146.386	92.2439	349.546	149.323	77.7655	83.7828	73.8599	77.7525	369.513	260.638	271.781	72	124	82	Cellulose synthase CESA2	probable cellulose synthase A catalytic subunit 5 [UDP-forming]
		Vitvi03g00155	VIT_03s0038g02520	LOC100233027	yes Cluster B		433.666	139.402	69.7758	428.506	215.975	330.419	193.108	145.169	134.082	83.9103	22.8904	30.5664	363.891	98.0866	59.0263	73	376	444	Aquaporin PIP3	aquaporin PIP2;2
		Vitvi11g00272	VIT_11s0016g03210	LOC100233140	yes Cluster B		540.508	259.357	176.941	942.251	839.893	798.601	916.535	861.748	608.56	67.2639	15.2454	33.6022	363.567	143.65	307.976	74	247	68	NADP-dependent malic enzyme	malate dehydrogenase (NADP+)
		Vitvi18g01120	VIT_18s0001g14360	LOC100259087	yes Cluster B	yes	443.498	140.758	80.8497	336.916	174.982	65.0687	366.052	355.011	147.921	81.77	80.6869	59.5901	362.648	271.847	218.131	75	119	97	Tubulin beta-1 chain	tubulin beta-1 chain
		Vitvi19g02145	VIT_19s0015g02590	LOC100256345		yes	118.44	151.58	470.451	66.2592	93.7842	253.627	163.892	311.245	443.432	297.205	282.779	170.563	352.01	187.367	279.539	76	185	79	Glutathione S-transferase 25 GSTU25	probable glutathione S-transferase
		Vitvi17g00038	VIT_17s0000g00340	LOC100250896	yes Cluster A	yes	597.718	940.29	948.007	577.83	691.989	967.78	675.289	965.504	1203.51	58.6043	67.4853	78.2221	350.289	389.95	528.226	77	86	45	ATP-dependent Clp protease ATP-binding subunit (CD4B)	ATP-dependent Clp protease ATP-binding subunit ClpA homolog CD4B, chloroplastic
		Vitvi04g01668	VIT_04s0044g01110	LOC100232854	yes Cluster B		1434.11	786.42	1084.01	2348.14	2163.98	1335.64	2209.46	1732.47	1265.91	24.4126	43.1194	42.7048	350.102	1012.51	943.544	78	32	22	Alcohol dehydrogenase 6	alcohol dehydrogenase 2
		Vitvi07g01523	VIT_00s0415g00040	LOC100252003	yes Cluster A	yes	157.037	241.301	503.626	213.953	480.448	543.075	331.86	444.38	527.134	220.706	153.828	58.8421	346.59	329.121	195.274	79	100	119	Glycine-rich protein	glycine-rich domain-containing protein 1
		Vitvi11g00360	VIT_11s0016g04190	LOC100259389	yes Cluster B	yes	398.781	25.8095	54.4947	513.808	196.467	89.7022	244.114	96.3688	80.9907	86.3347	82.5417	66.8226	344.286	424.106	163.123	80	78	145	Extensin-like protein	leucine-rich repeat extensin-like protein 4
		Vitvi04g01174	VIT_04s0023g00590	LOC100263339		yes	437.097	125.465	97.2636	514.216	191.942	103.292	249.714	155.821	92.9344	77.7478	79.9128	62.7837	339.834	410.924	156.779	81	81	150	Regulator of ribonuclease activity a	regulator of ribonuclease-like protein 2
		Vitvi16g00713	VIT_16s0022g00670	LOC100256970		yes	350.886	23.5653	14.9382	11.8089	5.19299	0.62631	23.5988	7.12349	2.85217	95.7427	94.6963	87.9139	335.948	11.1825	20.7466	82	1897	1092	Vacuolar invertase 1, GIN1	beta-fructofuranosidase, soluble isoenzyme I
		Vitvi18g00937	VIT_18s0001g12240	LOC100248954		yes	714.927	946.497	1050.17	636.902	786.755	843.344	523.401	665.77	765.554	46.8917	32.4134	46.2651	335.241	206.442	242.152	83	164	87	Peptide chain release factor eRF subunit 1	eukaryotic peptide chain release factor subunit 1-3-like
		Vitvi13g01052	VIT_13s0073g00560	LOC100233131		yes(disc)	1096.95	718.377	763.587	1040.43	1298.97	1643.22	931.267	1329.24	1821.63	30.39	57.9376	95.6079	333.363	602.798	890.364	84	55	25	DnaJ homolog, subfamily A, member 2	dnaJ protein homolog
		Vitvi05g01366	VIT_05s0062g01320	LOC100266937	yes Cluster B	yes	468.568	146.455	139.435	595.916	432.286	261.352	464.199	393.744	197.94	70.2423	56.1428	57.3589	329.132	334.564	266.259	85	98	83	Chitinase	chitinase-like protein 2
		Vitvi18g00688	VIT_18s0001g09420	LOC100247199	yes Cluster A	yes	415.199	435.266	742.329	357.705	441.175	524.517	335.838	391.617	435.717	78.7886	46.6341	29.7402	327.13	166.812	99.8789	86	214	252	Progesterone 5-beta-reductase	3-oxo-Delta(4,5)-steroid 5-beta-reductase
		Vitvi04g02107	VIT_04s0023g01710	LOC100852628		yes	859.541	1106.69	1183.52	401.448	502.67	725.748	809.958	919.991	1197.57	37.6918	80.7827	47.8561	323.976	324.3	387.614	87	102	56	No hit	uncharacterized LOC100852628
		Vitvi05g01953	VIT_05s0049g00840	LOC100249526	yes Cluster B	yes	362.427	85.7343	41.5146	616.756	323.571	361.43	314.859	296.792	193.18	88.5454	41.3982	38.6455	320.912	255.326	121.679	88	127	194	No hit	early nodulin-75-like
		Vitvi18g00703	VIT_18s0001g09550	LOC100259050		yes	66.2431	148.037	381.067	0.85461	30.2732	39.8931	13.407	26.2285	48.0745	475.256	4567.99	258.578	314.824	39.0385	34.6675	89	882	747	Receptor kinase TRKe	probable LRR receptor-like serine/threonine-protein kinase At3g47570
		Vitvi18g01022	VIT_18s0001g13230	LOC100232901		yes	322.173	29.9871	11.3675	196.94	35.4415	1.64938	90.5828	48.5959	13.5879	96.4716	99.1625	84.9995	310.806	195.291	76.995	90	180	327	Beta-galactosidase BG1 [Vitis vinifera]	beta-galactosidase BG1-like
		Vitvi03g01228	VIT_03s0017g01690	LOC100256869	yes Cluster B		575.097	442.328	267.672	706.853	649.174	635.706	676.96	621.294	548.474	53.4562	10.0654	18.9798	307.425	71.1476	128.486	91	513	179	CIP1 (COP1-interacting protein 4)	myosin-11
		Vitvi03g00721	VIT_03s0088g00380	LOC100256600	yes Cluster B	yes	582.571	235.214	277.533	553.399	313.039	197.427	608.565	558.95	315.095	52.3607	64.3246	48.2232	305.038	355.972	293.47	92	91	72	Tubulin alpha	tubulin alpha chain
		Vitvi14g01977	VIT_14s0108g01020	LOC100244103		yes	296.745	1.7513	2.581	334.878	6.62798	1.59959	29.7082	10.6952	2.79623	99.1302	99.5223	90.5877	294.164	333.279	26.9119	93	99	901	Alpha-expansin 1 precursor	expansin-A10
		Vitvi06g00121	VIT_06s0004g01270	LOC100265625	yes Cluster B	yes	387.624	151.357	95.6155	487.751	234.778	230.279	393.057	318.657	213.525	75.3329	52.7876	45.6758	292.008	257.472	179.532	94	126	133	Callose synthase catalytic subunit	callose synthase 3
		Vitvi19g00237	VIT_19s0014g02870	LOC100258876		yes	172.539	333.724	464.093	249.755	477.499	813.989	329.603	565.727	738.559	168.979	225.915	124.076	291.554	564.234	408.957	95	58	54	Cellulase	uncharacterized LOC100258876
		Vitvi06g01313	VIT_06s0061g00410	LOC100251610	yes Cluster A	yes	745.143	960.533	1036.43	670.048	1292.34	1384.01	786.631	1098.2	1263.52	39.092	106.554	60.6237	291.291	713.965	476.884	96	46	49	ABC transporter F member 2	ABC transporter F family member 1
		Vitvi07g00097	VIT_07s0151g00430	LOC100852899	yes Cluster B		592.353	476.077	301.671	548.473	459.243	432.498	471.065	448.58	417.917	49.0724	21.145	11.2825	290.682	115.975	53.148	97	321	501	Kinase interacting family protein	protein NETWORKED 1D
		Vitvi05g01319	VIT_05s0062g00850	LOC100261667	yes Cluster B	yes	375.823	137.18	87.3256	252.423	122.201	118.16	222.565	203.38	159.984	76.7642	53.1898	28.1179	288.497	134.264	62.5806	98	271	421	Auxin-responsive protein	cytochrome b561 and DOMON domain-containing protein At3g25290
		Vitvi07g00181	VIT_07s0104g00540	LOC100254595	yes Cluster B		451.282	128.504	162.816	674.891	439.619	247.783	409.522	327.746	343.544	63.9215	63.2855	16.111	288.466	427.108	65.978	99	76	395	CYCP1;1; CYCP1;1	cyclin-P3-1
		Vitvi09g00006	VIT_09s0002g00130	LOC100265284		yes	428.385	171.472	141.846	673.565	223.682	175.515	448.457	372.389	233.979	66.8883	73.9423	47.8256	286.54	498.05	214.477	100	69	102	H(+)-ATPase AHA10 (autoinhibited H(+)-ATPase isoform 10)	ATPase 10, plasma membrane-type
		Vitvi18g02013	VIT_18s0041g00720	LOC100242471	yes Cluster A	yes	418.719	570.647	704.522	377.93	477.89	543.52	413.89	513.485	530.052	68.2566	43.815	28.066	285.803	165.59	116.163	101	215	205	No hit	eukaryotic peptide chain release factor subunit 1-3
		Vitvi05g00542	VIT_05s0020g03890	LOC100254535	yes Cluster B	yes	378.738	158.263	93.9944	301.084	115.325	143.851	175.068	157.905	131.501	75.1822	52.2222	24.8858	284.743	157.233	43.567	102	226	613	Kinase interacting	protein NETWORKED 1A
		Vitvi08g01217	VIT_08s0007g00540	LOC100232886		yes	567.648	396.228	283.466	776.346	318.617	334.887	501.091	461.855	307.795	50.0632	56.8637	38.5751	284.183	441.459	193.296	103	73	121	Haloacid dehalogenase hydrolase	ripening-related protein-like
		Vitvi04g00512	VIT_04s0008g05770	LOC100259329		yes	189.546	438.048	472.293	84.8265	276.3	588.614	75.1752	176.126	259.301	149.17	593.903	244.929	282.746	503.787	184.126	104	67	127	CBL-interacting protein kinase 25 (CIPK25)	CBL-interacting serine/threonine-protein kinase 25
		Vitvi18g00397	VIT_18s0001g05570	LOC100232961		yes	332.511	118.705	51.8222	62.978	33.3385	40.1801	70.794	54.5147	28.4953	84.4149	36.1998	59.749	280.689	22.7979	42.2987	105	1282	629	Hexose transporter HT2	hexose transporter HT2
		Vitvi01g02056	VIT_01s0127g00450	LOC100255079		yes	306.967	482.321	585.013	371.515	477.434	553.307	255.823	432.193	557.288	90.5782	48.9327	117.841	278.046	181.792	301.465	106	196	70	Iron sulfur cluster assembly protein 1	iron-sulfur cluster assembly protein 1
		Vitvi03g00539	VIT_03s0180g00010	LOC100252080	yes Cluster A	yes	526.249	658.363	802.197	675.766	892.416	1479.11	730.366	1025.9	1117.69	52.4369	118.879	53.0311	275.948	803.346	387.321	107	40	57	Cysteine proteinase	cysteine proteinase RD21A
		Vitvi13g00225	VIT_13s0067g03820	LOC100233078		yes(disc)	344.153	514.759	614.996	318.548	280.317	111.231	425.533	448.864	221.44	78.6986	65.0818	47.9619	270.843	207.317	204.094	108	162	109	Chalcone--flavonone isomerase (Chalcone isomerase)	chalcone isomerase
		Vitvi14g02439	VIT_14s0060g00280	LOC100259666	yes Cluster B	yes	367.769	168.074	97.4184	967.325	276.55	182.316	557.714	507.23	321.453	73.5109	81.1526	42.3624	270.35	785.01	236.261	109	41	89	RARE-cold-inducible 2B	hydrophobic protein LTI6A
		Vitvi02g00792	VIT_02s0012g02220	LOC100267763	yes Cluster A	yes	132.48	175.015	402.603	151.934	208.477	288.946	116.852	167.028	253.445	203.898	90.1787	116.893	270.123	137.012	136.593	110	263	167	Xyloglucan endotransglucosylase/hydrolase 30	probable xyloglucan endotransglucosylase/hydrolase protein 30
		Vitvi01g01981	VIT_01s0011g05180	LOC100853085	yes Cluster B	yes	279.876	42.3303	9.82391	158.107	9.77428	2.6621	79.4154	67.4336	18.0917	96.4899	98.3163	77.2189	270.052	155.445	61.3237	111	230	428	Bet v I allergen	MLP-like protein 34
		Vitvi07g00311	VIT_07s0005g00260	LOC100253698		yes(disc)	153.539	376.479	414.067	128.701	620.91	376.568	348.002	292.614	241.744	169.682	192.592	30.5336	260.528	247.867	106.258	112	132	233	Glutathione-conjugate transporter (MRP10)	ABC transporter C family member 4
		Vitvi03g00209	VIT_03s0038g03430	LOC100258952	yes Cluster B	yes	285.786	34.538	25.4342	278.991	113.426	40.8674	107.243	53.561	27.7807	91.1003	85.3517	74.0955	260.352	238.124	79.462	113	137	309	Beta-expansin (EXPL2)	expansin-like A2
		Vitvi06g01847	VIT_06s0009g02020	LOC100265052		yes	307.898	74.1193	48.3134	197.356	54.4079	41.8889	105.905	74.0994	40.577	84.3086	78.775	61.6855	259.584	155.467	65.3281	114	229	402	Tubulin beta-4 chain	tubulin beta-4 chain
		Vitvi03g00310	VIT_03s0038g04700	LOC100245184	yes Cluster B	yes	346.413	94.8749	86.8484	258.312	203.854	161.56	241.188	198.017	120.267	74.9292	37.4555	50.1355	259.565	96.7523	120.921	115	381	195	Isoflavone reductase	isoflavone reductase-like protein 6
		Vitvi02g00416	VIT_02s0025g04550	LOC100266705		yes	293.232	90.6107	35.7545	184.62	7.06881	1.1659	14.7162	13.1197	5.16839	87.8067	99.3685	64.8795	257.477	183.454	9.54778	116	191	1780	Glucose-methanol-choline (GMC) oxidoreductase	protein HOTHEAD
		Vitvi09g01397	VIT_09s0054g00890	LOC100261512	yes Cluster B		549.508	291.608	295.353	408.161	319.255	375.317	453.762	462.46	360.16	46.2515	8.04694	20.628	254.156	32.8445	93.6021	117	1001	267	V-type H+-transporting ATPase subunit A	V-type proton ATPase catalytic subunit A
		Vitvi06g01389	VIT_06s0061g01120	LOC100248193		yes	379.512	157.638	125.621	490.651	283.369	168.327	347.774	230.8	142.191	66.8994	65.6932	59.1138	253.891	322.324	205.582	118	103	107	UDP-D-apiose/UDP-D-xylose synthase	UDP-D-apiose/UDP-D-xylose synthase 2
		Vitvi05g01108	VIT_05s0029g00420	LOC100241904	yes Cluster B	yes	397.498	106.132	144.092	1279.73	612.792	233.246	1080.27	653.373	249.658	63.7502	81.7738	76.8894	253.406	1046.48	830.614	119	30	28	Nucleotide sugar epimerase	UDP-glucuronate 4-epimerase 6
		Vitvi13g00343	VIT_13s0019g02180	LOC100265103		yes	359.036	248.855	107.809	316.411	111.157	50.9934	267.515	208.564	107.34	69.9727	83.8838	59.875	251.227	265.417	160.175	120	122	147	Tropinone reductase	tropinone reductase homolog At5g06060
		Vitvi05g00759	VIT_05s0049g01180	LOC100263157		yes	321.597	108.192	71.4774	278.642	127.614	95.974	224.777	170.385	101.407	77.7742	65.5565	54.8854	250.12	182.668	123.37	121	193	188	Ankyrin	probable methyltransferase PMT3
		Vitvi19g00436	VIT_19s0177g00100	LOC100245122		yes	281.571	319.825	530.502	315.403	436.598	478.015	306.672	408.457	508.351	88.408	51.5568	65.7639	248.931	162.612	201.679	122	218	114	Translation initiation factor eIF-1	protein translation factor SUI1 homolog
		Vitvi17g00061	VIT_17s0000g00710	LOC100247409		yes	278.774	60.8572	30.125	154.423	40.0412	21.5041	80.0006	39.2156	13.5685	89.1938	86.0746	83.0395	248.649	132.919	66.4321	123	274	391	DNA-binding protein	uncharacterized LOC100247409
		Vitvi18g01628	VIT_18s0072g00370	LOC100255463		yes	351.404	132.878	105.556	381.528	135.756	99.2527	215.087	104.891	109.443	69.9616	73.9855	49.1171	245.848	282.275	105.645	124	114	234	Cellulose synthase CESA2	cellulose synthase A catalytic subunit 2 [UDP-forming]
		Vitvi14g01032	VIT_14s0006g02020	LOC100246750		yes	259.73	332.13	503.769	256.092	347.84	431.3	317.57	354.96	393.461	93.959	68.4158	23.8975	244.04	175.207	75.8913	125	201	332	NADH dehydrogenase (ubiquinone) Fe-S protein 1	NADH dehydrogenase [ubiquinone] iron-sulfur protein 1, mitochondrial
		Vitvi05g00092	VIT_05s0077g01260	LOC100267152		yes	207.708	447.379	449.841	51.7964	41.9637	79.9815	57.8182	64.6824	76.1872	116.573	54.4152	31.7703	242.133	28.1851	18.369	126	1114	1182	Acyl-activating enzyme 7	acetate/butyrate--CoA ligase AAE7, peroxisomal
		Vitvi09g00018	VIT_09s0002g00330	LOC100232847	yes Cluster B	yes	257.851	18.9885	24.9579	580.221	144.301	68.3091	365.974	168.839	49.0289	90.3208	88.227	86.6032	232.893	511.911	316.945	127	64	66	Pectinesterase PME1	pectinesterase 3
		Vitvi07g01893	VIT_07s0031g02200	LOC100245595		yes(disc)	265.298	51.3487	32.6163	192.278	127.884	341.973	108.514	132.023	168.401	87.7058	77.8539	55.1885	232.682	149.696	59.8872	128	238	437	Auxin efflux carrier	protein PIN-LIKES 7
		Vitvi18g02819	VIT_18s0001g14790	LOC100264374		yes	242.946	48.9432	10.5441	383.951	9.01654	0.347359	23.2695	18.8969	5.17855	95.6599	99.9095	77.7453	232.402	383.604	18.091	129	88	1192	Lipase 3 (EXL3) family II extracellular	uncharacterized LOC100264374
		Vitvi08g01520	VIT_08s0007g03960	LOC100242642	yes Cluster B		1313.31	1063.5	1081.46	1726.48	1757.67	1190.86	1750.6	1551.76	1182.08	17.6537	31.0235	32.4753	231.848	535.613	568.512	130	62	43	Phosphopyruvate hydratase.	bifunctional enolase 2/transcriptional activator-like
		Vitvi11g00835	VIT_11s0037g01210	LOC100248411	yes Cluster B	yes	277.291	101.945	47.3994	353.383	88.0472	27.0257	134.302	117.787	59.4641	82.9062	92.3523	55.7235	229.891	326.357	74.8376	131	101	338	Eceriferum 1 (CER1 protein) Sterol desaturase	[Cuticle metabolism] CER3like - Aliphatic wax
		Vitvi18g00167	VIT_18s0001g00860	LOC100264310	yes Cluster A	yes	205.635	315.341	435.484	229.119	365.068	427.168	317.928	350.347	402.807	111.775	86.4395	26.6974	229.849	198.049	84.8785	132	175	289	DNA-directed RNA polymerase II subunit A	DNA-directed RNA polymerase II subunit 1
		Vitvi06g01700	VIT_06s0004g04730	LOC100260322		yes	188.805	287.341	417.998	174.051	374.107	511.233	183.141	307.663	475.5	121.391	193.727	159.637	229.193	337.182	292.359	133	97	74	CAX interacting protein 4	CAX-interacting protein 4
		Vitvi12g00721	VIT_12s0057g01020	LOC100242544	yes Cluster B	yes	236.869	8.91094	9.47144	264.221	89.9714	16.4669	46.3932	21.8526	3.40704	96.0014	93.7678	92.6562	227.397	247.755	42.9862	134	133	620	fasciclin-like arabinogalactan protein FLA2	fasciclin-like arabinogalactan protein 2
		Vitvi14g01358	VIT_14s0083g01160	LOC100263436	yes Cluster B	yes	302.303	89.3903	74.9262	355.074	162.798	135.837	283.215	182.401	99.5091	75.2149	61.7441	64.8644	227.377	219.237	183.706	135	152	128	COBRA protein	protein COBRA
		Vitvi04g00103	VIT_04s0008g01210	LOC100259521		yes	323.415	108.982	96.0967	656.637	445.887	412.134	390.876	415.965	282.949	70.2868	37.2356	27.6114	227.318	244.503	107.926	136	135	227	Delta-8 sphingolipid desaturase	acyl-lipid (9-3)-desaturase
		Vitvi11g00581	VIT_11s0118g00560	LOC100251745		yes	76.6443	220.454	303.725	50.1315	141.829	222.116	121.788	210.99	332.889	296.278	343.066	173.335	227.08	171.984	211.102	137	209	104	Nodulin	protein NUCLEAR FUSION DEFECTIVE 4
		Vitvi07g01796	VIT_07s0031g01180	LOC100264630	yes Cluster B	yes	359.345	185.819	137.738	341.401	210.746	201.386	359.724	248.552	261.033	61.6698	41.0119	27.4352	221.607	140.015	98.691	138	256	253	Armadillo helical	uncharacterized LOC100264630
		Vitvi08g01287	VIT_08s0007g01450	LOC100254537		yes	393.874	218.421	174.298	329.693	157.966	94.9962	133.786	95.516	74.1052	55.7476	71.1865	44.609	219.575	234.697	59.6803	139	141	438	IMP dehydrogenase	uncharacterized LOC100254537
		Vitvi02g00125	VIT_02s0025g01380	LOC100259874		yes	232.968	30.2949	13.893	248.088	26.1793	20.9399	88.4225	52.2421	30.8406	94.0365	91.5595	65.1213	219.075	227.148	57.5818	140	146	460	Endo-1,4-beta-glucanase	endoglucanase 6-like
		Vitvi19g00591	VIT_19s0090g01470	LOC100258895	yes Cluster B	yes	236.871	38.2921	20.1017	107.716	53.5011	22.7811	52.0481	44.2221	24.1295	91.5137	78.8508	53.6399	216.77	84.9349	27.9186	141	436	882	Protease inhibitor/seed storage/lipid transfer protein (LTP)	putative lipid-transfer protein DIR1
		Vitvi17g00161	VIT_17s0000g01920	LOC100268010	yes Cluster A	yes	166.597	404.342	382.244	100.628	181.797	158.895	133.979	156.465	171.22	129.443	57.903	27.7958	215.647	58.2667	37.2406	142	622	701	Nuclear transcription factor, X-box binding 1	NF-X1-type zinc finger protein NFXL1
		Vitvi13g00255	VIT_13s0019g00330	LOC100233003	yes Cluster B	yes	245.287	47.8597	31.675	236.618	17.9722	12.0427	145.699	86.873	43.234	87.0866	94.9105	70.3265	213.612	224.575	102.465	143	147	240	Aquaporin TIP1;3	aquaporin-like
		Vitvi17g00759	VIT_17s0000g07850	LOC100243284	yes Cluster B	yes	279.745	109.872	68.3151	257.493	82.5894	47.7894	180.282	137.259	79.3988	75.5795	81.4405	55.9585	211.43	209.703	100.883	144	159	247	Nucleobase-ascorbate transporter 6 (NAT6)	nucleobase-ascorbate transporter 6
		Vitvi01g00561	VIT_01s0011g06540	LOC100249044	yes Cluster B		526.671	366.672	318.036	478.851	404.441	426.989	452.946	435.605	410.659	39.614	10.8306	9.3361	208.636	51.8625	42.2875	145	690	630	Endomembrane protein 70	transmembrane 9 superfamily member 2
		Vitvi09g00177	VIT_09s0002g02120	LOC100265181		yes	241.326	51.1572	33.1963	196.413	71.7748	19.0294	113.769	58.2386	31.5331	86.2442	90.3116	72.2833	208.129	177.384	82.236	146	199	294	Beta-galactosidase	beta-galactosidase 1
		Vitvi14g03099	VIT_14s0108g01590	LOC100264653		yes	411.519	200.257	204.495	282.8	189.586	162.896	294.777	226.045	166.702	50.3071	42.3989	43.4481	207.023	119.904	128.075	147	307	180	UDP-glucose 6-dehydrogenase	UDP-glucose 6-dehydrogenase-like
		Vitvi06g00041	VIT_06s0004g00360	LOC100251826		yes	165.127	249.219	371.535	217.907	259.661	300.495	134.713	118.142	211.471	124.999	37.9002	56.9784	206.408	82.5873	76.7575	148	445	329	Ribosomal protein L4/L1 (RPL4A) 60S	60S ribosomal protein L4
		Vitvi07g01934	VIT_07s0031g02630	LOC100266331		yes	138.35	257.744	343.774	148.762	174.928	253.558	186.557	268.238	390.616	148.481	70.4452	109.382	205.424	104.796	204.059	149	353	110	Aldehyde dehydrogenase	aldehyde dehydrogenase family 3 member H1
		Vitvi08g02232	VIT_08s0007g01630	LOC100258042	yes Cluster B	yes	237.982	48.2413	38.5083	316.335	98.5541	88.3123	178.035	112.065	66.0974	83.8188	72.0827	62.8739	199.474	228.023	111.938	150	145	218	Tubulin beta-2 chain	tubulin beta-2 chain
		Vitvi10g00564	VIT_10s0003g01070	LOC100258410		yes	200.275	10.222	1.19691	53.3897	4.47067	0.303812	41.2715	5.92267	0.569196	99.4024	99.431	98.6208	199.078	53.0859	40.7023	151	678	657	Unknown protein	protein trichome birefringence-like 38
		Vitvi06g01594	VIT_06s0004g00960	LOC100255325		yes	153.293	260.072	351.418	2.27785	9.13435	57.9299	29.4365	65.0966	72.9369	129.246	2443.19	147.777	198.125	55.6521	43.5004	152	649	614	Unknown	transmembrane protein 45A-like
		Vitvi03g00344	VIT_03s0063g02450	LOC100853178	yes Cluster B	yes	485.507	339.909	287.992	451.768	338.915	354.755	448.817	429.525	367.55	40.6823	21.474	18.107	197.515	97.0126	81.2674	153	379	299	Coatomer subunit gamma	coatomer subunit gamma-2
		Vitvi15g01031	VIT_15s0046g01510	LOC100241455		yes	176.802	318.437	373.579	124.3	295.209	286.619	200.015	259.271	401.269	111.298	130.587	100.619	196.777	162.319	201.254	154	219	115	BTB/POZ domain-containing protein	BTB/POZ domain-containing protein POB1
		Vitvi07g01690	VIT_07s0031g00050	LOC100261257		yes	923.98	621.181	727.454	1010.8	950.842	665.784	796.845	789.565	479.596	21.2694	34.1332	39.8131	196.525	345.02	317.249	155	94	65	Cysteine proteinase	cysteine proteinase COT44
		Vitvi11g01435	VIT_11s0016g05190	LOC100247325		yes(disc)	320.76	431.634	514.807	281.744	521.594	372.845	468.867	434.641	331.096	60.4959	32.3349	29.3838	194.047	91.1014	137.771	156	404	165	Phosphate translocator-related	probable sugar phosphate/phosphate translocator At5g25400
		Vitvi05g00149	VIT_05s0077g00690	LOC100244839		yes	360.092	270.09	553.491	231.03	280.9	636.851	185.906	271.803	360.457	53.708	175.657	93.8928	193.398	405.821	174.552	157	82	135	Galactokinase (GAL1)	galactokinase
		Vitvi05g01703	VIT_05s0094g01590	LOC100250782	yes Cluster B	yes	216.632	76.4226	24.0042	182.435	100.692	59.4895	117.189	75.3255	53.9767	88.9193	67.3914	53.9405	192.627	122.945	63.2124	158	295	414	Kelch repeat-containing F-box protein	F-box/kelch-repeat protein SKIP20
		Vitvi07g00024	VIT_07s0141g00730	LOC100247613		yes	154.874	178.484	346.052	125.017	221.672	297.029	134.198	191.158	212.089	123.44	137.591	58.0414	191.177	172.012	77.8906	159	208	319	Histone H1	histone H1
		Vitvi08g01546	VIT_08s0007g04230	LOC100240792	yes Cluster B	yes	255.909	162.843	66.1427	253.919	144.092	101.864	280.46	231.738	72.5875	74.1539	59.8834	74.1184	189.767	152.055	207.873	160	234	106	Unknown protein	uncharacterized LOC100240792
		Vitvi10g00601	VIT_10s0003g01430	LOC100261772		yes	251.784	376.654	440.253	356.314	398.602	748.013	311.045	602.521	599.936	74.8536	109.931	92.8778	188.469	391.699	288.892	161	85	76	MEE62 (maternal effect embryo arrest 62)	probable LRR receptor-like serine/threonine-protein kinase At2g24230
		Vitvi18g00395	VIT_18s0001g05530	LOC100266093		yes	383.383	160.318	195.173	458.958	195.807	69.8753	231.499	171.44	119.74	49.0919	84.7752	48.2763	188.21	389.083	111.759	162	87	220	Annexin 1 (ANN1)	annexin D1-like
		Vitvi18g01133	VIT_18s0001g14500	LOC100267648		yes	395.202	227.312	215.224	324.443	294.628	209.597	461.167	284.804	228.279	45.5406	35.3979	50.4998	179.977	114.846	232.888	163	325	90	SHD (shepherd)	endoplasmin homolog
		Vitvi08g01620	VIT_08s0007g05000	LOC100245243		yes(disc)	114.22	322.17	292.348	209.973	60.9437	95.6757	203.593	701.318	367.338	155.953	54.4343	80.4277	178.129	114.297	163.745	164	326	144	S-adenosylmethionine synthetase	S-adenosylmethionine synthetase 3
		Vitvi10g01029	VIT_10s0003g05450	LOC100245607		yes(disc)	21.126	177.071	198.067	15.9478	740.642	314.007	390.392	224.074	175.276	837.546	1868.97	55.1026	176.94	298.059	215.116	165	108	100	Reticuline oxidase precursor	berberine bridge enzyme-like 21
		Vitvi07g00302	VIT_07s0005g00180	LOC100243553	yes Cluster A	yes	171.282	297.775	347.467	106.052	136.425	153.912	123.375	166.18	185.416	102.863	45.1289	50.2871	176.185	47.8601	62.0416	166	746	424	TOC159 (translocon outer membrane complex 159)	translocase of chloroplast 159, chloroplastic
		Vitvi06g01591	VIT_06s0004g00870	LOC100265618		yes	266.942	342.021	441.546	270.211	377.33	543.451	256.315	342.127	342.143	65.4092	101.121	33.4852	174.604	273.24	85.8276	167	117	285	Unknown protein	hypothetical protein
		Vitvi18g00414	VIT_18s0001g05800	LOC100262559		yes	335.069	185.722	161.38	336.502	190.077	167.032	249.997	206.457	172.831	51.8369	50.3621	30.8666	173.689	169.469	77.1654	168	212	325	Dehydration-responsive protein	probable pectin methyltransferase QUA2
		Vitvi01g02061	VIT_01s0127g00590	0	yes Cluster A	yes	351.937	537.153	522.458	236.929	311.655	398.064	358.441	660.413	984.734	48.4521	68.0096	174.727	170.521	161.134	626.293	169	221	35	Protein disulfide isomerase	0
		Vitvi08g00878	0	LOC100261909		yes	267.899	94.7877	98.0458	292.294	142.335	93.9063	196.731	160.941	94.5258	63.4019	67.8726	51.9517	169.853	198.387	102.205	170	174	243	0	#N/A
		Vitvi06g00051	VIT_06s0004g00480	LOC100260286	yes Cluster B	yes	447.504	265.453	277.678	469.775	331.167	334.025	382.146	332.75	303.228	37.9498	28.8968	20.6512	169.827	135.75	78.9178	171	267	313	Tubulin alpha	tubulin alpha-3 chain
		Vitvi14g01665	VIT_14s0066g00250	LOC100267902	yes Cluster B	yes	194.362	43.7068	24.6106	1050.76	466.08	151.918	725.875	665.957	263.01	87.3378	85.5421	63.7665	169.752	898.843	462.865	172	35	50	Lipase GDSL	GDSL esterase/lipase At5g14450
		Vitvi18g00336	VIT_18s0001g04160	LOC100262554	yes Cluster B		282.413	265.701	112.736	259.395	193.182	166.392	266.392	234.707	231.393	60.0811	35.8539	13.138	169.677	93.0034	34.9986	173	398	738	Translation initiation factor eIF-5	eukaryotic translation initiation factor 5
		Vitvi15g00735	VIT_15s0048g00830	LOC100255815		yes	9.56525	71.4984	176.136	2.88362	17.813	45.2123	7.58934	29.1011	40.5514	1741.41	1467.9	434.32	166.57	42.3287	32.9621	174	825	783	LOB domain-containing 18 (Asymmetric leaves 2-like protein 20)	LOB domain-containing protein 18
		Vitvi14g01796	VIT_14s0066g01550	LOC100259296	yes Cluster A	yes	194.964	294.456	360.286	172.267	206.178	293.316	186.474	260.251	303.305	84.7963	70.2683	62.6528	165.322	121.049	116.831	175	299	203	Aldehyde dehydrogenase 1 precursor	aldehyde dehydrogenase family 2 member B7, mitochondrial
		Vitvi13g00033	VIT_13s0067g00660	LOC100258692		yes	276.293	246.672	112.59	364.43	170.091	141.16	264.569	295.175	171.709	59.2499	61.2656	35.0987	163.703	223.27	92.8602	176	150	268	Steroid 23-alpha-hydroxylase	cytochrome P450 90A1
		Vitvi11g00723	VIT_11s0037g00490	LOC100260481		yes	297.271	419.514	460.837	353.628	433.849	543.015	417.757	481.365	529.377	55.0225	53.5554	26.7191	163.566	189.387	111.621	177	183	222	Translation initiation factor eIF-4F	eukaryotic translation initiation factor
		Vitvi18g00163	VIT_18s0001g00810	LOC100254003	yes Cluster B	yes	212.171	62.6805	49.5611	201.449	75.7202	80.7372	112.508	101.371	64.9461	76.6409	59.9218	42.2742	162.61	120.712	47.5619	178	301	561	24-methylenesterol C-methyltransferase 2	24-methylenesterol C-methyltransferase 2
		Vitvi04g01330	VIT_04s0023g02110	LOC100259904		yes	59.9362	173.173	222.245	41.9816	129.377	132.374	82.8748	112.033	177.914	270.802	215.315	114.678	162.309	90.3927	95.0392	179	406	264	Unknown protein	uncharacterized LOC100259904
		Vitvi18g01678	VIT_18s0072g01010	LOC100267567	yes Cluster A	yes	76.8207	237.575	239.009	39.6302	90.6777	141.665	56.3707	96.4784	113.878	211.126	257.467	102.016	162.189	102.035	57.507	180	360	462	Peptide chain release factor eRF subunit 1	eukaryotic peptide chain release factor subunit 1-3
		Vitvi11g00692	VIT_11s0037g00130	LOC100251960	yes Cluster A	yes	280.15	462.776	441.682	215.309	479.23	554.815	266.475	357.134	507.817	57.659	157.683	90.5682	161.532	339.505	241.342	181	96	88	fip1 motif-containing protein	FIP1[V]-like protein
		Vitvi14g01568	VIT_14s0171g00100	LOC100252646	yes Cluster A	yes	13.0404	88.7906	173.245	8.80454	26.7772	67.2602	8.33317	16.1869	42.0831	1228.52	663.926	405.007	160.204	58.4556	33.7499	182	621	769	Blue (type 1) copper domain	mavicyanin
		Vitvi02g00080	VIT_02s0025g00900	LOC100241717		yes	196.712	215.4	353.399	186.194	243.042	277.998	207.468	239.887	286.864	79.6533	49.3051	38.2687	156.687	91.8034	79.3954	183	401	310	6-phosphogluconate dehydrogenase	6-phosphogluconate dehydrogenase, decarboxylating 1, chloroplastic
		Vitvi07g02247	VIT_07s0005g02230	LOC100243560		yes	263.957	156.569	107.508	231.315	196.078	95.4197	277.848	207.71	82.5239	59.2705	58.7491	70.2989	156.448	135.896	195.324	184	266	118	S-adenosylmethionine synthetase 1 (SAM1)	S-adenosylmethionine synthetase 5
		Vitvi18g01977	VIT_18s0041g00420	LOC100247827		yes	153.341	252.253	309.589	96.4165	158.527	203.025	89.2322	102.644	168.21	101.895	110.571	88.5084	156.247	106.609	78.978	185	347	312	Patellin-5	patellin-3
		Vitvi13g01731	VIT_13s0064g00890	LOC100256811		yes	289.456	126.019	133.476	250.918	209.204	121.933	162.476	86.2588	87.6464	53.8874	51.4052	46.0557	155.981	128.985	74.8293	186	283	339	Cellulose synthase CESA3	cellulose synthase A catalytic subunit 3 [UDP-forming]
		Vitvi11g01243	VIT_11s0052g00970	LOC100246245		yes	243.768	133.819	87.9747	197.132	116.432	76.6659	179.658	126.12	65.581	63.9104	61.1094	63.4967	155.793	120.466	114.077	187	303	214	AAA-type ATPase	AAA-ATPase At5g57480
		Vitvi06g00570	VIT_06s0004g05880	LOC100250222		yes	120.034	170.875	275.625	131.625	160.403	231.677	96.5303	117.548	176.004	129.622	76.0123	82.3303	155.591	100.051	79.4736	188	371	308	ABI3-interacting protein 3 [Callitropsis nootkatensis]	chromatin modification-related protein eaf-1
		Vitvi01g01805	VIT_01s0150g00460	LOC100232906	yes Cluster B		157.179	6.51325	3.2483	48.4733	19.6206	7.46059	19.4903	17.4705	12.0065	97.9334	84.6089	38.3976	153.931	41.0127	7.48379	189	846	2002	Xyloglucan endotransglucosylase/hydrolase precursor	probable xyloglucan endotransglucosylase/hydrolase protein B
		Vitvi01g00714	VIT_01s0127g00470	LOC100260266		yes	9.14788	30.5466	163.072	7.73464	4.52772	20.8625	12.7274	44.425	75.4642	1682.62	169.728	492.925	153.924	13.1278	62.7368	190	1757	420	Galactinol synthase	galactinol synthase 1
		Vitvi06g00599	VIT_06s0004g06150	LOC100260337		yes	94.4357	123.6	247.817	132.814	180.795	267.18	77.0079	93.3455	155.162	162.419	101.168	101.488	153.382	134.365	78.1536	191	270	318	C2 domain-containing protein	formin-like protein 14
		Vitvi16g01858	VIT_16s0100g00290	LOC100257330		yes(disc)	52.0977	189.463	204.835	156.362	182.432	45.321	95.5196	133.762	53.8652	293.176	71.0154	43.6083	152.738	111.041	41.6545	192	334	640	L-idonate dehydrogenase	L-idonate 5-dehydrogenase
		Vitvi08g01817	VIT_08s0007g07450	LOC100245287	yes Cluster A	yes	139.013	335.34	291.706	118.245	253.736	301.133	166.068	222.642	308.548	109.841	154.67	85.7962	152.693	182.888	142.48	193	192	160	Splicing factor YT521-B	uncharacterized LOC100245287
		Vitvi14g01555	VIT_14s0068g02150	LOC100267013		yes(disc)	28.8326	170.49	179.758	18.2399	65.9467	33.7173	52.1413	44.3287	38.9991	523.455	84.8547	25.2049	150.926	15.4774	13.1422	194	1607	1473	Kelch repeat-containing F-box family protein	F-box/kelch-repeat protein At3g27150
		Vitvi18g02391	VIT_18s0089g00920	LOC100241327	yes Cluster B	yes	202.472	92.4241	51.7806	321.473	221.117	252.092	378.751	386.169	301.472	74.4258	21.5823	20.4036	150.692	69.3811	77.2786	195	525	322	RNA binding motif protein 38	RNA-binding protein 24
		Vitvi04g00199	VIT_04s0008g02320	LOC100242255	yes Cluster B		412.078	320.919	262.507	322.623	249.529	274.541	322.242	292.334	264.518	36.2968	14.9034	17.913	149.571	48.0819	57.7232	196	744	457	Coatomer subunit beta	coatomer subunit beta-1-like
		Vitvi16g01857	0	LOC100232980		yes(disc)	64.1499	200.805	213.635	215.18	242.616	63.7685	116.199	160.715	67.1031	233.025	70.3651	42.2514	149.485	151.412	49.0957	197	236	542	0	L-idonate dehydrogenase
		Vitvi18g00181	VIT_18s0001g01060	LOC100267702		yes(disc)	78.8775	314.313	227.596	63.6387	50.8165	25.6471	86.4639	61.647	44.4079	188.543	59.6988	48.6399	148.718	37.9916	42.056	198	902	633	Zinc finger (C3HC4-type ring finger)	E3 ubiquitin-protein ligase ATL23
		Vitvi01g00033	VIT_01s0011g00370	LOC100257592		yes	211.53	95.1583	63.7838	229.419	160.259	132.737	173.545	198.426	128.312	69.8464	42.142	26.0641	147.746	96.6815	45.2329	199	382	591	SP1L2 (SPIRAL2)	protein SPIRAL1-like 1
		Vitvi08g00950	VIT_08s0040g00870	LOC100248184		yes	124.275	241.672	271.97	98.0992	221.242	229.98	152.044	179.021	236.352	118.844	134.437	55.4494	147.694	131.881	84.3077	200	276	290	BZIP transcription factor BZIP28	bZIP transcription factor 17
		Vitvi12g00355	VIT_12s0059g00490	LOC100263637	yes Cluster B	yes	175.685	39.7252	28.5675	59.3806	20.196	4.38874	75.1154	62.3911	30.7374	83.7394	92.6091	59.0797	147.118	54.9919	44.378	201	656	601	Unknown	uncharacterized LOC100263637
		Vitvi14g01264	VIT_14s0083g00320	LOC100241301	yes Cluster B	yes	203.74	142.841	56.7879	86.5851	29.9982	17.6126	70.3943	45.9288	43.8262	72.1272	79.6586	37.7419	146.952	68.9725	26.5681	202	529	907	Cinnamoyl-CoA reductase	cinnamoyl-CoA reductase-like SNL6
		Vitvi10g00400	VIT_00s0301g00100	LOC100243458		yes	11.8145	137.645	157.116	4.74383	17.1068	51.5072	11.7671	63.9964	70.2855	1229.86	985.773	497.304	145.301	46.7634	58.5184	203	757	451	BFN1 (bifunctional nuclease I)	endonuclease 1
		Vitvi03g00292	VIT_03s0038g04450	LOC100257329		yes	161.97	34.846	17.0482	123.01	38.3916	55.4714	50.1798	57.8939	29.2137	89.4745	54.9049	41.7819	144.922	67.5384	20.9661	204	542	1081	Basic leucine-zipper 11 GBF6	bZIP transcription factor 44
		Vitvi12g00753	VIT_12s0057g01310	LOC100266500		yes	186.763	52.0815	42.4144	196.321	88.5794	51.2614	150.95	80.9526	40.8684	77.2898	73.889	72.9259	144.349	145.06	110.082	205	243	226	SUB1 (short under blue light 1)	uncharacterized LOC100266500
		Vitvi11g01220	VIT_11s0052g00730	LOC100244508		yes	112.229	223.801	256.428	122.017	174.35	252.629	124.687	171.141	177.568	128.487	107.044	42.4107	144.199	130.612	52.8807	206	278	505	Adagio protein 1	adagio protein 1
		Vitvi14g01307	VIT_14s0083g00740	LOC100258371		yes	337.246	331.23	479.555	542.682	533.43	978.36	366.294	545.091	612.283	42.1974	80.2823	67.1563	142.309	435.678	245.989	207	75	85	Amino acid permease	probable sodium-coupled neutral amino acid transporter 6
		Vitvi12g01813	VIT_12s0034g01140	LOC100248011	yes Cluster B	yes	149.261	10.7048	6.98366	172.193	56.1971	0.330618	37.1602	15.0495	4.18329	95.3212	99.808	88.7426	142.277	171.862	32.9769	208	210	781	Plastocyanin domain-containing protein	basic blue protein
		Vitvi06g00643	VIT_06s0004g06610	LOC100251977		yes	308.321	196.047	166.377	453.255	281.037	215.852	257.518	271.896	209.876	46.0378	52.3774	18.5007	141.944	237.403	47.6427	209	138	559	Peptidyl-prolyl cis-trans isomerase ROC7 (rotamase CYP 7)	peptidyl-prolyl cis-trans isomerase CYP20-1
		Vitvi07g00538	VIT_07s0005g02710	LOC100255480		yes	206.932	84.8973	65.2733	479.448	222.152	168.1	407.332	379.423	212.592	68.4567	64.9389	47.8086	141.659	311.349	194.74	210	105	120	Unknown protein	uncharacterized LOC100255480
		Vitvi19g00150	VIT_19s0014g01800	LOC100264043		yes	28.9031	72.9384	170.19	42.1585	172.986	436.307	60.3344	142.644	245.37	488.827	934.92	306.683	141.286	394.148	185.036	211	84	126	Homogentisate 1,2-dioxygenase	homogentisate 1,2-dioxygenase
		Vitvi06g00169	VIT_06s0004g01640	LOC100244929	yes Cluster A		32.3598	102.302	173.237	17.0759	18.0297	19.5667	11.7048	21.9645	23.5399	435.348	14.5865	101.113	140.878	2.49078	11.8351	212	2891	1572	UDP-glucoronosyl and UDP-glucosyl transferase	UDP-glycosyltransferase 92A1-like
		Vitvi04g02147	VIT_04s0023g03170	LOC100264358	yes Cluster B	yes	256.015	84.3866	115.867	328.172	144.088	165.165	199.814	143.848	101.339	54.7423	49.6713	49.2834	140.149	163.007	98.4752	213	217	255	GDP-D-mannose-4,6-dehydratase (MUR1)	GDP-mannose 4,6 dehydratase 1
		Vitvi02g00073	VIT_02s0025g00820	LOC100253481		yes(disc)	223.356	111.153	84.2711	170.445	166.725	394.761	148.319	160.854	228.087	62.2705	131.606	53.7814	139.085	224.316	79.7681	214	148	306	Cation/hydrogen exchanger (CHX18)	cation/H(+) antiporter 18
		Vitvi13g00738	VIT_13s0074g00390	LOC100245465		yes	205.327	91.0636	67.423	191.774	19.4672	7.5019	29.5662	21.9946	12.8326	67.1631	96.0882	56.5971	137.904	184.272	16.7336	215	190	1258	CYP77A2	cytochrome P450 77A2
		Vitvi06g00779	VIT_06s0004g07870	LOC100250106		yes	79.3154	131.86	216.827	69.7829	166.303	146.449	147.201	188.936	328.543	173.374	109.864	123.194	137.512	76.6665	181.342	216	478	131	CBL-interacting protein kinase 16	CBL-interacting protein kinase 10
		Vitvi17g01598	VIT_17s0000g10430	LOC100233024	yes Cluster B		2877.84	2406.08	2740.41	2362.91	2255.55	1858.8	3159.05	3133.32	2639.23	4.77541	21.3343	16.4548	137.429	504.109	519.814	217	66	46	Glyceraldehyde-3-phosphate dehydrogenase, cytosolic 3	glyceraldehyde-3-phosphate dehydrogenase, cytosolic
		Vitvi02g00561	VIT_00s0229g00060	LOC100243751		yes	149.636	242.043	286.902	260.964	345.115	388.517	227.084	316.73	334.492	91.7334	48.8778	47.2986	137.266	127.553	107.408	218	288	229	Nodulin MtN21 family	WAT1-related protein At5g47470
		Vitvi01g00161	VIT_01s0011g02040	LOC100242352	yes Cluster A	yes	157.154	275.292	293.995	138.47	202.781	231.785	153.927	160.981	194.021	87.0752	67.3898	26.0472	136.842	93.3148	40.0938	219	397	664	Splicing factor 3A subunit 1	probable splicing factor 3A subunit 1
		Vitvi06g01033	VIT_06s0009g01320	LOC100251280	yes Cluster B	yes	162.694	29.6137	26.0127	156.196	58.1359	81.4473	121.038	95.7922	61.0282	84.0113	47.8556	49.5792	136.682	74.7484	60.0095	220	488	435	L-ascorbate oxidase	L-ascorbate oxidase
		Vitvi16g02074	VIT_16s0098g01290	LOC100267516		yes	184.782	48.7153	48.9478	211.245	69.3505	56.1109	144.715	75.8668	44.044	73.5105	73.438	69.5649	135.834	155.134	100.671	221	231	250	Major Facilitator Superfamily protein	molybdate-anion transporter
		Vitvi19g00025	VIT_19s0014g00290	LOC100260586		yes	284.753	175.703	149.101	258.013	230.039	185.659	231.768	187.01	138.05	47.6384	28.0427	40.4361	135.652	72.3537	93.7179	222	501	266	UDP-glucose 4,6-dehydratase	trifunctional UDP-glucose 4,6-dehydratase/UDP-4-keto-6-deoxy-D-glucose 3,5-epimerase/UDP-4-keto-L-rhamnose-reductase RHM1
		Vitvi04g00066	VIT_04s0008g00820	LOC100259454		yes	182.703	233.461	317.508	181.121	246.779	322.569	208.214	178.739	277.195	73.7832	78.0955	33.13	134.805	141.448	68.9814	223	252	371	KH domain-containing protein	far upstream element-binding protein 2
		Vitvi03g00475	VIT_03s0063g00860	LOC100264100	yes Cluster B	yes	147.159	27.9189	12.3759	359.8	204.751	155.529	360.904	301.056	194.948	91.5901	56.7733	45.9835	134.783	204.27	165.957	224	166	141	Serine carboxypeptidase	putative serine carboxypeptidase-like 23
		Vitvi17g01251	VIT_17s0053g00990	LOC100261426	yes Cluster B	yes	135.936	6.85238	1.75468	460.751	42.7471	23.4494	248.599	125.956	29.0615	98.7092	94.9106	88.3099	134.181	437.301	219.538	225	74	95	Alpha-expansin 1 precursor	expansin-like
		Vitvi02g01640	VIT_02s0033g01390	LOC100252878		yes	10.0909	116.623	144.178	4.9679	65.1902	45.2314	40.4199	45.2178	68.5055	1328.8	810.473	69.4846	134.087	40.2635	28.0856	226	861	879	unknown	ubiquinol oxidase 2, mitochondrial
		Vitvi04g00533	VIT_04s0008g06000	LOC100252609	yes Cluster B	yes	234.421	47.6192	100.376	268.34	170.768	148.753	194.616	182.481	99.024	57.1813	44.5656	49.1183	134.045	119.587	95.5923	227	308	263	Ethylene-responsive transcription factor ERF003	protein PPLZ02
		Vitvi08g00895	VIT_08s0040g00270	LOC100243186	yes Cluster A	yes	237.813	348.658	371.391	196.121	205.18	264.312	177.014	210.86	217.066	56.1692	34.7696	22.6264	133.578	68.1906	40.0519	228	535	666	Splicing factor 3b, subunit 1	splicing factor 3B subunit 1
		Vitvi04g00047	VIT_04s0008g00610	LOC100247549	yes Cluster A	yes	17.0652	83.3624	150.618	22.6147	36.6152	74.9187	14.7907	30.5137	84.7975	782.606	231.282	473.315	133.553	52.3039	70.0068	229	686	364	Zinc finger (CCCH-type) family protein	zinc finger CCCH domain-containing protein 23
		Vitvi18g00964	VIT_18s0001g12510	LOC100254078	yes Cluster B	yes	174.299	56.6868	40.8227	195.769	71.7487	75.139	149.45	99.982	74.068	76.579	61.6186	50.4397	133.477	120.63	75.3823	230	302	336	5' nucleotidase	5'-nucleotidase domain-containing protein 4
		Vitvi01g00142	VIT_01s0011g01820	LOC100261052		yes	227.807	295.96	361.135	173.039	232.01	272.936	135.455	164.246	192.148	58.5264	57.7315	41.8537	133.327	99.8978	56.6929	231	372	469	Ribosomal protein L27 (RPL27C) 60S	60S ribosomal protein L27-3
		Vitvi12g00456	VIT_12s0059g01590	LOC100260207		yes	142.051	41.1225	9.49337	114.809	6.70444	2.01063	18.8816	10.0344	4.24087	93.3169	98.2487	77.5397	132.557	112.798	14.6407	232	331	1382	Lipase GDSL	GDSL esterase/lipase At2g04570
		Vitvi10g02332	VIT_00s1306g00010	LOC100854548	yes Cluster B	yes	163.731	41.6566	32.0621	94.1635	57.4219	50.8758	105.203	85.398	71.9273	80.4178	45.9708	31.63	131.669	43.2877	33.2758	233	809	778	COP1-interacting protein 7	uncharacterized LOC100854548
		Vitvi14g00412	VIT_14s0030g01600	LOC100253879		yes	69.6209	129.274	199.88	75.8226	121.223	194.146	87.1949	124.041	140.743	187.098	156.053	61.4124	130.259	118.324	53.5485	234	312	495	DNA-binding storekeeper protein	probable transcription factor At3g04930
		Vitvi13g00226	VIT_13s0067g03840	LOC100253636	yes Cluster A		201.327	235.22	330.876	239.44	342.092	333.599	166.798	160.524	242.667	64.3473	39.3246	45.4857	129.549	94.1589	75.869	235	393	333	Lung seven transmembrane receptor	protein GPR107
		Vitvi03g00598	VIT_03s0091g00420	LOC100252521	yes Cluster B	yes	137.622	6.87675	8.22863	207.228	37.7436	11.527	43.019	21.2197	14.9457	94.0208	94.4375	65.258	129.393	195.701	28.0733	236	177	880	No hit	classical arabinogalactan protein 9
		Vitvi03g00139	VIT_03s0038g02340	LOC100264024		yes	432.115	562.943	560.707	384.412	498.466	702.13	414.93	425.902	543.894	29.7588	82.6501	31.0808	128.592	317.717	128.963	237	104	178	HECT ubiquitin-protein ligase 3 (KAKTUS protein)	E3 ubiquitin-protein ligase UPL3
		Vitvi07g00351	VIT_07s0005g00730	LOC100245304	yes Cluster B	yes	138.579	14.2343	10.6203	132.403	8.80321	1.26465	52.8947	33.5694	6.89181	92.3363	99.0448	86.9707	127.958	131.138	46.0029	238	277	581	Pectinesterase family	pectinesterase
		Vitvi06g01718	VIT_06s0004g05380	LOC100248386	yes Cluster B	yes	130.558	5.32494	2.75619	241.892	19.5985	10.3851	12.3979	6.63347	2.34946	97.8889	95.7067	81.0495	127.801	231.507	10.0484	239	144	1725	Tropinone reductase	tropinone reductase homolog At5g06060
		Vitvi14g00178	VIT_14s0060g02260	LOC100259757		yes	230.385	328.996	357.64	197.883	349.962	353.441	211.401	279.24	358.224	55.2357	78.6114	69.4526	127.255	155.559	146.823	240	228	155	Proteasome 26S AAA-ATPase subunit (RPT5a)	26S protease regulatory subunit 6A homolog A-like
		Vitvi19g02014	VIT_19s0090g00430	LOC100248645	yes Cluster B	yes	187.295	93.7161	60.287	247.102	215.875	158.456	130.572	131.536	105.5	67.8117	35.8742	19.2012	127.008	88.6457	25.0713	241	417	951	Ubiquitin-like 5 UBL5	ubiquitin-like protein 5
		Vitvi04g00268	VIT_04s0008g03060	LOC100254299		yes	153.499	249.038	279.326	137.108	206.407	266.029	155.932	172.352	234.718	81.9722	94.0289	50.5256	125.827	128.921	78.7857	242	284	315	Transducin protein	DDB1- and CUL4-associated factor homolog 1
		Vitvi17g00218	VIT_17s0000g02480	LOC100264572	yes Cluster B	yes	202.372	148.552	76.8612	269.023	138.708	130.869	141.032	144.936	87.9549	62.0199	51.3538	37.6347	125.511	138.153	53.077	243	261	503	Calcium-binding protein	calcium-binding allergen Ole e 8-like
		Vitvi13g00623	VIT_13s0019g04470	LOC100241094		yes	239.587	161.761	114.656	410.468	218.017	155.366	326.789	317.022	239.596	52.1444	62.149	26.682	124.931	255.102	87.1939	244	128	277	Adenosine kinase 2	adenosine kinase 2
		Vitvi01g00343	VIT_01s0011g04210	LOC100266454		yes	69.0223	150.093	193.483	70.2504	165.683	294.155	123.137	255.908	306.379	180.319	318.724	148.811	124.461	223.904	183.242	245	149	129	Amino acid permease	amino-acid permease BAT1 homolog
		Vitvi09g00401	VIT_09s0002g04810	LOC100261812	yes Cluster B	yes	274.592	204.779	150.288	228.708	161.868	161.071	220.827	191.753	173.135	45.2685	29.5736	21.5972	124.304	67.6371	47.6925	246	541	558	Coatomer protein complex, subunit beta 2 (beta prime)	coatomer subunit beta'-1
		Vitvi11g00900	VIT_11s0065g00130	LOC100251813	yes Cluster B	yes	149.282	26.5819	25.2453	173.608	76.7886	90.8479	67.0397	49.4737	38.1701	83.0888	47.6706	43.0634	124.037	82.7597	28.8696	247	443	859	Taxane 10-beta-hydroxylase	[Cuticle metabolism] CYP716Alike - Oleanolic acid
		Vitvi18g01073	VIT_18s0001g13790	LOC100260935	yes Cluster A	yes	57.115	188.463	180.997	47.9222	94.8422	189.276	92.9475	115.957	143.206	216.898	294.964	54.0717	123.882	141.353	50.2583	248	253	527	Cytochrome P450, family 83, subfamily B, polypeptide 1	cytochrome P450 71A1
		Vitvi04g00908	VIT_04s0159g00040	LOC100265100	yes Cluster A	yes	90.9367	141.719	214.098	130.203	263.846	260.789	136.713	159.947	198.237	135.436	100.294	45.0024	123.161	130.586	61.5241	249	279	426	Glutathione transferase microsomal GSTMI	microsomal glutathione S-transferase 3
		Vitvi05g01502	VIT_05s0102g00480	LOC100244096	yes Cluster A	yes	229.72	389.498	352.569	161.077	208.443	228.61	180.962	208.518	240.111	53.4776	41.9264	32.6859	122.849	67.5337	59.1491	250	543	443	Pre-mRNA-splicing helicase	DExH-box ATP-dependent RNA helicase DExH12
		Vitvi14g00791	VIT_14s0006g00350	LOC100246404		yes(disc)	86.5167	139.72	209.112	96.8679	425.363	270.531	210.481	142.882	111.941	141.702	179.279	46.8165	122.596	173.664	98.54	251	203	254	Glutamine synthetase cytosolic isozyme 2	glutamine synthetase
		Vitvi02g00479	VIT_02s0241g00080	LOC100243132	yes Cluster A	yes	218.418	326.163	340.587	175.962	234.671	269.303	184.597	241.234	303.069	55.9334	53.0459	64.1786	122.169	93.3406	118.472	252	396	198	Glycine-rich protein-like	myeloid leukemia factor 1
		Vitvi08g01842	VIT_08s0007g07660	LOC100255512	yes Cluster A	yes	74.3443	90.5879	196.177	68.8426	90.6866	150.464	76.3893	84.486	101.991	163.876	118.562	33.515	121.832	81.6215	25.6019	253	450	935	Hydroxyproline-rich glycoprotein	uncharacterized LOC100255512
		Vitvi08g00961	VIT_08s0040g00980	LOC100244729		yes	160.217	33.2862	38.4508	220.049	44.0607	63.7388	98.6696	79.8712	56.8119	76.0008	71.0343	42.422	121.766	156.31	41.8576	254	227	637	Tubulin beta-1 chain	tubulin beta-1 chain-like
		Vitvi05g01384	VIT_05s0124g00080	LOC100854122	yes Cluster B	yes	175.572	91.7985	54.425	196.017	69.0499	22.4132	98.996	35.6722	27.4437	69.0013	88.5657	72.2779	121.147	173.603	71.5523	255	204	352	No hit	#N/A
		Vitvi04g00594	VIT_04s0008g06570	LOC100261098		yes	28.3864	57.5227	149.059	57.4918	97.703	86.9926	66.8038	119.123	96.3498	425.108	51.3129	44.2281	120.673	29.5007	29.546	256	1073	848	Chorismate mutase, cytosolic (CM2)	chorismate mutase 2
		Vitvi07g00115	VIT_07s0151g00810	LOC100855240	yes Cluster A	yes	81.7027	120.779	202.31	68.7589	170.289	210.786	102.783	158.115	225.444	147.617	206.558	119.341	120.607	142.027	122.662	257	249	190	Unknown protein	uncharacterized LOC100855240
		Vitvi08g01740	VIT_08s0007g06520	LOC100253833		yes	146.11	35.4746	25.7462	79.8416	12.3127	3.55973	45.5378	18.1057	9.35613	82.3788	95.5415	79.4542	120.363	76.2819	36.1817	258	481	718	Actin beta/gamma 1	actin-like
		Vitvi12g01975	VIT_12s0035g00340	0		yes	152.429	60.6049	32.4099	158.376	141.71	53.5565	114.787	59.2828	28.8518	78.7378	66.1839	74.865	120.019	104.819	85.9354	259	352	283	AAA-type ATPase	0
		Vitvi04g00932	VIT_04s0043g00160	LOC100265723	yes Cluster B	yes	138.8	20.0068	18.8408	110.95	52.3391	67.4757	130.677	129.85	49.4451	86.426	39.1837	62.1624	119.96	43.4743	81.2321	260	802	300	Receptor protein kinase	receptor protein kinase TMK1
		Vitvi11g00318	VIT_11s0016g03720	LOC100268005		yes(disc)	167.6	232.547	287.321	440.688	481.276	296.379	367.292	355.402	295.991	71.4333	32.7462	19.4128	119.722	144.309	71.3018	261	246	354	Aspartate aminotransferase, cytoplasmic (Transaminase A)	aspartate aminotransferase, cytoplasmic
		Vitvi17g00062	VIT_17s0000g00730	LOC100252577		yes	150.776	66.6181	32.0349	30.8906	21.7335	5.47447	36.6532	15.9097	5.75993	78.7533	82.2779	84.2853	118.741	25.4161	30.8933	262	1191	819	ATP binding / DNA binding	uncharacterized LOC100252577
		Vitvi11g01212	VIT_11s0052g00670	LOC100254775	yes Cluster B		182.089	83.067	64.0507	175.418	101.304	122.126	160.833	146.96	132.299	64.8245	30.3799	17.7417	118.038	53.2917	28.5345	263	674	865	Villin	villin-4
		Vitvi19g01800	VIT_19s0014g00410	LOC100264146	yes Cluster A	yes	16.8931	143.022	134.896	1.54197	2.7996	3.8706	15.6575	44.9356	66.4195	698.527	151.017	324.202	118.003	2.32863	50.762	264	2917	523	PMR5 (powdery mildew resistant 5)	protein trichome birefringence-like 42
		Vitvi10g00212	VIT_00s0780g00010	LOC100251605	yes Cluster A	yes	168.277	225.313	286.074	107.669	178.364	204.686	135.074	151.665	195.574	70.0021	90.1068	44.7911	117.797	97.017	60.5009	265	378	432	6-phosphofructokinase 2	ATP-dependent 6-phosphofructokinase 2
		Vitvi10g00030	VIT_10s0116g00570	LOC100248590		yes	147.495	184.352	265.178	371.072	574.535	825.834	170.507	273.359	534.95	79.7878	122.554	213.742	117.683	454.762	364.443	266	72	60	Nuclear transport factor 2B	nuclear transport factor 2
		Vitvi07g00599	VIT_07s0005g03350	LOC100248145		yes	499.522	363.414	382.269	591.327	431.541	383.559	428.706	356.682	304.208	23.473	35.1359	29.0403	117.253	207.768	124.497	267	160	185	Malate dehydrogenase, cytosolic	malate dehydrogenase, cytoplasmic
		Vitvi17g01525	VIT_17s0000g07650	LOC100246770	yes Cluster A		144.056	191.665	261.176	190.705	253.983	281.955	219.373	244.186	255.911	81.3021	47.8486	16.6555	117.121	91.2499	36.5376	268	403	713	Betaine aldehyde dehydrogenase	betaine aldehyde dehydrogenase 2, mitochondrial
		Vitvi19g00596	VIT_19s0090g01490	LOC100246982	yes Cluster B	yes	155.421	49.1733	38.5581	209.327	91.2754	57.7501	212.524	114.312	59.3387	75.1912	72.4116	72.0791	116.863	151.577	153.185	269	235	151	Glycerophosphoryl diester phosphodiesterase	glycerophosphodiester phosphodiesterase GDPDL4
		Vitvi07g00523	VIT_07s0005g02570	LOC100264000	yes Cluster A	yes	32.2814	75.1929	148.848	44.9954	168.176	227.442	128.17	166.246	185.816	361.095	405.479	44.9757	116.567	182.447	57.6455	270	195	458	WRKY DNA-binding protein 47	probable WRKY transcription factor 47
		Vitvi17g00987	VIT_17s0000g09870	LOC100243296		yes	160.95	334.809	277.456	235.803	308.084	451.684	266.236	407.702	545.377	72.3861	91.5512	104.847	116.506	215.881	279.141	271	154	80	MA3 domain-containing protein	programmed cell death protein 4
		Vitvi07g00228	VIT_07s0104g01080	LOC100242502	yes Cluster A	yes	131.871	166.525	248.257	159.77	232.703	288.108	118.848	125.259	156.433	88.2579	80.3265	31.6248	116.386	128.338	37.5854	272	286	695	NPL4	NPL4-like protein 2
		Vitvi02g00638	VIT_02s0012g00580	LOC100266059		yes	199.866	123.999	84.2316	243.679	138.873	83.0278	229.057	179.829	106.704	57.8559	65.9275	53.4161	115.634	160.652	122.354	273	222	192	Ankyrin protein kinase	probable methyltransferase PMT14
		Vitvi15g00912	VIT_15s0048g02870	LOC100245524		yes	124.863	20.3366	9.32958	98.0455	23.9399	7.7156	39.4357	51.9443	19.0703	92.5282	92.1306	51.642	115.534	90.3299	20.3654	274	407	1106	Homeobox-leucine zipper protein HB-7	homeobox-leucine zipper protein ATHB-12
		Vitvi10g01915	VIT_10s0003g04950	LOC100245598		yes	125.496	8.22712	9.98568	147.732	13.0913	6.25604	24.5237	20.1072	12.5071	92.043	95.7653	49.0002	115.51	141.476	12.0167	275	251	1559	Esterase/lipase/thioesterase	caffeoylshikimate esterase-like
		Vitvi11g00415	VIT_11s0016g04700	LOC100266256		yes	288.826	186.569	173.335	197.991	174.741	97.0381	208.222	182.73	111.593	39.9865	50.9886	46.4065	115.492	100.953	96.6284	276	366	257	Beta-ketoacyl-CoA synthase	3-ketoacyl-CoA synthase 11-like
		Vitvi04g01404	VIT_04s0023g02820	LOC100233014	yes Cluster B		232.202	113.539	117.074	355.224	195.765	152.253	142.683	135.689	132.418	49.581	57.1389	7.19436	115.128	202.971	10.2652	277	170	1706	MADS box transcription factor TM6 (TM6) APETALA3	flowering-related B-class MADS-box protein
		Vitvi19g00486	VIT_19s0090g00280	LOC100250363	yes Cluster A	yes	188.527	232.643	303.583	157.759	270.109	296.906	182.397	186.583	267.484	61.0292	88.2018	46.6497	115.056	139.147	85.0875	278	258	288	RNA-binding protein 45 (RBP45)	polyadenylate-binding protein RBP45
		Vitvi08g00925	VIT_08s0040g00610	LOC100241331		yes	247.7	385.604	362.566	260.468	420.185	434.335	275.175	299.724	379.119	46.3727	66.7514	37.7737	114.865	173.866	103.944	279	202	238	GTB1 (global transcription factor group B1)	transcription elongation factor SPT6 homolog
		Vitvi06g00342	VIT_06s0004g03390	LOC100260311		yes	128.184	149.438	242.228	233.396	279.727	574.407	176.932	272.679	311.641	88.9694	146.108	76.1367	114.044	341.011	134.71	280	95	169	TET3 (tetraspanin3)	tetraspanin-3
		Vitvi06g00281	VIT_06s0004g02850	LOC100233093	yes Cluster B	yes	125.658	22.6142	11.7217	116.149	12.9119	3.27741	99.4516	41.091	19.8413	90.6717	97.1783	80.0493	113.936	112.871	79.6103	281	330	307	Aquaporin PIP2B	aquaporin PIP2
		Vitvi14g01748	VIT_14s0066g01080	LOC100245580		yes	251.807	333.504	364.662	515.228	654.859	727.518	547.942	688.479	682.895	44.8181	41.203	24.6291	112.855	212.289	134.953	282	155	168	ADP-ribosylation factor A1B	ADP-ribosylation factor-like
		Vitvi07g01748	VIT_07s0031g00660	LOC100250717	yes Cluster A	yes	76.7218	132.62	189.48	103.785	207.297	244.279	68.1046	69.5676	160.582	146.97	135.37	135.787	112.758	140.494	92.477	283	255	270	Unknown protein	uncharacterized LOC100250717
		Vitvi17g00022	VIT_17s0000g00160	LOC100257704	yes Cluster A	yes	90.4013	113.952	202.725	122.291	196.773	239.405	77.7053	77.288	166.002	124.251	95.7659	113.63	112.324	117.113	88.2965	284	317	273	Glycyl-tRNA synthetase 1	glycine--tRNA ligase, mitochondrial 1
		Vitvi08g00240	VIT_08s0032g00930	LOC100265008		yes	166.723	48.1393	54.7157	200.886	74.6658	37.8598	161.568	83.6034	37.7556	67.1816	81.1536	76.6318	112.007	163.026	123.812	285	216	187	Fasciclin domain-containing protein FLA17	fasciclin-like arabinogalactan protein 17
		Vitvi19g00129	VIT_19s0014g01550	LOC100265808	yes Cluster A		97.7507	183.872	209.068	75.5926	96.9996	107.155	65.9852	67.8046	79.6114	113.879	41.7534	20.6502	111.317	31.5625	13.6261	286	1032	1443	DAG protein, chloroplast,	multiple organellar RNA editing factor 8, chloroplastic/mitochondrial
		Vitvi19g01878	VIT_19s0014g02860	LOC100253729		yes	137.542	239.198	248.577	126.156	292.174	379.84	199.527	332.534	415.287	80.7277	201.087	108.135	111.035	253.684	215.76	287	130	99	Cellulase	uncharacterized LOC100253729
		Vitvi17g00621	VIT_17s0000g06380	LOC100246665		yes	124.191	147.206	234.717	139.716	222.391	222.594	146.816	177.851	204.033	88.9968	59.3186	38.9713	110.526	82.8776	57.2162	288	442	466	YGL010w	uncharacterized endoplasmic reticulum membrane protein C16E8.02
		Vitvi12g00345	VIT_12s0059g00260	LOC100251732	yes Cluster A	yes	151.926	281.029	261.749	105.548	147.335	170.991	119.584	146.885	160.574	72.2868	62.0028	34.278	109.823	65.4429	40.9908	289	562	648	Splicing factor STA1 (stabilized1)	protein STABILIZED1
		Vitvi16g01323	VIT_16s0098g00720	LOC100248709	yes Cluster B	yes	139.58	34.0347	29.8664	111.03	13.2447	10.6942	57.2508	39.3	20.3874	78.6028	90.3682	64.3893	109.714	100.336	36.8634	290	369	707	Lectin protein kinase	L-type lectin-domain containing receptor kinase VIII.2
		Vitvi15g00840	VIT_15s0048g02010	LOC100266096	yes Cluster A	yes	122.931	197.03	232.445	74.1624	145.363	141.383	116.672	152.486	183.354	89.0856	90.6394	57.1529	109.514	67.2204	66.6815	291	547	388	Shaggy protein kinase theta	shaggy-related protein kinase theta
		Vitvi01g00652	VIT_00s0225g00010	LOC100264929		yes	47.2578	111.052	156.484	47.705	86.6841	128.687	65.8026	120.901	161.938	231.129	169.755	146.097	109.227	80.9815	96.1354	292	455	260	Unknown protein	uncharacterized LOC100264929
		Vitvi18g02230	VIT_18s0001g06070	LOC100244818		yes	111.103	300.323	219.872	228.54	443.272	585.314	208.187	475.771	716.065	97.8992	156.11	243.953	108.769	356.774	507.878	293	90	47	Unknown protein	uncharacterized LOC100244818
		Vitvi08g00686	VIT_08s0217g00030	LOC100243801	yes Cluster A	yes	105.817	180.572	214.378	128.15	182.736	209.504	130.74	162.662	188.031	102.593	63.4833	43.8204	108.561	81.3538	57.2907	294	452	465	Ran-binding protein 1 RanBP1	ran-binding protein 1 homolog a
		Vitvi06g00182	VIT_06s0004g01750	LOC100241571	yes Cluster B	yes	120.527	19.6485	12.1359	66.7342	2.24575	0.994011	9.29281	2.82123	0.361975	89.931	98.5105	96.1048	108.391	65.7401	8.93084	295	560	1830	Polygalacturonase inhibitor protein	DNA-damage-repair/toleration protein DRT100
		Vitvi16g00869	VIT_16s0022g02110	LOC100258263		yes(disc)	374.118	304.351	265.992	302.954	373.423	460.908	317.284	373.085	463.105	28.9015	52.1382	45.9592	108.125	157.955	145.821	296	223	156	DEAD box RNA helicase (PRH75)	DEAD-box ATP-dependent RNA helicase 7
		Vitvi02g00248	VIT_02s0025g02770	LOC100254667		yes	144.492	35.8596	36.4655	103.629	30.4837	29.6235	73.5358	52.0653	33.3772	74.763	71.414	54.6109	108.027	74.0059	40.1585	297	492	663	Glucan endo-1,3-beta-glucosidase 7 precursor	glucan endo-1,3-beta-glucosidase 11
		Vitvi15g01239	VIT_15s0024g00800	LOC100267691	yes Cluster A	yes	26.5461	82.3359	134.482	37.4697	82.2006	81.3222	59.2175	94.7519	88.3494	406.597	117.034	49.1948	107.936	43.8524	29.1319	298	799	853	No hit	glycine-rich protein A3
		Vitvi19g01048	VIT_19s0015g02880	LOC100232878		yes	18.3328	33.4326	125.978	26.7169	37.6085	98.3571	112.685	179.368	285.909	587.172	268.145	153.724	107.645	71.6402	173.224	299	507	137	Glutathione S-transferase 20 GSTU20	probable glutathione S-transferase
		Vitvi18g00371	VIT_18s0001g05040	LOC100854472		yes	129.332	36.7185	21.7342	94.3294	43.8099	23.6423	49.5841	47.857	22.609	83.195	74.9364	54.4028	107.597	70.687	26.9751	300	517	899	Pollen Ole e 1 allergen and extensin	pollen-specific protein C13
		Vitvi17g00906	VIT_17s0000g09190	LOC100255423	yes Cluster A		30.3447	153.42	137.852	29.1514	40.6816	66.8296	25.1018	29.9368	30.985	354.288	129.25	23.4371	107.508	37.6782	5.88315	301	905	2226	Octicosapeptide/Phox/Bem1p (PB1) domain-containing protein	uncharacterized LOC100255423
		Vitvi06g00495	VIT_06s0004g05020	LOC100245055		yes	174.534	146.769	67.1744	67.945	28.3799	8.95318	40.1263	35.1814	19.1748	61.5122	86.8229	52.2139	107.36	58.9918	20.9515	302	615	1082	Haloacid dehalogenase hydrolase	uncharacterized protein C24B11.05
		Vitvi08g01384	VIT_08s0007g02470	LOC100264942	yes Cluster B	yes	113.662	8.29107	6.77338	103.534	20.8885	5.78788	64.5894	28.3304	7.132	94.0408	94.4097	88.9579	106.888	97.7459	57.4574	303	377	464	Aspartyl protease	probable aspartyl protease At4g16563
		Vitvi16g01367	VIT_16s0098g01230	LOC100265799		yes	111.05	183.951	217.93	90.1956	171.484	160.162	69.3956	91.0719	115.388	96.2452	77.5716	66.2763	106.88	69.9662	45.9928	304	520	582	Cytochrome b5	cytochrome b5
		Vitvi09g00064	VIT_09s0002g00890	LOC100260039		yes(disc)	47.8199	165.232	154.53	33.7145	82.5084	58.524	51.4999	30.6321	34.24	223.149	73.587	33.5144	106.71	24.8095	17.2599	305	1210	1225	Jasmonate ZIM-domain protein 1	protein TIFY 10A
		Vitvi16g00929	VIT_16s0100g00300	LOC100265888		yes	87.8451	132.528	194.534	92.9233	123.097	210.121	74.0229	150.171	189.007	121.451	126.123	155.336	106.689	117.198	114.984	306	316	209	Sorbitol dehydrogenase	sorbitol dehydrogenase
		Vitvi01g01165	VIT_01s0011g00560	LOC100261607		yes	178.851	74.9005	72.3541	146.116	60.7269	70.428	116.271	114.611	75.578	59.545	51.7998	34.9986	106.497	75.6877	40.6933	307	485	658	DREPP plasma membrane polypeptide	salt stress root protein RS1-like
		Vitvi05g01949	VIT_05s0049g00790	0	yes Cluster B		106.816	4.47177	0.968814	57.2824	12.9364	36.3237	20.3645	14.5305	5.75517	99.093	36.5884	71.7393	105.847	20.9587	14.6094	308	1337	1383	No hit	0
		Vitvi06g01739	VIT_06s0004g06130	LOC100250096	yes Cluster A	yes	86.4399	138.321	192.04	75.0848	78.9054	121.505	54.0861	103.935	126.978	122.166	61.8237	134.771	105.6	46.4202	72.8922	309	761	348	Thiamine biosynthesis protein ThiC	phosphomethylpyrimidine synthase, chloroplastic
		Vitvi04g02101	VIT_04s0023g01540	LOC100261569		yes	190.646	268.997	296.024	187.681	223.322	315.186	172.013	242.559	244.345	55.2747	67.9372	42.05	105.379	127.505	72.3316	310	289	349	Acidic leucine-rich nuclear phosphoprotein 32 member B	acidic leucine-rich nuclear phosphoprotein 32-related protein
		Vitvi12g01864	VIT_12s0034g01760	LOC100261813	yes Cluster B		157.914	58.9517	52.8878	158.047	97.3816	78.395	60.8594	52.451	53.157	66.5086	50.3978	12.656	105.027	79.6524	7.70236	311	460	1979	Unknown protein	uncharacterized LOC100261813
		Vitvi18g00238	VIT_18s0001g02050	LOC100267814		yes	140.994	207.224	245.442	61.3053	96.7816	174.657	68.4735	139.439	173.745	74.0789	184.897	153.74	104.447	113.351	105.271	312	329	236	TolB protein-related	uncharacterized LOC100267814
		Vitvi12g00019	VIT_12s0142g00360	LOC100232864	yes Cluster B	yes	170.454	64.567	66.3288	234.776	144.394	165.868	149.253	136.497	115.202	61.087	29.3505	22.8143	104.125	68.9078	34.051	313	532	764	SHATTERPROOF 2	MAD-box transcripion factor
		Vitvi02g00222	VIT_02s0025g02530	LOC100265048		yes	233.642	278.13	337.136	147.17	266.556	350.144	239.739	317.356	347.228	44.2959	137.918	44.8358	103.494	202.974	107.489	314	169	228	RabGAP/TBC domain-containing protein	TBC1 domain family member 15
		Vitvi17g00726	VIT_17s0000g07510	LOC100265707		yes	105.361	177.812	208.648	88.6517	77.7702	117.593	66.3096	97.6814	107.741	98.0318	32.6466	62.4822	103.287	28.9418	41.4317	315	1087	642	Myb family	transcription factor MYB1R1
		Vitvi12g02055	VIT_12s0035g01130	LOC100264325	yes Cluster A		120.191	188.434	223.157	109.327	138.562	138.385	142.46	159.719	165.212	85.6683	26.5788	15.9704	102.966	29.0578	22.7515	316	1083	1011	Elongation factor 1-gamma	elongation factor 1-gamma
		Vitvi16g00880	VIT_16s0022g02230	LOC100260029		yes	111.121	173.199	213.877	136.532	138.483	200.993	85.3017	98.456	122.908	92.472	47.2136	44.0866	102.756	64.4615	37.6066	317	567	694	Leucine-rich repeat receptor protein kinase EXS	receptor-like serine/threonine-protein kinase At4g25390
		Vitvi03g00274	VIT_03s0038g04250	LOC100264115		yes	225.54	117.344	123.592	198.096	140.122	112.308	154.323	118.145	87.093	45.2017	43.3064	43.5644	101.948	85.7883	67.2298	318	432	383	Cellulose synthase CESA2	probable cellulose synthase A catalytic subunit 5 [UDP-forming]
		Vitvi14g01701	VIT_14s0066g00610	LOC100264483	yes Cluster B		158.074	92.2096	56.7503	555.412	295.65	262.338	343.457	306.955	284.221	64.099	52.767	17.247	101.324	293.074	59.236	319	110	441	Unknown protein	golgin subfamily B member 1
		Vitvi10g00709	VIT_10s0003g02610	LOC100245309	yes Cluster A	yes	133.745	243.761	234.517	135.626	164.232	243.248	145.698	250.849	335.821	75.3464	79.3519	130.492	100.772	107.622	190.123	320	346	122	Unknown protein	enolase-phosphatase E1
		Vitvi02g01328	VIT_02s0025g00810	LOC100248364	yes Cluster A	yes	31.0672	70.0666	131.488	23.7871	42.6577	139.869	31.0733	44.4288	88.6747	323.239	488.004	185.373	100.421	116.082	57.6014	321	320	459	Cation/hydrogen exchanger (CHX18)	cation/H(+) antiporter 18
		Vitvi08g01143	VIT_08s0040g03150	LOC100233048	yes Cluster B	yes	114.64	33.9152	14.4717	87.7699	24.0163	10.7093	80.0259	63.0058	31.1551	87.3764	87.7984	61.0687	100.168	77.0605	48.8708	322	475	544	L-ascorbate peroxidase 1, cytosolic (APX1)	cytosolic ascorbate peroxidase
		Vitvi08g02345	VIT_08s0007g06450	LOC100252129		yes	270.252	130.949	170.765	390.731	236.218	107.397	329.585	377.108	218.978	36.8125	72.5138	33.5592	99.4863	283.334	110.606	323	112	225	Omega-6 fatty acid desaturase, endoplasmic reticulum (FAD2)	delta(12)-fatty-acid desaturase FAD2
		Vitvi14g01226	VIT_14s0006g03230	LOC100259987	yes Cluster B		297.431	219.679	198.019	313.155	296.665	210.773	271.467	262.559	229.349	33.4237	32.6937	15.5147	99.4124	102.382	42.1174	324	358	631	14-3-3 protein GF14 nu (GRF7)	14-3-3 protein 4-like
		Vitvi01g00499	VIT_01s0011g05810	LOC100255972	yes Cluster A	yes	39.2592	158.341	138.613	27.2278	73.3039	84.2782	41.2886	61.9802	86.1704	253.07	209.53	108.702	99.3533	57.0503	44.8817	325	638	595	Adagio protein 1	adagio protein 3
		Vitvi06g00678	VIT_06s0004g06940	LOC100250102		yes	29.0459	51.1217	127.471	65.6227	151.178	302.058	53.5414	84.5113	113.098	338.862	360.295	111.236	98.4253	236.436	59.5571	326	139	439	Zinc transporter ZIP6	zinc transporter 6, chloroplastic
		Vitvi03g00135	VIT_03s0038g02300	LOC100257349	yes Cluster A		127.184	182.259	225.197	115.861	141.082	153.379	93.0762	113.457	140.388	77.0633	32.3814	50.8308	98.0125	37.5175	47.3114	327	909	563	Proteasome 20S alpha subunit D2 (PAD2) (PRS1) (PRC6)	proteasome subunit alpha type-7
		Vitvi18g00446	VIT_18s0001g06390	LOC100267809		yes	160.492	81.3584	63.7236	177.815	85.4838	69.8091	203.846	204.75	126.987	60.2948	60.7406	37.7044	96.7681	108.006	76.859	328	343	328	Auxin-independent growth promoter	uncharacterized protein At1g04910
		Vitvi02g00296	VIT_02s0025g03270	LOC100263283	yes Cluster B	yes	500.828	385.609	404.073	541.756	428.074	349.293	576.341	593.258	426.238	19.3192	35.5258	26.0442	96.7558	192.463	150.104	329	181	154	Aminopeptidase N	puromycin-sensitive aminopeptidase
		Vitvi03g00042	VIT_03s0038g00610	LOC104878757		yes	145.931	207.116	242.257	144.376	231.788	283.209	144.381	157.858	237.224	66.0074	96.1604	64.3038	96.3254	138.833	92.8425	330	259	269	PHD finger transcription factor	zinc finger CCCH domain-containing protein 19
		Vitvi18g00137	VIT_18s0001g00470	LOC100252389	yes Cluster B	yes	97.7441	6.06111	1.82863	55.8841	12.3753	0.789237	38.9518	13.2473	1.58236	98.1292	98.5877	95.9376	95.9155	55.0948	37.3694	331	653	697	Monocopper oxidase SKS5 (SKU5 Similar 5)	L-ascorbate oxidase homolog
		Vitvi06g00785	VIT_06s0004g07930	LOC100253523		yes	47.5502	103.552	142.979	37.6811	81.3957	105.101	52.2802	113.209	163.711	200.691	178.923	213.142	95.4287	67.4201	111.431	332	544	223	Nucleotidyltransferase family	uncharacterized LOC100253523
		Vitvi05g00214	VIT_05s0020g00440	LOC100252933		yes	109.185	16.436	14.0774	136.954	40.4835	11.3788	96.7772	43.4233	17.9212	87.1068	91.6916	81.4821	95.1073	125.575	78.8561	333	291	314	Boron transporter-like protein 1	boron transporter
		Vitvi01g00473	VIT_01s0011g05560	LOC100262965		yes	238.36	174.381	143.403	214.495	172.058	167.809	172.511	170.773	118.348	39.8376	21.7655	31.3967	94.9569	46.686	54.1628	334	759	491	Jasmonate ZIM domain-containing protein 3	protein TIFY 6B
		Vitvi09g00479	VIT_09s0002g05600	LOC100232918		yes(disc)	161.357	230.772	256.189	242.353	954.788	502.393	740.11	535.5	395.621	58.7713	107.298	46.5456	94.8316	260.041	344.488	335	125	63	ABC transporter g family pleiotropic drug resistance 12 PDR12	ABC transporter-like
		Vitvi08g01711	VIT_08s0007g06170	LOC100252023		yes	135.334	59.2486	40.7421	53.4628	24.0333	12.8597	34.0419	18.6724	12.5873	69.895	75.9465	63.024	94.5915	40.6031	21.4545	336	854	1059	Anthranilate phosphoribosyltransferase	FT-interacting protein 1
		Vitvi12g01877	VIT_12s0034g01910	0	yes Cluster A		9.46735	59.1776	104.023	59.0029	226.398	178.241	26.9039	28.3629	82.8454	998.751	202.088	207.931	94.5552	119.238	55.9416	337	310	477	Cupin family protein	0
		Vitvi05g00873	0	LOC100258016		yes(disc)	48.2887	41.4932	142.778	73.1212	229.37	127.02	97.6521	48.1846	34.4505	195.675	73.7122	64.7212	94.489	53.8993	63.2016	338	666	415	0	ammonium transporter 1 member 1
		Vitvi19g00271	VIT_19s0014g03300	LOC100248744		yes	205.84	235.814	299.865	221.076	309.548	572.813	188.803	277.243	329.807	45.6782	159.102	74.683	94.0243	351.737	141.004	339	93	161	NAC domain containing protein 2	NAC transcription factor 56
		Vitvi17g00480	VIT_17s0000g05070	LOC100263971	yes Cluster B	yes	121.355	30.1492	27.3376	119.829	48.9256	43.6936	71.283	39.8469	23.1442	77.473	63.5367	67.532	94.0172	76.1352	48.1388	340	484	553	Phytochelatin synthetase	protein COBRA
		Vitvi15g01105	VIT_15s0046g02370	LOC100244782	yes Cluster A	yes	240.551	277.384	334.207	321.443	409.993	483.669	334.99	476.48	521.09	38.9342	50.4681	55.5538	93.6565	162.226	186.1	341	220	125	Unknown protein	ATG8-interacting protein 1
		Vitvi07g01985	VIT_07s0031g03030	LOC100247519	yes Cluster A	yes	169.066	273.778	262.042	50.0981	147.018	116.868	143.993	176.236	208.539	54.9935	133.279	44.8263	92.9755	66.7701	64.5466	342	552	409	Calmodulin-binding protein	protein FYV8
		Vitvi15g00985	VIT_15s0046g00940	LOC100255081		yes	71.7975	123.009	164.432	74.3349	110.472	137.219	87.0952	99.8922	108.304	129.022	84.5951	24.3512	92.6343	62.8837	21.2088	343	581	1069	Ubiquitin family	protein SDE2 homolog
		Vitvi09g00616	VIT_09s0002g06970	LOC100249077	yes Cluster A	yes	37.2767	144.259	129.845	3.14428	4.5371	9.87646	17.2812	23.6908	32.8306	248.326	214.109	89.9787	92.5679	6.73218	15.5494	344	2324	1330	Palmitoyl-monogalactosyldiacylglycerol delta-7 desaturase, chloroplast	palmitoyl-monogalactosyldiacylglycerol delta-7 desaturase, chloroplastic
		Vitvi07g01113	VIT_00s0216g00020	LOC100258818		yes	196.631	120.31	104.288	207.415	140.894	129.731	166.785	129.762	96.21	46.9627	37.4537	42.3149	92.3434	77.6847	70.5749	345	471	360	Glycosyl transferase family 8 protein	galacturonosyltransferase 8
		Vitvi15g01071	VIT_15s0046g01930	LOC100255197		yes	264.101	185.47	171.765	513.919	428.223	308.223	385.481	406.382	289.114	34.9624	40.0251	24.9992	92.3359	205.696	96.3672	346	165	259	fringe protein	probable receptor-like protein kinase At5g24010
		Vitvi18g00176	VIT_18s0001g01020	LOC100257413		yes	238.222	147.723	146.203	173.215	106.659	98.2821	160.356	163.826	131.58	38.6277	43.26	17.9452	92.0198	74.9327	28.7763	347	487	860	V-type H+-transporting ATPase subunit B	V-type proton ATPase subunit B 2
		Vitvi13g01094	VIT_13s0047g00010	LOC100247150	yes Cluster B		158.438	117.572	66.5079	176.395	148.819	127.701	163.379	160.651	146.071	58.0228	27.6053	10.5941	91.9302	48.6944	17.3085	348	733	1222	ZIFL2 (zinc induced facilitator-like 1)	protein ZINC INDUCED FACILITATOR-LIKE 1
		Vitvi17g00977	VIT_17s0000g09800	LOC100243265		yes	97.0346	13.9715	5.43474	380.129	22.1735	24.6781	580.213	896.297	160.312	94.3992	93.508	72.3702	91.5998	355.451	419.901	349	92	53	unknown	probable pectate lyase 5
		Vitvi09g00405	VIT_09s0002g04870	LOC100256571	yes Cluster A	yes	87.8511	160.809	179.087	71.0453	106.207	160.626	94.3708	100.378	116.491	103.853	126.089	23.4396	91.2363	89.5804	22.1202	350	411	1037	Glycine-rich protein-like	protein CASC3
		Vitvi07g01739	VIT_07s0031g00540	LOC100264539	yes Cluster B	yes	94.9219	9.17491	3.74356	132.011	41.6782	10.0969	49.8968	28.516	6.53213	96.0562	92.3514	86.9087	91.1784	121.914	43.3646	351	297	616	Rapid ALkalinization Factor RALFL34	protein RALF-like 34
		Vitvi14g01741	VIT_14s0066g01020	LOC100264477		yes	135.321	198.419	226.304	120.464	209.296	240.645	144.34	170.53	352.724	67.2347	99.7648	144.37	90.9829	120.181	208.384	352	306	105	DEAD box RNA helicase 1	ATP-dependent RNA helicase-like protein DB10
		Vitvi11g00280	VIT_11s0016g03290	LOC100245841		yes	135.701	178.045	226.601	117.175	165.741	237.552	140.423	181.767	192.179	66.9857	102.732	36.8576	90.9001	120.377	51.7565	353	304	518	SNW domain-containing protein 1 SNW1	SNW/SKI-interacting protein
		Vitvi08g01022	VIT_08s0040g01710	LOC100241377		yes(disc)	26.8239	147.213	116.968	22.9611	877.584	306.648	767.49	481.607	155.698	336.057	1235.51	79.7134	90.1437	283.687	611.792	354	111	39	Phenylalanine ammonia-lyase	phenylalanine ammonia-lyase
		Vitvi10g02178	VIT_00s0361g00080	LOC100241484		yes	118.286	173.279	208.256	60.833	102.141	118.479	77.5458	125.04	180.518	76.061	94.761	132.789	89.9699	57.6459	102.972	355	632	239	Translation initiation factor eIF-4B	uncharacterized LOC100241484
		Vitvi14g01734	VIT_14s0066g00960	LOC100244121	yes Cluster B		222.313	145.357	132.364	563.813	461.685	327.716	325.188	321.114	304.996	40.4606	41.8751	6.20915	89.9491	236.097	20.1914	356	140	1110	Glutaredoxin	glutaredoxin
		Vitvi10g01735	VIT_00s0274g00090	LOC100241452		yes(disc)	142.422	75.6827	52.8525	12.6648	123.686	69.0659	98.2498	45.3053	31.9752	62.8901	445.338	67.4552	89.5692	56.4011	66.2746	357	641	393	Quinone oxidoreductase	probable NAD(P)H dehydrogenase (quinone) FQR1-like 1
		Vitvi19g02020	VIT_19s0090g00560	LOC100264061	yes Cluster B	yes	143.861	63.7087	54.3438	166.264	119.121	87.1335	136.512	139.723	106.219	62.2248	47.5934	22.1907	89.5171	79.1309	30.2929	358	463	831	Beta-1,3-galactosyltransferase sqv-2	probable beta-1,3-galactosyltransferase 2
		Vitvi19g00928	VIT_19s0015g01890	LOC100249741	yes Cluster A	yes	32.6379	67.0648	121.599	17.0581	54.0963	75.1251	28.7363	35.5455	59.0316	272.571	340.408	105.425	88.9614	58.0671	30.2953	359	625	830	BRL3 (BRI1-like 3)	receptor-like protein kinase BRI1-like 3
		Vitvi18g00312	VIT_18s0001g03580	LOC100264401		yes	116.968	157.309	205.33	100.877	126.853	173.749	83.8776	118.749	171.604	75.5438	72.2395	104.589	88.3619	72.8727	87.7268	360	497	274	Ubiquitin-fold modifier 1 precursor	ubiquitin-fold modifier 1
		Vitvi14g01960	VIT_14s0108g00830	LOC100257755	yes Cluster B	yes	100.121	10.7846	12.0077	131.561	42.9966	22.3995	72.0101	45.5511	20.2483	88.0069	82.9741	71.8813	88.1137	109.162	51.7618	361	341	517	Myb domain protein 94	myb-related protein 30like
		Vitvi04g02092	VIT_04s0023g01040	LOC100244429	yes Cluster B	yes	127.278	55.4609	39.3206	111.952	82.0401	63.0116	127.65	95.7806	68.7873	69.1065	43.7155	46.1127	87.9574	48.9404	58.863	362	730	446	LIM domain containing protein	protein DA1-related 1
		Vitvi19g00757	VIT_19s0015g01270	LOC100263530	yes Cluster B		180.556	133.036	92.8138	170.296	150.597	144.254	166.649	141.014	144.865	48.5957	15.292	13.0721	87.7426	26.0416	21.7845	363	1168	1048	Proteasome activator subunit 4	proteasome activator subunit 4
		Vitvi14g00180	VIT_14s0060g02280	LOC100251003	yes Cluster A	yes	211.953	265.945	299.57	221.463	342.595	472.491	264.992	302.11	330.252	41.3381	113.35	24.6275	87.6172	251.028	65.2608	364	131	403	Zinc finger (C3HC4-type ring finger)	uncharacterized LOC100251003
		Vitvi11g01145	VIT_11s0052g00030	LOC100261643	yes Cluster A	yes	186.984	269.782	274.515	138.308	215.592	258.67	165.629	202.362	214.315	46.812	87.0254	29.3947	87.531	120.363	48.6861	365	305	546	PEP (pepper)	RNA-binding KH domain-containing protein PEPPER
		Vitvi07g01732	VIT_07s0031g00480	LOC100254248		yes	104.252	17.0497	17.4086	76.0164	18.3289	25.5845	36.6346	25.1126	23.6229	83.3015	66.3434	35.5174	86.8436	50.4319	13.0116	366	709	1484	Protein kinase family	probable serine/threonine-protein kinase At1g01540
		Vitvi15g01160	VIT_15s0046g03180	LOC100241460	yes Cluster B	yes	157.177	78.2967	70.4113	382.625	357.146	179.555	205.3	179.89	150.649	55.2025	53.0727	26.6199	86.7654	203.069	54.6505	367	168	486	Remorin	uncharacterized protein At3g61260
		Vitvi08g00639	VIT_08s0105g00270	LOC100260806		yes	140.358	185.651	227.083	117.618	187.531	198.888	151.213	183.864	192.55	61.7878	69.0965	27.3372	86.7244	81.27	41.3373	368	454	643	NC domain-containing protein	uncharacterized LOC100260806
		Vitvi04g00121	VIT_04s0008g01380	LOC100262760		yes	156.507	267.703	243.2	148.832	270.773	293.68	169.693	235.258	253.221	55.3928	97.3233	49.2228	86.6934	144.848	83.5277	369	245	292	Unknown protein	putative nuclease HARBI1
		Vitvi04g00600	VIT_04s0008g06640	LOC100259324	yes Cluster B	yes	124.024	39.3633	37.3487	127.021	70.7942	44.5327	91.7803	67.0906	39.843	69.8859	64.9406	56.5887	86.6752	82.4879	51.9372	370	446	515	Endomembrane protein 70, TM4 ;	transmembrane 9 superfamily member 9
		Vitvi10g00837	VIT_10s0003g03880	LOC100251447	yes Cluster A		98.5988	134.332	185.071	95.0046	98.939	148.474	98.5285	118.387	120.562	87.7011	56.2812	22.3629	86.4722	53.4698	22.0339	371	673	1042	F-box domain containing protein	F-box protein At5g46170
		Vitvi01g01855	VIT_01s0011g01050	LOC100252664	yes Cluster A	yes	155.268	264.136	241.541	187.892	570.676	733.774	448.74	572.776	616.982	55.5641	290.53	37.4921	86.2731	545.882	168.242	372	60	138	Vacuolar sorting receptor 6	vacuolar-sorting receptor 6
		Vitvi03g00265	VIT_03s0038g04130	LOC100262258		yes	109.734	184.746	195.423	95.1443	144.424	152.967	105.981	148.088	193.454	78.0888	60.7735	82.5366	85.6897	57.8225	87.473	373	629	275	DEAD box RNA helicase	DEAD-box ATP-dependent RNA helicase 42
		Vitvi09g00436	VIT_09s0002g05150	LOC100854934		yes(disc)	134.832	92.5984	49.3541	39.6637	95.4667	350.171	54.0571	160.925	243.195	63.3958	782.849	349.886	85.4777	310.507	189.138	374	106	123	IAA19	auxin-induced protein 22A-like
		Vitvi08g00235	VIT_08s0032g00910	LOC100252982		yes	126.939	53.9638	42.0336	160.847	70.1948	60.46	64.028	32.5715	33.0126	66.8868	62.4115	48.4404	84.9055	100.387	31.0154	375	368	817	Fasciclin domain-containing protein FLA17	fasciclin-like arabinogalactan protein 17
		Vitvi03g00564	VIT_03s0180g00260	LOC100257308	yes Cluster A	yes	97.2752	202.441	182.121	311.697	374.357	511.765	306.726	475.514	439.019	87.2226	64.1869	43.1303	84.846	200.069	132.292	376	172	173	Cinnamyl alcohol dehydrogenase	probable cinnamyl alcohol dehydrogenase 1
		Vitvi02g00423	VIT_02s0025g04610	LOC100254814	yes Cluster B	yes	187.246	80.5899	102.624	191.081	132.665	120.615	140.02	104.298	68.4118	45.1932	36.8778	51.1413	84.6227	70.4666	71.608	377	518	351	DTDP-D-glucose 4,6-dehydratase	bifunctional dTDP-4-dehydrorhamnose 3,5-epimerase/dTDP-4-dehydrorhamnose reductase
		Vitvi11g01257	VIT_11s0052g01090	LOC100254698		yes(disc)	19.57	94.0279	104.187	42.0658	236.908	131.343	187.666	130.911	105.433	432.383	212.233	43.8187	84.6172	89.2775	82.2327	378	413	295	4-coumarate-CoA ligase 2	4-coumarate--CoA ligase 2
		Vitvi01g00279	VIT_01s0011g03420	LOC100268142	yes Cluster A	yes	33.331	59.5142	117.877	34.7239	80.3822	66.3345	26.3871	36.9664	49.0772	253.654	91.0341	85.989	84.5455	31.6106	22.69	379	1031	1014	Unknown protein	uncharacterized LOC100268142
		Vitvi06g00189	VIT_06s0004g01820	LOC100267237		yes	156.499	231.556	241	154.037	235.668	224.245	165.955	201.744	215.933	53.9941	45.5792	30.1161	84.5003	70.2086	49.979	380	519	530	Zf A20 and AN1 domain-containing stress-associated protein 2	zinc finger A20 and AN1 domain-containing stress-associated protein 8
		Vitvi12g00905	VIT_12s0142g00430	LOC100233056	yes Cluster A	yes	97.0308	172.888	181.266	46.4823	144.668	134.561	75.7429	89.7726	119.073	86.8129	189.49	57.2067	84.2353	88.0791	43.33	381	422	617	Alternative oxidase 2, (AOX2)	mitochondrial alternative oxidase 2
		Vitvi11g00927	VIT_11s0065g00370	LOC100244902	yes Cluster A	yes	140.415	147.54	224.516	103.697	146.149	158.037	115.248	137.378	147.167	59.8942	52.4018	27.6962	84.1005	54.3393	31.9192	382	664	802	Senescence-associated protein	protein MARD1
		Vitvi19g01356	VIT_19s0093g00550	LOC100232942		yes	95.2248	17.7445	11.376	75.1792	29.8172	17.1556	70.5325	77.2306	31.1648	88.0535	77.1804	55.815	83.8488	58.0237	39.3677	383	626	674	9-cis-epoxycarotenoid dioxygenase 2	9-cis-epoxycarotenoid dioxygenase 1
		Vitvi09g00194	VIT_09s0002g02330	LOC100261732	yes Cluster A		113.155	149.015	196.777	128.185	175.735	197.232	149.496	154.763	156.196	73.8997	53.8651	4.48155	83.6214	69.047	6.69975	384	527	2103	Nucleosome/chromatin assembly factor group A	nucleosome assembly protein 1;4
		Vitvi18g01064	VIT_18s0001g13680	LOC100257369	yes Cluster A	yes	100.916	181.368	184.402	74.3201	189.123	210.34	102.449	133.104	143.164	82.7271	183.019	39.7412	83.4852	136.02	40.7145	385	264	656	Histone H3	histone H3.3
		Vitvi07g00600	VIT_07s0005g03360	LOC100253273	yes Cluster B	yes	340.739	226.137	257.338	398.366	307.424	245.205	358.917	291.265	238.477	24.4766	38.4473	33.5564	83.4012	153.161	120.44	386	232	197	Malate dehydrogenase, cytosolic	malate dehydrogenase, cytoplasmic
		Vitvi12g00089	VIT_12s0028g01070	LOC100264261		yes	59.4114	112.145	142.516	63.3582	93.1625	138.974	74.1065	96.7458	110.724	139.879	119.347	49.4118	83.1042	75.6159	36.6174	387	486	710	WD-repeat protein 26	WD repeat-containing protein 26
		Vitvi09g00063	VIT_09s0002g00880	LOC100260069		yes	165.552	242.605	248.425	120.722	199.7	209.433	163.246	209.904	224.868	50.0585	73.4844	37.7479	82.8729	88.7115	61.6221	388	416	425	Oligouridylate binding protein 1B UBP1B	oligouridylate-binding protein 1B
		Vitvi01g02196	0	LOC100243095	yes Cluster B	yes	105.207	54.3961	22.5109	75.8176	54.6621	43.9855	62.2376	42.2152	45.1967	78.6032	41.9851	27.3805	82.696	31.8321	17.0409	389	1024	1241	0	uncharacterized LOC100243095
		Vitvi13g00699	VIT_13s0019g05240	LOC100242836		yes	287.486	333.861	370.16	262.16	369.754	411.354	305.482	353.838	379.278	28.7572	56.9092	24.1574	82.6731	149.193	73.7966	390	239	345	NAC domain-containing protein 78	NAC domain-containing protein 53
		Vitvi16g00093	VIT_16s0039g01650	LOC100249386	yes Cluster B	yes	114.691	36.4217	32.2376	131.692	55.504	61.7709	77.0966	66.1484	56.009	71.8917	53.0945	27.3521	82.4533	69.9213	21.0876	391	522	1072	Transporter-related	WEB family protein At5g16730, chloroplastic
		Vitvi03g00061	VIT_03s0038g00880	LOC100250446		yes	83.5322	119.724	165.876	55.8021	86.8283	140.256	67.2039	97.3291	133.692	98.5778	151.346	98.9353	82.3442	84.454	66.4884	392	437	390	Amidophosphoribosyltransferase 2	amidophosphoribosyltransferase, chloroplastic
		Vitvi16g01078	VIT_16s0050g00830	LOC100249245		yes	89.124	10.4961	6.95894	89.0925	1.48403	0.354689	3.1024	0.832237	0.431262	92.1918	99.6019	86.0991	82.165	88.7378	2.67114	393	415	2747	Beta-ketoacyl-CoA synthase	BAHD acyltransferase DCR
		Vitvi14g01327	VIT_14s0083g00940	LOC100251581		yes	27.1995	51.9571	109.18	48.1026	40.1932	108.223	40.7888	85.6066	112.229	301.406	124.984	175.146	81.9809	60.1204	71.4399	394	604	353	Auxin-independent growth promoter	uncharacterized protein At1g04910
		Vitvi12g00225	VIT_12s0028g02580	LOC100266056		yes	137.367	197.549	219.314	132.643	171.591	210.317	143.715	166.936	171.201	59.6559	58.5594	19.125	81.9475	77.6748	27.4855	395	472	890	Unknown protein	hypothetical protein
		Vitvi11g00477	VIT_11s0016g05430	LOC100257716	yes Cluster A	yes	25.2227	45.9165	107.137	10.2232	22.0486	53.732	16.9288	20.693	61.8008	324.763	425.586	265.063	81.9141	43.5087	44.872	396	801	597	unknown	uncharacterized LOC100257716
		Vitvi17g00515	VIT_17s0000g05450	LOC100251842	yes Cluster A	yes	66.0562	94.422	147.933	60.3615	86.5213	110.965	70.6957	76.8761	96.3845	123.951	83.834	36.3373	81.8771	50.6035	25.6889	397	706	932	ELF5 (early flowering 5)	formin-like protein 5
		Vitvi19g02149	VIT_19s0015g02690	0	yes Cluster A	yes	22.1864	29.1891	104.053	40.151	55.4905	116.406	139.673	263.373	338.226	368.994	189.922	142.156	81.8664	76.2555	198.553	398	483	116	Glutathione S-transferase 25 GSTU25	0
		Vitvi18g00955	VIT_18s0001g12390	LOC100257468	yes Cluster B	yes	95.7042	27.067	14.0876	154.5	61.1381	42.293	95.787	60.8598	54.4914	85.2801	72.6259	43.1119	81.6166	112.207	41.2956	399	332	645	Glucan endo-1,3-beta-glucosidase 7 precursor	glucan endo-1,3-beta-D-glucosidase
		Vitvi19g00261	VIT_19s0014g03190	LOC100260721		yes	107.346	38.9043	25.9911	112.442	48.7707	38.1159	65.3955	44.9355	27.6618	75.7874	66.1017	57.7007	81.3545	74.326	37.7336	400	490	691	Unknown protein	uncharacterized LOC100260721
		Vitvi17g00755	VIT_17s0000g07820	LOC100260380	yes Cluster B	yes	150.58	86.8018	69.5121	207.21	129.803	67.6598	163.05	118.516	75.8913	53.8372	67.3472	53.4552	81.0681	139.55	87.1587	401	257	278	LIM domain protein WLIM1	LIM domain-containing protein WLIM1
		Vitvi11g00601	VIT_11s0118g00800	LOC100246520	yes Cluster B		141.046	72.9529	60.9369	137.819	79.0088	76.9963	86.9683	65.6502	71.0076	56.7963	44.1323	18.3523	80.1087	60.8227	15.9607	402	598	1298	KNAT2 (knotted1-like homeobox gene 3)	homeobox protein knotted-1-like 13
		Vitvi18g00961	VIT_18s0001g12480	LOC100245434		yes	133.654	65.5759	53.5538	112.684	71.8616	57.4911	86.0927	76.9228	59.8533	59.931	48.9802	30.4781	80.1	55.1929	26.2394	403	652	920	Metal transporter CNNM4 (Cyclin-M4)	DUF21 domain-containing protein At1g47330
		Vitvi14g01522	VIT_14s0068g01760	LOC100258305		yes(disc)	82.7805	177.475	162.636	108.719	251.353	168.634	170.89	163.493	122.717	96.4666	55.1097	28.1894	79.8555	59.9148	48.1729	404	607	552	Alcohol dehydrogenase	levodione reductase
		Vitvi13g00627	VIT_13s0019g04480	LOC100246211	yes Cluster B	yes	162.214	112.661	82.4833	302.329	155.604	106.881	244.283	217.038	137.201	49.1517	64.6476	43.8354	79.7311	195.449	107.082	405	179	230	Adenosine kinase 2 (ADK2)	adenosine kinase 2
		Vitvi09g00329	VIT_09s0002g04020	LOC100233028	yes Cluster B	yes	118.423	29.377	38.7763	949.93	660.159	285.623	1118.54	506.579	142.468	67.2562	69.9323	87.263	79.6469	664.308	976.073	406	49	21	Aquaporin DELTA-TIP	aquaporin TIP2;1
		Vitvi17g00115	VIT_17s0000g01450	LOC100268151		yes	73.1347	104.702	152.686	84.873	106.277	150.717	83.2454	89.3708	110.916	108.773	77.5793	33.2402	79.5511	65.8439	27.671	407	559	888	Exocyst subunit EXO70 F1	exocyst complex component EXO70B1
		Vitvi18g00775	VIT_18s0001g10360	LOC100254049		yes	206.796	93.6933	127.249	295.493	194.258	167.384	181.629	106.484	117.756	38.4663	43.3544	35.1667	79.5468	128.109	63.8731	408	287	412	Unknown protein	uncharacterized LOC100254049
		Vitvi11g00074	VIT_11s0016g01020	LOC100254375		yes	90.0977	27.725	10.9639	3.26553	0.568901	0.0412455	3.76518	2.6266	0.819015	87.8311	98.7369	78.2476	79.1338	3.22428	2.94616	409	2788	2703	flavonoid 3-monooxygenase	flavonoid 3'-monooxygenase
		Vitvi13g00513	VIT_13s0019g03390	LOC100251255		yes	128.994	152.725	208.006	126.426	139.013	220.149	115.361	136.411	145.47	61.2525	74.1318	26.0992	79.0119	93.7222	30.1083	410	394	834	Unknown protein	uncharacterized LOC100251255
		Vitvi14g00142	VIT_14s0060g01720	LOC100245909		yes	43.6592	79.4842	122.458	27.4006	34.1717	87.1165	25.3932	60.5521	106.053	180.486	217.936	317.644	78.7986	59.7159	80.6601	411	608	301	Dormancy/auxin associated protein	dormancy-associated protein homolog 3
		Vitvi12g00362	VIT_12s0059g00570	LOC100256792		yes	140.824	74.7537	62.0774	203.703	75.1915	34.4851	128.399	96.0716	54.0498	55.9184	83.0709	57.9048	78.7465	169.218	74.3492	412	213	342	fasciclin arabinogalactan-protein (FLA7)	fasciclin-like arabinogalactan protein 7
		Vitvi11g01134	VIT_11s0103g00550	LOC100245233	yes Cluster B	yes	128.363	46.8644	49.8868	104.636	41.5215	25.0948	79.6509	49.8074	26.7996	61.1362	76.0171	66.3536	78.4762	79.5413	52.8512	413	461	506	Subtilisin-like serine protease 3	subtilisin-like protease SBT2.5
		Vitvi04g01389	VIT_04s0023g02690	LOC100232848		yes	93.744	23.734	15.2793	143.387	38.918	17.2972	51.463	16.7215	5.83444	83.701	87.9368	88.6628	78.4647	126.09	45.6285	414	290	585	Beta-galactosidase	beta-galactosidase 3
		Vitvi06g00114	VIT_06s0004g01210	LOC100248543		yes	50.5541	92.9341	128.958	30.854	50.0913	65.4897	48.2055	59.9467	67.8254	155.089	112.257	40.7004	78.4041	34.6357	19.6198	415	961	1135	PRLI-interacting factor A	uncharacterized LOC100248543
		Vitvi08g00972	VIT_08s0040g01170	LOC100243192	yes Cluster B		122.06	60.58	43.6879	149.719	59.003	54.5682	102.138	101.542	83.8597	64.2078	63.553	17.8954	78.3719	95.151	18.278	416	390	1187	Hydroxymethylglutaryl-CoA lyase	hydroxymethylglutaryl-CoA lyase, mitochondrial
		Vitvi08g01165	VIT_08s0040g03360	LOC100263646	yes Cluster B		235.297	179.364	157.288	394.727	407.263	276.779	241.479	229.084	211.842	33.1535	29.881	12.2731	78.0092	117.948	29.6369	417	313	845	Cofilin	actin-depolymerizing factor 1
		Vitvi06g01611	0	LOC100267236	yes Cluster B	yes	102.279	31.1608	24.4753	90.4572	66.8714	56.3513	90.8795	69.5361	49.1314	76.0701	37.7039	45.9379	77.8037	34.1059	41.7481	418	970	638	0	G-type lectin S-receptor-like serine/threonine-protein kinase LECRK3
		Vitvi03g00997	0	LOC100252230	yes Cluster A	yes	60.7054	94.021	138.214	51.5939	90.2796	96.4045	60.4777	69.3487	104.113	127.68	86.8524	72.1505	77.5085	44.8106	43.635	419	782	611	0	KH domain-containing protein HEN4
		Vitvi17g01311	VIT_00s0283g00030	LOC100259611	yes Cluster B	yes	152.088	59.1854	74.5979	167.397	129.62	96.4162	162.09	102.296	82.1367	50.9507	42.4027	49.3266	77.4897	70.9809	79.9536	420	515	305	Calnexin 1 (CNX1)	calnexin homolog
		Vitvi18g00597	VIT_18s0001g08310	LOC100267838		yes	108.73	47.533	31.4005	109.363	44.2333	27.5978	77.3301	44.529	32.9258	71.1205	74.7649	57.4218	77.3291	81.765	44.4043	421	449	600	Inositol 1,3,4-trisphosphate 5/6-kinase	inositol-tetrakisphosphate 1-kinase 3
		Vitvi08g00225	VIT_08s0032g00840	LOC100258115		yes	142.783	168.821	220.033	123.885	180.504	162.235	126.351	165.04	191.565	54.1026	30.9568	51.6137	77.2495	38.3508	65.2143	422	893	404	Sucrose-phosphatase.	sucrose-phosphatase 1
		Vitvi19g00558	VIT_19s0090g01080	LOC100264172	yes Cluster A		34.4193	73.332	110.724	63.1587	80.0098	97.2652	34.926	43.2626	53.4856	221.692	54.0013	53.1399	76.3047	34.1065	18.5596	423	969	1176	ERF/AP2 transcription factor sub B-1(ATERF-3)	ethylene-responsive transcription factor 3
		Vitvi18g01098	VIT_18s0001g14040	LOC100262603		yes	98.7186	24.3406	22.5243	109.922	36.7544	21.7247	66.3957	39.6232	16.6245	77.1833	80.2363	74.9615	76.1943	88.1974	49.7712	424	421	533	Endo-1,4-beta-glucanase	endoglucanase 10
		Vitvi15g00507	VIT_15s0021g00940	LOC100264994	yes Cluster B	yes	91.1193	85.2528	15.0418	115.929	22.1259	13.6549	55.2811	43.6459	24.4439	83.4922	88.2213	55.7825	76.0775	102.274	30.8372	425	359	821	Senescence-associated protein	uncharacterized LOC100264994
		Vitvi03g00034	VIT_03s0038g00450	LOC100265798	yes Cluster B	yes	127.755	61.2813	51.7367	190.801	144.139	108.116	150.621	138.998	109.825	59.5031	43.3354	27.0852	76.0181	82.6842	40.7959	426	444	654	Squalene synthase	squalene synthase
		Vitvi18g01848	VIT_18s0117g00030	LOC100256299	yes Cluster B	yes	78.7284	5.52167	2.71435	65.9634	16.3936	22.5731	44.3457	29.9707	19.5659	96.5523	65.7793	55.8788	76.014	43.3903	24.7798	427	805	957	No hit	TMV resistance protein N
		Vitvi02g00983	VIT_02s0033g00130	LOC104882568		yes	57.7843	119.455	133.792	49.7715	81.9245	96.9451	41.3196	36.6864	66.682	131.536	94.7801	61.381	76.0072	47.1735	25.3624	428	755	942	Cis-zeatin O-beta-D-glucosyltransferase	scopoletin glucosyltransferase-like
		Vitvi04g02122	VIT_04s0023g02280	LOC100253073		yes	81.9481	22.0352	6.03778	1.71874	2.01585	0.235566	73.4811	21.6236	1.53165	92.6322	86.2943	97.9156	75.9103	1.48318	71.9494	429	3010	350	S-adenosyl-L-methionine:salicylic acid carboxyl methyltransferase	salicylate carboxymethyltransferase
		Vitvi06g00613	VIT_06s0004g06290	LOC100253483		yes	18.9489	58.4237	94.7404	22.728	66.9705	104.507	36.5411	60.5384	90.3613	399.979	359.815	147.287	75.7915	81.7786	53.8202	430	448	494	Binding	uncharacterized LOC100253483
		Vitvi01g02265	VIT_01s0010g03510	LOC100233134	yes Cluster B		112.486	76.4507	36.9286	581.253	51.8752	23.4469	174.547	169.756	149.669	67.1704	95.9661	14.2531	75.5572	557.807	24.8784	431	59	956	Caffeoyl-CoA O-methyltransferase	anthocyanin O-methyltransferase
		Vitvi03g00314	VIT_03s0038g04750	LOC100257219		yes	72.0029	121.964	147.479	132.019	191.104	198.063	104.727	132.204	151.108	104.824	50.0266	44.2873	75.4765	66.0446	46.3807	432	557	577	Universal stress protein (USP) family protein	uncharacterized LOC100257219
		Vitvi18g00251	VIT_18s0001g02340	LOC100260874		yes	138.825	103.09	63.4411	141.842	96.7894	72.9074	124.557	96.717	91.1229	54.3015	48.5996	26.8424	75.3841	68.9346	33.434	433	531	773	Armadillo/beta-catenin repeat	uncharacterized LOC100260874
		Vitvi11g00393	VIT_11s0016g04480	LOC100257579	yes Cluster B	yes	142.435	93.9206	67.2157	276.834	196.034	168.239	186.005	142.297	115.247	52.8096	39.2274	38.0407	75.2193	108.594	70.7575	434	342	358	Acyl ACP-thioesterase	palmitoyl-acyl carrier protein thioesterase, chloroplastic
		Vitvi18g01647	VIT_18s0072g00630	LOC100246937	yes Cluster A	yes	102.524	171.864	177.692	86.1809	122.764	150.245	95.818	119.462	124.367	73.3166	74.3369	29.7954	75.1674	64.0642	28.5493	435	570	864	TUBBY like protein 1 TLP10	tubby-like F-box protein 8
		Vitvi05g00317	VIT_05s0020g01490	LOC100261311		yes	168.178	75.1749	93.1205	70.6594	58.2524	49.4533	56.3657	60.7823	40.5949	44.6297	30.0117	27.9795	75.0573	21.2061	15.7709	436	1332	1310	Rapid ALkalinization Factor RALFL33	protein RALF-like 33
		Vitvi07g01357	VIT_00s0304g00010	LOC104878320	yes Cluster B	yes	81.1039	15.342	6.05221	117.789	24.5367	7.56111	96.685	55.2844	10.6488	92.5377	93.5808	88.9861	75.0517	110.228	86.0362	437	338	282	Unknown protein	uncharacterized LOC104878320
		Vitvi04g01161	VIT_04s0023g00440	LOC100253066		yes	56.9664	66.9096	131.959	65.4295	107.975	154.174	75.7918	71.1969	112.536	131.644	135.634	48.4799	74.9927	88.7444	36.7438	438	414	709	Zinc finger (C2H2 type) family	uncharacterized LOC100253066
		Vitvi02g00373	VIT_02s0025g04050	LOC100251323	yes Cluster A	yes	124.955	193.19	199.717	126.443	190.498	240.173	159.918	169.959	207.705	59.8306	89.9451	29.8825	74.7614	113.729	47.7874	439	327	555	Rab/Ypt GTPase Ara4-interacting protein	plant UBX domain-containing protein 8
		Vitvi07g01595	VIT_07s0129g00180	LOC100247373		yes	145.6	81.4002	71.284	140.297	133.561	95.0121	114.264	78.8352	52.1427	51.0413	32.2779	54.3663	74.3162	45.2849	62.1209	440	777	423	Ca2+-ATPase 2 ACA2, plasma membrane	Ca2+-transporting ATPase-like
		Vitvi03g00114	VIT_03s0038g02070	LOC100262391	yes Cluster A	yes	134.521	194.657	207.861	93.2845	124.423	146.834	133.663	173.485	169.926	54.5199	57.4042	27.1305	73.3406	53.5492	36.2633	441	672	716	TOC132	translocase of chloroplast 120, chloroplastic
		Vitvi10g01879	VIT_10s0003g03790	LOC100249695		yes(disc)	6.24259	25.2196	79.4979	2.64444	9.81102	8.62987	8.57155	3.22184	1.99449	1173.48	226.34	76.7313	73.2553	5.98543	6.57706	442	2426	2128	Jasmonate ZIM domain-containing protein 8	protein TIFY 5A
		Vitvi05g01793	VIT_05s0077g00410	LOC100255022	yes Cluster B		131.101	56.9694	57.8617	151.212	99.191	79.3159	73.2948	68.9854	65.2477	55.8647	47.5466	10.9791	73.2389	71.8962	8.04713	443	504	1936	Pop3 peptide	stress-response A/B barrel domain-containing protein HS1
		Vitvi14g00017	VIT_14s0060g00230	LOC100264849		yes	87.1019	36.9036	13.9374	47.9934	20.7828	2.9022	85.5902	40.9764	16.7574	83.9988	93.9529	80.4214	73.1646	45.0912	68.8329	444	781	372	Pectinacetylesterase	pectin acetylesterase 12
		Vitvi08g01098	VIT_08s0040g02710	LOC100249866		yes	140.92	69.0406	67.7933	196.743	100.039	118.263	150.779	128.139	92.2385	51.8925	39.8896	38.8254	73.1271	78.48	58.5407	445	469	450	UDP-glucuronic acid decarboxylase 1	UDP-glucuronic acid decarboxylase 1
		Vitvi01g00571	VIT_01s0011g06620	LOC100255930	yes Cluster A	yes	93.2237	135.09	166.085	83.2636	142.255	142.056	115.356	142.2	146.529	78.1572	70.6096	27.0228	72.8611	58.7921	31.1726	446	617	812	Peptide transporter PTR2-B	protein NRT1/ PTR FAMILY 8.3
		Vitvi07g00054	VIT_07s0141g00090	LOC100263120		yes	3.66476	77.5694	76.3963	3.36201	1.92044	7.05794	4.60628	10.6898	12.9581	1984.62	109.932	181.313	72.7315	3.69593	8.35179	447	2736	1896	Fatty acid elongase 1	3-ketoacyl-CoA synthase 2
		Vitvi03g00213	VIT_03s0038g03530	LOC100248706		yes(disc)	32.9594	55.924	105.651	42.3253	236.886	103.978	155.173	137.292	73.4854	220.55	145.664	52.6428	72.6919	61.6525	81.6874	448	592	297	LYS/HIS transporter 7	lysine histidine transporter-like 8
		Vitvi16g00711	VIT_16s0022g00640	LOC100246705	yes Cluster B	yes	122.961	50.4228	50.3215	168.308	66.1009	46.052	133.43	101.306	59.956	59.0751	72.6383	55.0657	72.639	122.256	73.4744	449	296	346	BCL-2-associated athanogene 7 ATBAG7	BAG family molecular chaperone regulator 7
		Vitvi18g00505	VIT_18s0001g07290	LOC100254008		yes	110.626	34.457	37.9994	137.481	41.4729	32.1942	91.2439	55.3344	38.4234	65.6507	76.5828	57.8893	72.627	105.287	52.8205	450	350	507	Unknown protein	uncharacterized LOC100254008
		Vitvi02g00145	VIT_02s0025g01580	LOC100261533	yes Cluster B	yes	139.865	111.905	67.3683	138.926	79.3807	89.3639	112.096	111.667	91.4031	51.8333	35.675	18.4601	72.4965	49.5617	20.693	451	719	1095	UDP-glucose 4-epimerase GEPI48	UDP-glucose 4-epimerase GEPI48
		Vitvi12g00382	VIT_12s0059g00770	LOC100260211		yes	80.663	15.0174	8.26977	87.9338	14.1934	1.93788	59.0979	18.9325	4.62491	89.7478	97.7962	92.1742	72.3932	85.9959	54.473	452	429	489	Monocopper oxidase SKS5 (SKU5 Similar 5)	L-ascorbate oxidase homolog
		Vitvi06g00671	VIT_06s0004g06880	LOC100257001		yes	267.444	319.031	195.138	199.63	255.229	141.065	182.906	207.064	140.852	27.0361	29.3369	22.9921	72.3065	58.5651	42.0539	453	619	634	Ran-binding protein 1 RanBP1	ran-binding protein 1 homolog b
		Vitvi13g01857	VIT_13s0320g00070	LOC100266530	yes Cluster B	yes	79.9816	18.6022	7.8924	56.1786	20.954	15.4198	36.0355	30.5868	17.2582	90.1322	72.5521	52.1077	72.0892	40.7588	18.7773	454	851	1165	Myosin-like protein XIF	myosin-12
		Vitvi17g01006	VIT_17s0000g10010	LOC100255285	yes Cluster B		131.75	75.6269	59.6992	136.126	119.337	109.621	157.449	135.35	107.935	54.6876	19.4709	31.4478	72.0509	26.5049	49.5142	455	1155	537	Callose synthase catalytic subunit	callose synthase 10
		Vitvi05g01603	VIT_05s0094g00530	LOC100266234		yes	177.048	247.141	248.901	116.781	161.427	227.794	164.591	215.857	230.226	40.5841	95.0604	39.8774	71.8532	111.013	65.6346	456	335	400	Calmodulin binding protein	protein IQ-DOMAIN 14
		Vitvi02g00698	VIT_02s0012g01320	LOC100250607		yes	64.0577	120.974	135.9	43.8374	78.0338	86.4488	47.0041	47.4416	64.2072	112.152	97.2033	36.5991	71.8423	42.6114	17.2031	457	820	1229	MYC jasmonic acid 3	transcription factor MYC2
		Vitvi05g00426	VIT_05s0020g02690	LOC100261454		yes	91.4099	20.1633	19.6713	57.9027	11.3579	12.0228	19.7095	10.1153	7.5483	78.4802	79.2363	61.7023	71.7387	45.88	12.1612	458	770	1551	Copper-binding family protein	heavy metal-associated isoprenylated plant protein 33
		Vitvi05g00138	VIT_05s0077g00850	LOC100241396	yes Cluster A	yes	19.4948	50.4506	91.025	16.2335	25.9317	33.498	16.2164	23.5427	26.8825	366.919	106.351	65.7738	71.5302	17.2645	10.6661	459	1516	1674	Ubiquitin-conjugating enzyme E2 O	putative ubiquitin-conjugating enzyme E2 39
		Vitvi11g00275	VIT_11s0016g03240	LOC100266427		yes(disc)	26.0064	73.6094	97.3731	39.4475	26.2715	21.4783	37.388	26.4366	21.4174	274.42	45.5523	42.716	71.3667	17.9692	15.9707	460	1473	1297	Avr9/Cf-9 rapidly elicited protein 146	uncharacterized LOC100266427
		Vitvi01g01504	VIT_01s0010g02210	LOC100240962	yes Cluster B	yes	94.8801	40.0735	23.6439	76.8099	29.114	32.3235	53.9106	31.079	23.6398	75.0802	57.9175	56.1501	71.2362	44.4864	30.2708	461	790	832	FRK1 (FLG22-induced receptor-like kinase 1)	probable LRR receptor-like serine/threonine-protein kinase At1g67720
		Vitvi19g01281	VIT_19s0138g00110	LOC100248372		yes	88.002	40.9009	16.7963	96.2548	36.1818	17.3238	63.2264	38.362	19.5919	80.9138	82.0021	69.0131	71.2057	78.931	43.6345	462	464	612	1,3-beta-glucan synthase	putative callose synthase 8
		Vitvi11g00254	VIT_11s0016g03000	LOC100256057		yes	105.343	182.239	176.186	107.996	146.692	207.222	107.564	165.533	204.03	67.2496	91.8795	89.6826	70.8428	99.226	96.4661	463	373	258	Phosphoinositide 3-kinase regulatory subunit 4	probable serine/threonine-protein kinase vps15
		Vitvi01g00112	VIT_01s0011g01420	LOC100256047	yes Cluster A	yes	39.5985	85.6933	110.394	56.4655	60.0313	90.2513	66.9504	89.6778	102.542	178.783	59.8343	53.1615	70.7955	33.7857	35.5919	464	980	724	UDP-N-acetylglucosamine pyrophosphorylase	UDP-N-acetylglucosamine diphosphorylase 1
		Vitvi06g00308	VIT_06s0004g03100	LOC100233065		yes(disc)	7.20231	46.0489	77.9117	6.58526	76.4148	76.5321	31.2801	21.9085	14.7384	981.759	1062.17	52.8825	70.7094	69.9469	16.5417	465	521	1268	MLO1	MLO-like protein 6
		Vitvi02g00211	VIT_02s0025g02410	LOC100246223	yes Cluster B	yes	75.024	6.57794	4.31494	54.1967	4.96976	3.12791	24.0828	13.0479	8.4393	94.2486	94.2286	64.9572	70.7091	51.0688	15.6435	466	700	1321	Plastocyanin domain-containing protein	early nodulin-like protein 1
		Vitvi09g00760	VIT_09s0002g08430	LOC100262975		yes	157.738	144.295	87.029	127.797	76.1576	56.2876	87.3134	79.3909	55.3082	44.8269	55.9556	36.6556	70.709	71.5098	32.0052	467	509	797	Nodulin	protein NUCLEAR FUSION DEFECTIVE 4
		Vitvi05g00112	VIT_05s0077g01100	LOC100260130	yes Cluster A	yes	231.876	228.954	302.427	206.687	352.571	351.696	192.101	231.371	358.049	30.4263	70.1583	86.3854	70.5511	145.008	165.947	468	244	142	Ubiquitin-conjugating enzyme E2 J1	ubiquitin-conjugating enzyme E2 32
		Vitvi02g01264	VIT_02s0087g00630	LOC100261349		yes	77.2452	13.1735	6.77783	125.537	5.80567	1.11949	16.8485	13.1025	5.78415	91.2256	99.1082	65.6697	70.4674	124.418	11.0644	469	294	1642	Alcohol oxidase	long-chain-alcohol oxidase FAO4A
		Vitvi07g00361	VIT_07s0005g00870	LOC100257315		yes	0.737833	13.9332	71.1643	0.801593	19.8611	26.9782	6.21892	10.4992	14.1847	9545.04	3265.57	128.09	70.4265	26.1766	7.96578	470	1161	1948	Erg-1	protein EXORDIUM-like 2
		Vitvi17g00877	VIT_17s0000g08890	LOC100258668	yes Cluster A		157.632	213.341	227.597	120.485	129.165	150.755	133.263	145.53	147.432	44.3846	25.1236	10.6318	69.9645	30.2701	14.1683	471	1059	1408	Cell division control protein 48 homolog E	cell division cycle protein 48 homolog
		Vitvi04g00764	VIT_04s0069g01010	LOC100244374		yes(disc)	6.21743	32.0339	76.0091	3.52156	158.543	56.0253	54.0605	32.1005	17.6117	1122.52	1490.93	67.4222	69.7917	52.5038	36.4488	472	682	714	Harpin-induced protein	protein YLS9
		Vitvi18g01155	VIT_18s0001g14730	LOC100248972	yes Cluster A	yes	36.7283	66.9568	106.457	33.8398	44.275	64.3184	37.5229	52.2717	69.7502	189.851	90.0673	85.8868	69.729	30.4786	32.2272	473	1054	793	Glutaredoxin	prostaglandin E synthase 2
		Vitvi09g00876	VIT_09s0096g00090	LOC100259994		yes	155.805	117.393	86.1847	113.528	104.015	75.4109	186.383	118.908	90.3532	44.6842	33.5753	51.5229	69.6202	38.1175	96.0302	474	901	261	Hypoxia up-regulated 1 HSP70	heat shock 70 kDa protein 17
		Vitvi19g00108	VIT_19s0014g01350	LOC100257253	yes Cluster B	yes	110.211	60.5848	40.6111	121.761	90.6699	75.5249	77.7634	78.8983	58.9385	63.1516	37.973	24.208	69.6002	46.2364	18.8249	475	765	1161	Ribulose bisphosphate carboxylase, large chain	protein LIGHT-DEPENDENT SHORT HYPOCOTYLS 10-like
		Vitvi12g00316	VIT_12s0028g03800	LOC100247178	yes Cluster B		125.54	57.6776	56.0872	183.194	104.77	81.2043	96.622	88.5345	73.62	55.3234	55.673	23.8062	69.4532	101.989	23.002	476	362	1001	GPI-anchored protein	GPI-anchored protein LLG1
		Vitvi07g01164	0	LOC100241410	yes Cluster B	yes	82.3348	11.3887	12.9425	61.7477	19.5941	20.8287	28.4178	24.8622	11.1165	84.2806	66.2681	60.8819	69.3922	40.919	17.3013	477	849	1223	0	uncharacterized LOC100241410
		Vitvi03g00718	VIT_03s0088g00330	LOC100246319	yes Cluster A	yes	86.3635	123.36	155.423	82.4002	110.507	139.695	78.8088	100.041	99.6115	79.9634	69.5323	26.3964	69.0592	57.2947	20.8027	478	634	1088	F-box protein 7	F-box protein SKIP22-like
		Vitvi04g02123	VIT_04s0023g02290	LOC100258209	yes Cluster B	yes	73.0967	17.0232	4.11161	3.8713	0.891439	0.653347	14.1877	5.0316	0.533834	94.3751	83.1233	96.2373	68.985	3.21795	13.6538	479	2791	1440	S-adenosyl-L-methionine:salicylic acid carboxyl methyltransferase	salicylate carboxymethyltransferase
		Vitvi11g00686	VIT_11s0037g00070	LOC100260378		yes(disc)	158.978	162.36	90.0135	148.932	38.6795	29.9883	35.4897	42.8297	55.3374	43.38	79.8645	55.9253	68.9649	118.944	19.8477	480	311	1124	NADP-dependent glyceraldehyde-3-phosphate dehydrogenase	NADP-dependent glyceraldehyde-3-phosphate dehydrogenase
		Vitvi11g00007	VIT_11s0016g00170	LOC100249070	yes Cluster B		131.754	75.9453	62.9529	102.663	80.1949	83.2276	116.941	113.609	101.978	52.2194	18.9313	12.7955	68.8011	19.4354	14.9632	481	1406	1359	Guanine nucleotide exchange MIN7	brefeldin A-inhibited guanine nucleotide-exchange protein 5
		Vitvi18g01180	VIT_18s0001g15010	LOC100255759	yes Cluster A	yes	103.651	157.687	172.333	90.7571	105.048	117.641	89.5846	119.964	122.708	66.2625	29.6221	36.9741	68.6816	26.8841	33.1231	482	1144	779	F-box and leucine-rich repeat protein 1	F-box protein SKP2B
		Vitvi19g00371	VIT_19s0014g04730	LOC100265933	yes Cluster A	yes	76.9495	87.3235	145.382	83.3779	113.266	129.707	73.0725	98.1105	109.613	88.9311	55.5649	50.0061	68.4321	46.3289	36.5407	483	764	712	Unknown protein	uncharacterized LOC100265933
		Vitvi12g00704	VIT_12s0057g00880	LOC100261263		yes	90.2027	123.263	158.622	78.7445	123.791	157.674	106.556	118.518	127.694	75.8507	100.234	19.8376	68.4194	78.9291	21.1381	484	465	1070	TAF15b (TBP-associated factor 15b) zf-ranBP	transcription initiation factor TFIID subunit 15b
		Vitvi15g00839	VIT_15s0048g02000	LOC100260889		yes	79.0778	96.7111	147.235	79.3431	75.2457	127.132	61.4253	74.8461	102.336	86.1905	60.2303	66.6024	68.1575	47.7886	40.9107	485	748	651	Homeodomain GLABROUS1	homeobox-leucine zipper protein ANTHOCYANINLESS 2
		Vitvi11g01650	VIT_11s0052g00630	LOC100265076		yes	101.376	39.0444	33.3825	127.453	51.5188	59.203	74.9806	83.8212	53.9193	67.0705	53.549	28.089	67.9933	68.2495	21.0613	486	534	1074	Metallothionein	uncharacterized protein At4g30180
		Vitvi11g01282	VIT_11s0052g01480	LOC100266729		yes	151.685	255.481	219.489	120.283	157.418	201.71	147.506	182.075	248.956	44.7003	67.6966	68.7775	67.8037	81.4274	101.451	487	451	245	Salt-inducible protein kinase	uncharacterized LOC100266729
		Vitvi03g01189	VIT_03s0017g01340	LOC100266805	yes Cluster A		100.918	168.814	168.639	105.682	134.031	151.331	118.799	131.328	138.592	67.1048	43.1948	16.661	67.7209	45.6492	19.7931	488	773	1128	Synaptotagmin binding, cytoplasmic RNA interacting	RNA-binding motif protein, X chromosome
		Vitvi09g01478	VIT_09s0054g01810	LOC100263263	yes Cluster A	yes	31.2225	50.1757	98.9269	20.1388	32.9067	34.6293	27.7722	35.1595	42.6065	216.845	71.953	53.4144	67.7044	14.4905	14.8343	489	1669	1367	ATP-dependent RNA helicase DDX23/PRP28	DEAD-box ATP-dependent RNA helicase 21
		Vitvi05g01334	VIT_05s0062g00980	LOC100246287		yes	69.4384	118.587	136.932	89.2906	320.06	241.894	121.529	121.299	160.02	97.1995	170.907	31.6717	67.4938	152.604	38.4904	490	233	681	Aldo/keto reductase AKR	probable aldo-keto reductase 2
		Vitvi02g01204	VIT_02s0087g00170	LOC100264793	yes Cluster B	yes	90.3087	31.1061	22.8785	70.6667	34.0589	30.8554	56.2065	42.5252	28.0812	74.6663	56.3367	50.0392	67.4302	39.8113	28.1253	491	866	878	Leucine-rich repeat transmembrane protein kinase	LRR receptor-like serine/threonine-protein kinase FEI 1
		Vitvi05g00419	VIT_05s0020g02600	LOC100258051		yes	166.208	178.908	233.589	121.524	145.386	181.589	148.122	203.258	225.39	40.5399	49.426	52.1653	67.3806	60.0645	77.2682	492	605	323	Serine incorporator 3	serine incorporator 3
		Vitvi07g01706	VIT_07s0031g00220	LOC100268051		yes	98.5279	122.914	165.809	87.1768	148.893	179.279	98.0686	148.087	163.773	68.2865	105.65	66.9984	67.2813	92.1026	65.7044	493	399	399	APETALA2 (AP2) floral homeotic protein	transcription factor APETALA2
		Vitvi01g01782	VIT_01s0150g00210	LOC100242104		yes	98.4369	43.4196	31.3632	132.707	36.0287	17.2608	159.059	63.5193	26.8865	68.1387	86.9933	83.0965	67.0736	115.446	132.172	494	323	174	CYP51A	sterol 14-demethylase
		Vitvi07g00697	VIT_07s0005g04490	LOC100256585		yes	60.8649	105.441	127.929	61.9881	102.352	112.905	55.3165	68.3391	140.863	110.185	82.1397	154.649	67.0637	50.9168	85.5465	495	701	287	Transducin protein	WD repeat-containing protein 70
		Vitvi04g01506	VIT_00s0349g00060	LOC100243783	yes Cluster A		79.4326	133.918	146.465	63.2061	88.783	98.913	73.9594	73.7658	81.2614	84.3886	56.4929	9.87295	67.032	35.707	7.30197	496	941	2024	La domain-containing protein	la-related protein 1C
		Vitvi17g00803	VIT_17s0000g08230	LOC100267260	yes Cluster B	yes	113.67	52.2721	46.8238	112.828	57.6432	74.8699	77.1195	53.1624	43.7722	58.8074	33.6424	43.2411	66.8466	37.9581	33.3473	497	903	776	Unknown protein	CASP-like protein 4A3
		Vitvi17g00064	0	LOC100257713	yes Cluster B	yes	77.0708	27.0783	10.5177	16.842	9.59752	6.08806	13.7278	7.63427	5.89201	86.3532	63.8518	57.0797	66.5531	10.7539	7.83577	498	1927	1969	0	uncharacterized LOC100257713
		Vitvi07g01250	VIT_00s0220g00070	LOC100241205		yes	165.82	133.152	100.659	319.442	64.9451	43.8463	170.573	190.554	118.067	39.296	86.2741	30.782	65.1607	275.595	52.5057	499	116	510	Latex cyanogenic beta glucosidase	beta-glucosidase 42
		Vitvi07g02059	VIT_07s0130g00480	LOC100244242	yes Cluster A	yes	76.3871	126.169	140.752	62.0885	95.1279	111.705	76.9913	104.059	117.061	84.2613	79.9125	52.0438	64.3647	49.6165	40.0692	500	717	665	Unknown protein	protein FATTY ACID EXPORT 2, chloroplastic
		Vitvi08g01209	VIT_08s0007g00470	LOC100257915	yes Cluster B	yes	83.7439	27.8917	19.3822	130.01	46.9693	41.5569	61.2247	54.3258	33.7591	76.8554	68.0355	44.8603	64.3617	88.4528	27.4656	501	420	893	Rhomboid ATRBL1	RHOMBOID-like protein 1
		Vitvi02g00614	VIT_02s0012g00280	LOC100257499	yes Cluster B	yes	111.927	104.019	47.5709	173.415	95.8483	92.487	79.2309	46.2069	53.7182	57.4981	46.6673	32.2005	64.3556	80.9282	25.5127	502	456	938	Senescence-associated protein	uncharacterized LOC100257499
		Vitvi10g00087	VIT_10s0116g01660	LOC104880463		yes	138.315	186.17	202.47	85.3986	137.15	131.815	81.0205	128.829	149.362	46.3826	54.353	84.3504	64.1543	46.4167	68.3411	503	762	376	Lactoylglutathione lyase	putative lactoylglutathione lyase
		Vitvi04g00538	VIT_04s0008g06050	LOC100264651	yes Cluster B	yes	85.7758	25.7153	21.8047	181.62	65.6765	71.7363	138.464	96.3278	71.851	74.5794	60.502	48.1087	63.9711	109.884	66.6134	504	339	389	Phytosulfokine receptor precursor	probable receptor-like protein kinase At1g80640
		Vitvi08g00782	VIT_08s0058g00550	LOC100244851		yes	54.8939	69.3459	118.816	56.8211	84.4624	88.4425	40.076	35.7047	56.7611	116.446	55.6507	41.6338	63.9219	31.6214	16.6852	505	1030	1260	No hit	PRA1 family protein B4
		Vitvi09g01012	VIT_09s0070g00480	LOC100265463	yes Cluster B	yes	68.9073	5.2173	5.15339	412.72	106.592	14.9826	163.706	76.1748	33.0471	92.5213	96.3698	79.8131	63.7539	397.737	130.658	506	83	176	LRX2 (leucine-rich repeat/extensin 2)	leucine-rich repeat extensin-like protein 4
		Vitvi02g00566	VIT_00s0229g00110	LOC100266068		yes(disc)	283.065	290.155	219.32	268.596	310.965	406.567	273.745	330.384	389.151	22.5198	51.3676	42.1579	63.7457	137.971	115.405	507	262	208	Agenet domain-containing protein	uncharacterized LOC100266068
		Vitvi02g00415	VIT_02s0025g04540	LOC100261500		yes	107.872	61.0444	44.1326	122.233	70.4783	74.5286	120.398	132.449	85.5421	59.088	39.0272	28.9506	63.7394	47.7041	34.856	508	750	741	Beta-lactamase, class A	SPX domain-containing membrane protein At4g22990
		Vitvi03g00001	VIT_03s0038g00010	LOC100241918		yes	74.5223	112.108	138.217	88.0379	121.299	143.014	96.5388	114.239	142.93	85.4702	62.4457	48.0541	63.6943	54.9759	46.3908	509	657	576	ATP-dependent RNA helicase DDX23/PRP28	DEAD-box ATP-dependent RNA helicase 21
		Vitvi14g01811	VIT_14s0066g01710	LOC100257711	yes Cluster A		27.5089	82.1902	91.189	6.37703	47.6151	39.3275	24.4948	27.2447	30.9212	231.489	516.705	26.2355	63.6801	32.9505	6.42634	510	997	2148	Leaf senescence protein	protein ALTERED XYLOGLUCAN 4-like
		Vitvi16g01338	VIT_16s0098g00880	LOC100854009	yes Cluster A		49.0636	64.2187	112.664	54.512	86.0551	105.12	66.1889	67.6827	82.646	129.628	92.8388	24.8639	63.6003	50.6083	16.4571	511	705	1273	Unknown protein	uncharacterized LOC100854009
		Vitvi08g01296	VIT_08s0007g01520	LOC100261407		yes	91.3711	28.4457	28.1102	84.078	31.4729	36.4534	59.4549	55.7825	33.4777	69.2352	56.6434	43.6922	63.261	47.6247	25.9772	512	751	929	TPR-containing protein kinase	probable serine/threonine-protein kinase At5g41260
		Vitvi13g00236	VIT_00s0317g00100	LOC100255210	yes Cluster A		125.84	163.082	189.1	110.697	119.76	148.894	108.857	112.501	126.727	50.2705	34.5063	16.4158	63.2603	38.1973	17.8698	513	898	1203	Splicing factor 3B subunit 3	splicing factor 3B subunit 3
		Vitvi01g00722	VIT_01s0127g00600	LOC100852797		yes	133.618	67.076	70.4118	134.096	53.4084	65.1211	97.5158	89.2266	62.2258	47.3039	51.437	36.189	63.2067	68.9749	35.29	514	528	732	DC1 domain-containing protein	probable nucleoredoxin 1
		Vitvi10g00150	VIT_00s0399g00020	LOC100854121		yes	79.5929	20.8171	16.6711	149.261	14.7371	0.884017	10.5359	3.39609	0.67831	79.0545	99.4077	93.5619	62.9218	148.377	9.85758	515	240	1751	Protease inhibitor/seed storage/lipid transfer protein (LTP)	non-specific lipid-transfer protein-like
		Vitvi07g01480	VIT_07s0191g00210	LOC100254070	yes Cluster A	yes	59.1801	123.742	122.056	48.4088	72.0846	101.19	47.0329	63.392	101.168	106.244	109.033	115.101	62.8756	52.7817	54.1355	516	680	492	Helicase domain-containing protein	ATP-dependent RNA helicase DEAH11, chloroplastic
		Vitvi02g00118	VIT_02s0025g01330	LOC100250089	yes Cluster B	yes	75.5857	17.5205	12.8087	97.4801	30.8784	24.0396	70.3556	44.1067	23.686	83.0541	75.339	66.3339	62.777	73.4405	46.6696	517	496	573	Polygalacturonase GH28	probable polygalacturonase
		Vitvi08g01844	VIT_08s0007g07690	LOC100232865		yes	100.598	120.711	37.8714	81.1783	100.296	19.332	263.587	127.462	38.8292	62.3537	76.1857	85.2689	62.7265	61.8462	224.758	518	590	92	Polygalacturonase inhibiting protein PGIP1	polygalacturonase inhibiting protein
		Vitvi09g01320	VIT_09s0018g02130	LOC100253521	yes Cluster B		106.393	52.8301	43.7332	156.757	96.0706	115.666	131.354	118.367	114.282	58.8948	26.2133	12.9966	62.6601	41.0913	17.0716	519	842	1239	Calcium-transporting ATPase 9 ACA9	calcium-transporting ATPase 9, plasma membrane-type
		Vitvi14g01560	VIT_14s0068g02190	LOC100260066	yes Cluster B		72.1292	4.3778	9.85278	78.3909	19.2066	16.6324	92.6382	74.7527	62.5038	86.3401	78.7827	32.5291	62.2764	61.7584	30.1344	520	591	833	Chloride channel protein B	chloride channel ClC4
		Vitvi06g01398	VIT_06s0061g01230	LOC100251616	yes Cluster B	yes	70.3087	9.25622	8.03314	119.619	49.5266	11.6235	113.895	57.6601	19.1699	88.5745	90.2829	83.1688	62.2756	107.995	94.7248	521	344	265	Cellulose synthase CSLA02	glucomannan 4-beta-mannosyltransferase 2
		Vitvi12g00369	VIT_12s0059g00640	LOC100263657	yes Cluster B	yes	107.451	89.2285	45.2348	118.284	110.041	78.034	141.154	135.147	106.317	57.9018	34.0283	24.6802	62.2158	40.2501	34.837	522	862	744	Beta-1,3-galactosyltransferase sqv-2	probable beta-1,3-galactosyltransferase 2
		Vitvi08g01867	VIT_08s0007g08050	LOC100260662		yes(disc)	95.7401	56.5041	33.5813	161.056	69.5471	106.576	63.9766	74.5328	98.651	64.9245	33.8266	54.1986	62.1588	54.48	34.6744	523	660	746	Carboxyl-terminal processing protease	carboxyl-terminal-processing peptidase 3, chloroplastic
		Vitvi06g00109	GSVIVT00024728001	LOC100250058		yes	56.2942	61.6614	118.376	40.7633	49.3352	69.1121	36.2179	65.2128	77.2302	110.281	69.5451	113.238	62.082	28.3489	41.0123	524	1109	647	Unknown protein	uncharacterized LOC100250058
		Vitvi10g00352	VIT_00s0203g00200	LOC100855106	yes Cluster A	yes	74.4228	80.6942	136.466	84.4879	115.278	185.261	54.7778	58.1319	119.443	83.3653	119.276	118.05	62.0428	100.773	64.6651	525	367	408	Universal stress protein (USP) family protein	universal stress protein PHOS32
		Vitvi01g00842	VIT_01s0026g00810	LOC100241586		yes	74.6738	20.8351	12.7912	46.5733	16.6735	3.91734	61.0268	38.8468	11.2338	82.8706	91.5889	81.5921	61.8826	42.656	49.793	526	818	532	Leaf senescence protein	protein ALTERED XYLOGLUCAN 4
		Vitvi02g01808	VIT_00s0533g00050	LOC100852642	yes Cluster B	yes	74.9317	14.7843	13.1971	67.8197	23.0454	19.5879	40.3064	27.7471	16.9763	82.3878	71.1177	57.8818	61.7346	48.2319	23.3301	527	741	993	Extensin	classical arabinogalactan protein 4-like
		Vitvi05g01546	VIT_05s0102g01200	LOC104879471	yes Cluster B		109.506	64.4434	47.7825	98.7622	48.4371	55.4664	81.6077	71.5553	70.7474	56.3654	43.8384	13.3079	61.7236	43.2958	10.8603	528	808	1652	Lectin	hypothetical protein
		Vitvi09g00691	VIT_09s0002g07860	LOC100251587		yes	19.4521	42.2318	80.7662	26.5599	33.6958	73.292	18.028	39.9787	62.8813	315.205	175.95	248.798	61.3141	46.7321	44.8534	529	758	598	Glycerol kinase	glycerol kinase
		Vitvi14g01272	VIT_14s0083g00400	LOC100242952	yes Cluster B	yes	67.4009	9.73024	6.17504	94.5734	30.9133	17.2664	46.2683	27.1877	9.71607	90.8383	81.7428	79.0006	61.2258	77.3069	36.5522	530	473	711	Leaf senescence protein	protein trichome birefringence-like 19
		Vitvi17g01555	VIT_17s0000g09030	LOC100248480	yes Cluster A	yes	13.4457	46.0772	74.6248	6.37813	14.8706	41.9433	7.13697	9.22337	14.7391	455.007	557.611	106.518	61.1791	35.5651	7.60214	531	944	1991	Disease resistance protein (NBS-LRR class)	probable disease resistance protein At1g58602
		Vitvi12g01831	VIT_12s0034g01370	LOC100246257		yes	94.6524	128.879	155.613	73.5696	92.9353	118.216	67.4577	92.3875	116.813	64.4051	60.6864	73.1649	60.961	44.6467	49.3553	532	786	539	Unknown protein	protein RETICULATA-RELATED 1, chloroplastic
		Vitvi06g00984	VIT_06s0009g00980	LOC100249629		yes	93.397	50.3473	32.461	112.123	61.3578	60.1957	81.1818	58.8592	30.8549	65.2441	46.3128	61.9928	60.9361	51.9273	50.3269	533	689	526	CXE carboxylesterase	probable carboxylesterase 15
		Vitvi08g00219	VIT_08s0032g00760	LOC100246087		yes(disc)	136.869	125.596	76.0816	183.935	281.339	417.951	141.371	210.53	198.219	44.413	127.228	40.2121	60.7879	234.016	56.8483	534	142	468	Translation initiation factor eIF-2 beta subunit	protein LURP-one-related 8
		Vitvi17g00617	VIT_17s0000g06370	LOC100263807		yes(disc)	237.965	135.876	177.274	350.159	269.051	492.657	323.64	416.151	441.409	25.5041	40.6951	36.3888	60.6909	142.498	117.769	535	248	199	Thioredoxin 2	thioredoxin-like 1-1, chloroplastic
		Vitvi05g01054	VIT_05s0029g00010	LOC100245241	yes Cluster B		242.639	206.699	182.202	255.381	259.067	218.902	258.476	249.749	206.933	24.9083	14.2841	19.9413	60.4373	36.479	51.5433	536	930	519	Type 1 membrane protein	uncharacterized LOC100245241
		Vitvi07g01916	VIT_07s0031g02480	LOC100254367		yes	64.2242	12.0343	3.8437	52.6345	13.3118	2.45553	28.8092	14.0766	5.70048	94.0152	95.3347	80.213	60.3805	50.1789	23.1087	537	711	998	Beta-galactosidase	beta-galactosidase 10
		Vitvi01g00852	VIT_01s0026g00920	LOC100251867	yes Cluster A		95.3746	139.124	155.721	131.318	195.567	192.248	147.733	180.083	171.725	63.2728	46.3982	16.2403	60.3462	60.9294	23.9923	538	596	979	Unknown protein	uncharacterized LOC100251867
		Vitvi05g01757	0	LOC100267074		yes(disc)	2.65984	56.4087	62.8238	50.995	5475.73	858.673	2920.26	1708.41	648.346	2261.94	1583.84	77.7983	60.1639	807.678	2271.91	539	39	7	0	pathogenesis-related protein 10.3
		Vitvi07g01275	VIT_00s0207g00210	LOC100245459		yes(disc)	113.998	55.3207	53.8592	166.336	51.0583	85.6864	71.7007	147.372	139.033	52.7543	48.486	93.9069	60.1389	80.6497	67.3319	540	457	382	Photosystem II PsbO protein	oxygen-evolving enhancer protein 1, chloroplastic
		Vitvi14g02015	VIT_14s0108g01370	LOC100255987	yes Cluster A		52.6013	71.3991	112.56	45.2224	46.2077	56.455	37.8406	38.4085	41.3959	113.987	24.8386	9.39541	59.9587	11.2326	3.55528	541	1892	2598	Saccharopine dehydrogenase	probable mitochondrial saccharopine dehydrogenase-like oxidoreductase At5g39410
		Vitvi04g00640	VIT_04s0008g07070	LOC100244090	yes Cluster A		182.622	239.092	242.36	161.5	189.26	212.626	175.91	184.443	184.525	32.711	31.6571	4.8976	59.7375	51.1261	8.61534	542	699	1861	Translation initiation factor eIF-3 subunit 9	eukaryotic translation initiation factor 3 subunit B
		Vitvi06g01501	VIT_06s0080g00550	LOC100255368	yes Cluster A		98.3623	137.353	158.098	118.11	118.611	142.362	113.484	129.777	132.755	60.7301	20.5331	16.9813	59.7355	24.2517	19.271	543	1232	1150	EIF-4A3	eukaryotic initiation factor 4A-3
		Vitvi04g01285	VIT_04s0023g01700	0	yes Cluster A		53.0626	90.4539	112.642	34.9466	34.1695	45.4806	56.8967	59.9246	79.0094	112.281	30.1433	38.8646	59.5794	10.534	22.1127	544	1946	1038	No hit	0
		Vitvi18g01297	VIT_18s0076g00380	LOC100241016		yes	151.949	219.649	211.37	131.86	216.736	248.071	155.014	184.247	204.662	39.1064	88.1325	32.0281	59.4215	116.211	49.6479	545	318	535	ABC transporter F member 6	ABC transporter F family member 4
		Vitvi09g00307	VIT_09s0002g03690	LOC100248099		yes	122.812	85.8031	63.642	126.128	48.0539	22.8319	58.1328	39.9015	20.7747	48.1794	81.8979	64.2633	59.1702	103.296	37.3581	546	356	699	Avr9/Cf-9 rapidly elicited protein 146	uncharacterized LOC100248099
		Vitvi06g00999	VIT_06s0009g01110	LOC100261580	yes Cluster B		61.4508	11.5415	2.47075	17.8421	2.80422	2.31766	8.72533	6.97165	5.29723	95.9793	87.0102	39.2891	58.98	15.5244	3.42811	547	1603	2620	Cation exchanger (CAX7)	cation/calcium exchanger 1
		Vitvi10g00307	VIT_00s0455g00040	LOC100258406	yes Cluster B	yes	98.0707	53.4443	39.1287	133.831	63.5339	61.662	95.9397	72.5648	53.4818	60.1016	53.9255	44.2548	58.9421	72.169	42.4579	548	502	626	Glycosyl transferase family 8 protein	probable galacturonosyltransferase 4
		Vitvi19g00722	VIT_19s0015g00920	LOC100265210		yes	147.184	236.089	206.041	94.0075	126.501	139.679	94.5826	127.763	130.125	39.9882	48.5831	37.5779	58.8563	45.6718	35.5422	549	771	725	Heterogeneous nuclear ribonucleoprotein A1/A3	heterogeneous nuclear ribonucleoprotein 27C-like
		Vitvi18g00442	VIT_18s0001g06330	LOC100257548		yes	187.411	135.377	128.559	169.755	133.838	122.281	175.39	158.926	116.9	31.4026	27.9663	33.3487	58.8521	47.4742	58.4902	550	754	452	14-3-3 protein GF14 omega (GRF2)	14-3-3 protein
		Vitvi14g01178	VIT_14s0006g02820	LOC100263511		yes(disc)	122.376	129.496	181.074	174.271	202.715	241.385	156.579	150.387	124.99	47.9654	38.5116	20.1749	58.6979	67.1144	31.5897	551	548	808	Mannose-6-phosphate isomerase	mannose-6-phosphate isomerase 1
		Vitvi13g00005	VIT_13s0067g00140	LOC100248425		yes	83.199	29.5431	24.5421	80.0662	35.2925	28.8442	54.1932	39.0685	25.128	70.5019	63.9746	53.6326	58.6569	51.222	29.0652	552	697	855	Proline-rich family protein	protein SRC2 homolog
		Vitvi10g00774	VIT_10s0003g03250	LOC100253669		yes	74.4267	23.1148	15.8098	54.6553	20.3387	2.22153	34.1119	25.2669	15.4495	78.7579	95.9354	54.7094	58.6169	52.4338	18.6624	553	685	1169	Unknown protein	uncharacterized LOC100253669
		Vitvi11g01202	VIT_11s0052g00590	LOC100258189		yes	68.6474	91.8287	127.245	66.5083	119.741	170.014	62.9678	87.3984	120.497	85.3605	155.628	91.3622	58.5977	103.505	57.5288	554	355	461	Unknown protein	uncharacterized LOC100258189
		Vitvi06g01192	VIT_06s0009g02970	LOC100852531		yes(disc)	139.633	110.765	81.0534	116.039	13.5223	9.75111	43.6799	67.525	66.6968	41.9525	91.5967	52.6947	58.5795	106.288	23.017	555	348	1000	Flavonoid 3',5'-hydroxylase	flavonoid 3',5'-hydroxylase 2-like
		Vitvi07g02948	VIT_00s0337g00010	LOC100262339	yes Cluster A	yes	25.3926	41.3929	83.9391	27.1702	45.5459	46.3161	34.0497	34.0821	61.424	230.565	70.4669	80.3949	58.5465	19.146	27.3743	556	1417	894	Salt tolerance protein 2	translation initiation factor IF-2
		Vitvi06g01569	VIT_06s0004g04950	LOC100251782	yes Cluster A	yes	20.6095	61.515	78.6998	14.8073	56.0181	47.0229	20.4012	31.4179	34.6765	281.862	217.565	69.973	58.0903	32.2155	14.2753	557	1015	1402	Scarecrow-like transcription factor 14 SCL14	scarecrow-like protein 14
		Vitvi18g01214	VIT_18s0001g15320	LOC100241984		yes	109.493	120.399	167.456	99.1513	134.949	177.5	114.907	133.078	143.504	52.9378	79.0193	24.8874	57.963	78.3487	28.5973	558	470	863	SEU3B protein	transcriptional corepressor SEUSS
		Vitvi04g01412	VIT_04s0023g02900	LOC100267863		yes(disc)	1.60381	30.4396	59.5604	2.08117	129.009	60.539	115.477	82.9618	45.8515	3613.69	2808.89	60.2937	57.9566	58.4578	69.625	559	620	367	Ferulate-5-hydroxylase	cytochrome P450 84A1
		Vitvi15g00006	VIT_15s0024g00070	LOC100259124	yes Cluster B	yes	155.343	102.636	97.5812	246.101	182.306	149.163	271.618	213.02	157.553	37.1835	39.3897	41.9947	57.7622	96.9383	114.065	560	380	215	Methylenetetrahydrofolate reductase 1 (AtMTHFR1)	probable methylenetetrahydrofolate reductase
		Vitvi08g01612	VIT_08s0007g04870	LOC100257264	yes Cluster A	yes	47.0225	90.8012	104.609	35.0613	59.0509	68.2288	40.9816	51.868	61.7564	122.465	94.5987	50.6931	57.5861	33.1675	20.7748	561	993	1091	Zinc finger protein ATRZ-1A	glycine-rich RNA-binding protein RZ1C
		Vitvi08g00739	VIT_08s0058g00270	LOC100241948	yes Cluster A	yes	45.7691	115.798	103.102	50.0294	66.648	70.1199	47.4845	57.4883	68.4681	125.266	40.1572	44.1906	57.333	20.0904	20.9837	562	1378	1080	Importin beta-2	importin subunit beta-1
		Vitvi17g01511	VIT_17s0000g07260	LOC100241539		yes(disc)	126.605	86.5126	69.3444	58.1377	42.9912	109.82	41.6592	50.6819	76.2378	45.2276	88.8958	83.0036	57.2602	51.6819	34.5786	563	691	752	Glucan endo-1,3-beta-glucosidase 3 precursor	PLASMODESMATA CALLOSE-BINDING PROTEIN 3
		Vitvi10g00437	VIT_00s0375g00040	LOC100244547	yes Cluster A	yes	5.53203	31.3417	62.7727	5.5034	22.3289	36.9013	16.3128	26.0435	31.4693	1034.71	570.517	92.9123	57.2407	31.3979	15.1566	564	1036	1349	NAC domain-containing protein 25	NAC transcription factor 25
		Vitvi19g02112	VIT_19s0015g01830	LOC100258275		yes	168.849	218.745	226.005	168.572	190.466	231.836	160.318	206.037	212.174	33.8498	37.529	32.3456	57.1552	63.2636	51.8558	565	577	516	Unknown protein	uncharacterized protein At4g26450
		Vitvi08g00829	VIT_08s0058g01050	LOC100265434		yes	95.2198	153.352	152.368	88.7583	125.479	146.421	106.763	140.052	144.827	60.0168	64.9659	35.6527	57.1479	57.6626	38.064	566	631	686	Unknown protein	stress response protein nst1
		Vitvi14g01489	VIT_14s0068g01400	LOC100248101	yes Cluster A		11.3795	69.1	68.5118	106.384	127.629	137.503	18.7979	53.4263	92.7821	502.065	29.2508	393.578	57.1323	31.1182	73.9843	567	1042	344	UPF0497 family	UPF0497 membrane protein 7
		Vitvi09g00386	VIT_09s0002g04590	LOC100241173		yes	60.2299	69.0024	117.33	113.456	154.88	180.856	92.8589	95.3165	159.955	94.8038	59.4063	72.2564	57.1003	67.4001	67.0965	568	545	384	Unknown protein	uncharacterized LOC100241173
		Vitvi01g00533	VIT_01s0011g06250	LOC100266368		yes(disc)	297.695	203.178	240.6	310.872	286.655	496.674	247.764	446.909	449.613	19.179	59.768	81.4679	57.0949	185.802	201.848	569	187	113	Xyloglucan endotransglycosylase	probable xyloglucan endotransglucosylase/hydrolase protein 28
		Vitvi10g02216	VIT_00s0532g00030	LOC100233052		yes	39.5153	52.4034	96.5805	34.5341	58.9209	92.4233	22.9771	45.3767	75.5137	144.413	167.629	228.648	57.0652	57.8892	52.5366	570	627	509	Thioredoxin H	thioredoxin h
		Vitvi12g00003	VIT_12s0142g00670	LOC100250610	yes Cluster A		67.4847	90.9792	124.441	63.1717	78.2211	93.0131	73.7784	75.9693	83.0138	84.398	47.2385	12.5178	56.9558	29.8414	9.23546	571	1067	1800	PMH2 (putative mitochondrial RNA helicase 2)	DEAD-box ATP-dependent RNA helicase 53
		Vitvi02g01833	VIT_00s1937g00010	LOC100853400		yes	77.8641	32.2019	20.9665	64.4672	28.1232	20.4402	54.2826	33.9412	22.6455	73.073	68.2937	58.2822	56.8976	44.0271	31.6371	572	797	805	Amine oxidase	primary amine oxidase-like
		Vitvi10g00284	VIT_10s0405g00020	LOC100252109	yes Cluster B		113.738	67.5136	56.8747	85.0926	50.6785	58.9938	63.8201	63.874	52.3269	49.9949	30.671	18.0087	56.863	26.0988	11.4931	573	1163	1608	Mo25	putative MO25-like protein At5g47540
		Vitvi02g00232	VIT_02s0025g02620	LOC100251279		yes	61.1262	19.1841	4.28092	42.5893	4.7615	1.07071	8.96482	5.40785	1.68285	92.9966	97.486	81.2283	56.8453	41.5186	7.28198	574	834	2026	BDG1 (BODYGUARD1) hydrolase	probable lysophospholipase BODYGUARD 3
		Vitvi06g01685	VIT_06s0004g04250	LOC100258812		yes	74.496	86.2648	131.062	43.8331	51.1053	82.7448	42.7204	66.9576	71.4285	75.9322	88.7722	67.1999	56.5665	38.9116	28.7081	575	883	862	Histone H2B	probable histone H2B.1
		Vitvi17g00722	VIT_17s0000g07470	LOC100263859	yes Cluster B	yes	90.56	51.3365	34.2281	118.764	63.3242	62.5298	196.439	157.59	130.518	62.204	47.3494	33.558	56.332	56.234	65.9211	576	643	397	Binding	microtubule-associated protein TORTIFOLIA1
		Vitvi01g00376	VIT_01s0011g04520	LOC100245656	yes Cluster A		154.178	155.505	210.49	163.394	215.432	282.9	210.165	214.706	234.885	36.5242	73.1401	11.7621	56.3123	119.506	24.7197	577	309	959	Programmed cell death 6-interacting protein	ALG-2 interacting protein X
		Vitvi13g00053	VIT_13s0067g00990	LOC100260392	yes Cluster B		64.0243	14.3972	7.7542	31.7532	28.5899	25.7667	36.1566	29.2478	15.9418	87.8887	18.853	55.909	56.2701	5.98643	20.2148	578	2425	1108	Heat shock protein-related	protein SMAX1-LIKE 6
		Vitvi08g00283	VIT_08s0032g01150	LOC100265818		yes(disc)	15.7758	28.1907	71.9915	29.1428	90.1065	88.475	51.5142	54.3092	33.1689	356.34	203.591	35.612	56.2156	59.3322	18.3452	579	612	1183	Syntaxin 1B/2/3/4	syntaxin-121
		Vitvi05g00245	VIT_05s0020g00700	LOC100252756	yes Cluster A	yes	114.52	179.241	170.663	82.9975	126.169	150.71	90.2775	112.361	125.13	49.0248	81.5834	38.6061	56.1432	67.7122	34.8526	580	540	743	Squamosa promoter-binding protein 12 (SPL12)	squamosa promoter-binding-like protein 1
		Vitvi04g00516	VIT_04s0008g05820	LOC100243952	yes Cluster A		115.559	125.725	171.648	100.833	133.144	145.625	116.028	125.04	128.996	48.5377	44.4218	11.1772	56.0896	44.792	12.9686	581	783	1488	Stromal cell-derived factor 2 protein precursor (SDF2 protein)	stromal cell-derived factor 2-like protein
		Vitvi01g00220	VIT_01s0011g02820	LOC100242198		yes	135.014	188.032	190.82	142.354	175.731	219.442	144.317	171.138	178.707	41.3342	54.1527	23.8297	55.8067	77.0883	34.3903	582	474	757	Unknown protein	protein decapping 5
		Vitvi18g00661	VIT_18s0001g09110	LOC100260898	yes Cluster A	yes	9.04137	42.0084	64.7755	7.33294	21.5017	24.8259	12.5864	18.5308	20.1861	616.435	238.553	60.3795	55.7342	17.4929	7.59964	583	1504	1992	Photosystem II PsbC protein	F-box/kelch-repeat protein At5g43190
		Vitvi17g00761	VIT_17s0000g07880	LOC100248456		yes	103.479	156.472	159.174	118.043	151.968	192.091	121.499	126.418	151.887	53.8227	62.7287	25.011	55.6952	74.0471	30.388	584	491	827	Bromo-adjacenty (BAH) domain-containing protein	uncharacterized LOC100248456
		Vitvi18g00373	VIT_18s0001g05110	LOC100255680		yes	99.2976	142.803	154.941	100.723	159.099	172.209	151.428	194.757	201.366	56.0367	70.9726	32.978	55.6431	71.486	49.9378	585	510	531	DNA2-NAM7 helicase	uncharacterized ATP-dependent helicase C29A10.10c
		Vitvi06g00513	VIT_06s0004g05180	LOC100263871		yes(disc)	143.423	86.6832	87.78	187.458	68.4421	121.758	119.788	233.771	258.613	38.7963	35.0482	115.892	55.6426	65.7007	138.825	586	561	164	Ribulose bisphosphate carboxylase/oxygenase activase, chloroplast	ribulose bisphosphate carboxylase/oxygenase activase, chloroplastic
		Vitvi03g00308	VIT_03s0038g04610	LOC100255646	yes Cluster A		77.5277	132.766	133.014	71.1809	92.6996	94.6233	75.7629	76.2537	81.1534	71.5694	32.9336	7.11492	55.4861	23.4424	5.39047	587	1263	2283	FtsJ-like methyltransferase family	adoMet-dependent rRNA methyltransferase spb1
		Vitvi09g00246	VIT_09s0002g02940	LOC100233007		yes(disc)	58.3975	32.2053	2.96121	11.7842	16.0636	46.7899	5.28166	23.1772	39.662	94.9292	297.057	650.937	55.4363	35.0057	34.3803	588	953	759	Myo-inositol oxygenase 1	inositol oxygenase 1
		Vitvi18g00616	VIT_18s0001g08580	LOC100242055	yes Cluster B	yes	103.412	26.9086	47.9839	170.542	92.1047	35.0199	157.995	100.892	35.6409	53.5991	79.4655	77.4417	55.4277	135.522	122.354	589	268	191	Cellulose synthase CSLC12	probable xyloglucan glycosyltransferase 12
		Vitvi03g00708	VIT_03s0088g00260	LOC100265220		yes	108.287	46.1754	52.8887	588.055	27.9103	17.1815	117.351	112.97	59.032	51.1589	97.0783	49.696	55.3986	570.874	58.3185	590	57	455	Serine carboxypeptidase S10	serine carboxypeptidase-like 16
		Vitvi18g00683	VIT_18s0001g09360	LOC100257444	yes Cluster B	yes	60.4559	6.27099	5.17715	54.3377	2.47592	4	8.67652	4.54643	3.33246	91.4365	92.6386	61.5922	55.2788	50.3377	5.34406	591	710	2290	Hydrogenobyrinic acid a,c-diamide synthase	subtilisin-like protease SBT1.7
		Vitvi16g00137	VIT_16s0039g02020	LOC100261385	yes Cluster B		211.343	107.43	156.143	210.508	120.451	85.4878	160.931	107.051	58.5124	26.119	59.3899	63.6413	55.2008	125.021	102.419	592	293	241	Cellulose synthase CSLD3	cellulose synthase-like protein D3
		Vitvi13g00328	VIT_13s0019g02000	LOC100265064		yes	95.2165	142.941	150.34	112.779	162.092	233.499	137.77	170.569	208.581	57.8923	107.04	51.398	55.123	120.72	70.8111	593	300	357	PUMILIO 1 (APUM1)	pumilio homolog 2
		Vitvi02g00512	VIT_02s0154g00090	LOC100241232	yes Cluster B	yes	73.4458	34.177	18.6704	56.1611	18.0859	18.9391	72.0656	60.2013	37.6768	74.5794	66.2771	47.7187	54.7754	37.2219	34.3888	594	912	758	Vacuolar invertase 2, GIN2	acid beta-fructofuranosidase
		Vitvi03g01097	VIT_03s0017g00680	LOC100262362	yes Cluster B	yes	117.069	62.3707	62.486	150.902	71.9511	103.162	132.884	133.7	92.0245	46.6249	31.6364	30.7482	54.5835	47.74	40.8594	595	749	652	UDP-d-apiose/udp-d-xylose synthase 1 AXS1	UDP-D-apiose/UDP-D-xylose synthase 2
		Vitvi13g00934	VIT_13s0101g00100	LOC100255042	yes Cluster B	yes	104.34	56.7013	49.7805	190.858	113.376	84.7001	120.497	122.538	73.9333	52.2903	55.6214	38.6428	54.5599	106.158	46.5633	596	349	574	Unknown protein	uncharacterized protein At2g38710
		Vitvi05g00616	VIT_05s0020g04540	LOC100263066		yes	76.3744	18.5122	21.9599	115.685	26.3635	6.39172	45.1594	48.6206	19.9615	71.247	94.4749	55.7976	54.4144	109.293	25.1979	597	340	945	Beta-ketoacyl-CoA synthase	[Cuticle metabolism] CER6like - Aliphatic wax
		Vitvi15g00838	VIT_15s0048g01990	LOC100255820	yes Cluster B	yes	130.178	94.8003	75.9348	140.412	91.8507	103.619	107.297	102.77	83.5688	41.6683	26.2036	22.1148	54.2429	36.793	23.7286	598	926	986	Methyltransferase dehydration-responsive	probable methyltransferase PMT13
		Vitvi06g00515	VIT_06s0004g05210	LOC100241598	yes Cluster A		87.6576	104.955	141.873	95.1807	128.899	167.933	132.295	151.156	153.139	61.8496	76.4363	15.7562	54.2159	72.7526	20.8446	599	498	1085	Transcription initiation factor TFIIA large subunit	transcription initiation factor IIA subunit 1
		Vitvi18g00043	VIT_18s0122g00610	LOC100265082		yes	84.2851	34.0011	30.2045	72.0188	15.0284	7.68042	37.8151	20.4614	10.8558	64.1639	89.3355	71.2923	54.0807	64.3384	26.9592	600	569	900	3-hydroxy-3-methylglutaryl-coenzyme A reductase 3	3-hydroxy-3-methylglutaryl-coenzyme A reductase 1
		Vitvi08g00153	VIT_08s0056g01710	LOC100265688		yes	69.3381	110.922	123.052	61.9544	129.964	160.195	91.0926	132.703	136.371	77.4661	158.57	49.7059	53.7136	98.241	45.2784	601	374	590	Cationic amino acid transporter 2	cationic amino acid transporter 2, vacuolar
		Vitvi18g00183	VIT_18s0001g01080	LOC100854733	yes Cluster B	yes	94.6349	53.3854	41.034	141.965	114.177	80.0484	108.565	112.159	67.6097	56.6397	43.614	37.7242	53.6009	61.9167	40.9552	602	589	649	Unknown protein	uncharacterized LOC100854733
		Vitvi09g00300	VIT_09s0002g03610	LOC100241227		yes	17.9251	44.0955	71.5069	18.0771	53.6019	75.3129	29.1318	39.8164	53.1314	298.921	316.621	82.3829	53.5818	57.2358	23.9996	603	636	978	MYB divaricata	uncharacterized LOC100241227
		Vitvi19g00704	VIT_19s0015g00750	LOC100258311	yes Cluster A	yes	49.8562	78.7664	103.322	39.7613	49.1309	79.3106	54.087	61.0636	82.3788	107.241	99.4669	52.308	53.4662	39.5493	28.2918	604	874	873	Sucrase	uncharacterized LOC100258311
		Vitvi08g02368	VIT_08s0007g07330	LOC100248693		yes	59.2609	6.05274	5.85014	48.9169	8.56313	3.77537	26.9533	13.5572	4.10635	90.1282	92.2821	84.765	53.4108	45.1415	22.847	605	779	1009	No hit	arabinogalactan peptide 13
		Vitvi18g00184	VIT_18s0001g01090	LOC100254082	yes Cluster A	yes	93.0401	146.531	146.336	77.43	91.7798	113.821	77.5217	94.4293	103.76	57.2828	46.9985	33.8468	53.296	36.3909	26.2386	606	931	921	Nucleic acid binding	uncharacterized LOC100254082
		Vitvi04g01669	VIT_04s0044g01120	LOC100250633		yes(disc)	78.0409	79.4049	131.183	99.0695	108.172	31.2427	116.341	73.1828	46.2505	68.095	68.4639	60.2456	53.142	67.8269	70.0901	607	538	363	Alcohol dehydrogenase 2 [Vitis vinifera]	alcohol dehydrogenase 1
		Vitvi10g01016	VIT_10s0003g05380	LOC100260984	yes Cluster B	yes	81.1197	25.5025	27.9778	90.2701	45.9166	32.8858	96.0424	66.7471	42.8245	65.5105	63.5695	55.4109	53.1419	57.3843	53.2179	608	633	500	Cytochrome b5-like Fatty acid hydroxylase	dihydroceramide fatty acyl 2-hydroxylase FAH1
		Vitvi09g00264	VIT_09s0002g03140	LOC104877427		yes	54.0899	5.39186	0.999	96.5818	3.35045	0.163062	9.4016	1.53317	0.510578	98.1531	99.8312	94.5692	53.0909	96.4188	8.89102	609	383	1833	Lipase GDSL	GDSL esterase/lipase APG
		Vitvi06g01015	0	0	yes Cluster A		56.59	77.2977	109.677	48.7492	86.0741	87.1296	59.6465	59.9204	71.2086	93.8098	78.7302	19.3843	53.087	38.3804	11.562	610	892	1604	0	0
		Vitvi11g00023	VIT_11s0016g00400	LOC100242383		yes	63.2984	108.355	116.292	58.6528	91.007	130.326	65.9298	101.873	112.213	83.7197	122.198	70.2007	52.9932	71.6728	46.2832	611	506	578	Zinc finger (FYVE type)	uncharacterized LOC100242383
		Vitvi16g01334	VIT_16s0098g00850	LOC100854172		yes(disc)	52.4018	86.6278	105.238	65.1274	311.898	190.542	267.885	134.86	62.422	100.828	192.568	76.6982	52.8359	125.415	205.463	612	292	108	Caffeic acid O-methyltransferase	caffeic acid 3-O-methyltransferase
		Vitvi11g00495	VIT_11s0016g05620	LOC100244059		yes	138.274	232.009	191.102	105.208	141.613	169.039	151.873	194.549	215.988	38.2056	60.6708	42.2164	52.8284	63.8306	64.1153	613	573	411	TPR4/WSIP2 (topless-related 4)	topless-related protein 4
		Vitvi11g01271	VIT_11s0052g01370	LOC100258185	yes Cluster A	yes	98.3329	147.467	151.113	78.4918	106.622	138.996	76.7053	111.143	131.203	53.6748	77.0839	71.0481	52.78	60.5046	54.4977	614	601	488	Micro-fibrillar-associated 1, C-terminal	microfibrillar-associated protein 1
		Vitvi02g00554	VIT_02s0154g00610	LOC100242021	yes Cluster A	yes	50.9387	74.1146	103.705	60.1842	96.3048	108.93	48.4043	64.5692	82.4139	103.588	80.995	70.2614	52.7662	48.7462	34.0096	615	732	766	Pex19 protein	peroxisome biogenesis protein 19-2
		Vitvi10g00524	VIT_10s0003g00620	LOC100246932		yes	53.6757	1.52742	0.980868	29.0234	1.01428	0.0392157	3.64932	0.936538	0.248037	98.1726	99.8649	93.2032	52.6948	28.9842	3.40128	616	1085	2628	Lipase GDSL	GDSL esterase/lipase At5g45950
		Vitvi02g00044	VIT_02s0025g00480	LOC100256994		yes	69.0769	119.733	121.767	76.739	133.238	133.351	85.6752	119.833	133.311	76.2775	73.7716	55.6006	52.6901	56.6116	47.636	617	640	560	Serine/threonine-protein phosphatase PP1	serine/threonine-protein phosphatase PP1
		Vitvi14g03084	VIT_14s0108g00740	LOC100250853	yes Cluster B	yes	58.9091	15.3795	6.29574	176.606	15.5514	4.53951	44.9074	41.109	12.7912	89.3128	97.4296	71.5165	52.6134	172.066	32.1162	618	207	795	GASA4	gibberellin-regulated protein 4
		Vitvi14g00102	VIT_14s0060g01290	LOC100256319	yes Cluster B		428.419	381.419	376.126	474.497	425.115	340.956	425.217	354.346	264.76	12.2059	28.1436	37.7353	52.2925	133.541	160.457	619	272	146	Calreticulin 2 (CRT2)	calreticulin
		Vitvi04g01760	VIT_04s0044g02020	LOC100261900	yes Cluster B	yes	85.2135	45.9487	32.9489	103.571	70.7184	61.3868	92.0934	74.6286	59.7192	61.3337	40.7296	35.1536	52.2646	42.184	32.3742	620	826	791	Kinesin ZWI (ZWICHEL)	kinesin-like calmodulin-binding protein homolog
		Vitvi16g00086	VIT_16s0039g01580	LOC100251027		yes	68.8289	76.4221	120.776	71.5114	83.4923	117.108	74.886	94.8492	130.363	75.4724	63.7617	74.0815	51.9468	45.5969	55.4767	621	775	480	Carbohydrate kinase	uncharacterized sugar kinase slr0537
		Vitvi14g00128	VIT_14s0060g01580	LOC100249319		yes	129.804	75.6114	77.8913	163.958	71.647	51.7868	129.817	88.9517	71.3619	39.993	68.4146	45.029	51.9124	112.171	58.4554	622	333	453	Protein phosphatase 2C	probable protein phosphatase 2C 5
		Vitvi10g00198	VIT_00s0187g00150	LOC100244983	yes Cluster A		103.088	143.694	154.995	114.168	169.2	173.687	128.858	132.524	144.653	50.3516	52.1335	12.2577	51.9066	59.5196	15.795	623	609	1306	E3 ubiquitin-protein ligase HUWE1	E3 ubiquitin-protein ligase UPL5
		Vitvi06g01378	VIT_06s0061g01040	LOC100258447		yes	91.3143	59.2699	39.4849	53.9177	38.185	26.1574	48.2032	28.271	25.6596	56.7593	51.4865	46.7679	51.8293	27.7604	22.5436	624	1125	1020	Argonaute protein	protein argonaute 5
		Vitvi06g01518	VIT_06s0080g00810	LOC100246737		yes	80.0201	41.0909	28.2251	27.1238	12.5869	8.29483	47.0203	34.4967	24.4526	64.7274	69.4186	47.9956	51.795	18.8289	22.5677	625	1432	1017	Lycopene beta cyclase (LYC)	capsanthin/capsorubin synthase, chromoplast
		Vitvi04g01976	VIT_04s0069g00800	LOC100262399	yes Cluster A	yes	113.38	157.574	165.081	84.1315	103.291	123.831	83.6572	99.5798	101.456	45.5999	47.1873	21.2755	51.701	39.6994	17.7985	626	870	1206	Splicing factor	serine/arginine-rich splicing factor RSZ22
		Vitvi04g00266	VIT_04s0008g03020	LOC100257625	yes Cluster A		124.51	180.936	176.129	119.248	127.252	152.881	119.23	128.834	138.343	41.4575	28.2048	16.0305	51.6187	33.6336	19.1132	627	986	1154	Serine/threonine/tyrosine kinase DSK2	serine/threonine-protein kinase HT1-like
		Vitvi04g00390	VIT_04s0008g04490	LOC100247517	yes Cluster B	yes	74.5195	29.6339	23.0473	60.1956	34.4283	37.8725	52.399	37.4359	32.5424	69.0722	37.0844	37.8949	51.4722	22.3232	19.8565	628	1294	1122	MARD1 (mediator of ABA-regulated dormancy 1)	uncharacterized LOC100247517
		Vitvi02g00144	VIT_02s0025g01570	LOC100256446	yes Cluster B		123.623	76.0824	72.2745	112.204	82.9908	102.452	109.485	100.182	82.8013	41.5363	8.69065	24.3717	51.3484	9.75122	26.6833	629	2024	904	Dynamin-like protein 2b	dynamin-related protein 5A
		Vitvi07g01488	VIT_07s0191g00180	LOC100853966		yes	223.581	267.242	172.406	257.234	173.07	124.081	130.17	97.4379	92.8366	22.8888	51.7634	28.6806	51.1751	133.153	37.3336	630	273	700	Homeobox-leucine zipper protein ATHB-6	homeobox-leucine zipper protein ATHB-6
		Vitvi13g01075	VIT_13s0175g00080	LOC100249224	yes Cluster B	yes	104.34	57.0227	53.2784	104.548	73.6494	68.1632	95.0021	86.5183	71.0687	48.9378	34.8021	25.1925	51.0618	36.385	23.9334	631	932	981	Calcium dependent protein kinase 1	calcium-dependent protein kinase 1
		Vitvi08g01308	VIT_08s0007g01650	LOC100247795		yes(disc)	7.14918	16.6417	58.0923	6.80343	6.19634	3.91234	10.8344	6.18836	4.71368	712.573	42.4947	56.4934	50.9432	2.8911	6.12071	632	2837	2200	Auxin-independent growth promoter	uncharacterized protein At1g04910
		Vitvi19g01005	VIT_19s0015g02500	LOC100263459		yes(disc)	95.4353	65.1199	44.63	43.1618	30.8033	26.7872	11.9864	19.9501	18.2498	53.2353	37.9377	52.2539	50.8053	16.3746	6.26336	633	1556	2167	CYP72A1	cytochrome P450 CYP72A219
		Vitvi14g00482	VIT_14s0030g02300	LOC100267561		yes	57.0164	101.138	107.77	56.0265	78.8598	107.505	64.765	76.0448	109.137	89.0154	91.8822	68.5131	50.7534	51.4783	44.3725	634	693	602	CRSP complex subunit 2	mediator of RNA polymerase II transcription subunit 14
		Vitvi08g01054	VIT_08s0040g02140	LOC100263731	yes Cluster A	yes	139.263	203.445	189.973	138.15	244.531	342.418	237.912	303.802	389.929	36.4134	147.86	63.8966	50.7103	204.268	152.017	635	167	152	No hit	probable E3 ubiquitin-protein ligase HIP1
		Vitvi08g01884	VIT_08s0007g08260	LOC100241746	yes Cluster B	yes	95.158	83.401	44.4681	89.6196	80.1939	66.7481	99.7179	99.5471	70.3968	53.2692	25.5206	29.4041	50.6899	22.8715	29.3212	636	1276	851	Guanylate kinase	guanylate kinase 2
		Vitvi01g01346	VIT_01s0010g00950	LOC100259768	yes Cluster B	yes	101.255	48.2409	50.5931	122.596	88.8503	85.6591	115.867	91.9602	80.9757	50.0342	30.1289	30.1131	50.6624	36.9369	34.891	637	923	740	Aminoalcoholphosphotransferase (AAPT1)	choline/ethanolaminephosphotransferase 1
		Vitvi04g01738	VIT_04s0044g01720	LOC100265343		yes	139.786	157.707	190.313	117.578	145.676	172.643	149.13	188.74	219.338	36.1466	46.8336	47.0786	50.5278	55.0658	70.2083	638	654	362	Unknown protein	trafficking protein particle complex subunit 11
		Vitvi00g01098	VIT_00s1353g00010	LOC100855393		yes	61.9678	11.7474	11.458	29.0371	17.5067	17.4693	21.1831	8.31484	4.38136	81.5097	39.8381	79.3167	50.5098	11.5678	16.8017	639	1869	1251	BAM1 (big apical meristem 1)	leucine-rich repeat receptor-like serine/threonine-protein kinase BAM1
		Vitvi11g00237	VIT_11s0016g02850	LOC100243946		yes	160.011	133.521	109.681	242.278	321.825	175.366	310.13	224.865	159.533	31.4541	27.6178	48.5592	50.3301	66.9119	150.596	640	550	153	Phosphofructokinase	ATP-dependent 6-phosphofructokinase 3
		Vitvi08g01993	VIT_08s0056g01240	LOC100241637		yes(disc)	179.032	160.82	128.814	240.157	419.671	503.597	159.926	238.822	270.71	28.0498	109.695	69.2723	50.2181	263.44	110.784	641	123	224	No hit	uncharacterized LOC100241637
		Vitvi03g00043	VIT_03s0038g00620	LOC100250334	yes Cluster A	yes	36.1471	68.6447	86.056	28.6511	47.6719	57.1494	38.9836	46.499	57.4594	138.072	99.4668	47.3936	49.9089	28.4983	18.4757	642	1102	1179	Zinc knuckle	zinc finger protein GIS2
		Vitvi15g00373	VIT_15s0045g01310	LOC100241478	yes Cluster B		128.744	83.5039	78.9093	165.477	97.8787	78.4012	116.796	102.917	97.359	38.7083	52.6209	16.6419	49.8346	87.0753	19.4371	643	426	1143	UMP-CMP kinase	UMP-CMP kinase 3
		Vitvi09g00067	VIT_09s0002g00910	LOC100254947	yes Cluster A		37.3624	54.2437	87.0314	31.0699	58.9907	66.8414	43.6438	54.4319	53.5951	132.938	115.132	22.8013	49.6689	35.7715	9.95133	644	940	1734	Exocyst subunit EXO70 D1	exocyst complex component EXO70A1
		Vitvi00g01978	VIT_00s0590g00020	LOC100854704		yes	22.3175	36.7578	71.9212	18.8724	30.8548	31.5517	21.5755	20.0206	35.619	222.264	67.1846	65.0901	49.6037	12.6793	14.0435	645	1791	1416	No hit	translation initiation factor IF-2
		Vitvi08g01684	VIT_08s0007g05800	LOC100258980		yes	45.4335	73.7589	95.0167	30.2935	64.0592	71.941	47.6139	77.3383	82.9804	109.133	137.48	74.2777	49.5832	41.6475	35.3665	646	833	731	Patatin	triacylglycerol lipase SDP1
		Vitvi18g00326	VIT_18s0001g03910	LOC100264320	yes Cluster A		11.6391	23.2048	61.1201	8.17904	60.0945	62.7439	24.516	24.3285	37.9301	425.126	667.131	54.716	49.481	54.5649	13.4142	647	659	1453	Nitrate reductase 2 (NR2)	nitrate reductase [NADH]-like
		Vitvi03g00251	VIT_03s0038g03980	LOC100243457		yes	56.2048	11.194	6.75043	35.0939	15.9145	3.13221	7.31633	4.41572	0.683434	87.9896	91.0748	90.6588	49.4544	31.9617	6.6329	648	1019	2121	no hit	uncharacterized LOC100243457
		Vitvi11g00719	VIT_11s0037g00430	LOC100257095		yes	61.0676	100.486	110.51	62.3431	89.4744	113.62	70.3952	92.7692	96.8622	80.9642	82.2488	37.5977	49.4429	51.2764	26.467	649	695	914	F-box protein (FBL19)	F-box protein SKIP1
		Vitvi18g02359	VIT_18s0089g00350	LOC100255051	yes Cluster A	yes	171.338	191.619	220.705	138.06	203.929	254.159	160.97	180.098	247.587	28.8127	84.0941	53.8097	49.367	116.1	86.6174	650	319	281	Dynamin-like protein 6	dynamin-2A
		Vitvi19g00610	VIT_19s0090g01610	LOC100262283	yes Cluster A	yes	84.1492	115.27	133.339	63.8831	79.575	102.617	71.8207	82.5208	100.992	58.4556	60.6327	40.6167	49.1899	38.734	29.1712	651	889	852	C2 domain containing protein	uncharacterized LOC100262283
		Vitvi12g00031	VIT_12s0142g00190	LOC100242015	yes Cluster B		68.6185	30.5419	19.4994	95.1042	29.6282	29.695	47.2651	43.262	38.3047	71.5829	68.7763	18.9578	49.1191	65.4092	8.96041	652	563	1825	No hit	uncharacterized LOC100242015
		Vitvi16g01191	VIT_16s0050g02310	LOC100263802	yes Cluster B	yes	70.2333	20.4243	21.2031	29.4459	14.9298	6.09549	16.8561	11.9267	8.2639	69.8104	79.2993	50.974	49.0302	23.3504	8.59225	653	1265	1865	No hit	arabinogalactan peptide 20
		Vitvi04g00410	VIT_04s0008g04710	LOC100259490	yes Cluster B	yes	53.9009	11.9782	4.90056	44.3934	5.48452	7.70729	19.2587	17.2482	6.86191	90.9082	82.6386	64.3699	49.0004	36.6861	12.3968	654	929	1534	Beta-ketoacyl-CoA synthase	3-ketoacyl-CoA synthase 11
		Vitvi17g00684	VIT_17s0000g06980	LOC100255295	yes Cluster B		201.445	187.971	152.481	182.368	163.494	133.389	131.046	122.226	119.57	24.3065	26.8577	8.7577	48.9642	48.98	11.4766	655	728	1610	Ribosomal protein S19 (RPS19C) 40S	40S ribosomal protein S19-3
		Vitvi02g00212	VIT_02s0025g02420	LOC100251359	yes Cluster B		109.014	57.7592	60.0565	136.926	67.1182	93.0188	84.1831	82.8663	78.1866	44.9091	32.0664	7.12317	48.957	43.9073	5.9965	656	798	2210	Major Facilitator Super	molybdate-anion transporter
		Vitvi01g00509	VIT_01s0011g05960	LOC100252552	yes Cluster A	yes	35.9587	70.4164	84.8489	36.7063	55.6902	63.4179	34.8526	60.4375	61.5197	135.962	72.771	76.514	48.8903	26.7116	26.6671	657	1148	905	Trehalose-phosphatase	alpha,alpha-trehalose-phosphate synthase [UDP-forming] 6-like
		Vitvi10g00111	VIT_10s0116g01910	LOC100266599		yes	95.347	119.077	144.206	102.825	104.923	145.855	82.7269	111.638	126.382	51.2429	41.8475	52.7701	48.8586	43.0296	43.655	658	813	610	ABC transporter I member 15	UPF0051 protein ABCI8, chloroplastic
		Vitvi05g01544	VIT_05s0102g01180	LOC100250956	yes Cluster B	yes	106.168	63.791	57.3939	150.365	93.5716	78.4741	117.421	105.04	86.6742	45.9407	47.8111	26.1851	48.7746	71.8913	30.7469	659	505	823	Hydroxyacylglutathione hydrolase 2	probable hydroxyacylglutathione hydrolase 2, chloroplastic
		Vitvi05g02123	VIT_05s0062g01270	LOC100248024	yes Cluster B		108.989	58.6919	60.2328	157.811	96.1571	90.9046	52.7869	40.7316	46.0532	44.7352	42.3967	12.7564	48.7566	66.9067	6.73368	660	551	2098	Cyclo-DOPA 5-O-glucosyltransferase	UDP-glycosyltransferase 92A1
		Vitvi14g01828	VIT_14s0066g01920	LOC100267890	yes Cluster A		26.5347	46.5705	75.2036	59.1069	74.1208	80.9077	52.3208	105.015	110.657	183.416	36.8836	111.497	48.6689	21.8007	58.3364	661	1314	454	Cellular repressor of E1A-stimulated genes (CREG)	protein CREG1
		Vitvi15g00952	VIT_15s0046g00360	LOC100245075		yes(disc)	65.4527	95.2679	114.12	53.2532	47.4	16.1086	104.422	95.193	35.6889	74.3554	69.7509	65.8223	48.6676	37.1446	68.7326	662	915	373	Aspartyl protease	aspartic proteinase nepenthesin-1-like
		Vitvi18g00192	VIT_18s0001g01180	LOC100260765	yes Cluster A	yes	192.734	201.029	241.279	192.741	311.531	377.712	211.361	255.314	281.216	25.1874	95.9687	33.0501	48.5448	184.971	69.8549	663	189	366	Vacuolar sorting-associated protein (Vps27)	target of Myb protein 1
		Vitvi14g00281	VIT_14s0128g00100	LOC100240968	yes Cluster B	yes	77.1932	33.1195	28.8303	115.327	80.1978	68.9423	35.015	26.8498	21.5482	62.6518	40.2199	38.4601	48.3629	46.3843	13.4668	664	763	1449	Aminotransferase class IV	kinesin-like protein KIN-1
		Vitvi01g00053	VIT_01s0011g00600	LOC100259322	yes Cluster B	yes	56.0368	18.106	7.76098	37.6585	1.86007	0.784304	9.21836	4.11664	4.68108	86.1502	97.9173	49.22	48.2758	36.8742	4.53728	665	925	2411	Acclimation of photosynthesis to environment	triose phosphate/phosphate translocator, chloroplastic
		Vitvi04g01192	VIT_04s0023g00750	LOC100240980	yes Cluster A		34.7179	64.3705	82.9728	42.5721	61.0268	66.754	42.177	41.4231	50.9582	138.991	56.8023	20.8199	48.2549	24.1819	8.78121	666	1234	1843	KRR1 family protein	protein KRI1 homolog
		Vitvi18g02251	VIT_18s0001g05630	LOC100253453	yes Cluster A	yes	107.788	144.541	155.987	73.7392	118.916	159.002	97.7512	111.902	130.575	44.7163	115.628	33.5792	48.1988	85.263	32.824	667	434	785	far upstream element-binding protein	far upstream element-binding protein 1
		Vitvi17g00213	VIT_17s0000g02430	LOC100254279		yes	55.5639	30.386	7.44526	47.1542	22.371	7.35465	59.9277	44.7176	25.3515	86.6005	84.403	57.6966	48.1186	39.7996	34.5762	668	867	753	Phosphoethanolamine N-methyltransferase	phosphomethylethanolamine N-methyltransferase
		Vitvi12g01963	VIT_12s0035g00240	LOC100243925	yes Cluster A	yes	49.7476	64.3315	97.7816	45.1291	61.7652	72.1191	37.2293	38.603	46.7551	96.5555	59.8061	25.5867	48.034	26.99	9.52578	669	1141	1782	DAG protein, chloroplast precursor	multiple organellar RNA editing factor 1, mitochondrial
		Vitvi04g00128	VIT_04s0008g01430	LOC100264544	yes Cluster A		361.934	372.654	409.881	333.758	358.488	423.948	368.147	434.14	418.944	13.2476	27.0225	13.7982	47.9474	90.1898	50.7977	670	409	522	APM1 (Aminopeptidase M1)	aminopeptidase M1
		Vitvi05g01537	VIT_05s0102g01120	LOC100266402	yes Cluster A		67.5958	86.3359	115.482	62.3571	73.9167	94.0188	75.0245	74.7241	85.7876	70.8414	50.7749	14.3462	47.8859	31.6617	10.7632	671	1029	1664	BZIP transcription factor, putative (bZIP69)	probable transcription factor PosF21
		Vitvi11g00186	VIT_11s0016g02280	LOC100266280	yes Cluster B	yes	66.8753	33.8865	19.0909	79.2125	48.6801	40.0744	105.417	70.0247	38.4336	71.453	49.4089	63.5414	47.7844	39.138	66.9835	672	879	385	Glycine dehydrogenase 2	glycine dehydrogenase (decarboxylating), mitochondrial
		Vitvi01g01701	VIT_01s0146g00070	LOC100245367		yes	59.3755	25.8058	11.8203	14.8232	3.10092	1.68232	9.44694	6.88253	3.48125	80.0923	88.6507	63.1494	47.5552	13.1409	5.96569	673	1754	2215	11-beta-hydroxysteroid dehydrogenase	11-beta-hydroxysteroid dehydrogenase 1B
		Vitvi02g00444	VIT_02s0025g04830	LOC100263358	yes Cluster A	yes	34.3733	61.7805	81.9231	33.3372	41.1588	50.6817	30.4385	32.7611	42.5604	138.334	52.0277	39.8243	47.5498	17.3445	12.1219	674	1510	1553	Copper chaperone for superoxide dismutase	copper chaperone for superoxide dismutase, chloroplastic/cytosolic
		Vitvi17g00031	VIT_17s0000g00290	LOC100249067	yes Cluster B	yes	64.1492	23.8685	16.6925	61.4617	7.43112	5.07758	29.5228	18.5078	6.11801	73.9786	91.7386	79.277	47.4567	56.3841	23.4048	675	642	991	Alpha-mannosidase precursor lysosomal	probable alpha-mannosidase At5g13980
		Vitvi04g00338	VIT_04s0008g03880	LOC100252486		yes	155.71	217.679	203.111	111.599	151.781	168.712	136.038	187.263	221.738	30.4414	51.1767	62.9969	47.4005	57.1127	85.6999	676	637	286	Adaptor-related protein complex 4, beta 1	beta-adaptin-like protein A
		Vitvi14g01972	VIT_14s0108g00970	LOC100259485	yes Cluster A		32.3837	46.5576	79.6799	57.6641	64.6628	77.4584	40.0335	50.8462	49.149	146.049	34.327	22.7695	47.2961	19.7943	9.11544	677	1396	1809	Pentatricopeptide (PPR) repeat	uncharacterized protein At5g19025
		Vitvi04g01743	VIT_04s0044g01790	LOC100248167		yes	55.5316	73.2972	102.757	40.5932	60.7873	81.6668	38.5917	48.3472	75.4644	85.0423	101.184	95.5459	47.2253	41.0737	36.8728	678	843	706	Ribosome assembly protein 1	elongation factor-like GTPase 1
		Vitvi05g00539	VIT_05s0020g03860	LOC100264835		yes	54.7111	82.3947	101.853	158.431	188.67	256.65	121.053	212.286	235.858	86.1644	61.9946	94.8381	47.1415	98.219	114.804	679	375	210	Homocysteine S-methyltransferase 3	homocysteine S-methyltransferase 3
		Vitvi11g00511	VIT_11s0016g05750	LOC104880666	yes Cluster A	yes	46.5014	88.9517	93.6	38.1646	47.0056	58.0246	31.7242	40.0713	53.6826	101.284	52.0378	69.2167	47.0986	19.86	21.9584	680	1392	1044	HAT transposase	zinc finger BED domain-containing protein DAYSLEEPER
		Vitvi07g00210	VIT_07s0104g00860	LOC100245938		yes	48.7251	91.0831	95.7484	57.9537	101.14	124.489	71.5492	85.3207	105.657	96.5073	114.808	47.6699	47.0233	66.5354	34.1075	681	553	762	WD40	autophagy-related protein 18g
		Vitvi15g00816	VIT_15s0048g01750	LOC100243647	yes Cluster B	yes	50.0699	2.45082	3.21565	115.145	17.5022	1.68149	69.3774	22.1967	4.44513	93.5777	98.5397	93.5928	46.8543	113.463	64.9323	682	328	406	fasciclin arabinogalactan-protein (FLA8)	fasciclin-like arabinogalactan protein 10
		Vitvi04g01561	VIT_04s0210g00220	LOC100250759	yes Cluster A		269.967	294.187	316.798	240.944	242.268	337.32	200.526	243.43	271.064	17.3469	39.9994	35.1763	46.8308	96.3761	70.5379	683	384	361	Ubiquilin-1	ubiquitin domain-containing protein DSK2b
		Vitvi07g01249	VIT_00s0220g00080	LOC100263480		yes	92.5631	147.087	139.227	83.8188	116.231	163.965	93.2402	125.389	153.419	50.4128	95.6183	64.5413	46.6637	80.1461	60.1784	684	458	433	Rad21/Rec8	sister chromatid cohesion 1 protein 4
		Vitvi18g00341	VIT_18s0001g04340	LOC100267713	yes Cluster A	yes	141.781	185.373	187.805	159.17	189.367	304.261	170.941	175.802	237.774	32.4619	91.1551	39.097	46.0247	145.091	66.8327	685	242	387	Glycine hydroxymethyltransferase	serine hydroxymethyltransferase 7
		Vitvi15g00572	VIT_15s0021g01810	LOC100263231	yes Cluster A	yes	78.4373	113.265	124.237	63.0801	80.1796	103.617	67.3052	77.9852	95.0066	58.3902	64.2619	41.1578	45.7997	40.5365	27.7013	686	857	887	Armadillo/beta-catenin repeat family protein	protein ARABIDILLO 1
		Vitvi15g00452	VIT_15s0021g00500	LOC100261633	yes Cluster B	yes	97.1926	49.1371	51.3999	103.18	77.8596	70.4778	102.249	79.3115	62.3932	47.1154	31.6945	38.9789	45.7927	32.7025	39.8554	687	1002	671	NADP-dependent malic enzyme	NAD-dependent malic enzyme 62 kDa isoform, mitochondrial
		Vitvi03g00131	VIT_03s0038g02240	LOC104878379		yes	111.552	181.946	157.319	81.2641	152.243	145.18	110.436	136.863	147.269	41.0279	78.6525	33.3521	45.7674	63.9162	36.8329	688	571	708	Unknown protein	uncharacterized LOC104878379
		Vitvi13g01053	VIT_13s0073g00580	LOC100257709		yes	16.3233	26.1568	62.0831	17.4385	26.6603	43.5295	12.0281	10.3395	21.7774	280.334	149.617	81.0547	45.7598	26.0909	9.74932	689	1164	1765	Small nuclear ribonucleoprotein B and B'	small nuclear ribonucleoprotein-associated protein B'-like
		Vitvi09g00139	VIT_09s0002g01640	LOC100248106		yes	60.5385	92.0021	106.264	37.6968	53.0927	58.1197	35.4627	48.5207	50.5312	75.5305	54.1768	42.4913	45.725	20.4229	15.0685	690	1363	1355	KOW domain-containing transcription factor	protein MOS2-like
		Vitvi05g00217	VIT_05s0020g00470	LOC100252874		yes	89.3868	126.989	135.08	64.3641	111.188	156.465	85.3287	99.6109	152.933	51.1182	143.094	79.2279	45.693	92.1014	67.6042	691	400	380	DEAD box RNA helicase 1	DEAD-box ATP-dependent RNA helicase 46
		Vitvi15g00785	VIT_15s0048g01340	LOC100267790	yes Cluster A	yes	84.7587	104.635	130.449	73.792	122.877	177.53	85.1697	130.787	214.401	53.9058	140.582	151.733	45.6899	103.738	129.231	692	354	177	Nucleotidyltransferase	UTP:RNA uridylyltransferase 1
		Vitvi02g00417	VIT_02s0025g04560	LOC100259834	yes Cluster A		108.052	122.174	153.711	209.123	399.655	839.906	219.705	311.839	346.887	42.2563	301.632	57.8878	45.6589	630.783	127.182	693	51	182	Copper amine oxidase	primary amine oxidase
		Vitvi08g00887	VIT_08s0040g00140	LOC100264543	yes Cluster A	yes	32.0269	59.7852	77.6502	19.5631	29.0179	47.9439	20.9057	28.822	44.9248	142.453	145.073	114.892	45.6233	28.3808	24.0191	694	1106	977	Unknown protein	protein PLANT CADMIUM RESISTANCE 10
		Vitvi09g00068	VIT_09s0002g00920	LOC100254974	yes Cluster B	yes	88.8452	39.2145	43.2282	105.336	54.4638	56.8837	76.6083	62.0584	51.7178	51.3443	45.9976	32.4906	45.617	48.4518	24.8905	695	739	955	Lung seven transmembrane receptor	transmembrane protein 87A
		Vitvi01g00526	VIT_01s0011g06150	LOC100249092	yes Cluster B	yes	108.218	79.3595	62.659	102.824	53.5519	42.6851	77.4089	47.3206	36.8491	42.0994	58.4872	52.3968	45.5592	60.1389	40.5598	696	603	660	Receptor protein kinase	receptor protein kinase TMK1
		Vitvi09g00171	VIT_09s0002g02070	LOC100253153		yes	111.026	128.171	156.527	127.423	146.258	188.952	113.844	141.24	151.208	40.9826	48.2871	32.8204	45.5012	61.5288	37.3641	697	593	698	Protein kinase PKN/PRK1	uncharacterized LOC100253153
		Vitvi07g00464	VIT_07s0005g02000	LOC100267487		yes	148.802	107.972	103.358	147.836	101.84	99.7829	126.335	101.17	100.856	30.5405	32.5042	20.1679	45.445	48.0528	25.4791	698	745	939	ADP-ribosylation factor A1B	ADP-ribosylation factor
		Vitvi07g01743	VIT_07s0031g00600	LOC100247389		yes	111.655	152.527	156.942	101.47	125.646	139.266	116.134	140.251	153.82	40.5597	37.2487	32.4497	45.2871	37.7961	37.6852	699	904	692	RNA recognition motif (RRM)-containing protein	RNA-binding protein Musashi homolog 2
		Vitvi04g02246	VIT_04s0044g01000	LOC100257530	yes Cluster B	yes	73.4205	33.9558	28.1914	214.011	180.836	144.491	168.227	105.468	99.0987	61.6028	32.4844	41.0922	45.2291	69.5202	69.1282	700	524	369	Pectinesterase family	probable pectinesterase/pectinesterase inhibitor 51
		Vitvi07g01114	VIT_00s0216g00030	LOC100264206		yes	64.6167	96.2725	109.795	63.0145	95.577	106.441	72.9845	89.896	98.6338	69.9171	68.915	35.1435	45.1781	43.4264	25.6493	701	804	934	Nuclear transport factor 2 (NTF2)	ras GTPase-activating protein-binding protein 1
		Vitvi18g01139	VIT_18s0001g14550	LOC100247144	yes Cluster A	yes	38.7227	82.4945	83.8652	34.0789	49.521	60.7872	37.1986	42.2213	53.4292	116.579	78.3718	43.6322	45.1425	26.7083	16.2306	702	1151	1284	Unknown protein	uncharacterized LOC100247144
		Vitvi05g01342	VIT_05s0062g01060	LOC100253167		yes	69.5559	105.606	114.661	81.9945	109.49	123.003	94.3769	118.592	124.093	64.8466	50.0132	31.4864	45.1046	41.0081	29.7159	703	848	842	WD-40 repeat	uncharacterized WD repeat-containing protein C2A9.03
		Vitvi16g01194	VIT_16s0050g02340	LOC104882173		yes	67.352	33.7078	22.2837	39.5561	27.7428	10.8441	32.793	18.3209	8.89887	66.9146	72.5855	72.8635	45.0684	28.712	23.8942	704	1094	984	Regulator of nonsense transcripts 1	uncharacterized LOC104882173
		Vitvi07g01160	0	LOC100258524		yes(disc)	197.989	153.138	152.976	366.992	338.896	543.16	286.959	396.241	509.507	22.7354	48.0033	77.5538	45.0135	176.168	222.548	705	200	93	0	serine carboxypeptidase 1
		Vitvi14g02653	VIT_14s0030g01720	LOC100250274		yes	44.7367	38.5727	89.749	55.6093	53.5599	84.0375	38.1617	41.6179	66.3326	100.616	51.1213	73.8198	45.0123	28.4282	28.1709	706	1104	877	DNA-damage-repair/toleration protein (DRT102)	DNA-damage-repair/toleration protein DRT102
		Vitvi02g00255	VIT_02s0025g02820	LOC100247984	yes Cluster A	yes	50.2171	68.0009	95.2214	42.1853	58.18	66.1828	48.4373	68.3799	63.4212	89.6193	56.8859	30.9346	45.0042	23.9975	14.9839	707	1242	1358	Membrane-related CP5	uncharacterized LOC100247984
		Vitvi05g00349	VIT_05s0020g01820	LOC100251170		yes(disc)	73.7346	37.4075	28.8118	146.561	16.4521	11.1315	9.41567	23.1913	18.6965	60.925	92.4049	98.5677	44.9228	135.429	9.28081	708	269	1796	Integral membrane family protein UPF0497	UPF0497 membrane protein 4
		Vitvi08g00239	VIT_08s0032g00920	LOC100242721		yes	97.196	122.374	142.076	78.8434	102.989	120.824	95.5865	109.253	126.669	46.1743	53.2458	32.5174	44.8796	41.9808	31.0823	709	828	814	Zinc finger (C3HC4-type ring finger) CIC7E11	E3 ubiquitin-protein ligase RHF2A
		Vitvi06g01388	0	LOC100243077		yes	82.8692	87.1748	38.2782	126.45	43.1223	40.7638	125.003	96.675	65.4735	53.8089	67.763	47.6223	44.591	85.6866	59.5291	710	433	440	0	putative phospholipid:diacylglycerol acyltransferase 2
		Vitvi12g00910	VIT_12s0142g00250	LOC100252548		yes	81.5206	96.738	126.076	78.9165	101.78	149.826	95.9344	107.97	130.465	54.655	89.8543	35.9943	44.5551	70.9098	34.5309	711	516	755	Potassium transporter (KUP7)	potassium transporter 7
		Vitvi01g00593	VIT_01s0137g00240	LOC100242302		yes	44.9336	2.72997	0.481072	94.3172	2.89061	0.804738	10.4102	5.07649	0.535915	98.9294	99.1468	94.852	44.4526	93.5124	9.87432	712	395	1748	Pectate lyase	probable pectate lyase 5
		Vitvi18g01849	VIT_18s0117g00070	LOC100855105	yes Cluster B	yes	45.2053	2.28508	0.76596	65.6327	20.108	19.4062	21.0972	11.9443	7.38736	98.3056	70.4321	64.9841	44.4393	46.2265	13.7098	713	766	1436	R protein L6	putative disease resistance protein At4g11170
		Vitvi18g01659	VIT_18s0072g00780	LOC100258904		yes	79.8213	83.8661	124.236	90.2676	132.547	134.971	95.7125	106.546	146.812	55.6429	49.5234	53.3889	44.4149	44.7036	51.0999	714	784	521	Ubiquitin interaction motif-containing protein	ubiquitin carboxyl-terminal hydrolase FAM188A
		Vitvi19g00477	VIT_19s0090g00130	LOC100267545		yes	44.9052	66.1077	89.2973	33.3302	116.069	149.28	67.605	95.0074	102.549	98.8576	347.883	51.6881	44.3921	115.95	34.9437	715	322	739	Unknown protein	uncharacterized LOC100267545
		Vitvi08g00916	VIT_08s0040g00540	LOC100255095		yes(disc)	19.6095	36.4959	63.9983	18.1423	54.4729	35.7491	52.3136	31.6956	21.247	226.364	97.0482	59.3853	44.3889	17.6068	31.0666	716	1497	815	VQ motif-containing protein	calmodulin-binding protein 25
		Vitvi18g01092	VIT_18s0001g13970	LOC100262624		yes	68.3436	31.2651	23.9609	53.6287	23.0879	15.4976	24.7055	15.1504	13.3699	64.9405	71.102	45.8827	44.3826	38.1311	11.3356	717	900	1622	Myosin-related	filament-like plant protein 4
		Vitvi08g01542	VIT_08s0007g04190	LOC100256186		yes	65.5348	100.616	109.845	56.8382	84.207	86.1989	57.0122	68.9669	76.8951	67.614	51.6567	34.8748	44.3107	29.3607	19.8829	718	1075	1119	ATPP2-A15	F-box protein PP2-A15-like
		Vitvi15g00765	VIT_15s0048g01150	LOC100245358	yes Cluster A		15.2859	36.1323	59.512	24.9855	34.1168	37.3351	22.7793	37.2927	35.8762	289.327	49.4268	57.4951	44.2261	12.3496	13.097	719	1815	1478	TCP family transcription factor TCP9	transcription factor TCP9
		Vitvi03g00048	VIT_03s0038g00670	LOC100262354		yes(disc)	110.568	119.816	66.4817	61.808	9.40488	23.0457	21.353	55.6534	64.6696	39.8723	62.714	202.86	44.0859	38.7623	43.3166	720	888	618	fructose-bisphosphate aldolase, chloroplast precursor	probable fructose-bisphosphate aldolase 1, chloroplastic-like
		Vitvi12g02472	VIT_12s0057g00310	LOC100247755	yes Cluster A	yes	13.7535	55.1933	57.8257	6.10315	60.1555	135.752	20.5846	22.9078	68.6263	320.442	2124.29	233.386	44.0722	129.648	48.0416	721	282	554	Gamete expressed1 (GEX1)	protein GAMETE EXPRESSED 1
		Vitvi12g01927	VIT_12s0034g02550	LOC100246349		yes	95.7162	126.691	139.667	130.302	171.799	190.36	95.5152	107.198	126.303	45.9173	46.0911	32.2335	43.9503	60.0578	30.7879	722	606	822	Magnesium transporter CorA	magnesium transporter MRS2-4
		Vitvi04g01576	VIT_04s0044g00130	LOC100262676		yes	59.1633	38.7275	15.242	46.644	16.5477	15.2144	41.4293	51.4162	29.5544	74.2374	67.3819	28.663	43.9213	31.4296	11.8749	723	1035	1566	Unknown protein	uncharacterized LOC100262676
		Vitvi11g00595	VIT_11s0118g00720	LOC100253367	yes Cluster A	yes	84.6927	115.489	128.513	70.3597	92.7018	120.805	83.2549	86.5725	105.816	51.7409	71.6963	27.0988	43.8207	50.4453	22.5611	724	708	1018	U5 small nuclear ribonucleoprotein component	116 kDa U5 small nuclear ribonucleoprotein component-like
		Vitvi06g00699	VIT_06s0004g07130	LOC100253488		yes	81.563	38.6377	37.7626	95.2335	70.0569	62.8634	58.3947	63.0362	41.9761	53.7014	33.9903	28.1166	43.8004	32.3701	16.4186	725	1010	1275	Cinnamoyl-CoA reductase	cinnamoyl-CoA reductase 1
		Vitvi16g01475	VIT_16s0100g01100	LOC100263437		yes(disc)	0.529944	57.8581	44.2808	2.48123	303.175	61.7898	123.554	75.4346	22.8655	8255.74	2390.28	81.4935	43.7508	59.3086	100.688	726	613	249	Stilbene synthase	stilbene synthase 1
		Vitvi03g00631	VIT_03s0091g00700	LOC100253136		yes	86.4757	113.389	130.139	86.0876	81.0848	109.732	79.6153	116.623	127.402	50.4922	27.4654	60.0225	43.6635	23.6443	47.7871	727	1259	556	ATP-dependent Clp protease proteolytic subunit (ClpR1) (nClpP5)	ATP-dependent Clp protease proteolytic subunit-related protein 1, chloroplastic
		Vitvi16g02061	0	LOC100232862	yes Cluster B	yes	61.4684	26.4218	17.8065	336.196	331.424	136.722	247.008	134.257	44.855	71.0315	59.3326	81.8407	43.6619	199.474	202.153	728	173	112	0	caffeic acid O-methyltransferase
		Vitvi15g01024	VIT_15s0046g01410	LOC100260268	yes Cluster B	yes	52.3793	18.6941	8.80899	20.4231	9.22644	13.7143	18.1184	13.7064	11.4485	83.1823	32.8492	36.8126	43.5703	6.70882	6.66985	729	2329	2113	Unknown protein	uncharacterized LOC100260268
		Vitvi07g03085	VIT_00s0615g00010	LOC100855376	yes Cluster B	yes	59.4503	30.9553	16.0413	8.74789	7.00352	2.39026	13.8556	14.0092	7.58385	73.0173	72.6762	45.2651	43.409	6.35764	6.27176	730	2373	2164	Cinnamyl alcohol dehydrogenase	probable mannitol dehydrogenase
		Vitvi05g00309	VIT_05s0020g01400	LOC100242678		yes(disc)	22.0353	40.1243	65.383	36.253	97.6753	84.8791	50.6558	40.7352	35.3874	196.719	134.13	30.1414	43.3476	48.6261	15.2684	731	735	1346	SRC2/SRC2 (soybean gene regulated BY cold-2)	protein SRC2-like
		Vitvi07g01453	VIT_00s0199g00130	LOC104878163		yes	58.1944	73.7977	101.433	33.5618	42.8876	66.6451	49.9528	63.5301	70.9862	74.3002	98.5741	42.1066	43.2386	33.0833	21.0334	732	995	1077	Cysteine desulfurase	cysteine desulfurase, mitochondrial
		Vitvi01g00188	VIT_01s0011g02320	LOC100266416		yes(disc)	9.77091	93.317	52.8761	4.98925	368.256	90.932	160.159	124.695	48.4962	441.158	1722.56	69.7199	43.1052	85.9428	111.663	733	430	221	Unknown protein	uncharacterized LOC100266416
		Vitvi08g01280	VIT_08s0007g01340	LOC100263076		yes	61.9457	86.7293	105.003	70.9578	78.8933	100.663	69.5261	94.8677	91.1043	69.5083	41.8636	31.0362	43.0574	29.7054	21.5783	734	1069	1052	Proteasome inhibitor subunit 1 (PI31)	probable proteasome inhibitor
		Vitvi03g01841	VIT_03s0017g01490	LOC100264985	yes Cluster B	yes	95.8496	66.911	52.7934	63.9682	31.7166	29.1375	131.113	128.755	78.0259	44.9206	54.45	40.4896	43.0563	34.8307	53.0872	735	955	502	Berberine bridge enzyme	berberine bridge enzyme-like 21
		Vitvi13g00230	VIT_13s0067g03890	LOC100243402		yes	56.6166	10.7174	13.5829	122.914	13.1171	5.54881	11.3907	9.21221	6.27767	76.009	95.4856	44.8877	43.0337	117.365	5.11301	736	315	2334	Beta-ketoacyl-CoA synthase	3-ketoacyl-CoA synthase 21-like
		Vitvi02g00511	VIT_02s0154g00080	LOC100262548		yes	45.6969	4.31115	2.66848	60.6038	6.90074	1.19713	38.2507	10.228	3.20274	94.1605	98.0247	91.627	43.0284	59.4067	35.048	737	610	736	Multi-copper oxidase (SKU5)	monocopper oxidase-like protein SKU5
		Vitvi08g01256	VIT_08s0007g00970	LOC100242668	yes Cluster A	yes	47.5892	99.7711	90.575	42.2016	55.9189	58.1266	35.3956	38.6132	47.6297	90.3268	37.7353	34.5637	42.9858	15.9249	12.234	738	1583	1546	Translation initiation factor eIF-3 subunit 3	eukaryotic translation initiation factor 3 subunit G
		Vitvi14g01786	VIT_14s0066g01440	LOC100257769		yes	96.8349	87.1854	53.9119	83.0885	52.2632	51.3623	81.9679	77.1872	62.6241	44.3259	38.1836	23.5993	42.923	31.7262	19.3438	739	1027	1146	Homeodomain leucine zipper protein HB-1	homeobox-leucine zipper protein HAT5
		Vitvi01g00595	VIT_01s0137g00260	LOC100268141		yes	92.8983	124.047	135.777	91.3611	129.225	145.21	87.8062	92.0076	107.319	46.1563	58.9409	22.2229	42.8784	53.8491	19.5131	740	667	1138	No hit	cleavage and polyadenylation specificity factor subunit CG7185
		Vitvi00g00676	VIT_00s0441g00020	LOC100854014	yes Cluster B		51.7643	20.4379	8.97213	1.72784	0.417429	0.106478	0.0157797	0	0	82.6674	93.8375	100	42.7922	1.62137	0.0157797	741	2993	3103	Squalene monooxygenase	squalene epoxidase 3
		Vitvi12g02296	VIT_12s0028g03040	LOC100245395	yes Cluster A	yes	21.8339	33.8708	64.5923	21.322	28.5629	39.3988	18.7017	21.9042	25.7718	195.835	84.7799	37.8041	42.7584	18.0768	7.07003	742	1471	2053	Unknown protein	uncharacterized LOC100245395
		Vitvi01g01458	VIT_01s0010g01830	LOC100265010		yes	51.4587	27.1573	8.70217	28.4779	18.7655	8.63383	15.9408	9.26422	5.95291	83.089	69.6824	62.6562	42.7565	19.8441	9.98789	743	1393	1730	Regulator of nonsense transcripts 1	uncharacterized LOC100265010
		Vitvi02g00597	VIT_02s0012g00080	LOC100262569	yes Cluster A	yes	124.893	153.168	167.627	117.979	164.369	174.106	116.69	134.429	160.774	34.2162	47.574	37.7789	42.7337	56.1271	44.0841	744	646	605	Casein kinase II subunit beta-4	putative casein kinase II subunit beta-4
		Vitvi07g02144	VIT_07s0104g00420	LOC100257884		yes(disc)	60.3273	23.4725	17.881	79.2137	28.3623	45.5773	57.1992	90.1124	93.5653	70.36	42.4629	63.5779	42.4463	33.6365	36.3661	745	985	715	Endo-1,3;1,4-beta-D-glucanase precursor	endo-1,3;1,4-beta-D-glucanase
		Vitvi17g00540	VIT_17s0000g05630	LOC100260419		yes	93.6495	140.348	136.011	60.3783	87.0479	93.9439	65.3737	106.178	87.9226	45.234	55.5922	34.4923	42.3615	33.5656	22.5489	746	988	1019	Homeodomain leucine zipper protein HB-1	homeobox-leucine zipper protein HAT5
		Vitvi07g01651	VIT_07s0129g00730	LOC100261095		yes	47.3942	8.69662	5.15463	21.9372	5.99384	3.98968	12.6798	9.77196	4.93434	89.1239	81.8132	61.0849	42.2396	17.9476	7.74543	747	1476	1977	CYP81E1 Isoflavone 2'-hydroxylase	isoflavone 2'-hydroxylase
		Vitvi07g00724	VIT_07s0005g04790	LOC100256590	yes Cluster B		79.0812	49.2416	36.9205	88.7527	54.3167	51.7925	95.4776	82.9708	80.0595	53.3131	41.644	16.1484	42.1607	36.9602	15.4181	748	921	1340	Myosin-like protein XIB	myosin-6
		Vitvi06g00450	VIT_06s0004g04530	LOC100258708	yes Cluster B		105.682	69.0964	63.5737	115.853	102.655	81.5027	130.067	117.905	112.386	39.8443	29.6497	13.5943	42.1082	34.35	17.6818	749	968	1209	Armadillo/beta-catenin repeat protein / U-box domain-containing	U-box domain-containing protein 13
		Vitvi02g00627	VIT_02s0012g00480	LOC100264343		yes	109.726	132.382	151.753	122.52	141.479	210.996	110.157	123.051	184.324	38.3023	72.213	67.3287	42.0276	88.4757	74.1672	750	419	343	Regulator of nonsense transcripts 1	regulator of nonsense transcripts 1 homolog
		Vitvi17g01512	VIT_17s0000g07330	LOC100256940	yes Cluster A		147.925	194.857	189.878	139.559	169.983	171.779	114.949	136.781	148.561	28.3605	23.0866	29.2408	41.9524	32.2195	33.6121	751	1014	770	GR-RBP3 (glycine-rich RNA-binding protein 3)	glycine-rich RNA-binding protein blt801
		Vitvi14g02497	VIT_14s0060g01870	LOC100242551	yes Cluster A	yes	25.9248	68.1465	67.7996	2.38594	8.14913	16.3371	10.1391	11.4434	34.6459	161.525	584.725	241.706	41.8749	13.9512	24.5068	752	1695	969	Unknown protein	uncharacterized LOC100242551
		Vitvi06g01297	VIT_06s0061g00280	LOC100258458	yes Cluster A		29.0578	50.0866	70.8913	37.5083	52.0866	55.6386	25.5414	26.6735	32.1724	143.966	48.3367	25.9619	41.8334	18.1303	6.63101	753	1469	2122	2-phosphoglycerate kinase	P-loop NTPase domain-containing protein LPA1 homolog 2
		Vitvi07g02043	VIT_07s0130g00350	LOC100254626	yes Cluster B		112.819	94.7801	71.0167	114.426	112.397	100.093	119.09	114.523	110.484	37.0528	12.5263	7.22644	41.8028	14.3335	8.606	754	1675	1862	Serine C-palmitoyltransferase (LCB2)	long chain base biosynthesis protein 1
		Vitvi15g01109	VIT_15s0046g02410	LOC100265390	yes Cluster B	yes	78.2161	36.6599	36.4223	107.973	41.7375	21.84	41.0069	26.1815	9.04883	53.4338	79.7728	77.9334	41.7939	86.1334	31.9581	755	428	800	Aquaporin TMP-C	aquaporin PIP1-2
		Vitvi15g01048	VIT_15s0046g01660	LOC100260179		yes	39.873	58.7411	81.6643	51.2448	78.5724	135.396	55.9294	106.733	136.052	104.811	164.213	143.257	41.7914	84.1508	80.1228	756	441	304	Unknown protein	uncharacterized LOC100260179
		Vitvi06g00339	VIT_06s0004g03360	LOC100262205	yes Cluster A	yes	50.7149	55.3551	92.4989	53.6743	71.9086	127.138	38.8032	51.0821	101.761	82.3899	136.869	162.249	41.784	73.4637	62.9576	757	495	419	Carbamoyl phosphate synthase large subunit	carbamoyl-phosphate synthase large chain, chloroplastic
		Vitvi05g00161	VIT_05s0077g00550	LOC100241487		yes	93.8938	139.19	135.597	61.447	99.0906	110.927	112.246	146.027	142.216	44.4154	80.5238	26.7001	41.7033	49.4795	29.9698	758	720	838	SFR2 (sensitive TO FREEZING 2)	beta-glucosidase-like SFR2, chloroplastic
		Vitvi05g01682	VIT_05s0094g01320	LOC100264458	yes Cluster A	yes	127.419	154.769	169.023	94.9622	131.444	158.481	84.7273	95.4413	110.327	32.6513	66.8884	30.2143	41.6039	63.5187	25.5998	759	575	936	Ankyrin repeat	ankyrin repeat-containing protein At5g02620
		Vitvi10g01740	VIT_00s0181g00030	LOC100263734		yes	20.0611	41.0353	61.6468	25.3729	22.8004	45.292	21.6495	26.9026	47.8841	207.295	78.5055	121.179	41.5857	19.9191	26.2346	760	1389	922	No hit	protein TRANSPORT INHIBITOR RESPONSE 1
		Vitvi13g00288	VIT_13s0019g01090	LOC100263345	yes Cluster B		317.764	302.959	276.248	467.518	385.154	222.28	313.529	254.643	195.778	13.0649	52.4552	37.5567	41.5157	245.238	117.751	761	134	200	Triosephosphate isomerase, cytosolic	triosephosphate isomerase, cytosolic
		Vitvi04g01431	VIT_04s0023g03120	LOC100248958		yes	49.9729	64.7356	91.451	65.9173	80.8643	144.768	41.1223	59.7075	81.0811	83.0012	119.621	97.1708	41.4781	78.8509	39.9588	762	466	668	Histone H3	histone H3.3
		Vitvi19g00933	VIT_19s0015g01940	LOC100251495		yes	101.045	130.819	142.459	105.116	145.64	206.828	106.444	132.788	137.158	40.9851	96.7609	28.8542	41.4134	101.711	30.7137	763	364	824	Peroxisomal targeting signal 1 receptor; PTS1 receptor; Pex5p	peroxisome biogenesis protein 5
		Vitvi14g01457	VIT_14s0068g01030	LOC100256570		yes	89.2545	102.424	130.573	79.4308	97.1126	129.445	82.2441	111.383	115.211	46.2927	62.9661	40.0842	41.3183	50.0145	32.9669	764	715	782	Ubiquinol-cytochrome C reductase iron-sulfur subunit, mitochondrial	cytochrome b-c1 complex subunit Rieske-4, mitochondrial
		Vitvi08g02384	VIT_08s0007g08010	0		yes	53.7304	18.6736	12.4387	36.1134	34.7633	9.08246	41.2467	27.4492	14.6879	76.8498	74.8502	64.39	41.2917	27.031	26.5587	765	1140	908	unknown	0
		Vitvi13g00614	VIT_13s0019g04390	LOC100242832	yes Cluster B	yes	63.0613	15.1941	21.7867	96.1933	52.3391	19.8237	90.1877	63.1804	24.0567	65.4515	79.3918	73.3259	41.2746	76.3696	66.131	766	480	394	GATA transcription factor 10	GATA transcription factor 8
		Vitvi14g01603	VIT_14s0171g00460	LOC100259370	yes Cluster A	yes	46.4127	74.0458	87.5963	40.0331	54.3981	68.2969	41.1194	52.9239	52.8122	88.7335	70.601	28.436	41.1836	28.2638	11.6927	767	1112	1590	Nucleotide binding nubp1	cytosolic Fe-S cluster assembly factor NBP35
		Vitvi13g01837	VIT_13s0156g00110	LOC100263212		yes	47.2751	8.59495	6.21708	24.2312	5.273	4.2313	10.1727	4.2179	3.46624	86.8491	82.5378	65.9261	41.058	19.9999	6.70647	768	1382	2101	Chaperone BCS1 mitochondrial	AAA-ATPase At4g25835
		Vitvi15g00791	VIT_15s0048g01410	LOC100265985		yes	99.5097	72.463	58.4625	207.037	118.09	130.4	173.358	180.668	132.436	41.2494	37.0162	23.6058	41.0472	76.6373	40.9225	769	479	650	NTMC2T4/NTMC2TYPE4; NTMC2T4/NTMC2TYPE4	synaptotagmin-5
		Vitvi12g01578	VIT_12s0055g01090	LOC100257164	yes Cluster A	yes	26.1918	43.0332	67.1002	20.6614	29.4015	53.0553	33.8487	32.7994	48.5352	156.188	156.785	43.3887	40.9084	32.3939	14.6865	770	1008	1380	Unknown protein	uncharacterized LOC100257164
		Vitvi02g00338	VIT_02s0025g03660	LOC100253117		yes(disc)	15.2339	36.8198	56.133	27.1745	111.86	74.7492	57.5115	32.2592	21.341	268.475	175.071	62.8928	40.8992	47.5747	36.1706	771	753	719	4-coumarate-CoA ligase	oxalate--CoA ligase
		Vitvi12g00411	VIT_12s0059g01100	LOC100246609		yes	65.9407	121.237	106.786	57.1496	96.4118	119.307	67.8002	103.852	124.051	61.9421	108.763	82.9653	40.845	62.1578	56.2507	772	588	474	PRLI-interacting factor K	uncharacterized LOC100246609
		Vitvi16g00935	VIT_16s0100g00340	LOC100257321	yes Cluster A	yes	81.6659	113.533	122.488	62.2642	83.394	134.744	59.4613	86.9289	160.26	49.9866	116.406	169.52	40.822	72.4795	100.799	773	500	248	CDPK	calcium-dependent protein kinase 26
		Vitvi04g00214	VIT_04s0008g02490	LOC100249144	yes Cluster A	yes	56.9108	78.3983	97.7166	47.3102	63.2382	87.937	43.538	47.4999	64.9184	71.7013	85.8735	49.1074	40.8058	40.6269	21.3804	774	853	1063	Adagio protein 1	adagio protein 1
		Vitvi10g00626	VIT_10s0003g01690	LOC100259946	yes Cluster B	yes	42.2192	1.929	1.47822	15.878	4.68217	3.29003	7.5944	3.10557	2.33307	96.4987	79.2794	69.279	40.741	12.588	5.26133	775	1799	2303	Unknown protein	IRK-interacting protein
		Vitvi03g00509	VIT_03s0063g00370	LOC100253671	yes Cluster B	yes	85.0365	71.7247	44.3413	164.189	58.7007	22.6932	174.807	65.3593	52.6527	47.8562	86.1786	69.8795	40.6952	141.496	122.154	776	250	193	Nitrite reductase	ferredoxin--nitrite reductase, chloroplastic-like
		Vitvi08g02385	VIT_08s0007g08020	0	yes Cluster B	yes	48.0341	5.61878	7.34321	28.1355	10.9677	2.51908	20.3634	18.1354	5.40534	84.7125	91.0466	73.4556	40.6909	25.6164	14.958	777	1183	1360	unknown	0
		Vitvi14g01576	VIT_14s0171g00180	LOC100261231	yes Cluster B	yes	72.8374	23.5717	32.1938	27.1946	9.41895	7.71235	19.6646	15.7787	9.37528	55.8005	71.6402	52.3242	40.6436	19.4823	10.2894	778	1405	1703	Leucine-rich repeat transmembrane protein kinase	probable inactive leucine-rich repeat receptor-like protein kinase At3g03770
		Vitvi04g01565	VIT_04s0044g00030	LOC100248745	yes Cluster B	yes	66.4674	27.9672	25.938	69.0246	39.6081	48.9668	57.9296	51.2825	43.3806	60.9763	29.0589	25.1149	40.5294	20.0578	14.549	779	1380	1386	ATSAC1B/IBS2 (impaired in baba-induced sterility 2)	phosphoinositide phosphatase SAC6
		Vitvi01g00291	VIT_01s0011g03540	LOC100254184	yes Cluster A	yes	16.1757	22.9985	56.6367	7.32945	8.4202	18.21	4.5044	12.7098	23.1371	250.135	148.45	413.656	40.461	10.8806	18.6327	780	1917	1171	Lateral organ boundaries protein 41	LOB domain-containing protein 40
		Vitvi07g02591	VIT_00s0199g00170	LOC100853263	yes Cluster A	yes	49.5649	64.583	89.9864	59.4189	82.2968	111.913	35.3447	46.5753	47.0474	81.5527	88.3453	33.11	40.4215	52.4938	11.7026	781	683	1587	Cysteine desulfurase	#N/A
		Vitvi15g01619	VIT_15s0046g01090	LOC100255153		yes	116.719	111.39	157.136	129.218	94.1905	178.788	112.547	161.68	189.735	34.6281	38.3609	68.5827	40.4174	49.5694	77.188	782	718	324	Hydroxyproline-rich glycoprotein	rhodanese-like domain-containing protein 4, chloroplastic
		Vitvi09g00385	VIT_09s0002g04580	LOC100251435		yes	71.9562	41.5745	31.5585	52.3696	35.7464	18.3927	77.474	53.0033	33.7308	56.1421	64.8791	56.4619	40.3977	33.9769	43.7433	783	974	609	Unknown protein	uncharacterized LOC100251435
		Vitvi13g00282	VIT_13s0019g00940	LOC100247953	yes Cluster A		41.2252	65.2966	81.5954	34.6784	58.7871	54.4444	50.1432	65.5541	64.822	97.926	56.9982	29.2737	40.3702	19.7661	14.6788	784	1397	1381	SLT1 (sodium- and lithium-tolerant 1)	uncharacterized LOC100247953
		Vitvi09g00077	VIT_09s0002g01000	LOC100256554	yes Cluster B	yes	55.0138	25.4344	14.789	53.242	17.731	17.9992	22.7611	16.4217	13.829	73.1177	66.1937	39.2429	40.2248	35.2428	8.9321	785	947	1829	Ferredoxin 4Fe-4S, iron-sulfur binding	uncharacterized LOC100256554
		Vitvi02g01749	VIT_00s1217g00010	LOC100251487		yes	67.612	94.9729	107.759	60.9522	59.0971	102.918	66.4946	86.3204	105.449	59.3788	68.8507	58.5824	40.1472	41.966	38.9541	786	829	677	3-deoxy-D-arabino-heptulosonate 7-phosphate synthase	3-deoxy-D-arabino-heptulosonate-7-phosphate synthase 03
		Vitvi16g01035	VIT_16s0050g00380	LOC100261736	yes Cluster B	yes	58.114	20.077	18.0876	101.292	54.6818	33.558	63.1557	40.6527	24.8973	68.8756	66.87	60.5779	40.0263	67.7337	38.2584	787	539	685	Tubulin beta-1	tubulin beta-1 chain
		Vitvi18g00096	VIT_18s0122g01340	LOC100249666		yes(disc)	125.365	106.833	85.3431	131.231	61.4718	91.5081	124.178	157.283	161.134	31.9243	30.2696	29.7596	40.0218	39.7231	36.9551	788	869	704	BTB/POZ domain-containing protein	BTB/POZ domain-containing protein At2g30600
		Vitvi04g00063	VIT_04s0008g00770	LOC100250728	yes Cluster A		74.6544	109.607	114.631	73.2471	77.448	84.315	63.0557	79.0522	95.429	53.5495	15.1103	51.3408	39.9771	11.0678	32.3733	789	1909	792	Glycine hydroxymethyltransferase	serine hydroxymethyltransferase-like
		Vitvi06g00079	VIT_06s0004g00790	LOC100258779		yes(disc)	6.26002	16.2793	46.2366	4.72784	16.7012	7.86803	10.1544	7.38614	6.08198	638.602	66.4191	40.1048	39.9766	3.14019	4.07238	790	2803	2490	Amino acid permease	probable polyamine transporter At3g13620
		Vitvi14g00111	VIT_14s0060g01390	LOC100258052	yes Cluster B		339.728	297.161	299.776	550.627	536.906	420.258	398.303	373.758	291.459	11.76	23.6765	26.8248	39.9519	130.369	106.844	791	280	231	Protein disulfide isomerase A6 precursor (P5)	probable protein disulfide-isomerase A6
		Vitvi01g01662	VIT_01s0010g03730	LOC100242085	yes Cluster A	yes	71.1019	83.8403	110.959	90.5782	190.49	175.814	146.23	193.689	222.036	56.0559	94.1016	51.8405	39.8568	85.2356	75.8062	792	435	334	F-box domain containing protein	F-box only protein 6
		Vitvi11g00312	VIT_11s0016g03670	LOC100250827		yes	37.3046	59.2448	77.1159	32.7529	48.8673	62.3771	44.0938	46.8047	55.0727	106.719	90.4478	24.8991	39.8113	29.6243	10.979	793	1070	1647	Zinc finger (Ran-binding)	transcription initiation factor TFIID subunit 15b
		Vitvi17g00169	VIT_17s0000g02010	LOC100243943		yes	47.2546	7.31136	7.50731	31.8604	6.53675	2.27522	13.9706	4.883	3.39113	84.1131	92.8588	75.7267	39.7473	29.5852	10.5795	794	1071	1680	Atypical receptor kinase MARK	probable inactive receptor kinase At1g48480
		Vitvi08g00027	VIT_08s0056g00310	LOC100246780	yes Cluster B		91.52	57.2111	51.8827	98.1539	89.608	85.5725	85.6823	80.3804	75.8007	43.31	12.818	11.5329	39.6373	12.5814	9.88161	795	1801	1746	Auxin efflux carrier	protein PIN-LIKES 6
		Vitvi14g01424	VIT_14s0068g00680	LOC100246378		yes(disc)	108.617	63.3197	68.9848	113.173	21.5245	49.9465	49.0811	89.6242	87.1371	36.4881	55.867	77.5371	39.6324	63.2262	38.056	796	579	687	Glyceraldehyde-3-phosphate dehydrogenase A, chloroplast precursor	glyceraldehyde-3-phosphate dehydrogenase A, chloroplastic
		Vitvi13g00598	VIT_13s0019g04200	LOC100246118		yes	43.7356	71.7521	83.3191	48.5223	93.6409	86.9302	87.0747	131.605	145.904	90.5065	79.1551	67.5622	39.5835	38.4079	58.8296	797	891	448	Patatin	patatin-like protein 6
		Vitvi06g00044	VIT_06s0004g00410	LOC100267227	yes Cluster B	yes	82.6443	44.3787	43.0859	124.723	36.4654	30.4706	66.7764	53.1949	44.5162	47.8658	75.5693	33.3355	39.5584	94.252	22.2603	798	392	1033	Carboxyl-terminal peptidase	uncharacterized LOC100267227
		Vitvi13g01841	VIT_13s0156g00070	LOC100240950	yes Cluster A		82.339	107.2	121.86	67.9234	77.804	94.6052	74.9011	76.0865	78.1165	47.9975	39.2822	4.29293	39.5207	26.6818	3.21545	799	1152	2663	DEAD box RNA helicase	DEAD-box ATP-dependent RNA helicase 37
		Vitvi18g00970	VIT_18s0001g12560	LOC100266019		yes	87.1079	52.8868	47.6266	85.9181	57.0838	53.3916	90.6191	85.6162	69.5692	45.3246	37.8576	23.229	39.4813	32.5265	21.0499	800	1007	1076	Sugar transporter ERD6-like 6	sugar transporter ERD6-like 6
		Vitvi17g00206	VIT_17s0000g02400	LOC100244007	yes Cluster A	yes	73.7417	102.583	113.218	77.5548	96.5269	142.228	66.548	72.8654	113.234	53.5328	83.3904	70.1539	39.476	64.6733	46.686	801	566	572	Toc64 (translocon outer membrane complex 64)	translocon at the outer membrane of chloroplasts 64
		Vitvi01g01883	VIT_01s0011g01780	LOC100266262		yes	43.3235	6.32856	3.88718	22.9619	6.29767	3.96906	12.1682	8.42026	4.70506	91.0275	82.7146	61.3332	39.4363	18.9928	7.46314	802	1424	2003	F-box protein PP2-B12 (Protein phloem protein 2-like B12)	protein PHLOEM PROTEIN 2-LIKE A5
		Vitvi03g00469	VIT_03s0063g00920	LOC100252086		yes	33.95	41.9519	73.3516	44.4968	72.4882	86.3389	38.8003	42.7984	73.1908	116.058	94.0339	88.6344	39.4017	41.8421	34.3905	803	831	756	NADPH:quinone reductase	putative nuclease HARBI1
		Vitvi12g00453	VIT_12s0059g01560	LOC100243120	yes Cluster B	yes	150.043	130.979	110.72	154.845	96.7079	65.5432	127.44	100.603	69.9515	26.2078	57.6716	45.1102	39.323	89.3014	57.4884	804	412	463	Protein disulfide-isomerase A6	protein disulfide isomerase-like 2-3
		Vitvi14g01301	VIT_14s0083g00690	LOC100253237		yes	60.715	27.2579	21.4734	87.7645	43.8233	34.0827	45.9121	32.3793	21.3563	64.6325	61.1657	53.4843	39.2416	53.6818	24.5557	805	670	964	Glycosyl transferase family 8 protein	probable galacturonosyltransferase 9
		Vitvi08g01142	VIT_08s0040g03140	LOC100244826	yes Cluster B	yes	56.9173	27.0811	17.7795	54.7687	32.1045	28.0169	58.811	43.2198	29.1226	68.7625	48.845	50.481	39.1378	26.7518	29.6884	806	1147	843	FRK1 (FLG22-induced receptor-like kinase 1)	probable LRR receptor-like serine/threonine-protein kinase At1g67720
		Vitvi18g00408	VIT_18s0001g05690	LOC100259151	yes Cluster B	yes	63.2815	36.3874	24.1727	80.3446	34.3241	18.8412	64.0831	50.0182	34.0609	61.8012	76.5496	46.8489	39.1088	61.5035	30.0222	807	594	836	Protein phosphatase 2C	probable protein phosphatase 2C 9
		Vitvi07g01287	VIT_07s0255g00100	LOC100248291	yes Cluster A	yes	70.6392	86.3369	109.735	79.7681	117.228	152.324	85.1954	109.595	119.215	55.3454	90.9585	39.931	39.0956	72.5559	34.0194	808	499	765	Extra-large G-protein (XLG1)	extra-large guanine nucleotide-binding protein 1
		Vitvi14g00168	VIT_14s0060g02150	LOC100263186		yes	59.1215	20.2179	20.0395	86.0736	40.6237	19.0805	34.2454	21.4547	13.5573	66.1046	77.8323	60.4112	39.082	66.9931	20.688	809	549	1097	Rapid ALkalinization Factor RALFL33	uncharacterized LOC100263186
		Vitvi17g00802	VIT_17s0000g08220	LOC100262100		yes	129.194	183.918	168.142	145.5	170.117	203.382	147.602	221.898	263.286	30.1466	39.7809	78.3758	38.9477	57.8814	115.684	810	628	206	Unknown protein	protein EXECUTER 2, chloroplastic
		Vitvi04g02160	VIT_04s0023g03600	LOC100260808	yes Cluster B	yes	47.7862	21.7725	8.91261	111.866	70.1192	21.2589	80.4695	51.9924	31.1802	81.349	80.9961	61.2521	38.8736	90.6072	49.2893	811	405	540	SEN1 (dark inducible 1)	thiosulfate sulfurtransferase 18
		Vitvi18g01520	VIT_18s0001g01820	LOC100249427	yes Cluster A		93.4541	115.8	132.238	98.461	168.869	177.718	131.167	135.51	146.986	41.5011	80.4957	12.0601	38.7844	79.2569	15.8189	812	462	1304	NAC domain-containing protein 17	NAC domain-containing protein 17
		Vitvi01g02299	VIT_01s0150g00240	LOC100259213		yes	41.8247	5.8744	3.05241	76.8066	13.5222	2.83058	13.3932	4.67379	1.72371	92.7019	96.3147	87.13	38.7723	73.976	11.6695	813	493	1593	No hit	protein NRT1/ PTR FAMILY 6.1
		Vitvi06g00335	VIT_06s0004g03320	LOC100241711	yes Cluster A	yes	36.0237	54.4127	74.6067	27.6029	51.4759	61.4558	39.5705	45.01	52.3825	107.105	122.642	32.3778	38.583	33.8529	12.8121	814	977	1502	Zinc finger (C3HC4-type ring finger)	probable E3 ubiquitin-protein ligase rbrA
		Vitvi06g01597	VIT_06s0004g00990	LOC100265620		yes	50.647	22.3758	12.092	18.7161	65.4934	8.87353	51.8288	14.8382	3.45731	76.125	52.5887	93.3294	38.5551	9.84253	48.3715	815	2013	549	Dirigent protein	uncharacterized LOC100265620
		Vitvi01g01169	VIT_01s0010g00020	LOC100256507	yes Cluster B	yes	40.4152	3.94906	1.87096	112.029	32.763	61.266	90.8611	97.7089	51.7726	95.3706	45.3125	43.0201	38.5442	50.7632	39.0886	816	704	676	DNA-3-methyladenine glycosidase I	uncharacterized LOC100256507
		Vitvi12g00380	VIT_12s0059g00750	LOC100265426	yes Cluster B	yes	51.3829	17.0615	12.902	49.4529	26.2181	29.2469	29.3678	21.0744	19.7619	74.8904	40.859	32.7091	38.4808	20.2059	9.60597	817	1369	1776	Prephenate dehydratase	arogenate dehydratase/prephenate dehydratase 1, chloroplastic
		Vitvi03g00004	VIT_03s0038g00050	LOC100262246	yes Cluster A	yes	69.5427	95.502	108.001	74.0023	99.8473	142.97	56.2595	63.7718	101.74	55.3023	93.1969	80.84	38.4587	68.9678	45.4802	818	530	587	BLH6 (BELL1-like homeodomain 5)	BEL1-like homeodomain protein 6
		Vitvi08g00730	VIT_08s0058g00200	LOC100253914	yes Cluster A	yes	71.7039	87.4594	110.065	79.4041	147.443	190.277	98.2598	162.586	194.071	53.4989	139.631	97.5081	38.3608	110.873	95.8112	819	337	262	Transcription factor	trihelix transcription factor ASIL1
		Vitvi07g00226	VIT_07s0104g01060	LOC100264761	yes Cluster A	yes	23.2663	42.2746	61.6035	17.3133	23.1618	27.1064	17.5438	18.7721	32.5997	164.776	56.5637	85.8189	38.3372	9.79307	15.0559	820	2018	1357	SWA1 (slow walker1); nucleotide binding	protein SLOW WALKER 1
		Vitvi01g00932	VIT_01s0026g01660	LOC100267346		yes	30.0181	61.7007	68.3298	51.8682	94.4985	99.677	68.5825	107.353	107.258	127.629	92.1735	56.3925	38.3117	47.8088	38.6753	821	747	679	Alpha-amylase isozyme C2 precursor	alpha-amylase 3, chloroplastic
		Vitvi18g00157	VIT_18s0001g00750	LOC100243759		yes	31.1851	51.5164	69.4538	36.7561	42.576	62.6187	33.0158	47.11	54.8791	122.715	70.3627	66.2204	38.2687	25.8626	21.8632	822	1176	1045	Zinc finger (DNL type)	uncharacterized LOC100243759
		Vitvi18g00958	VIT_18s0001g12430	LOC100267756		yes	46.5337	98.1304	84.7421	54.1927	104.809	109.226	67.4948	111.277	122.209	82.1092	101.551	81.0638	38.2084	55.0331	54.7139	823	655	485	Unknown protein	uncharacterized protein At1g01500
		Vitvi07g00667	VIT_07s0005g04130	LOC100246316		yes	39.828	5.16881	1.66115	20.9535	5.87635	1.93029	4.88627	1.83809	0.644686	95.8292	90.7877	86.8062	38.1668	19.0232	4.24158	824	1421	2471	Acid phosphatase class B	acid phosphatase 1
		Vitvi04g00736	VIT_04s0069g00790	LOC100267557		yes(disc)	94.0898	67.8617	55.9309	132.277	124.87	208.547	100.668	148.772	151.776	40.5559	57.6596	50.7696	38.159	76.2703	51.1086	825	482	520	Cyclic nucleotide-regulated ion channel (CNGC14)	probable cyclic nucleotide-gated ion channel 14
		Vitvi08g01523	VIT_08s0007g03990	LOC100259738		yes	51.5264	23.2828	13.4018	7.04354	1.50059	1.03055	1.97591	1.72123	0.305702	73.9903	85.3689	84.5285	38.1245	6.01299	1.67021	826	2421	2911	Cellulose synthase CSLA09	glucomannan 4-beta-mannosyltransferase 9
		Vitvi12g01976	VIT_12s0035g00350	0		yes	49.0226	22.4769	10.9338	36.9194	46.2161	17.949	98.579	49.1021	20.0307	77.6964	51.3832	79.6806	38.0888	18.9703	78.5483	827	1426	316	AAA-type ATPase	0
		Vitvi18g00524	VIT_18s0001g07600	LOC100855091	yes Cluster A	yes	32.8949	60.5283	70.8346	33.1038	51.6184	61.711	41.7234	64.8393	70.0633	115.336	86.4163	67.9234	37.9397	28.6071	28.3399	828	1099	870	Unknown protein	uncharacterized LOC100855091
		Vitvi18g00009	VIT_18s0122g00140	LOC100261549	yes Cluster B	yes	65.1663	27.3855	27.3877	66.1908	40.3793	48.57	53.4483	49.6832	41.57	57.9726	26.6212	22.224	37.7786	17.6208	11.8783	829	1491	1565	Lipid-A-disaccharide synthase (LpxB)	uncharacterized protein At1g76660
		Vitvi17g00441	VIT_17s0000g04780	LOC100242446	yes Cluster A		101.934	149.12	139.636	109.638	169.486	209.864	122.067	153.235	206.35	36.9863	91.4165	69.0465	37.7017	100.227	84.2831	830	370	291	Phosphatidylinositol 4-kinase type-II	phosphatidylinositol 4-kinase gamma 7
		Vitvi04g00051	VIT_04s0008g00650	LOC100259526		yes(disc)	154.193	121.68	116.534	155.758	180.684	216.278	158.856	198.126	205.865	24.4238	38.8554	29.5921	37.6599	60.5204	47.0088	831	600	566	3'-5' exonuclease domain-containing protein	uncharacterized LOC100259526
		Vitvi12g01667	VIT_12s0055g00420	LOC100250466		yes	30.349	53.7149	67.9536	33.2579	63.3072	89.433	34.0764	46.9929	65.7613	123.907	168.908	92.9819	37.6046	56.1751	31.6849	832	644	804	BZIP transcription factor	ABSCISIC ACID-INSENSITIVE 5-like protein 5
		Vitvi15g01144	VIT_15s0046g02900	LOC100249852	yes Cluster B		87.548	58.0913	49.9472	98.3744	68.1493	73.2025	84.555	79.6287	70.8526	42.9488	25.5879	16.2053	37.6009	25.1719	13.7024	833	1198	1437	Protein kinase	probable serine/threonine-protein kinase At5g41260
		Vitvi14g01985	VIT_14s0108g01070	LOC100250998	yes Cluster A	yes	10.5626	48.9043	48.1362	14.1163	16.3133	31.3976	10.8747	17.4346	25.6734	355.722	122.421	136.083	37.5736	17.2813	14.7987	834	1515	1370	NAC domain containing protein 100	NAC domain-containing protein 100
		Vitvi12g01998	VIT_12s0035g00640	LOC100262993	yes Cluster A		42.6777	51.8902	80.237	49.0197	49.7032	64.5156	38.4936	42.7032	45.8743	88.0067	31.6116	19.1739	37.5593	15.4959	7.38072	835	1605	2013	Ubiquitin-like domain containing CTD phosphatase 1	ubiquitin-like domain-containing CTD phosphatase
		Vitvi07g02188	VIT_07s0104g01800	LOC100242506		yes	58.0852	35.2975	20.5266	87.4765	6.41896	1.5621	63.2653	77.6166	32.0918	64.6613	98.2143	49.2742	37.5587	85.9144	31.1735	836	431	811	Glutathione S-transferase 13 GSTF13	glutathione S-transferase F13
		Vitvi04g01500	VIT_04s0023g03880	LOC100254073	yes Cluster A		47.7258	66.1425	85.2551	71.0112	90.2532	93.2782	63.9614	100.884	116.93	78.6355	31.357	82.8137	37.5294	22.267	52.9688	837	1299	504	Unknown	uncharacterized LOC100254073
		Vitvi04g00871	VIT_04s0079g00610	LOC100251331		yes(disc)	55.8647	109.269	93.3426	95.8153	65.5811	32.1756	85.3928	62.4001	49.9187	67.0869	66.4191	41.5423	37.4779	63.6397	35.4741	838	574	730	Early nodulin ENOD18 protein	universal stress protein PHOS32
		Vitvi11g00086	VIT_11s0016g01190	LOC100251000		yes	79.6425	54.6095	42.2058	82.1623	85.4094	39.1829	112.7	68.55	46.4164	47.0059	52.3103	58.814	37.4366	42.9794	66.2831	839	814	392	Auxin-independent growth promoter	uncharacterized protein At1g04910
		Vitvi06g00048	VIT_06s0004g00450	LOC100263945		yes	54.6535	82.4556	92.0854	47.6404	71.0428	82.723	60.8294	65.4638	90.2599	68.4894	73.6405	48.3819	37.4319	35.0826	29.4304	840	951	849	Unknown protein	mediator of RNA polymerase II transcription subunit 13
		Vitvi07g01439	VIT_00s0313g00040	LOC100261741	yes Cluster B	yes	41.3636	6.04681	3.99649	51.3523	9.35484	6.88355	12.3754	8.98022	7.00394	90.3381	86.5954	43.4041	37.3671	44.4687	5.37141	841	791	2287	PAS2 (PASTICCINO 2)	[Cuticle metabolism] PAS2like - Aliphatic wax
		Vitvi15g00459	VIT_15s0021g00540	LOC100251390		yes	8.56938	19.1047	45.932	10.5486	6.7452	25.8006	2.97223	15.406	28.9056	436.001	144.587	872.523	37.3626	15.252	25.9334	842	1628	930	Invertase/pectin methylesterase inhibitor	putative invertase inhibitor
		Vitvi18g00959	VIT_18s0001g12460	LOC100255870	yes Cluster A		29.1629	45.6676	66.5017	25.4989	29.7348	35.286	29.6952	30.6604	38.7874	128.035	38.3824	30.6183	37.3388	9.78709	9.09217	843	2019	1811	flavodoxin family protein / radical SAM domain-containing protein	S-adenosyl-L-methionine-dependent tRNA 4-demethylwyosine synthase
		Vitvi16g00817	VIT_16s0022g01690	LOC100260043		yes	24.6251	36.7844	61.8924	22.478	49.3522	88.328	44.6744	65.3717	95.1762	151.338	292.953	113.044	37.2672	65.85	50.5018	844	558	525	Band 7 family	hypersensitive-induced response protein 4
		Vitvi01g01540	VIT_01s0010g02480	LOC100242500	yes Cluster A		34.6215	55.8414	71.8456	22.8912	30.7763	52.1012	31.1498	34.3032	33.9551	107.517	127.603	9.00608	37.2241	29.21	2.80537	845	1079	2724	Ankyrin repeat	ankyrin-like protein
		Vitvi06g00170	VIT_06s0004g01650	LOC100250068		yes	15.5774	26.4637	52.542	14.4586	21.3927	49.5097	13.3655	18.4107	25.858	237.297	242.425	93.4682	36.9646	35.0512	12.4925	846	952	1526	Acetyl-CoA carboxylase, biotin carboxylase	uncharacterized LOC100250068
		Vitvi03g00629	VIT_03s0091g00680	LOC100263403	yes Cluster B	yes	47.1554	11.5717	10.2042	34.1101	16.1277	21.3291	21.2613	18.3904	14.7922	78.3604	37.4697	30.4265	36.9512	12.7809	6.46908	847	1781	2146	NPY2 (naked pins in yuc mutants 2)	BTB/POZ domain-containing protein NPY2
		Vitvi12g01904	VIT_12s0034g02230	LOC100256709		yes	83.2588	57.7907	46.3118	83.4056	71.193	52.7121	114.042	78.8266	57.606	44.376	36.8003	49.4871	36.9469	30.6935	56.4361	848	1050	472	UDP-glucose:glycoprotein glucosyltransferase	UDP-glucose:glycoprotein glucosyltransferase
		Vitvi09g00437	VIT_09s0002g05160	LOC100258296		yes(disc)	65.0667	37.9259	28.1373	39.1101	50.4065	180.111	43.6306	78.4257	109.561	56.7562	360.522	151.109	36.9294	141.001	65.9299	849	254	396	IAA17	auxin-responsive protein IAA1
		Vitvi11g00012	VIT_11s0016g00280	LOC100268037		yes(disc)	86.8577	48.1709	49.9446	139.489	98.581	108.317	67.9378	103.961	91.9936	42.4983	22.3468	35.4086	36.9131	31.1712	24.0558	850	1041	975	Bifunctional lysine-ketoglutarate reductase/saccharopine dehydrogenase	alpha-aminoadipic semialdehyde synthase
		Vitvi19g00531	VIT_19s0090g00850	LOC100250252		yes	46.5222	78.2848	83.4208	45.1196	69.3914	80.4691	53.4855	47.5268	83.3146	79.3138	78.3462	55.7706	36.8985	35.3495	29.8292	851	946	841	SWAP (Suppressor-of-White-APricot)	splicing factor, suppressor of white-apricot homolog
		Vitvi04g00052	VIT_04s0008g00660	LOC100255961	yes Cluster A	yes	46.732	75.3455	83.4194	34.8732	60.8751	84.9564	41.2599	59.7948	71.5575	78.506	143.615	73.4312	36.6874	50.0833	30.2976	852	713	829	Early flowering 3	protein EARLY FLOWERING 3
		Vitvi10g00757	VIT_10s0003g03120	LOC100243473		yes(disc)	74.8387	70.3325	111.466	93.3407	144.415	141.876	134.19	112.606	85.7527	48.9412	51.9979	36.0959	36.627	48.5352	48.4369	853	737	547	Urease accessory protein G	urease accessory protein G
		Vitvi07g02691	VIT_07s0031g01630	LOC100245593		yes	69.036	30.6552	32.4519	55.0541	38.276	34.3839	45.1488	38.6977	27.6443	52.9928	37.5452	38.7708	36.5841	20.6701	17.5045	854	1347	1212	Unknown protein	uncharacterized LOC100245593
		Vitvi01g00325	VIT_01s0011g03910	LOC100242244		yes	46.4103	14.2585	9.95074	56.989	13.4051	6.8636	37.9697	20.9689	13.4612	78.5592	87.9563	64.5474	36.4596	50.1254	24.5084	855	712	968	Protein phosphatase 2C	probable protein phosphatase 2C 15
		Vitvi17g01148	VIT_17s0053g00040	LOC100256406	yes Cluster B		71.8203	47.509	35.3803	83.4769	23.5732	28.8003	107.219	97.7986	84.2757	50.7377	65.4991	21.3986	36.44	54.6767	22.9434	856	658	1002	Metal-nicotianamine transporter YSL5	probable metal-nicotianamine transporter YSL7
		Vitvi16g01406	VIT_16s0098g01790	LOC100245291	yes Cluster A	yes	3.67012	23.1844	40.0624	3.82524	5.1316	7.97136	7.4162	12.1446	12.6279	991.584	108.388	70.2739	36.3923	4.14612	5.21166	857	2661	2315	Calmodulin-binding region IQD21	protein IQ-DOMAIN 1
		Vitvi10g01077	VIT_10s0003g05720	LOC100244001	yes Cluster B	yes	60.4157	30.6584	24.0501	81.4252	55.5947	43.1723	86.7256	79.9466	56.6932	60.1923	46.9793	34.6292	36.3656	38.253	30.0324	858	895	835	Protein kinase MK6	serine/threonine-protein kinase 38-like
		Vitvi01g00658	VIT_00s0225g00090	LOC100249520		yes	100.437	87.0647	64.1038	125.659	85.6884	29.4726	115.556	87.527	54.8566	36.1751	76.5457	52.5281	36.3332	96.1869	60.6992	859	386	430	Copper amine oxidase	copper methylamine oxidase
		Vitvi07g00139	VIT_07s0104g00090	LOC100251098	yes Cluster B		65.6896	48.3016	29.461	99.3991	47.2528	46.1969	55.7736	43.5155	50.7221	55.1512	53.5238	9.05719	36.2286	53.2021	5.05152	860	676	2345	Transparent testa 8 TT8	bHLH-like DNA binding protein
		Vitvi08g00812	VIT_08s0058g00880	LOC100267076		yes	93.3825	132.612	129.594	87.0572	134.353	188.936	103.345	131.394	128.82	38.7778	117.025	24.6503	36.2117	101.879	25.4748	861	363	940	Class E vacuolar protein-sorting machinery protein HSE1	TOM1-like protein 2
		Vitvi03g01520	VIT_03s0063g01770	LOC100854929	yes Cluster B		50.049	24.4192	13.8924	58.8616	47.175	26.9353	30.7062	24.6038	29.5825	72.2424	54.2397	3.65944	36.1566	31.9264	1.12368	862	1021	2993	no hit	uncharacterized LOC100854929
		Vitvi17g01266	VIT_17s0053g01010	LOC100266630		yes	43.5623	71.9301	79.6316	55.5191	63.1526	82.793	59.8415	75.5008	95.6714	82.7991	49.1254	59.8746	36.0693	27.274	35.8299	863	1135	722	Transcription initiation factor TFIIB	transcription initiation factor IIB-2
		Vitvi03g00335	VIT_03s0063g02520	LOC100853383		yes	41.24	52.5393	77.2968	43.1947	51.1685	91.3548	29.0302	50.9956	63.6601	87.4317	111.495	119.289	36.0568	48.1601	34.6299	864	742	750	PRLI-interacting factor G	BTB/POZ domain-containing protein At1g63850
		Vitvi05g01516	VIT_05s0102g00710	LOC100245852		yes(disc)	13.4572	34.503	49.5034	10.1168	55.9815	19.7432	36.6536	28.577	13.9214	267.858	95.1527	62.0189	36.0462	9.62642	22.7322	865	2035	1012	fructokinase-1	fructokinase-2-like
		Vitvi19g00458	VIT_19s0177g00310	LOC100264166		yes(disc)	55.0985	72.5997	91.0536	29.0967	83.5522	64.5599	54.0237	37.8187	27.9573	65.2561	121.881	48.25	35.9551	35.4633	26.0664	866	945	926	Tryptophan synthase beta chain 1	tryptophan synthase beta chain 1
		Vitvi07g01139	VIT_00s0333g00040	LOC100251676		yes(disc)	6.22484	30.3269	42.1418	4.30451	2.47769	1.07216	4.17259	3.90678	2.24934	576.994	75.0921	46.0924	35.9169	3.23234	1.92325	867	2785	2863	Early tobacco anther 1, putative	uncharacterized protein At5g48480
		Vitvi18g02358	VIT_18s0089g00340	LOC100249908	yes Cluster B	yes	53.7746	31.0371	17.8947	38.3737	15.7853	12.656	45.9807	40.8591	30.5702	66.7227	67.0191	33.5151	35.8799	25.7177	15.4105	868	1179	1342	Unknown protein	uncharacterized protein slp1
		Vitvi16g00302	VIT_16s0013g00520	LOC100245986	yes Cluster B		149.439	105.735	113.564	202.963	185.751	160.378	158.294	156.697	142.228	24.0064	20.9816	10.1495	35.875	42.585	16.066	869	821	1292	RAB GTPase RAB1C	GTP-binding protein YPTM2
		Vitvi08g00877	VIT_08s0058g01480	LOC100243039		yes	51.3283	21.6745	15.55	54.6847	27.8194	13.4532	28.2899	25.6412	18.5207	69.7047	75.3986	34.5324	35.7782	41.2315	9.76918	870	840	1761	1,4-beta-mannan endohydrolase	mannan endo-1,4-beta-mannosidase 6
		Vitvi06g00110	VIT_06s0004g01160	LOC100255218	yes Cluster B	yes	95.7698	45.3817	60.0198	50.6283	33.8159	27.8716	53.629	46.3878	32.3688	37.3291	44.9486	39.6431	35.75	22.7567	21.2602	871	1283	1066	10-formyltetrahydrofolate synthetase	formate--tetrahydrofolate ligase
		Vitvi03g01489	VIT_03s0038g04680	LOC100255484	yes Cluster B	yes	53.9484	20.7819	18.3465	52.8846	44.5388	37.9576	50.3947	43.6306	26.12	65.9925	28.2256	48.1691	35.6019	14.927	24.2747	872	1650	972	Isoflavone reductase Bet v 6.0101	isoflavone reductase-like protein
		Vitvi05g00676	VIT_05s0049g00010	LOC100244297	yes Cluster A	yes	12.962	52.8086	48.5628	6.22014	51.8251	60.4395	64.4993	99.6092	117.722	274.657	871.675	82.5173	35.6009	54.2194	53.2231	873	665	499	Cellulose synthase CSLG2	cellulose synthase-like protein G2
		Vitvi02g01780	VIT_02s0234g00130	LOC100254640		yes(disc)	7.16759	14.9087	42.618	5.84849	55.8261	14.4051	31.9751	14.2883	5.4241	494.593	146.305	83.0365	35.4504	8.55661	26.551	874	2128	911	Ethylene responsive element binding factor 1	ethylene-responsive transcription factor 2
		Vitvi01g01351	VIT_01s0010g01000	LOC100249555	yes Cluster B		45.592	8.21512	10.1894	51.3955	39.9731	42.51	21.5243	20.5421	17.671	77.6509	17.2885	17.9021	35.4025	8.88548	3.85331	875	2106	2540	NIK1 (NSP- interacting kinase 1)	protein NSP-INTERACTING KINASE 1
		Vitvi08g01214	VIT_08s0007g00510	LOC100252795		yes	86.9809	66.7258	51.6543	84.0415	61.5354	53.6546	73.0911	63.5312	46.7409	40.6142	36.157	36.0512	35.3266	30.3869	26.3502	876	1056	917	Scarecrow-like transcription factor 9 (SCL9)	scarecrow-like protein 9
		Vitvi06g00733	VIT_06s0004g07440	LOC100255378		yes	123.742	126.442	88.5015	92.6675	92.0851	68.4544	97.591	76.6251	62.9546	28.4789	26.129	35.4914	35.2403	24.2131	34.6364	877	1233	749	Exocyst subunit EXO70 family protein B1	uncharacterized LOC100255378
		Vitvi16g01390	VIT_16s0098g01570	LOC100262327		yes	46.1439	72.7879	81.3112	48.4462	66.8706	87.7522	44.8552	62.1068	66.8401	76.2121	81.1332	49.0131	35.1673	39.306	21.9849	878	876	1043	Acyl-CoA binding protein 2 (ACBP2)	acyl-CoA-binding domain-containing protein 1
		Vitvi16g01339	VIT_16s0098g00890	LOC100233032	yes Cluster A	yes	18.3297	16.219	53.4898	136.922	188.275	412.964	46.6593	90.7715	161.094	191.82	201.606	245.255	35.1601	276.042	114.434	879	115	213	Harpin-induced protein	NDR1/HIN1-like protein
		Vitvi14g01185	VIT_14s0006g02880	LOC100246370	yes Cluster B	yes	45.9928	17.3104	10.8423	46.0737	11.2256	11.3317	27.1599	25.1325	17.4041	76.4262	75.4053	35.9199	35.1505	34.742	9.75583	880	957	1762	Unknown protein	protein ABA DEFICIENT 4, chloroplastic
		Vitvi16g01920	VIT_16s0050g01110	LOC100262858		yes	3.45358	27.898	38.5361	6.8475	10.7279	30.5287	8.23904	29.0149	42.915	1015.83	345.837	420.873	35.0825	23.6812	34.6759	881	1255	745	Polygalacturonase GH28	probable polygalacturonase
		Vitvi08g00902	VIT_08s0040g00380	LOC100263720	yes Cluster B	yes	44.1298	9.69458	9.12675	68.1615	23.0998	16.0615	49.6209	27.8231	15.4569	79.3184	76.436	68.85	35.003	52.0999	34.164	882	687	761	Zinc finger (DHHC type) family	probable protein S-acyltransferase 4
		Vitvi08g01490	VIT_08s0007g03690	LOC100266594	yes Cluster B		46.1276	25.8446	11.1454	84.8727	60.1466	62.595	117.476	111.109	58.637	75.8379	26.2483	50.086	34.9822	22.2777	58.8391	883	1297	447	Inosine-uridine preferring nucleoside hydrolase family protein	uridine nucleosidase 1
		Vitvi11g00385	VIT_11s0016g04390	LOC100245830	yes Cluster A		115.006	129.466	149.878	111.211	119.395	126.677	139.996	171.531	168.32	30.3218	13.9069	20.2323	34.8719	15.466	28.3245	884	1608	871	Unknown protein	uncharacterized LOC100245830
		Vitvi18g02080	VIT_18s0041g01350	LOC100260256	yes Cluster B		59.3852	40.7403	24.5224	105.389	91.3707	56.3577	77.9913	78.3263	54.9312	58.7061	46.5244	29.5676	34.8628	49.0318	23.0601	885	726	999	Receptor-like protein kinase HAIKU2	receptor-like protein kinase HAIKU2
		Vitvi17g00738	VIT_17s0000g07640	LOC100241648		yes	53.4086	17.4697	18.5652	41.3235	13.7486	13.1407	28.6161	21.2835	15.7881	65.2392	68.2003	44.8279	34.8433	28.1828	12.828	886	1115	1500	Mannose-1-phosphate guanyltransferase	mannose-1-phosphate guanyltransferase alpha
		Vitvi01g01892	VIT_01s0011g02050	0	yes Cluster A		31.5097	60.7396	66.2823	25.1216	40.3145	47.6853	42.3999	42.3991	48.9382	110.355	89.8181	15.4204	34.7726	22.5637	6.53824	887	1289	2132	No hit	0
		Vitvi05g01469	VIT_05s0102g00120	LOC100245705		yes	74.4935	39.6038	39.7338	38.482	16.2457	8.52031	8.6093	5.49182	4.51128	46.6613	77.859	47.5999	34.7597	29.9617	4.09802	888	1063	2486	Glutathione peroxidase	probable glutathione peroxidase 2
		Vitvi13g02471	VIT_13s0064g00260	LOC100265334	yes Cluster B		49.5561	35.1086	14.8054	6.23613	2.90024	2.21207	26.4068	19.9117	18.5167	70.1239	64.5282	29.8791	34.7507	4.02406	7.89012	889	2685	1962	No hit	putative disease resistance RPP13-like protein 1
		Vitvi08g01814	VIT_08s0007g07420	LOC100267624		yes	113.388	107.486	78.6791	150.238	90.8442	95.779	129.823	120.467	97.35	30.6105	36.2487	25.0132	34.7085	54.4594	32.4728	890	661	789	MUT9-related serine/threonine protein kinase	uncharacterized LOC100267624
		Vitvi15g00004	VIT_15s0024g00040	LOC100232927		yes(disc)	63.2311	41.0663	28.5433	95.3497	22.177	36.606	27.0412	53.1479	53.0922	54.8588	61.6087	96.3384	34.6878	58.7437	26.051	891	618	928	LHCA3 (Photosystem I light harvesting complex gene 3)	photosystem I chlorophyll a/b-binding protein 3-1, chloroplastic
		Vitvi06g00047	VIT_06s0004g00440	LOC100250052		yes	43.494	9.3331	8.8196	23.5699	11.5775	10.1801	28.1302	14.0161	12.1913	79.7223	56.8088	56.6611	34.6744	13.3898	15.9389	892	1734	1299	No hit	arabinogalactan peptide 13
		Vitvi01g00227	VIT_01s0011g02910	LOC100254193		yes	58.2771	85.7842	92.93	59.282	66.3684	85.2783	44.9968	69.6419	79.5987	59.4623	43.8519	76.8985	34.6529	25.9963	34.6019	893	1169	751	Coiled-coil domain containing 130	coiled-coil domain-containing protein 130
		Vitvi01g00672	VIT_00s0225g00230	LOC100245885		yes(disc)	36.6385	9.95362	1.99418	82.7775	293.823	589.466	159.999	304.422	292.03	94.5572	612.109	82.5201	34.6443	506.688	132.031	894	65	175	Alliin lyase precursor	L-tryptophan--pyruvate aminotransferase 1
		Vitvi07g00312	VIT_07s0005g00270	LOC100248599	yes Cluster A	yes	20.352	37.4095	54.9863	18.1844	28.5712	32.1849	16.5755	20.465	25.6443	170.177	76.9919	54.712	34.6343	14.0005	9.06878	895	1691	1813	Unknown protein	nucleolar protein 16
		Vitvi06g00516	VIT_06s0004g05220	LOC100246732		yes	63.9123	80.4087	98.5244	67.8516	81.918	121.07	81.4205	88.1995	102.663	54.1555	78.433	26.0897	34.612	53.2181	21.2424	896	675	1067	Serine/arginine repetitive matrix protein 1	protein plastid transcriptionally active 16, chloroplastic
		Vitvi12g00404	VIT_12s0059g01040	LOC100256881	yes Cluster B	yes	56.044	32.6506	21.4803	48.5093	39.2791	28.7758	46.0545	40.1306	28.6841	61.6724	40.6798	37.7169	34.5637	19.7335	17.3703	897	1398	1219	Unknown protein	uncharacterized LOC100256881
		Vitvi13g00683	VIT_13s0019g05070	LOC100266758		yes	2.01045	13.1465	36.5197	0.88781	28.6803	68.8894	7.20163	7.38161	13.3303	1716.49	7659.48	85.1013	34.5092	68.0016	6.12868	898	536	2197	Nodulin family protein	protein NUCLEAR FUSION DEFECTIVE 4
		Vitvi18g02818	VIT_18s0001g14780	LOC100245479	yes Cluster B	yes	34.6595	3.66629	0.153064	19.2943	0.274549	0	0.660475	0.149575	0.0295022	99.5584	100	95.5332	34.5065	19.2943	0.630973	899	1412	3073	Lipase 3 (EXL3) family II extracellular	GDSL esterase/lipase EXL3
		Vitvi13g00575	VIT_13s0019g04030	LOC100251399		yes	50.1371	8.67537	15.7737	61.6629	16.3832	13.426	37.5241	20.7082	12.9242	68.5389	78.2268	65.5576	34.3634	48.2369	24.5999	900	740	962	Serine carboxypeptidase SCPL27	serine carboxypeptidase-like 27
		Vitvi01g00058	VIT_01s0011g00650	LOC100261141	yes Cluster A	yes	106.028	127.567	140.389	111.754	157.025	219.419	92.9444	117.058	157.727	32.4076	96.3401	69.7007	34.3611	107.664	64.7829	901	345	407	Calcineurin phosphoesterase	probable inactive purple acid phosphatase 2
		Vitvi09g00060	VIT_09s0002g00830	LOC100265246		yes	80.4909	111.911	114.73	68.0353	97.0761	122.416	86.0592	93.1133	109.561	42.5376	79.93	27.3093	34.2389	54.3806	23.5022	902	662	989	Unknown protein	uncharacterized LOC100265246
		Vitvi05g00599	VIT_05s0020g04380	LOC100264868		yes	6.37325	38.1723	40.4739	3.16151	16.6671	23.3022	6.17004	17.119	22.93	535.058	637.06	271.635	34.1006	20.1407	16.76	903	1374	1256	Calcium-transporting ATPase 13 ACA13	putative calcium-transporting ATPase 13, plasma membrane-type
		Vitvi06g01606	VIT_06s0004g01050	LOC100251830	yes Cluster B		39.192	11.7742	5.20573	68.6249	16.2915	14.863	45.7521	38.855	25.8289	86.7173	78.3417	43.546	33.9862	53.7619	19.9232	904	669	1117	Calcineurin phosphoesterase	uncharacterized LOC100251830
		Vitvi13g00150	VIT_13s0067g02500	LOC100263955	yes Cluster A		12.7344	22.4735	46.7198	35.2422	160.91	247.439	55.3205	67.9071	74.7403	266.878	602.112	35.1041	33.9854	212.197	19.4198	905	156	1144	Xanthine/uracil permease	adenine/guanine permease AZG1
		Vitvi16g01340	VIT_16s0098g00900	LOC100853219	yes Cluster A	yes	36.8428	81.6878	70.776	41.0649	71.0782	107.441	40.3054	63.0844	92.728	92.1023	161.637	130.064	33.9331	66.3763	52.4227	906	555	511	Pseudo-response regulator 5 (APRR5)	two-component response regulator-like APRR5
		Vitvi01g00102	0	0		yes	36.7518	5.86956	2.88011	48.6921	3.19913	1.09284	14.5009	7.35682	1.488	92.1634	97.7556	89.7386	33.8717	47.5992	13.0129	907	752	1483	0	0
		Vitvi19g00043	VIT_19s0014g00550	LOC100264036	yes Cluster A		68.5892	82.7043	102.412	74.5505	102.251	117.616	78.0371	84.586	87.8492	49.3119	57.7665	12.5736	33.8226	43.0652	9.81209	908	812	1758	Vacuolar sorting-associated protein (Vps27)	TOM1-like protein 2
		Vitvi13g01823	VIT_13s0156g00260	LOC100256230		yes	9.88366	28.9285	43.6996	16.132	37.0919	52.4486	24.3652	36.0391	44.8342	342.139	225.121	84.0089	33.8159	36.3166	20.469	909	934	1102	Homeobox-leucine zipper protein HAT14	homeobox-leucine zipper protein HOX11
		Vitvi05g01488	VIT_05s0102g00270	LOC100264644	yes Cluster B	yes	73.7032	35.6199	39.9175	73.4327	46.7952	50.6248	71.7384	53.9762	49.1956	45.8403	31.0596	31.4237	33.7858	22.8079	22.5429	910	1280	1021	Cyclin-related	uncharacterized LOC100264644
		Vitvi03g00205	VIT_03s0038g03270	LOC100265782	yes Cluster B	yes	67.8642	40.0121	34.1004	57.8716	39.1276	35.9405	67.7653	61.4354	45.6442	49.752	37.8962	32.6437	33.7638	21.9312	22.1211	911	1308	1036	Protein kinase	probable serine/threonine-protein kinase At4g35230
		Vitvi12g02175	VIT_12s0035g02290	LOC100257035	yes Cluster A	yes	73.1919	109.696	106.936	70.4997	90.1907	109.403	73.1889	81.5731	94.004	46.1036	55.1828	28.4402	33.7441	38.9037	20.8151	912	884	1087	Nodulin	RRP12-like protein
		Vitvi14g02032	VIT_14s0108g01560	LOC100245621	yes Cluster B	yes	68.8477	41.6953	35.1209	89.1463	34.1637	44.0053	64.7342	68.9247	40.077	48.9876	50.637	38.0899	33.7268	45.1411	24.6572	913	780	961	Alpha-1,4 glucan phosphorylase, L isozyme, chloroplast precursor	alpha-1,4 glucan phosphorylase L isozyme, chloroplastic/amyloplastic
		Vitvi17g01611	VIT_17s0119g00070	LOC100262899		yes	84.618	110.023	118.33	83.6195	116.534	124.633	111.466	137.912	142.508	39.8398	49.0473	27.8487	33.7117	41.0131	31.0417	914	845	816	Unknown protein	UV-B-induced protein At3g17800, chloroplastic
		Vitvi07g02904	VIT_00s0267g00030	LOC100852932		yes	33.6546	0.441036	0.0237888	3.09362	0.46045	0.0111694	0.852821	0.26848	0.0377468	99.9293	99.639	95.5739	33.6308	3.08245	0.815075	915	2816	3052	Unknown	membrane protein of ER body-like protein
		Vitvi16g01195	VIT_16s0050g02350	LOC100257019		yes	45.3464	20.396	11.7334	16.5311	11.9882	7.58154	26.6836	12.0939	5.2315	74.125	54.1376	80.3944	33.613	8.94953	21.4521	916	2096	1060	Regulator of nonsense transcripts 1	uncharacterized LOC100257019
		Vitvi01g00497	VIT_01s0011g05790	LOC100266222	yes Cluster B	yes	65.0083	40.2291	31.4329	77.9732	42.5776	50.0103	64.8007	48.4878	43.5875	51.6478	35.8622	32.7361	33.5754	27.9629	21.2133	917	1121	1068	Microtubule associated protein (MAP70-1)	microtubule-associated protein 70-2
		Vitvi17g00381	VIT_17s0000g04230	LOC100243979	yes Cluster A	yes	55.7214	79.0361	89.2776	62.1017	97.2656	107.744	74.3749	85.082	91.6219	60.2215	73.4957	23.1892	33.5563	45.6421	17.247	918	774	1227	Translation initiation factor eIF-2B delta subunit	translation initiation factor eIF-2B subunit delta
		Vitvi07g00682	VIT_07s0005g04280	LOC100244562	yes Cluster B		88.7812	64.2689	55.2699	74.1829	59.9432	67.4915	77.5485	75.8351	66.1859	37.7459	9.02005	14.6522	33.5113	6.69133	11.3626	919	2332	1619	MRNA splicing protein (Prp39)	pre-mRNA-processing factor 39
		Vitvi04g02184	VIT_00s0264g00050	LOC100247168	yes Cluster B	yes	55.0484	20.214	21.5779	73.0899	29.0565	20.2274	39.3673	31.1352	28.3064	60.802	72.3252	28.0966	33.4705	52.8624	11.0609	920	679	1643	no hit	uncharacterized LOC100247168
		Vitvi09g01164	VIT_09s0018g00620	LOC100250200		yes	27.9384	62.2344	61.2803	27.6828	51.595	124.026	14.5195	50.1166	66.8082	119.34	348.027	360.126	33.3418	96.3436	52.2887	921	385	512	Co-chaperone-curved DNA binding protein A	chaperone protein dnaJ 8, chloroplastic
		Vitvi15g00974	VIT_15s0046g00740	LOC100263581		yes	45.1802	95.9154	78.4351	35.5809	50.7442	69.9331	59.2684	82.2477	118.259	73.6049	96.5467	99.5313	33.2549	34.3522	58.9906	922	967	445	Tetratricopeptide repeat (TPR)-containing	protein TSS
		Vitvi01g02276	VIT_01s0010g03880	LOC100243721		yes	17.054	30.4163	50.2509	17.8125	33.2175	49.7376	18.1221	30.672	29.5954	194.657	179.229	63.3111	33.1969	31.9251	11.4733	923	1023	1611	Unknown protein	uncharacterized LOC100243721
		Vitvi19g01479	VIT_19s0027g00200	LOC100243967		yes(disc)	68.3911	44.8421	35.1955	104.51	21.939	34.6518	21.816	42.2735	47.6194	48.5379	66.8435	118.277	33.1956	69.8581	25.8034	924	523	931	Photosystem II 10 kDa polypeptide PSBR	photosystem II 10 kDa polypeptide, chloroplastic
		Vitvi03g00499	VIT_03s0063g00480	LOC100265781		yes	38.1052	63.324	71.298	31.8408	61.6363	71.5021	41.5917	59.9808	68.0505	87.1083	124.562	63.6155	33.1928	39.6613	26.4588	925	871	915	DEM2	protein CYPRO4
		Vitvi10g02161	VIT_00s0271g00110	LOC100853785		yes(disc)	48.3699	23.5429	15.2204	13.8396	65.5737	54.3853	37.9298	17.7254	11.1014	68.5332	292.97	70.7317	33.1494	40.5457	26.8284	926	856	903	flavodoxin-like quinone reductase 1	probable NAD(P)H dehydrogenase (quinone) FQR1-like 1
		Vitvi12g00032	VIT_12s0142g00130	LOC100252272		yes	82.7957	60.3479	49.7471	63.6245	43.123	43.6274	55.5367	47.7199	36.8367	39.9158	31.4298	33.6714	33.0486	19.9971	18.7	927	1383	1167	MAPK (MPK20)	mitogen-activated protein kinase 20
		Vitvi14g01750	VIT_14s0066g01090	LOC100233097		yes	1.91635	6.56346	34.9532	2.83589	6.12272	14.9515	0.534934	1.96223	6.07655	1723.94	427.223	1035.94	33.0368	12.1156	5.54162	928	1828	2265	Myb domain protein 24	R2R3 Myb24 transcription factor
		Vitvi05g00620	VIT_05s0020g04590	LOC100242540		yes(disc)	93.527	67.0873	60.5669	119.281	128.56	167.902	113.104	145.662	152.977	35.2412	40.7617	35.2536	32.9601	48.6209	39.8732	929	736	670	Acylamino-acid-releasing enzyme	acylamino-acid-releasing enzyme
		Vitvi07g01641	VIT_07s0129g00610	LOC100262895	yes Cluster A	yes	59.5098	77.6952	92.3097	50.5277	59.4737	75.9444	52.041	65.589	65.3675	55.1168	50.3024	25.6077	32.7999	25.4167	13.3265	930	1190	1460	ABI3-interacting protein 2	FRIGIDA-like protein 3
		Vitvi09g00008	VIT_09s0002g00150	LOC100249831		yes	47.6531	15.5947	14.8695	36.8624	15.5272	8.74507	23.2949	15.317	10.41	68.7963	76.2765	55.3122	32.7836	28.1174	12.8849	931	1117	1495	Strubbelig receptor family 6	protein STRUBBELIG-RECEPTOR FAMILY 6
		Vitvi07g02160	VIT_07s0104g01300	LOC100266668	yes Cluster B		128.616	65.2033	95.8949	206.841	149.27	163.984	158.956	136.498	111.784	25.4411	20.7198	29.676	32.7214	42.857	47.1716	932	817	565	No hit	putative polyketide hydroxylase
		Vitvi16g01320	VIT_16s0098g00690	LOC100264126		yes	81.0174	48.0613	48.3059	232.211	124.94	152.454	257.116	324.082	191.544	40.3758	34.3467	25.5029	32.7114	79.7568	65.5722	933	459	401	Major Facilitator Superfamily	UNC93-like protein 1
		Vitvi05g00075	VIT_05s0077g01480	LOC100263661	yes Cluster B	yes	107.377	76.4417	74.6666	147.373	98.2685	68.7317	141.998	117.437	78.622	30.4634	53.3621	44.6316	32.7108	78.6413	63.376	934	468	413	ARR1 typeB	two-component response regulator ARR1
		Vitvi06g01377	VIT_06s0061g01030	LOC100255070		yes	47.5389	81.3581	80.2303	63.3343	106.3	118.591	91.4234	109.883	115.933	68.7679	87.246	26.8094	32.6915	55.2566	24.51	935	651	967	Aspartic proteinase nepenthesin-2 precursor	aspartic proteinase-like protein 2
		Vitvi06g01144	VIT_06s0009g02500	LOC100244402	yes Cluster B	yes	36.2402	2.56137	3.59677	26.8524	2.82847	1.39551	15.5537	12.9977	3.39115	90.0752	94.803	78.1972	32.6434	25.4569	12.1626	936	1189	1550	Plastocyanin domain-containing protein	blue copper protein
		Vitvi03g00307	VIT_03s0038g04600	LOC100248585	yes Cluster B	yes	92.9189	59.595	60.2952	109.57	92.6723	83.8745	118.481	116.766	97.013	35.1099	23.4515	18.1191	32.6237	25.696	21.4676	937	1180	1057	Endoplasmatic reticulum retrieval protein 1B	protein RER1B
		Vitvi06g00805	VIT_06s0004g08170	LOC100248527		yes	75.3266	62.2009	42.7205	74.9442	53.6553	35.5149	67.1583	57.4027	44.2605	43.2863	52.6116	34.0953	32.6061	39.4293	22.8978	938	875	1004	CENP-E like kinetochore protein	protein NETWORKED 4A
		Vitvi13g00175	VIT_13s0067g02970	LOC100262066	yes Cluster B		110.3	93.8716	77.6956	105.112	90.5572	95.7097	108.183	104.577	90.8692	29.56	8.9448	16.0038	32.6047	9.40203	17.3133	939	2051	1221	Glucose-6-phosphate/phosphate-translocator	uncharacterized membrane protein At1g06890
		Vitvi11g00354	VIT_11s0016g04120	LOC100245606		yes	91.569	108.591	123.953	83.5701	108.018	129.788	78.9434	108.529	106.157	35.3652	55.3046	34.4723	32.3836	46.2182	27.2136	940	767	895	No hit	uncharacterized LOC100245606
		Vitvi14g01500	VIT_14s0068g01500	LOC100261754		yes(disc)	14.3333	81.4098	46.7157	9.35934	46.6406	18.1535	22.8949	21.4536	15.6255	225.925	93.961	31.7514	32.3825	8.79413	7.26945	941	2113	2029	Glycerophosphoryl diester phosphodiesterase	glycerophosphodiester phosphodiesterase GDE1-like
		Vitvi11g01298	VIT_11s0052g01700	LOC100259887	yes Cluster B	yes	54.546	26.4986	22.2106	72.2145	46.9803	38.7609	58.3358	59.7349	41.1884	59.281	46.3253	29.3943	32.3355	33.4536	17.1474	942	990	1234	CBL-interacting protein kinase 21 (CIPK21)	CBL-interacting protein kinase 14
		Vitvi04g00259	VIT_04s0008g02920	LOC100252547		yes	57.331	25.548	25.0385	107.352	67.5165	42.915	152.765	162.512	105.966	56.3264	60.0242	30.6349	32.2925	64.4374	46.7995	943	568	569	Desiccation protein PCC13-62 precursor	desiccation-related protein PCC13-62
		Vitvi05g00409	VIT_05s0020g02530	LOC100246022	yes Cluster B		117.221	86.1263	84.9698	122.076	104.27	111.88	139.348	139.171	121.913	27.5129	8.35223	12.5114	32.2509	10.1961	17.4343	944	1977	1215	MAPK (MPK16)	mitogen-activated protein kinase 15
		Vitvi03g00495	VIT_03s0063g00540	LOC100260539	yes Cluster A		23.1767	45.1173	55.3789	18.9297	25.7106	26.1647	21.0431	21.5835	23.4697	138.942	38.2203	11.5318	32.2021	7.23498	2.42665	945	2257	2788	Pentatricopeptide (PPR) repeat-containing protein	pentatricopeptide repeat-containing protein At2g15690
		Vitvi11g00667	VIT_11s0016g00020	LOC100267006	yes Cluster A	yes	78.8528	79.407	111.017	114.929	194.512	225.929	105.319	131.754	187.647	40.7897	96.5824	78.1712	32.1639	111.001	82.3287	946	336	293	Translation initiation factor eIF-5A	eukaryotic translation initiation factor 5A
		Vitvi14g00288	VIT_14s0128g00020	LOC100264772	yes Cluster B		57.5738	20.7018	25.4313	49.4567	27.9525	30.0315	33.7121	29.0099	27.029	55.8283	39.2772	19.8241	32.1425	19.4252	6.68311	947	1408	2109	Na+/H+ exchanger	sodium/hydrogen exchanger 1
		Vitvi07g02701	VIT_07s0031g02210	0		yes(disc)	37.0127	7.22737	4.93854	26.7045	19.5058	45.4419	15.6987	17.4496	24.9233	86.6572	70.1658	58.7605	32.0742	18.7374	9.22461	948	1441	1803	No hit	0
		Vitvi01g00071	VIT_01s0011g00790	LOC100259545		yes	72.8854	104.349	104.871	63.0809	92.554	89.7909	76.8151	97.8903	102.992	43.885	42.3425	34.0783	31.9858	26.71	26.1772	949	1150	924	DnaJ homolog, subfamily C, member 2 gonidia forming protein GlsA	dnaJ homolog subfamily C member 2
		Vitvi14g01321	VIT_14s0083g00880	LOC100251514		yes	41.716	62.7521	73.6973	28.0469	46.6829	61.2396	32.6398	51.2091	84.7311	76.6643	118.347	159.595	31.9813	33.1927	52.0914	950	991	514	Phosphatidylinositol 4-kinase type-II	phosphatidylinositol 4-kinase gamma 5
		Vitvi11g00398	VIT_11s0016g04540	LOC100264482	yes Cluster B	yes	33.6076	5.42455	1.74926	28.6843	1.06701	0.302054	4.67781	1.18546	1.08792	94.795	98.947	76.7429	31.8583	28.3822	3.58989	951	1105	2590	ABC transporter G member 22	ABC transporter G family member 32-like
		Vitvi02g00109	VIT_02s0025g01230	LOC100248471	yes Cluster A	yes	4.81993	27.3288	36.6502	9.94194	23.2941	32.9441	25.2584	37.2925	43.2326	660.39	231.366	71.1616	31.8303	23.0022	17.9743	952	1273	1199	Amino acid permease	probable GABA transporter 2
		Vitvi11g00949	VIT_11s0065g00640	LOC100243389	yes Cluster B		78.338	52.2068	46.5313	64.8438	42.1107	44.7027	57.5471	54.9556	48.4198	40.6019	31.061	15.8607	31.8067	20.1411	9.12736	953	1373	1808	Cycloartenol synthase	cycloartenol Synthase
		Vitvi12g01629	VIT_12s0055g00770	LOC100253849	yes Cluster A	yes	29.8509	55.9334	61.627	30.2079	40.9541	53.5572	30.1702	33.2329	40.041	106.449	77.2955	32.7172	31.7761	23.3493	9.87084	954	1266	1749	SWAP (Suppressor-of-White-APricot)	calcium homeostasis endoplasmic reticulum protein
		Vitvi08g01568	VIT_08s0007g04470	LOC100264180		yes	57.0225	86.6476	88.7526	64.9085	97.0767	101.69	85.2027	114.584	113.437	55.6448	56.667	33.1379	31.7301	36.7817	28.2344	955	927	875	Vacuolar protein sorting 37C	vacuolar protein-sorting-associated protein 37 homolog 1
		Vitvi07g00362	VIT_07s0005g00880	LOC100264013		yes	75.7259	48.4691	44.0135	64.6942	71.4788	44.2156	83.7164	62.8251	44.9993	41.8778	31.6545	46.2479	31.7124	20.4786	38.7171	956	1358	678	fumarate hydratase	fumarate hydratase 1, mitochondrial
		Vitvi04g01745	VIT_04s0044g01840	LOC100244857		yes	90.7066	117.043	122.417	76.5321	109.755	139.089	85.427	123.234	144.21	34.9592	81.7393	68.8105	31.7103	62.5568	58.7827	957	585	449	ARID/BRIGHT DNA-binding domain-containing protein	AT-rich interactive domain-containing protein 5
		Vitvi04g00162	VIT_04s0008g01890	LOC100262977	yes Cluster A	yes	92.6225	119.429	124.317	68.6794	96.5122	131.008	83.7877	93.4879	117.295	34.219	90.7525	39.9901	31.6945	62.3283	33.5068	958	586	772	F-box family protein (FBL15)	F-box/LRR-repeat protein 15
		Vitvi18g00511	VIT_18s0001g07370	LOC100257420	yes Cluster B	yes	70.8885	57.9329	39.279	75.703	67.1135	54.3421	88.0051	58.0301	57.6913	44.5905	28.2167	34.4456	31.6095	21.3609	30.3139	959	1326	828	Ubiquitin carboxyl-terminal hydrolase 16	ubiquitin carboxyl-terminal hydrolase 16
		Vitvi10g00286	VIT_10s0405g00040	LOC100246969		yes(disc)	53.4797	74.493	21.8801	14.8727	2.28295	1.72479	6.15542	16.7018	11.4366	59.0872	88.403	85.7971	31.5996	13.1479	5.28118	960	1753	2302	Auxin-responsive protein	cytochrome b561 and DOMON domain-containing protein At5g47530
		Vitvi19g01712	VIT_19s0085g00630	LOC100245090		yes	64.4842	83.8238	96.0509	50.9902	71.7393	80.2953	59.4808	82.0981	106.2	48.9527	57.472	78.5456	31.5667	29.3051	46.7196	961	1076	571	Defective in cullin neddylation DCN1 protein 2	DCN1-like protein 2
		Vitvi19g00573	VIT_19s0090g01240	LOC100253708	yes Cluster A		24.6271	35.463	56.1646	33.6416	52.9596	70.6491	41.8564	45.8276	48.7283	128.06	110.005	16.4178	31.5375	37.0075	6.87191	962	920	2081	Hydroxyproline-rich glycoprotein VTA1	protein HOMOLOG OF MAMMALIAN LYST-INTERACTING PROTEIN 5
		Vitvi07g00534	VIT_07s0005g02660	LOC100267452		yes(disc)	21.3192	91.5009	52.8359	15.5995	471.291	120.753	192.901	133.686	125.497	147.832	674.087	34.9422	31.5167	105.154	67.4039	963	351	381	ABC transporter B member 13	ABC transporter B family member 11
		Vitvi16g00071	VIT_16s0039g01420	LOC100264930		yes	38.8745	18.038	7.43567	40.3496	18.0864	5.61078	27.6167	11.5164	4.72568	80.8727	86.0946	82.8883	31.4389	34.7388	22.891	964	958	1005	Unknown protein	protein CDI
		Vitvi16g01418	VIT_16s0098g01900	LOC100258861		yes	40.7093	8.57097	9.30296	35.6616	8.79078	5.23156	13.7891	6.03813	3.41286	77.1478	85.33	75.2496	31.4064	30.43	10.3763	965	1055	1697	Pectinesterase family	probable pectinesterase/pectinesterase inhibitor 34
		Vitvi01g01017	VIT_01s0026g02480	LOC100267103		yes(disc)	65.2617	42.9602	33.8688	51.1589	13.3282	24.504	11.6578	37.5794	38.8629	48.1031	52.1022	233.365	31.3929	26.6549	27.2052	966	1154	896	CP12-2	calvin cycle protein CP12-1, chloroplastic
		Vitvi09g00127	VIT_09s0002g01530	LOC100248075	yes Cluster A	yes	47.9953	78.3675	79.3879	62.2202	115.803	180.077	70.3943	88.2447	137.344	65.4075	189.419	95.1065	31.3925	117.857	66.9495	967	314	386	Unknown protein	GBF-interacting protein 1-like
		Vitvi02g00301	VIT_02s0025g03310	LOC100242765		yes(disc)	93.9836	82.815	62.6023	6.51636	13.8979	41.1187	27.6371	57.6713	88.1798	33.3901	531.007	219.063	31.3812	34.6023	60.5427	968	963	431	Arsenite transport protein (ArsB)	putative transporter arsB
		Vitvi18g00030	VIT_18s0122g00410	LOC100261635	yes Cluster B	yes	74.481	40.9802	43.195	78.8853	63.5109	57.7378	90.1719	76.2694	68.3634	42.0054	26.808	24.1855	31.2861	21.1476	21.8085	969	1333	1047	PPI1 (proton pump interactor 1	microtubule-associated protein futsch
		Vitvi08g00039	VIT_08s0056g00470	LOC100241659		yes	51.533	75.8422	82.8168	59.6876	69.9653	83.0509	59.9961	69.9372	73.5358	60.7064	39.1426	22.5677	31.2838	23.3633	13.5397	970	1264	1445	DEAH (Asp-Glu-Ala-His) box polypeptide 8	probable pre-mRNA-splicing factor ATP-dependent RNA helicase DEAH5
		Vitvi04g01566	VIT_04s0044g00040	LOC100253840		yes(disc)	7.26836	29.5055	38.4681	14.213	199.637	65.0491	81.6147	55.972	44.6175	429.255	357.674	45.3315	31.1998	50.8362	36.9972	971	702	702	Dirigent	dirigent protein 19-like
		Vitvi02g01153	VIT_02s0033g01170	LOC100263039		yes	13.5778	28.5756	44.7662	15.03	23.891	37.8504	17.467	23.2477	30.8518	229.701	151.832	76.6286	31.1884	22.8204	13.3847	972	1278	1455	Replication protein RPA 70kDa subunit	replication protein A 70 kDa DNA-binding subunit A
		Vitvi08g01900	VIT_08s0007g08410	LOC100262346		yes(disc)	31.5563	58.47	62.6999	29.0961	108.458	73.3579	72.8392	65.1504	56.9778	98.692	152.123	21.7758	31.1435	44.2619	15.8613	973	794	1302	4,5-DOPA dioxygenase extradiol	extradiol ring-cleavage dioxygenase
		Vitvi15g00944	VIT_15s0046g00250	LOC100255258	yes Cluster B		63.3953	42.7301	32.3086	66.5593	57.6079	58.2156	63.0701	51.0934	59.0391	49.0363	12.5357	6.3912	31.0867	8.34367	4.03093	974	2147	2499	Transducin protein	uncharacterized LOC100255258
		Vitvi17g00533	VIT_17s0000g05570	LOC100253552	yes Cluster B		41.807	17.0489	10.792	10.9139	3.31071	2.02246	7.98398	6.14466	5.24004	74.1861	81.469	34.368	31.015	8.89144	2.74394	975	2104	2735	Receptor protein kinase	LRR receptor-like serine/threonine-protein kinase FEI 2
		Vitvi01g00792	VIT_01s0026g00270	LOC100251966		yes	59.3893	36.8212	28.3746	59.6635	40.3732	32.466	29.2548	20.6046	15.0952	52.2227	45.5848	48.4011	31.0147	27.1975	14.1596	976	1136	1411	K+ uptake permease 6	potassium transporter 6
		Vitvi13g01083	VIT_13s0175g00120	LOC100266389	yes Cluster A	yes	31.0996	53.2018	62.1111	27.1223	35.0399	51.3951	26.9028	32.0865	39.7294	99.7163	89.4942	47.6774	31.0114	24.2729	12.8266	977	1231	1501	ABA-responsive element-binding protein 3 (AREB3)	ABSCISIC ACID-INSENSITIVE 5-like protein 2
		Vitvi10g02335	VIT_00s0480g00030	LOC100266870		yes(disc)	9.69076	26.7451	40.6193	67.1136	2558.54	841.272	1098.35	673.244	509.056	319.155	1153.5	53.6525	30.9285	774.159	589.29	978	43	41	Polyphenol oxidase	polyphenol oxidase, chloroplastic-like
		Vitvi19g00221	VIT_19s0014g02670	LOC100250348	yes Cluster B		56.8464	29.9254	26.0138	59.7464	36.7066	41.8652	40.941	37.1156	35.8553	54.2385	29.9286	12.4219	30.8326	17.8813	5.08565	979	1478	2338	Protein kinase CRK1 CRK1 protein(Cdc2-related kinase 1)	probable serine/threonine-protein kinase At1g54610
		Vitvi11g00136	VIT_11s0016g01770	LOC100247508		yes	65.7172	42.4153	34.8976	80.8667	113.122	52.1537	123.855	71.6071	45.4071	46.8972	35.5066	63.3384	30.8195	28.713	78.4476	980	1093	317	MKK2	mitogen-activated protein kinase kinase-like
		Vitvi05g01475	VIT_05s0102g00160	LOC100262873	yes Cluster A		146.695	167.263	177.484	153.05	209.297	256.153	157.086	193.63	199.451	20.9881	67.3657	26.9692	30.7885	103.103	42.365	981	357	627	Zinc finger (Ran-binding)	probable E3 ubiquitin-protein ligase ARI7
		Vitvi02g00402	VIT_02s0025g04410	LOC100251254	yes Cluster B	yes	82.448	57.1731	51.664	82.1617	73.7875	57.8353	107.667	90.1563	61.2633	37.3375	29.6079	43.0993	30.784	24.3263	46.4038	982	1226	575	Beta-ketoacyl-CoA synthase	lysophospholipid acyltransferase 1
		Vitvi14g02007	VIT_14s0108g01280	LOC104881701		yes(disc)	79.9375	109.39	110.679	137.583	145.188	97.4838	139.142	129.684	99.1544	38.4568	29.1457	28.7389	30.7414	40.0997	39.9881	983	863	667	WRKY DNA-binding protein 4	probable WRKY transcription factor 4
		Vitvi07g00736	VIT_07s0005g04890	LOC100251558	yes Cluster A		4.60737	28.785	35.3416	8.33336	102.724	65.6234	92.9612	93.4943	101.361	667.068	687.479	9.03533	30.7343	57.2901	8.39936	984	635	1889	Glutathione S-transferase 25 GSTU7	probable glutathione S-transferase
		Vitvi01g01529	VIT_01s0010g02380	LOC100266542	yes Cluster A	yes	55.2061	93.1335	85.8987	35.3111	71.6518	76.5848	53.9761	57.3961	68.7348	55.5965	116.886	27.343	30.6927	41.2736	14.7587	985	837	1374	F-box domain containing protein	F-box protein SKIP14
		Vitvi03g00087	VIT_03s0038g01470	LOC100265794	yes Cluster A		83.073	94.8666	113.713	77.9819	105.189	138.828	95.9333	109.167	118.745	36.883	78.0261	23.7792	30.6398	60.8462	22.8121	986	597	1010	ER lumen protein retaining receptor	putative ER lumen protein-retaining receptor C28H8.4
		Vitvi13g00656	VIT_13s0019g04740	LOC100247893		yes	42.3686	50.4311	72.8292	41.562	68.7721	82.5735	44.9844	51.8463	65.7836	71.8942	98.6755	46.2364	30.4606	41.0115	20.7992	987	847	1089	Pseudouridine synthase	uncharacterized RNA pseudouridine synthase aq_1464
		Vitvi14g02948	VIT_14s0068g00740	LOC100261750		yes(disc)	3.93288	6.39697	34.369	7.81796	6.56526	3.85656	14.3799	6.83079	3.55551	773.888	50.6706	75.2744	30.4361	3.96141	10.8244	988	2697	1657	Avr9/Cf-9 rapidly elicited protein 146	uncharacterized LOC100261750
		Vitvi19g00589	VIT_19s0090g01440	LOC100248725	yes Cluster B	yes	65.2299	42.0035	34.8418	71.8191	61.6934	58.4564	80.3356	69.3438	58.2318	46.5862	18.606	27.5143	30.3881	13.3627	22.1038	989	1739	1039	Fimbrin 2	fimbrin-1
		Vitvi18g02832	VIT_18s0001g15400	LOC100267652		yes	98.0081	129.509	128.386	82.2686	117.374	164.244	105.011	124.557	152.2	30.9949	99.6433	44.9369	30.3775	81.9752	47.1888	990	447	564	KOW domain-containing transcription factor family protein	putative transcription elongation factor SPT5 homolog 1
		Vitvi02g00103	VIT_02s0025g01180	LOC100260448	yes Cluster A		97.0166	132.793	127.38	71.7878	86.0424	114.676	62.9952	100.026	104.867	31.2977	59.7423	66.4676	30.3639	42.8877	41.8714	991	816	636	Carrier protein, Mitochondrial	mitochondrial adenine nucleotide transporter ADNT1
		Vitvi06g01885	VIT_06s0009g02840	LOC104877273		yes(disc)	80.7219	65.8802	50.4467	140.733	13.149	8.51254	58.7374	93.8371	90.961	37.5056	93.9513	54.8604	30.2753	132.221	32.2236	992	275	794	Flavonoid 3',5'-hydroxylase	flavonoid 3',5'-hydroxylase 2-like
		Vitvi01g00859	VIT_01s0026g00960	LOC100258808	yes Cluster B	yes	40.0067	12.8722	9.7531	49.9425	22.1784	19.2107	35.176	22.8836	20.2683	75.6213	61.5344	42.3802	30.2536	30.7318	14.9077	993	1048	1364	Unknown protein	protein WVD2-like 7
		Vitvi08g00189	VIT_08s0032g00470	LOC100254789		yes	54.9433	48.8078	24.8344	71.4654	146.647	43.9846	87.0582	53.8758	24.0114	54.8	38.4532	72.4191	30.1089	27.4808	63.0467	994	1131	418	Periplasmic beta-glucosidase precursor	beta-glucosidase BoGH3B
		Vitvi03g00133	VIT_03s0038g02280	LOC100267615	yes Cluster A	yes	52.7345	57.8892	82.8273	45.8981	45.2078	70.4888	45.1841	54.7841	64.4854	57.0646	53.5767	42.7171	30.0928	24.5907	19.3013	995	1219	1149	ERD7 (EARLY-responsive TO dehydration 7)	protein EARLY-RESPONSIVE TO DEHYDRATION 7, chloroplastic
		Vitvi18g01875	VIT_18s0117g00340	LOC100266605	yes Cluster B	yes	40.7758	7.3704	10.7931	37.7857	17.6936	11.4828	24.4453	11.4551	8.20916	73.5307	69.6107	66.4182	29.9827	26.3029	16.2361	996	1160	1283	TCP family transcription factor TCP14	transcription factor TCP8
		Vitvi13g00351	VIT_13s0019g02300	LOC100246196		yes	40.8937	14.6411	10.9226	16.6296	13.4604	9.12849	38.9183	34.8882	19.1675	73.2903	45.107	50.7493	29.9711	7.50113	19.7508	997	2229	1130	Wall-associated receptor kinase-like 20	wall-associated receptor kinase-like 20
		Vitvi04g01746	VIT_04s0044g01850	LOC100253302	yes Cluster B		48.9456	26.792	18.9953	114.286	40.1159	26.4394	58.4554	59.7215	47.3763	61.1909	76.8655	18.9531	29.9503	87.8462	11.0791	998	424	1639	Auxin efflux carrier	protein PIN-LIKES 3
		Vitvi13g00207	VIT_13s0067g03440	LOC100245021	yes Cluster A		54.9425	77.5827	84.8419	50.7001	60.6441	58.5952	58.2731	60.4618	66.7675	54.4193	15.5721	14.5769	29.8994	7.89507	8.4944	999	2190	1878	Phosphatidylglycerolphosphate synthase (PGS1)	CDP-diacylglycerol--glycerol-3-phosphate 3-phosphatidyltransferase 2
		Vitvi04g01685	VIT_04s0044g01230	LOC100266089		yes	11.6771	37.3066	41.5627	47.2068	71.7372	70.8857	31.7349	70.0552	88.33	255.933	50.1598	178.337	29.8855	23.6789	56.5951	1000	1256	470	unknown	uncharacterized LOC100266089
		Vitvi18g00348	VIT_18s0001g04540	LOC100260778	yes Cluster A	yes	32.3933	55.3051	62.2715	31.2041	45.5632	56.1189	43.806	62.4101	68.6981	92.2358	79.8444	56.8233	29.8782	24.9147	24.892	1001	1205	954	Unknown protein	uncharacterized LOC100260778
		Vitvi01g00122	VIT_01s0011g01520	LOC100257583		yes	85.1608	80.0495	55.3546	47.1381	43.1539	33.7748	40.9468	42.1748	31.286	34.9999	28.3493	23.5935	29.8062	13.3633	9.66078	1002	1738	1771	Peroxisomal 2,4-dienoyl-CoA reductase	peroxisomal 2,4-dienoyl-CoA reductase
		Vitvi07g02148	VIT_07s0104g00640	0		yes	47.9236	28.2087	18.1666	46.8219	15.8288	7.77991	16.2309	13.2357	7.96703	62.0926	83.384	50.9146	29.757	39.042	8.26391	1003	881	1908	No hit	0
		Vitvi08g01751	VIT_08s0007g06660	LOC100260713		yes	58.159	78.902	87.9012	56.9123	76.509	77.3483	56.4588	70.1408	81.4451	51.1395	35.9078	44.2558	29.7422	20.436	24.9863	1004	1360	952	E3 ubiquitin-protein ligase RNF5	E3 ubiquitin-protein ligase RFWD3
		Vitvi13g00345	VIT_13s0019g02210	LOC100242817	yes Cluster B	yes	40.2287	10.4842	10.5045	53.1207	17.2189	13.877	20.9769	12.9806	10.4297	73.8881	73.8765	50.28	29.7243	39.2437	10.5472	1005	877	1686	Sterol 4-alpha-methyl-oxidase 1 (SMO1)	methylsterol monooxygenase 2-2
		Vitvi18g00598	VIT_18s0001g08320	LOC100245533	yes Cluster B	yes	47.8499	10.5146	18.1259	53.0795	24.8201	8.53543	43.8419	24.2761	8.64484	62.1192	83.9196	80.2818	29.724	44.5441	35.197	1006	787	733	IMP dehydrogenase/GMP reductase	uncharacterized LOC100245533
		Vitvi13g00054	VIT_13s0067g01000	LOC100251933	yes Cluster B	yes	53.3771	28.9995	23.6865	59.117	57.3332	35.1071	46.1199	44.1662	34.8503	55.6243	40.6143	24.4355	29.6906	24.01	11.2696	1007	1241	1627	PHD finger protein alfin	PHD finger protein ALFIN-LIKE 1
		Vitvi18g01602	VIT_18s0072g00080	LOC100854983		yes	84.471	54.3838	54.7867	79.8808	56.59	60.722	79.3774	69.3635	50.9574	35.1414	23.9843	35.8036	29.6843	19.1588	28.42	1008	1415	868	Glucose-6-phosphate/phosphate translocator	UDP-galactose transporter 2
		Vitvi08g01305	VIT_08s0007g01620	LOC100252911		yes	58.9094	30.7913	29.246	58.776	33.8067	36.9467	37.1781	32.9878	23.9389	50.3543	37.1398	35.6101	29.6634	21.8293	13.2391	1009	1313	1465	Lectin	L-type lectin-domain containing receptor kinase VIII.2
		Vitvi19g00202	VIT_19s0014g02370	LOC100246999	yes Cluster A	yes	33.3529	53.5176	63.0133	50.0315	83.809	73.9661	51.8392	60.9078	70.5788	88.9289	47.8391	36.1497	29.6604	23.9346	18.7397	1010	1246	1166	3-hydroxybutyryl-CoA dehydrogenase	3-hydroxybutyryl-CoA dehydrogenase
		Vitvi13g01700	VIT_13s0064g00570	LOC100248244		yes	84.9567	113.755	114.613	102.729	116.843	146.012	89.2522	112.395	122.853	34.9078	42.1336	37.6465	29.6565	43.2832	33.6003	1011	810	771	Constans interacting protein 6	protein OBERON 4
		Vitvi07g01599	VIT_07s0129g00220	LOC100249049		yes	50.7305	16.5103	21.0998	25.6224	12.9466	10.2426	22.4444	12.3185	7.71425	58.4081	60.0249	65.6295	29.6308	15.3798	14.7301	1012	1620	1375	Actin binding formin homology 2	formin-like protein 6
		Vitvi08g02055	VIT_08s0105g00390	LOC100241961		yes	63.2474	81.5298	92.7889	61.5363	78.6191	104.997	65.1916	63.1435	81.4042	46.7078	70.6258	24.8691	29.5415	43.4605	16.2125	1013	803	1286	Calcium-dependent protein kinase 13 CPK13	calcium-dependent protein kinase 13
		Vitvi08g01697	VIT_08s0007g05940	LOC100241733	yes Cluster A		8.733	26.8775	38.2522	6.74368	12.04	13.153	8.04659	11.3202	10.6798	338.018	95.0414	32.7242	29.5192	6.40929	2.63318	1014	2367	2758	Unknown	uncharacterized LOC100241733
		Vitvi14g03076	0	LOC100257613	yes Cluster A	yes	16.7976	41.7177	46.1991	8.91386	11.4767	15.2135	10.3387	16.7303	19.0997	175.033	70.6723	84.7397	29.4015	6.29962	8.76098	1015	2384	1845	0	binding partner of ACD11 1
		Vitvi03g00673	VIT_03s0091g01050	LOC100258425	yes Cluster B	yes	41.466	25.4537	12.0776	12.5301	4.94349	2.68809	18.6913	6.34878	2.14305	70.8734	78.5469	88.5345	29.3884	9.84198	16.5482	1016	2014	1267	Nucleobase-ascorbate transporter 4 (NAT4)	nucleobase-ascorbate transporter 4
		Vitvi11g00809	VIT_11s0037g00920	LOC100267310		yes	60.2327	27.0499	30.9023	60.0989	31.9431	35.6248	46.3849	39.9911	26.8355	48.6952	40.723	42.1461	29.3304	24.4741	19.5495	1017	1223	1137	No hit	putative GDP-L-fucose synthase 2
		Vitvi19g00308	VIT_19s0014g03850	LOC100258879		yes(disc)	68.7319	51.2351	39.4775	67.1002	22.5425	32.5427	33.9275	57.2356	52.5489	42.563	51.5014	54.8858	29.2543	34.5576	18.6214	1018	964	1172	Cytochrome B6-F complex iron-sulfur subunit, PETC	cytochrome b6-f complex iron-sulfur subunit 1, chloroplastic
		Vitvi08g01860	VIT_08s0007g07920	LOC100253823	yes Cluster B	yes	34.6948	10.1411	5.51635	19.664	6.46203	0.908558	9.62302	3.34608	2.40004	84.1004	95.3796	75.0594	29.1785	18.7554	7.22298	1019	1438	2041	Unknown protein	uncharacterized LOC100253823
		Vitvi18g00694	VIT_18s0001g09480	LOC100854713	yes Cluster A	yes	8.81618	24.989	37.9836	5.90534	8.70434	15.0493	5.92423	7.26952	11.9211	330.84	154.842	101.226	29.1674	9.14396	5.99686	1020	2079	2209	PUMILIO 8 (APUM8)	putative pumilio homolog 8, chloroplastic
		Vitvi01g00928	VIT_01s0026g01630	LOC100258620	yes Cluster A		11.7233	21.3614	40.8024	4.61197	16.5894	19.1813	7.4302	7.60211	8.25733	248.046	315.903	11.132	29.0791	14.5694	0.827133	1021	1665	3049	Unknown protein	uncharacterized LOC100258620
		Vitvi18g00396	VIT_18s0001g05550	LOC100243776		yes	96.2147	115.927	125.255	92.1779	112.087	136.472	67.9071	71.7859	123.307	30.1832	48.0532	81.5813	29.0406	44.2944	55.3995	1022	792	481	Splicing factor, arginine/serine-rich 2	serine/arginine-rich splicing factor SC35
		Vitvi06g00284	VIT_06s0004g02890	LOC100246809		yes	70.0186	49.5804	41.009	122.272	64.3575	50.8903	118.055	66.4822	43.295	41.4313	58.3794	63.3266	29.0096	71.3817	74.7604	1023	511	340	Protein disulfide-isomerase A1	protein disulfide isomerase-like 1-4
		Vitvi19g00707	VIT_19s0015g00770	LOC100258297		yes	93.53	81.0637	64.5372	91.8151	65.9214	75.2397	83.2399	88.8541	66.9183	30.9983	18.0531	19.6079	28.9927	16.5754	16.3216	1024	1545	1277	Protein kinase G11A	serine/threonine-protein kinase D6PK
		Vitvi17g00601	VIT_17s0000g06210	LOC100248537	yes Cluster B	yes	29.9594	2.59311	0.987967	69.3837	5.33898	3.10786	10.7595	7.07343	5.19751	96.7023	95.5208	51.6939	28.9714	66.2758	5.56202	1025	556	2262	GASA like	gibberellin-regulated protein 6
		Vitvi04g01475	VIT_04s0023g03610	LOC100233068	yes Cluster B	yes	32.667	7.44072	3.73843	28.597	4.94575	3.84402	8.03772	6.0481	2.02703	88.5559	86.558	74.781	28.9286	24.753	6.01069	1026	1213	2208	MLO4 (mildew resistance locus O 4)	MLO-like protein 4
		Vitvi04g01471	VIT_04s0023g03550	LOC100247111		yes(disc)	31.4402	3.52363	2.58203	101.09	75.4896	287.24	65.1537	191.246	193.187	91.7875	184.144	196.509	28.8581	186.151	128.033	1027	186	181	Thaumatin	thaumatin-like protein 1b
		Vitvi08g01159	VIT_08s0040g03300	LOC100265411		yes	35.9796	39.3364	64.774	24.8233	35.1542	48.6617	23.522	39.604	42.8336	80.0299	96.0321	82.1001	28.7944	23.8383	19.3116	1028	1248	1147	Histone H2A.4 HTA12	probable histone H2A.4-like
		Vitvi15g01178	VIT_15s0046g03520	LOC100260186	yes Cluster B	yes	45.303	14.901	16.6967	71.2602	54.8151	27.6055	39.2287	28.4243	19.6099	63.1444	61.2609	50.0112	28.6063	43.6546	19.6188	1029	800	1136	Phosphomannomutase	phosphomannomutase
		Vitvi06g00420	VIT_06s0004g04200	LOC100243217	yes Cluster B	yes	63.7512	38.2365	35.153	70.4715	49.3589	41.9782	59.9039	52.4257	38.0905	44.8591	40.4323	36.414	28.5982	28.4933	21.8134	1030	1103	1046	RAB GTPase ARA3	ras-related protein RABE1c
		Vitvi18g00392	VIT_18s0001g05420	LOC100255818	yes Cluster A		18.246	32.6206	46.8329	24.8703	56.8868	63.7093	45.7079	52.0441	54.6298	156.675	156.166	19.5194	28.5869	38.839	8.92189	1031	885	1831	UNE2 (unfertilized embryo sac 2); carbohydrate transporter	protein spinster homolog 3
		Vitvi16g00054	VIT_16s0039g01100	LOC100266593		yes(disc)	2.13099	19.2319	30.7099	2.69597	202.699	21.2763	189.72	102.979	21.8576	1341.11	689.187	88.479	28.5789	18.5803	167.863	1032	1448	139	Phenylalanin ammonia-lyase [Vitis vinifera]	phenylalanine ammonia-lyase
		Vitvi14g02920	TC60078	LOC104881631		yes	37.6015	20.1499	9.05057	65.2811	36.9373	14.7722	24.8888	16.2095	6.06755	75.9303	77.3714	75.6214	28.551	50.5089	18.8212	1033	707	1162	No hit	protein RALF-like 27
		Vitvi06g00784	VIT_06s0004g07920	LOC100255269	yes Cluster A	yes	25.0839	46.8	53.6182	30.6208	95.2393	114.843	82.1786	136.244	127.768	113.755	275.05	55.4765	28.5343	84.2226	45.5898	1034	439	586	WNK5 (Arabidopsis WNK kinase 5)	probable serine/threonine-protein kinase WNK4
		Vitvi07g01730	VIT_07s0031g00460	LOC100249147		yes(disc)	70.5383	113.508	99.0315	88.6871	216.355	130.484	186.769	158.134	137.708	40.394	47.1289	26.2685	28.4932	41.7973	49.0616	1035	832	543	Nicotinate phosphoribosyltransferase	nicotinate phosphoribosyltransferase 2
		Vitvi18g00969	VIT_18s0001g12550	LOC100260817	yes Cluster A		33.059	54.6566	61.5486	25.4535	27.0226	30.2614	24.675	33.3015	36.356	86.1783	18.8891	47.3392	28.4896	4.80793	11.6809	1036	2581	1592	Beta-ketoacyl-CoA synthase	3-ketoacyl-CoA synthase 4
		Vitvi04g02205	VIT_04s0044g00220	LOC100257537		yes(disc)	14.6973	65.6074	43.1042	3.32177	197.333	29.4066	106.113	48.3326	17.1772	193.279	785.27	83.8124	28.4069	26.0849	88.936	1037	1166	272	Monooxygenase	FAD-dependent urate hydroxylase
		Vitvi07g01217	VIT_00s0227g00140	LOC100233058		yes	82.381	62.3121	54.0133	117.455	69.9888	82.2412	58.251	52.1456	40.0499	34.4348	29.9804	31.246	28.3677	35.2133	18.2011	1038	949	1190	MLO1	MLO5 protein
		Vitvi14g01466	VIT_14s0068g01130	LOC100248015	yes Cluster A	yes	69.7339	87.3771	98.0867	68.6688	97.9032	126.824	95.5005	112.401	115.432	40.6586	84.6888	20.8705	28.3528	58.1548	19.9314	1039	624	1116	Zinc finger (C3HC4-type ring finger)	RING finger protein 10
		Vitvi09g00293	VIT_09s0002g03540	LOC100256666		yes	11.2225	28.7717	39.5304	10.6288	33.9642	44.4751	19.2574	25.8536	35.8454	252.243	318.44	86.1389	28.3079	33.8463	16.5881	1040	979	1265	MYB divaricata	uncharacterized LOC100256666
		Vitvi07g01707	VIT_07s0031g00230	LOC100252430	yes Cluster A	yes	85.8237	120.875	114.126	68.454	101.817	123.796	69.6524	88.7166	118.439	32.9773	80.8462	70.043	28.3023	55.3424	48.7866	1041	650	545	E3 ubiquitin-protein ligase MARCH6	probable E3 ubiquitin ligase SUD1
		Vitvi02g00975	VIT_02s0033g00060	LOC100251728		yes	31.8257	43.7175	60.1078	40.8958	49.0384	69.2552	35.6634	36.9768	71.1651	88.8655	69.3457	99.5468	28.2821	28.3595	35.5017	1042	1107	729	DNAJ plastid division protein (ARC6)	protein ACCUMULATION AND REPLICATION OF CHLOROPLASTS 6, chloroplastic
		Vitvi08g00174	VIT_08s0032g00290	LOC100246079	yes Cluster B		49.7114	24.6497	21.4302	86.7285	56.3198	50.5045	60.1481	53.6234	51.7599	56.8908	41.7671	13.9459	28.2812	36.224	8.3882	1043	935	1890	RNA-binding region RNP-1	binding partner of ACD11 1
		Vitvi05g01325	VIT_05s0062g00910	LOC100251416		yes	21.4565	31.3974	49.7202	26.8159	28.23	49.1091	16.8477	17.1632	38.3467	131.725	83.1346	127.609	28.2637	22.2933	21.4991	1044	1295	1056	YGGT	ylmG homolog protein 1-2, chloroplastic
		Vitvi05g01763	VIT_05s0077g01460	LOC100248329		yes	32.2705	6.95865	4.01348	22.0253	6.71869	3.53305	3.33088	1.84021	1.69277	87.563	83.9591	49.1796	28.2571	18.4923	1.63812	1045	1454	2917	No hit	leucine-rich repeat extensin-like protein 3
		Vitvi06g01261	VIT_06s0009g03740	LOC100261927	yes Cluster A	yes	57.0639	88.3564	85.2826	80.2913	88.4751	148.128	53.5685	140.069	139.469	49.4511	84.4882	160.357	28.2187	67.8367	85.9008	1046	537	284	Serine-glyoxylate aminotransferase	serine--glyoxylate aminotransferase
		Vitvi12g00256	VIT_12s0028g03060	LOC100250523		yes	56.7295	29.4914	28.6004	44.7424	17.7747	13.9738	22.3186	19.2767	12.9746	49.5846	68.7682	41.8665	28.1291	30.7685	9.34401	1047	1047	1788	HSL1 (HAESA-like 1)	receptor-like protein kinase HSL1
		Vitvi14g01821	VIT_14s0066g01850	LOC100261249		yes	29.8654	2.58854	1.7412	50.7802	5.32351	1.54016	12.3758	5.12101	1.53841	94.1699	96.967	87.5692	28.1243	49.24	10.8374	1048	723	1654	Peroxidase	peroxidase 31
		Vitvi08g01346	VIT_08s0007g02030	LOC100233126	yes Cluster B	yes	51.3068	15.1731	23.2118	54.9001	29.0824	24.9822	38.008	29.5804	18.1539	54.7588	54.4952	52.2365	28.095	29.9179	19.854	1049	1064	1123	AUX1 protein	auxin transporter-like protein 2
		Vitvi07g03146	VIT_00s1916g00010	LOC104878655	yes Cluster A	yes	12.0715	19.4023	40.1554	6.67445	17.2698	20.0457	14.2144	20.0837	21.2351	232.645	200.335	49.3914	28.0839	13.3712	7.02068	1050	1736	2059	DNA binding	glycine-rich domain-containing protein 2-like
		Vitvi03g00542	VIT_03s0180g00040	LOC100264093	yes Cluster B	yes	30.9205	3.06924	2.83922	6.90587	1.76696	0.465781	4.43978	2.14724	1.92616	90.8177	93.2553	56.6158	28.0813	6.44009	2.51361	1051	2362	2773	Cyclin D3_2	cyclin-D3-3
		Vitvi01g01457	VIT_01s0010g01810	LOC100852583	yes Cluster A		21.9821	27.8476	49.9649	13.8222	15.8403	16.3717	16.412	17.3827	17.2528	127.298	18.4455	5.12344	27.9828	2.54956	0.840858	1052	2883	3047	Tetratricopeptide repeat (TPR)-containing	protein SLOW GREEN 1, chloroplastic
		Vitvi16g00526	VIT_16s0013g02130	LOC100245331		yes	67.033	94.5091	95.0129	55.3095	83.2253	83.9685	59.38	76.3358	82.0427	41.7405	51.8156	38.1655	27.9799	28.6589	22.6627	1053	1097	1016	Protein kinase	C-type lectin receptor-like tyrosine-protein kinase At1g52310
		Vitvi14g00040	VIT_14s0060g00440	LOC100254519		yes	34.086	9.45252	6.16859	16.2937	8.53499	4.72956	13.6228	17.846	6.00612	81.9029	70.9731	55.9114	27.9174	11.5642	7.61672	1054	1870	1986	Glucan endo-1,3-beta-glucosidase-related	glucan endo-1,3-beta-glucosidase 12
		Vitvi13g00697	VIT_13s0019g05210	LOC100251234	yes Cluster A	yes	16.9361	34.5151	44.8369	15.2375	16.9375	26.9499	11.6214	14.2566	18.7169	164.741	76.8661	61.0553	27.9008	11.7125	7.09547	1055	1864	2051	RNA recognition motif (RRM)-containing protein	zinc finger CCHC-type and RNA-binding motif-containing protein 1-like
		Vitvi09g00373	VIT_09s0002g04480	LOC100248097	yes Cluster B	yes	51.1308	24.7298	23.2777	66.4265	49.7085	42.6678	70.3586	53.7622	38.7306	54.4742	35.7668	44.9525	27.8531	23.7586	31.6279	1056	1250	806	Kinesin family member 2/24	kinesin-like protein KIN-13B
		Vitvi06g01404	VIT_06s0061g01310	LOC100244893		yes	48.5903	16.1634	20.7675	48.7374	23.9423	26.0197	25.155	13.1856	10.6674	57.26	46.6124	57.5932	27.8228	22.7177	14.4876	1057	1284	1392	Nucleobase-ascorbate transporter 12 (NAT12)	nucleobase-ascorbate transporter 12
		Vitvi08g00064	VIT_08s0056g00770	LOC100250127		yes	38.3101	57.8847	66.1033	37.7261	49.5981	66.4375	26.0027	30.7699	47.7361	72.5479	76.1047	83.5812	27.7932	28.7114	21.7334	1058	1095	1050	Unknown protein	regulation of nuclear pre-mRNA domain-containing protein 1B
		Vitvi19g00568	VIT_19s0090g01200	LOC100257277		yes	13.0433	26.0717	40.8343	7.86927	10.086	20.4072	4.37859	7.34819	13.3847	213.068	159.327	205.685	27.791	12.5379	9.00611	1059	1805	1819	Unknown protein	uncharacterized LOC100257277
		Vitvi04g01442	VIT_04s0023g03240	LOC100257470	yes Cluster B	yes	30.2371	3.44096	2.46455	33.1069	9.92797	17.5153	17.2431	15.9576	11.5467	91.8493	47.0947	33.0359	27.7726	15.5916	5.69643	1060	1599	2248	Transcription factor TFIIF	transcription initiation factor TFIID subunit 14b
		Vitvi06g00565	VIT_06s0004g05810	LOC100256923	yes Cluster B		45.7163	24.0956	17.9999	58.2653	35.6919	26.1511	59.428	56.4053	46.921	60.627	55.1173	21.0457	27.7164	32.1142	12.507	1061	1017	1524	TPR-containing protein kinase	probable serine/threonine-protein kinase At5g41260
		Vitvi01g01282	VIT_01s0010g00510	LOC100258240		yes	34.7704	9.10278	7.06921	35.5081	11.2436	6.70002	25.0647	13.2655	9.45472	79.6689	81.131	62.2787	27.7012	28.808	15.6099	1062	1090	1326	no hit	uncharacterized protein At5g01610
		Vitvi10g02331	VIT_00s1306g00020	0	yes Cluster B	yes	37.0243	10.2855	9.34733	20.0329	11.9467	11.8852	26.9351	22.0483	16.1963	74.7535	40.6713	39.8693	27.677	8.14762	10.7389	1063	2166	1668	No hit	0
		Vitvi10g00907	VIT_10s0003g04600	LOC100253258		yes	30.7453	46.2293	58.4105	30.5886	43.4717	61.9773	26.6598	29.6876	42.7512	89.9822	102.616	60.358	27.6653	31.3887	16.0913	1064	1038	1290	Cleavage and polyadenylation specificity factor 30 kDa subunit	30-kDa cleavage and polyadenylation specificity factor 30
		Vitvi14g00441	VIT_14s0030g01930	LOC100253765	yes Cluster B	yes	57.5129	34.623	29.8552	89.3738	92.4432	58.6512	82.1327	70.7143	49.1717	48.0895	34.3754	40.1315	27.6577	30.7226	32.9611	1065	1049	784	Peptide-N4-(N-acetyl-beta-glucosaminyl)asparagine amidase	peptide-N(4)-(N-acetyl-beta-glucosaminyl)asparagine amidase
		Vitvi09g01459	VIT_09s0054g01620	LOC100244458	yes Cluster A	yes	14.7762	28.5204	42.4104	12.3931	21.8476	31.4013	14.8338	24.9572	29.2464	187.019	153.377	97.16	27.6343	19.0082	14.4126	1066	1423	1395	Myb family	myb family transcription factor PHL6
		Vitvi11g00476	VIT_11s0016g05420	LOC100262837	yes Cluster B		51.1996	27.7749	23.5803	61.7735	63.9591	46.6338	61.3714	54.6833	48.4263	53.9443	24.5084	21.0931	27.6192	15.1397	12.9451	1067	1632	1492	SOS2 (salt overly sensitive 2)	CBL-interacting protein kinase 09
		Vitvi01g01834	VIT_01s0011g00060	LOC104879282		yes	36.5445	13.4374	8.93652	12.2849	2.29902	0.526315	3.94499	2.85266	1.13808	75.5462	95.7158	71.1513	27.608	11.7586	2.80692	1068	1862	2722	No hit	uncharacterized LOC104879282
		Vitvi12g01611	VIT_12s0055g00910	LOC100245120		yes	67.6238	47.712	40.0284	63.7153	49.133	42.0857	62.6829	52.2711	38.7273	40.8073	33.9472	38.2172	27.5955	21.6296	23.9557	1069	1318	980	Kelch repeat-containing F-box protein	F-box/kelch-repeat protein At1g22040
		Vitvi01g01648	VIT_01s0010g03620	LOC100266036		yes(disc)	40.867	22.4529	13.3411	54.6639	10.1506	18.8147	12.568	27.9507	29.7287	67.3549	65.581	136.542	27.5259	35.8491	17.1606	1070	938	1233	LHCA2 (Photosystem I light harvesting complex gene 2)	chlorophyll a-b binding protein, chloroplastic
		Vitvi05g00076	VIT_05s0077g01470	LOC100258513	yes Cluster B	yes	73.5734	27.5327	46.0523	110.25	91.4815	49.9225	80.9052	53.4721	25.5702	37.4063	54.7187	68.3948	27.5211	60.3273	55.3349	1071	602	482	Phytochelatin synthetase	COBRA-like protein 7
		Vitvi01g00539	VIT_01s0011g06290	LOC100261163		yes	57.6743	128.365	85.1089	10.4997	46.4349	52.4102	18.943	29.4709	28.6395	47.5682	399.16	51.1882	27.4346	41.9105	9.69655	1072	830	1769	Purple acid phosphatase 3 ATPAP3/PAP3	purple acid phosphatase 3
		Vitvi03g00167	VIT_03s0038g02650	LOC100248713	yes Cluster B		73.9247	48.8472	46.5195	80.3522	68.637	68.9729	103.174	85.6521	64.8522	37.0718	14.1619	37.1427	27.4052	11.3794	38.3215	1073	1882	683	Protein phosphatase 2C FSPP2C2	probable protein phosphatase 2C 60
		Vitvi07g00223	VIT_07s0104g01030	LOC100249353	yes Cluster A	yes	40.236	49.4567	67.5547	26.9554	38.1567	57.4372	38.9299	37.7175	52.6163	67.8963	113.082	35.1567	27.3187	30.4817	13.6865	1074	1053	1438	Serine/threonine-protein phosphatase BSL1	serine/threonine-protein phosphatase BSL1
		Vitvi12g00484	VIT_12s0059g01930	LOC100243027	yes Cluster B		99.6145	62.1975	72.3335	84.4379	72.5349	76.0588	89.4622	83.9443	72.3242	27.3866	9.92332	19.1567	27.281	8.37904	17.138	1075	2141	1235	Secretory carrier membrane protein (SCAMP1)	secretory carrier-associated membrane protein 1
		Vitvi18g00699	VIT_18s0001g09530	LOC100248821		yes	40.4016	16.5811	13.1321	28.0858	11.9179	9.15114	16.0864	12.5336	10.3513	67.496	67.4173	35.6519	27.2695	18.9347	5.73512	1076	1429	2242	Zinc finger (C3HC4-type ring finger)	uncharacterized LOC100248821
		Vitvi18g02642	VIT_18s0001g08910	LOC100243681		yes	26.5605	68.3033	53.7967	34.5429	43.4148	56.7574	23.8372	25.2027	31.451	102.544	64.3097	31.9411	27.2362	22.2145	7.61386	1077	1302	1987	No hit	uncharacterized LOC100243681
		Vitvi14g00042	VIT_14s0060g00460	LOC100261416	yes Cluster B	yes	38.5239	14.8353	11.4023	35.6035	16.5664	16.5228	29.1597	21.3002	15.4822	70.4021	53.5921	46.9054	27.1217	19.0806	13.6775	1078	1419	1439	Receptor-like protein kinase	probable receptor-like protein kinase At2g42960
		Vitvi10g00497	VIT_10s0003g00270	LOC100247033		yes	79.2069	112.395	106.328	79.434	113.101	142.594	90.1609	92.2647	120.759	34.2407	79.5127	33.9376	27.121	63.1601	30.5984	1079	580	825	Homeobox-1	homeobox-DDT domain protein RLT1
		Vitvi01g00860	VIT_01s0026g00980	LOC100241606	yes Cluster B	yes	38.5419	8.7299	11.44	54.3815	43.8881	12.0311	61.2722	45.9018	16.3532	70.3179	77.8764	73.3106	27.1018	42.3504	44.919	1080	824	593	Glycosyl transferase family 8 protein	probable galacturonosyltransferase-like 9
		Vitvi17g01382	VIT_17s0000g02950	LOC100242434		yes(disc)	12.4091	30.8771	39.4607	16.4526	69.5428	42.329	52.0058	32.411	29.1452	217.998	157.279	43.9578	27.0516	25.8764	22.8606	1081	1175	1007	Glutathione S-transferase 25 GSTU7	probable glutathione S-transferase
		Vitvi10g00447	VIT_00s0586g00010	LOC100265327		yes	42.4595	60.9178	69.4798	31.783	69.7813	70.9763	51.7747	49.7945	65.7002	63.6378	123.315	26.8963	27.0203	39.1933	13.9255	1082	878	1426	WD40	mediator of RNA polymerase II transcription subunit 16
		Vitvi01g00299	VIT_01s0011g03660	LOC100244058	yes Cluster A	yes	17.526	41.725	44.516	8.25975	13.4325	15.8185	9.47803	12.2905	13.5533	154	91.5131	42.9975	26.99	7.55876	4.07531	1083	2223	2488	IMP dehydrogenase/GMP reductase	uncharacterized LOC100244058
		Vitvi05g00779	VIT_05s0049g01330	LOC100259735	yes Cluster B	yes	66.0328	42.8789	39.0593	77.7028	56.7354	48.4784	63.5378	59.1122	46.4569	40.8485	37.6105	26.8831	26.9734	29.2244	17.0809	1084	1078	1238	GLTP1 (glycolipid transfer protein 1)	glycolipid transfer protein 1
		Vitvi19g01985	VIT_19s0014g05190	LOC104877541		yes	61.2063	104.372	88.071	59.25	83.6074	110.501	73.7808	107.42	119.227	43.8922	86.499	61.5959	26.8648	51.2507	45.4459	1085	696	588	Cellulase precursor	#N/A
		Vitvi08g00297	VIT_08s0032g01210	LOC100245232	yes Cluster A	yes	22.5255	39.2077	49.3508	16.8277	21.8926	31.4887	17.9561	27.952	33.717	119.089	87.1239	87.7742	26.8253	14.661	15.7608	1086	1659	1311	Mal d 1-associated protein	uncharacterized LOC100245232
		Vitvi01g00280	VIT_01s0011g03450	LOC100262991		yes	36.8764	14.7042	10.0543	13.7032	2.93159	1.00681	10.5458	9.72915	5.16695	72.7351	92.6528	51.0047	26.8221	12.6964	5.37886	1087	1789	2285	Alpha-glucosidase	alpha-xylosidase 1
		Vitvi05g02190	VIT_05s0102g00660	LOC104879458	yes Cluster B	yes	28.1177	6.52044	1.30002	23.0488	4.44295	2.56445	10.8191	4.90189	3.0102	95.3765	88.8739	72.1769	26.8176	20.4844	7.80887	1088	1357	1975	No hit	#N/A
		Vitvi08g01464	VIT_08s0007g03360	LOC100256192	yes Cluster A		60.8153	71.8798	87.6089	55.5687	83.9294	77.5837	68.2331	78.3611	79.7505	44.0574	39.6176	16.8795	26.7936	22.015	11.5174	1089	1305	1606	EMB1345 (embryo defective 1345)	protein CIA1
		Vitvi02g00915	VIT_02s0109g00080	LOC100244092		yes(disc)	55.5437	37.5628	28.7655	71.8548	15.078	37.4847	34.3848	79.6249	90.9481	48.211	47.8327	164.501	26.7782	34.3701	56.5633	1090	966	471	Phosphoribulokinase	phosphoribulokinase, chloroplastic
		Vitvi05g00104	VIT_05s0077g01180	LOC100258605		yes	43.3065	63.4655	70.0493	30.9126	42.5046	55.826	29.23	42.6883	48.6786	61.7524	80.593	66.5363	26.7428	24.9134	19.4486	1091	1206	1142	Zinc knuckle	zinc finger CCHC domain-containing protein 10
		Vitvi13g00749	VIT_13s0074g00470	LOC100245448	yes Cluster A	yes	13.126	36.2973	39.8621	9.55187	35.3863	47.7709	12.1278	15.078	37.3789	203.688	400.12	208.207	26.7361	38.219	25.251	1092	896	943	OTU cysteine protease	uncharacterized LOC100245448
		Vitvi07g01542	VIT_07s0205g00030	LOC100245763	yes Cluster A	yes	3.83142	6.19	30.5081	2.89375	2.82952	7.14849	1.73971	1.85538	5.62562	696.261	147.032	223.365	26.6766	4.25474	3.88591	1093	2644	2534	Zinc finger (C3HC4-type ring finger)	uncharacterized LOC100245763
		Vitvi05g01500	VIT_05s0102g00450	LOC100254364		yes	37.6693	7.63969	10.9983	45.0667	25.2681	5.42028	27.6858	17.6559	6.29877	70.8029	87.9728	77.2491	26.671	39.6464	21.3871	1094	872	1062	MSS3 (multicopy suppressors of snf4 deficiency in yeast 3)	calmodulin-like protein 5
		Vitvi06g00285	VVTU19150_at	LOC100251941		yes	28.8174	3.19371	2.18741	16.5414	5.106	2.41448	12.965	5.88638	1.37064	92.4094	85.4034	89.4281	26.63	14.127	11.5943	1095	1685	1600	No hit	cyclin-dependent kinase inhibitor 1C-like
		Vitvi07g01502	VIT_07s0191g00050	LOC100242338		yes	11.7635	9.20147	38.3927	3.45955	5.15828	8.40478	3.1029	5.80197	7.50103	226.371	142.944	141.742	26.6292	4.94522	4.39813	1096	2562	2449	Peroxidase 17	peroxidase 17
		Vitvi17g00143	VIT_17s0000g01740	LOC100249091	yes Cluster A		66.9407	80.5326	93.5641	59.6486	63.7927	76.1934	65.4984	66.2648	69.1332	39.7715	27.7372	5.54949	26.6233	16.5448	3.63483	1097	1548	2578	Aspartyl aminopeptidase	probable aspartyl aminopeptidase
		Vitvi02g00513	VIT_02s0154g00100	LOC100252289	yes Cluster B		81.0218	40.2661	54.4305	93.1991	65.015	85.4735	89.9199	92.1982	68.9178	32.82	8.28934	23.3565	26.5913	7.72558	21.0021	1098	2203	1079	Transaldolase totaL2	#N/A
		Vitvi07g00688	VIT_07s0005g04390	LOC100249779	yes Cluster B		37.2884	15.1995	10.6993	67.9246	56.0928	43.2982	60.3005	59.9534	47.6066	71.3067	36.2556	21.051	26.5891	24.6264	12.6939	1099	1216	1512	Clavata1 receptor kinase (CLV1)	probable aminopyrimidine aminohydrolase, mitochondrial
		Vitvi05g01858	VIT_05s0020g01830	LOC100246027		yes(disc)	46.9643	25.7901	20.4134	12.1222	27.5579	30.8787	18.7975	38.2598	39.8259	56.5343	154.729	111.869	26.551	18.7565	21.0285	1100	1437	1078	UPF0497 family	UPF0497 membrane protein 15
		Vitvi11g01463	VIT_11s0118g00420	LOC100255842	yes Cluster B	yes	31.7757	4.35447	5.24378	128.486	82.241	65.713	102.144	91.0317	44.0635	83.4975	48.856	56.8613	26.5319	62.7733	58.0804	1101	583	456	Heparanase protein 3 precursor	heparanase-like protein 3
		Vitvi06g00772	VIT_06s0004g07790	LOC100262112		yes	26.0389	67.7022	52.5432	29.9143	47.7489	62.4612	34.2776	63.3163	65.1237	101.787	108.8	89.989	26.5043	32.5468	30.8461	1102	1006	820	Lateral organ boundaries Domain 15	LOB domain-containing protein 13
		Vitvi16g01328	VIT_16s0098g00800	LOC100853393		yes	45.9438	12.7444	19.4528	27.5703	20.0104	16.9135	22.0683	31.8964	17.2083	57.6595	38.6534	22.0225	26.491	10.6569	4.85999	1103	1935	2369	Copper-binding family protein	heavy metal-associated isoprenylated plant protein 28
		Vitvi05g00321	VIT_05s0020g01530	LOC100232895	yes Cluster B	yes	33.7406	8.77709	7.25396	70.9476	27.182	19.3371	42.0898	29.6864	16.9891	78.5008	72.7446	59.6361	26.4866	51.6105	25.1007	1104	692	949	Alpha-1,6-xylosyltransferase	alpha-1,6-xylosyltransferase
		Vitvi16g01193	VIT_16s0050g02330	LOC100267290		yes	36.11	13.4771	9.65674	9.24434	5.82991	1.94139	7.66524	3.56114	0.752759	73.2575	78.9992	90.1796	26.4533	7.30295	6.91248	1105	2249	2076	Regulator of nonsense transcripts 1	uncharacterized LOC100267290
		Vitvi05g00576	VIT_05s0020g04210	LOC100259752		yes(disc)	45.0037	22.1097	18.5827	108.736	365.029	319.073	441.159	331.734	317.832	58.7086	193.437	27.9551	26.4211	210.337	123.327	1106	158	189	Sulfate adenylyltransferase 3	ATP sulfurylase 1, chloroplastic-like
		Vitvi06g00962	VIT_06s0009g00810	LOC100246224	yes Cluster B	yes	34.9738	18.9172	8.58995	72.4792	20.5625	11.4014	15.013	10.6518	6.91941	75.4389	84.2695	53.9105	26.3839	61.0779	8.09356	1107	595	1930	Periplasmic beta-glucosidase precursor	beta-glucosidase BoGH3B
		Vitvi06g01457	VIT_06s0080g00130	LOC100264905		yes	41.9189	74.6848	68.2593	40.9174	63.1379	69.7761	50.4849	56.0717	65.4051	62.8366	70.529	29.5537	26.3404	28.8587	14.9201	1108	1088	1362	Homolog of histone chaperone HIRA	protein HIRA
		Vitvi07g00046	VIT_07s0141g00220	LOC100247732		yes	15.0619	30.4042	41.3659	12.664	21.2374	24.5631	19.6112	28.0242	41.0731	174.64	93.9598	109.437	26.304	11.8991	21.4619	1109	1846	1058	Unfertilized embryo sac 12 UNE12	transcription factor UNE12
		Vitvi12g00534	VIT_12s0059g02440	LOC100244828	yes Cluster A	yes	26.7982	39.6669	53.0465	25.0099	33.8955	49.0846	29.6297	34.1405	40.1858	97.9482	96.2606	35.6266	26.2483	24.0747	10.5561	1110	1237	1684	TraB domain-containing protein	traB domain-containing protein
		Vitvi14g01255	VIT_14s0083g00170	LOC100246278		yes	41.4583	52.2485	67.6641	48.4926	67.2563	109.146	41.2307	46.7788	65.4014	63.2101	125.077	58.623	26.2058	60.6531	24.1707	1111	599	973	Translation initiation factor eIF-2B delta subunit	translation initiation factor eIF-2B subunit delta
		Vitvi12g00275	0	LOC100252404	yes Cluster B		87.5779	65.9521	61.3731	104.892	103.313	88.0085	111.327	102.111	84.18	29.9217	16.0959	24.3846	26.2048	16.8832	27.1466	1112	1532	898	0	phospholipid-transporting ATPase 2
		Vitvi03g00735	VIT_03s0088g00620	LOC100254836	yes Cluster B	yes	34.1728	5.42906	8.02002	32.6376	19.3759	5.5276	12.9218	8.59983	3.27262	76.531	83.0637	74.6737	26.1528	27.1099	9.64922	1113	1139	1772	Stress-induced	uncharacterized LOC100254836
		Vitvi09g00044	VIT_09s0002g00620	LOC100249732		yes	35.0227	53.7494	61.1305	29.4806	39.2044	46.8241	34.7341	39.8376	46.2036	74.5455	58.8304	33.0211	26.1078	17.3435	11.4696	1114	1511	1612	Embryo sac development arrest 25	CCAAT/enhancer-binding protein zeta
		Vitvi06g00488	VIT_06s0004g04940	LOC100257090		yes	48.9113	73.5532	75.0165	50.95	65.1642	82.2508	60.5975	75.9137	83.912	53.3724	61.4344	38.4744	26.1052	31.3008	23.3145	1115	1039	994	Telomere repeat binding factor like TRFL2	telomere repeat-binding protein 5
		Vitvi12g00649	VIT_12s0057g00420	LOC100258038		yes(disc)	12.2664	29.881	38.3651	10.0246	277.92	73.3276	150.85	88.7713	33.4871	212.767	631.477	77.8011	26.0987	63.303	117.363	1116	576	202	Auxin-responsive protein AIR12	cytochrome b561 and DOMON domain-containing protein At5g35735
		Vitvi05g00423	VIT_05s0020g02650	LOC100244329		yes	47.4222	13.0607	21.3687	84.4301	30.9572	15.2136	43.4204	28.777	12.5103	54.9395	81.9808	71.188	26.0535	69.2165	30.9102	1117	526	818	Unknown protein	uncharacterized LOC100244329
		Vitvi14g01344	VIT_14s0083g01050	LOC100232867	yes Cluster B		41.2748	17.0739	15.2253	42.9938	35.5773	31.814	25.005	22.4982	20.521	63.1123	26.0031	17.9325	26.0495	11.1797	4.48402	1118	1898	2428	SEPALLATA1	MADS-box protein 2
		Vitvi19g00186	VIT_19s0014g02190	LOC100241782		yes	19.7978	76.1285	45.7976	11.37	31.8426	69.6028	32.2459	95.384	119.022	131.327	512.16	269.108	25.9999	58.2328	86.7763	1119	623	279	Tyrosine aminotransferase	probable aminotransferase TAT2
		Vitvi17g00929	VIT_17s0000g09380	LOC100250110		yes	19.6086	37.9854	45.5753	12.5151	20.6512	24.3446	20.806	27.778	34.5852	132.425	94.5208	66.2273	25.9666	11.8294	13.7792	1120	1853	1430	WNK kinase 3	with no lysine kinase
		Vitvi07g02006	VIT_07s0031g03220	LOC100259349		yes	28.9614	4.00473	2.99851	15.9854	13.2159	7.21642	3.58646	2.44537	0.860143	89.6465	54.8561	76.0169	25.9629	8.76895	2.72631	1121	2117	2740	Patellin-1	patellin-3
		Vitvi06g01714	VIT_06s0004g05330	0	yes Cluster B	yes	28.2632	3.93006	2.30315	125.325	14.9205	10.4131	17.9502	15.0274	7.1959	91.8511	91.6912	59.9118	25.96	114.912	10.7543	1122	324	1666	Tropinone reductase	0
		Vitvi04g01672	VIT_04s0044g01140	LOC100260882		yes	28.6332	34.3616	54.5915	32.725	45.9035	55.7048	29.4149	29.7711	41.1265	90.658	70.2207	39.8153	25.9583	22.9798	11.7116	1123	1275	1585	RNA-binding protein Y14	RNA-binding protein 8A
		Vitvi05g00485	VIT_05s0020g03320	LOC100251211	yes Cluster B	yes	27.8041	3.47949	1.88257	90.3347	27.7591	11.6644	26.6617	14.4853	5.92474	93.2292	87.0876	77.778	25.9215	78.6703	20.7369	1124	467	1094	Copper amine oxidase	primary amine oxidase
		Vitvi16g00095	VIT_16s0039g01670	LOC100257919		yes(disc)	43.0445	29.3053	17.1341	48.9487	7.35843	8.59606	14.9965	17.8838	24.7034	60.1945	82.4386	64.7271	25.9104	40.3526	9.70683	1125	858	1767	Cinnamoyl-CoA reductase	cinnamoyl-CoA reductase-like SNL6
		Vitvi05g00458	VIT_05s0020g03020	LOC100249437	yes Cluster A		44.8716	65.1971	70.6856	52.3199	56.52	69.8457	58.8893	63.174	72.933	57.5285	33.4975	23.8476	25.814	17.5258	14.0437	1126	1502	1415	ARMADILLO BTB Arabidopsis protein 1 ABAP1	ARM REPEAT PROTEIN INTERACTING WITH ABF2
		Vitvi14g02010	VIT_14s0108g01320	LOC100243953		yes	30.0052	6.9227	4.21882	19.2888	10.9032	3.64136	17.5572	7.31082	3.2134	85.9397	81.122	81.6975	25.7864	15.6475	14.3438	1127	1596	1400	Plastocyanin domain-containing protein	lamin-like protein
		Vitvi07g00285	VIT_07s0005g00010	LOC100243577	yes Cluster B	yes	48.8389	24.8546	23.0549	64.6233	40.2504	32.2428	58.6874	48.0424	29.9786	52.7941	50.1066	48.9182	25.7841	32.3805	28.7088	1128	1009	861	Glutathione S-transferase 8 GSTF8	glutathione S-transferase
		Vitvi17g00485	VIT_17s0000g05120	LOC100248338		yes(disc)	118.094	116.897	92.4004	73.8492	82.0352	110.207	72.5523	88.6875	97.033	21.7567	49.2322	33.7422	25.6933	36.3576	24.4808	1129	933	970	ABC transporter B member 7	ABC transporter B family member 25
		Vitvi18g00587	VIT_18s0001g08230	LOC100257433		yes(disc)	15.8829	23.6046	41.5581	23.9831	38.4829	15.152	31.9042	24.1289	17.4521	161.653	36.8224	45.2984	25.6753	8.83115	14.4521	1130	2111	1393	Receptor-like protein kinase HAIKU2	receptor-like protein kinase HSL1
		Vitvi19g00147	VIT_19s0014g01780	LOC100258873	yes Cluster B	yes	29.3482	2.90578	3.69285	77.4518	18.5272	6.44945	54.1368	29.7438	9.9548	87.4171	91.6729	81.6118	25.6554	71.0024	44.182	1131	514	604	BZIP transcription factor	basic leucine zipper 34
		Vitvi16g01206	VIT_16s0050g02450	LOC100260370		yes	47.1222	54.5904	72.6562	54.0245	86.3549	102.139	58.4607	64.7535	82.1688	54.1865	89.0611	40.5538	25.5339	48.1148	23.7081	1132	743	987	Proline-rich cell wall protein	uncharacterized LOC100260370
		Vitvi03g00454	VIT_03s0063g01060	LOC100267475		yes	40.5167	52.0459	66.0073	40.3944	55.7657	57.3708	44.2718	49.7331	57.5757	62.9136	42.0267	30.0506	25.4905	16.9764	13.304	1133	1528	1462	Myb family	myb family transcription factor EFM
		Vitvi17g00262	VIT_17s0000g03030	LOC100244105	yes Cluster A		36.0108	59.3178	61.4761	26.9972	30.284	37.2815	29.9568	37.3694	42.6381	70.7156	38.0943	42.3317	25.4653	10.2844	12.6812	1134	1963	1515	DEAH (Asp-Glu-Ala-His) box polypeptide 36	DExH-box ATP-dependent RNA helicase DExH3
		Vitvi08g01638	VIT_08s0007g05170	LOC100252149	yes Cluster A		50.8849	69.8154	76.3283	56.0146	90.9516	93.3467	79.0008	82.7144	90.6232	50.0021	66.6469	14.7118	25.4435	37.332	11.6224	1135	910	1597	TGA-type basic leucine zipper protein AHBP-1b	transcription factor TGA2.2
		Vitvi11g01625	VIT_11s0103g00630	LOC100260603	yes Cluster B	yes	82.3227	52.4343	56.9068	86.1203	75.1885	55.2899	64.0834	62.8392	46.3384	30.8736	35.7992	27.6905	25.4159	30.8304	17.745	1136	1046	1207	Unknown protein	uncharacterized LOC100260603
		Vitvi07g01877	VIT_07s0031g02020	LOC100243992		yes	60.787	70.6054	86.1947	71.0745	82.4776	116.558	71.0844	81.6352	91.94	41.798	63.9946	29.3393	25.4077	45.4838	20.8556	1137	776	1084	RNA binding motif protein 39	RNA-binding protein 39
		Vitvi14g01916	VIT_14s0108g00270	LOC100245569		yes(disc)	21.9094	45.3532	47.2911	5.69253	14.1921	10.4323	27.465	30.4045	14.2987	115.849	83.2633	47.9385	25.3817	4.73979	13.1663	1138	2590	1470	Aldose 1-epimerase	aldose 1-epimerase
		Vitvi13g00092	VIT_13s0067g01550	LOC100265601	yes Cluster B	yes	49.5625	29.5948	24.2007	78.7712	52.1761	42.0728	68.3014	54.2119	38.4564	51.1714	46.5886	43.696	25.3618	36.6984	29.845	1139	928	839	MRH1 (morphogenesis of root hair 1)	inactive receptor-like serine/threonine-protein kinase At2g40270
		Vitvi08g00858	VIT_08s0058g01290	LOC100246618	yes Cluster A		17.6977	30.7882	43.0427	22.7881	46.0019	46.3009	38.0037	43.1195	44.2479	143.211	103.18	16.4304	25.345	23.5128	6.24417	1140	1260	2173	Protein kinase AtSIK	probable serine/threonine-protein kinase NAK
		Vitvi17g00447	VIT_17s0000g04850	LOC100262950	yes Cluster B	yes	53.9871	30.5867	28.6641	38.0473	15.8392	8.92555	17.4676	18.8605	7.89366	46.9057	76.5409	54.8097	25.323	29.1217	9.57394	1141	1081	1779	OBF binding protein 4	dof zinc finger protein DOF5.4
		Vitvi03g00586	VIT_03s0091g00310	LOC100250741		yes(disc)	38.1728	14.9113	12.8974	55.474	110.424	151.268	96.4074	192.733	183.698	66.213	172.683	90.5433	25.2754	95.7942	87.2905	1142	387	276	Indole-3-acetic acid-amido synthetase GH3.8	probable indole-3-acetic acid-amido synthetase GH3.1
		Vitvi12g02122	VIT_12s0035g01800	LOC100264303		yes	66.2266	91.4668	91.4219	47.1751	60.8855	88.0695	43.7804	59.8222	66.0594	38.0441	86.6863	50.8881	25.1953	40.8944	22.279	1143	850	1032	Auxin response factor 1	auxin response factor 1
		Vitvi18g00413	VIT_18s0001g05790	LOC100257435	yes Cluster A	yes	17.7338	20.4885	42.9065	15.8388	20.396	24.703	14.3069	21.9825	24.7838	141.947	55.965	73.2294	25.1727	8.86418	10.4769	1144	2109	1691	Unknown protein	uncharacterized LOC100257435
		Vitvi02g00705	VIT_02s0012g01410	LOC100266064		yes	34.8845	18.7122	9.73462	22.1769	10.392	6.06686	13.0787	8.30858	6.46981	72.0947	72.6434	50.5317	25.1498	16.1101	6.6089	1145	1576	2125	TRN2 (TORNADO 2)	protein TORNADO 2
		Vitvi08g01313	VIT_08s0007g01700	LOC100254421		yes	60.5373	32.2441	35.4209	48.6535	31.2526	27.5815	42.4579	34.8083	26.4494	41.4892	43.3104	37.7045	25.1165	21.072	16.0085	1146	1335	1295	Oxidative phosphorylation uncoupler	mitochondrial uncoupling protein 1
		Vitvi07g00395	VIT_07s0005g01240	LOC100267577		yes	43.2568	26.4202	18.1491	26.3676	17.1299	10.7106	39.3658	45.5326	27.6217	58.0434	59.3799	29.8332	25.1078	15.6571	11.7441	1147	1594	1580	Triacylglycerol lipase	uncharacterized LOC100267577
		Vitvi02g01492	VIT_02s0012g00710	LOC100242004	yes Cluster B		73.6812	55.951	48.5858	118.481	74.3238	67.0111	87.1999	85.7731	80.6425	34.0594	43.4413	7.51989	25.0954	51.4696	6.55734	1148	694	2130	RAB GTPase RAB6	ras-related protein RABH1b-like
		Vitvi01g00056	VIT_01s0011g00640	LOC100243945	yes Cluster B	yes	60.575	30.3663	35.5299	70.3697	44.672	29.1046	49.7357	44.1851	34.1224	41.3457	58.6404	31.3925	25.0452	41.2651	15.6133	1149	838	1324	Hcr2-0B	probable leucine-rich repeat receptor-like protein kinase At1g35710
		Vitvi15g00532	VIT_15s0021g01220	LOC100263384	yes Cluster A		29.3654	40.249	54.3859	26.3831	31.9528	34.8218	11.5971	12.8112	23.9828	85.204	31.9853	106.8	25.0205	8.4387	12.3857	1150	2137	1536	Transcription factor	trihelix transcription factor ASIL2
		Vitvi15g00737	VIT_15s0048g00850	LOC100254100		yes	16.7071	26.1128	41.7192	18.7127	27.2909	35.9575	19.9643	20.1354	27.4158	149.709	92.156	37.3242	25.0121	17.2449	7.45153	1151	1517	2005	Unknown protein	uncharacterized LOC100254100
		Vitvi14g00050	VIT_14s0060g00570	LOC100263194		yes	12.08	33.6019	37.0759	6.44129	19.1564	19.6152	9.06735	10.9759	19.2143	206.92	204.523	111.906	24.9959	13.174	10.1469	1152	1751	1714	Global transcription factor group C 102	FACT complex subunit SPT16
		Vitvi15g01182	VIT_15s0046g03600	LOC104881904	yes Cluster B	yes	30.3905	15.2221	5.39938	58.2219	29.5668	25.038	46.6438	39.3668	29.2545	82.2333	56.9956	37.2811	24.9911	33.1839	17.3893	1153	992	1218	(+)-neomenthol dehydrogenase	(+)-neomenthol dehydrogenase
		Vitvi12g00430	VIT_12s0059g01250	LOC100267124		yes	27.0966	2.81695	2.10652	5.67277	1.04987	0.258778	2.90197	1.8603	1.08146	92.2259	95.4382	62.7336	24.9901	5.41399	1.82051	1154	2491	2883	Endo-1,4-beta-glucanase	endoglucanase 11
		Vitvi04g00352	VIT_04s0008g04060	LOC100254233	yes Cluster B	yes	37.6246	19.9943	12.644	22.5166	4.2983	1.78922	22.1233	8.51955	5.4971	66.3943	92.0538	75.1525	24.9806	20.7273	16.6262	1155	1345	1263	RD22	BURP domain-containing protein 3
		Vitvi08g01630	VIT_08s0007g05090	LOC100252030	yes Cluster A		33.3808	49.8943	58.3611	28.2457	35.0199	35.677	27.1176	27.8595	30.5337	74.8342	26.3098	12.5976	24.9803	7.43139	3.41616	1156	2238	2624	DNA-binding protein	pentatricopeptide repeat-containing protein At1g80270, mitochondrial
		Vitvi08g01206	VIT_08s0007g00440	LOC100245911	yes Cluster B	yes	25.4166	0.941049	0.45822	192.524	15.1134	4.2776	52.5019	17.254	4.25464	98.1972	97.7781	91.8962	24.9583	188.246	48.2472	1157	184	551	Alpha-expansin 6 precursor	expansin-A6
		Vitvi18g01202	VIT_18s0001g15220	LOC100245483		yes(disc)	5.65149	33.6982	30.5565	23.7973	147.481	61.9985	111.377	72.5069	46.2704	440.68	160.528	58.4561	24.905	38.2012	65.1067	1158	897	405	Unknown protein	uncharacterized LOC100245483
		Vitvi15g00831	VIT_15s0048g01920	LOC100245516	yes Cluster A		70.2745	96.8626	95.1771	70.2862	70.0912	75.2757	52.4328	66.5795	77.6428	35.4362	7.09875	48.0804	24.9026	4.98945	25.2099	1159	2551	944	F-box family protein	F-box protein At4g00755
		Vitvi07g01366	0	LOC100243798		yes(disc)	17.4004	21.9486	42.3023	15.0383	52.3649	45.4197	26.9186	19.0736	18.5768	143.111	202.028	30.989	24.9019	30.3815	8.34182	1160	1057	1899	0	protein SENSITIVE TO PROTON RHIZOTOXICITY 1
		Vitvi13g00206	VIT_13s0067g03420	LOC100255322	yes Cluster B	yes	40.2464	17.5601	15.3773	51.6475	42.7481	33.1344	49.5685	42.9943	36.1666	61.7922	35.845	27.0371	24.8691	18.513	13.4019	1161	1453	1454	RabGAP/TBC domain-containing protein	TBC1 domain family member 8B
		Vitvi05g00437	VIT_05s0020g02810	LOC100261302	yes Cluster B	yes	31.4403	6.43925	6.5719	137.956	53.6724	64.4122	54.6125	42.3706	14.7222	79.0972	53.3095	73.0425	24.8684	73.5435	39.8904	1162	494	669	Unknown protein	protein trichome birefringence-like 10
		Vitvi07g00045	VIT_07s0141g00240	LOC100242595	yes Cluster B	yes	72.7115	45.3859	47.9779	99.6078	86.3752	69.786	94.4867	88.5736	73.1511	34.016	29.9392	22.5805	24.7335	29.8218	21.3356	1163	1068	1065	NADH dehydrogenase (ubiquinone) flavoprotein 2	NADH dehydrogenase [ubiquinone] flavoprotein 2, mitochondrial
		Vitvi14g00114	VIT_14s0060g01430	LOC100264914	yes Cluster B	yes	46.6851	18.8993	21.9629	55.3681	16.3525	12.8924	32.3123	25.2869	16.82	52.9552	76.7151	47.9455	24.7222	42.4757	15.4923	1164	822	1335	Unknown protein	uncharacterized LOC100264914
		Vitvi03g01140	VIT_03s0017g00990	LOC100255521	yes Cluster A		76.0364	98.5051	100.628	57.2032	66.5845	87.7573	71.7264	80.5704	80.3185	32.3425	53.4132	11.979	24.5921	30.5541	8.5921	1165	1052	1866	DNA topoisomerase 2-associated protein PAT1	protein PAT1 homolog 1
		Vitvi08g01113	VIT_08s0040g02860	LOC100258584		yes	39.6112	86.6582	64.1418	32.8927	41.9543	58.0892	47.6542	55.2453	74.2097	61.9281	76.6021	55.7256	24.5305	25.1965	26.5556	1166	1196	909	RSZ33 (Arginine/serine-rich Zinc knuckle-containing protein 33)	serine/arginine-rich splicing factor RS2Z32
		Vitvi01g00292	VIT_01s0011g03560	LOC100243921	yes Cluster B	yes	41.544	20.7348	17.0219	46.5528	25.177	23.8631	25.7384	25.1348	18.3013	59.0268	48.7398	28.8949	24.5221	22.6897	7.43708	1167	1285	2008	fiber protein Fb34	uncharacterized LOC100243921
		Vitvi01g00488	VIT_01s0011g05730	LOC100243944		yes	49.5608	64.7641	74.0709	39.7376	55.4605	65.7912	54.9326	61.2614	80.0666	49.4546	65.5641	45.7542	24.5101	26.0536	25.134	1168	1167	946	Nuclear pore complex protein Nup155 (Nucleoporin 155)	nuclear pore complex protein NUP155
		Vitvi18g00960	VIT_18s0001g12470	0	yes Cluster B	yes	53.2798	22.9602	28.7754	61.7295	33.8997	37.0515	51.7962	43.2884	33.1154	45.9919	39.9776	36.0661	24.5044	24.678	18.6809	1169	1214	1168	Dehydration-responsive protein	0
		Vitvi11g00128	VIT_11s0016g01700	LOC100262878	yes Cluster A		52.2935	52.9597	76.7921	46.2006	50.385	52.9985	49.7389	57.1352	62.0854	46.8484	14.7139	24.8226	24.4987	6.79789	12.3465	1170	2317	1539	Unknown protein	uncharacterized membrane protein C776.05
		Vitvi12g00449	VIT_12s0059g01450	LOC100246519	yes Cluster B		62.4961	41.1398	38.0157	67.6983	46.3175	53.9033	56.5966	49.7313	47.0954	39.1711	20.3771	16.7876	24.4804	13.795	9.5012	1171	1707	1784	Zinc finger CCCH domain-containing protein ZFN-like 4	zinc finger CCCH domain-containing protein 3
		Vitvi14g02498	VIT_14s0060g01880	LOC100264841	yes Cluster A	yes	10.4685	31.0315	34.8854	0.776221	2.59129	5.2993	3.28924	6.06857	15.6017	233.241	582.706	374.327	24.4169	4.52308	12.3125	1172	2612	1541	Unknown protein	uncharacterized LOC100264841
		Vitvi08g01929	VIT_08s0007g08730	LOC100265905		yes	65.8246	115.142	90.2057	58.4334	84.6561	99.6418	98.2031	120.799	129.327	37.0394	70.5221	31.6934	24.3811	41.2084	31.1239	1173	841	813	ABC transporter A member 1	ABC transporter A family member 1
		Vitvi08g01104	VIT_08s0040g02760	LOC100265311		yes	27.2032	40.5905	51.5657	34.3119	75.416	96.5594	42.1428	61.2547	74.5604	89.5575	181.416	76.923	24.3625	62.2474	32.4175	1174	587	790	Ankyrin repeat	ankyrin repeat-containing protein At5g02620
		Vitvi09g00340	VIT_09s0002g04130	LOC100241176	yes Cluster B	yes	39.0652	13.4019	14.7367	35.4666	7.08427	7.77195	13.5632	9.66852	6.44893	62.2767	78.0866	52.4527	24.3285	27.6947	7.11426	1175	1128	2048	Proton-dependent oligopeptide transport (POT) family protein	protein NRT1/ PTR FAMILY 1.2
		Vitvi17g00103	VIT_17s0000g01290	LOC100250902		yes	40.5314	19.9495	16.2388	8.81858	6.91437	3.88787	8.95046	9.31433	5.70362	59.9354	55.9128	36.2757	24.2927	4.93072	3.24684	1176	2567	2658	RGP1 (reversibly glycosylated polypeptide 1)	UDP-arabinopyranose mutase 1
		Vitvi14g00419	VIT_14s0030g01680	LOC100255455		yes	56.7281	79.3074	81.0188	49.9943	71.5133	74.0159	64.6412	87.3217	108.686	42.8196	48.0488	68.1368	24.2908	24.0216	44.0445	1177	1240	607	RNA recognition motif (RRM)-containing protein	uncharacterized RNA-binding protein C1827.05c
		Vitvi14g00191	VIT_14s0060g02380	LOC100251047		yes	39.2889	47.9885	63.5782	35.5375	36.151	55.7006	47.0716	48.671	65.0429	61.8222	56.7379	38.1785	24.2893	20.1632	17.9713	1178	1372	1200	Autophagy 18 ATG18d	autophagy-related protein 18a
		Vitvi07g00628	VIT_07s0005g03710	LOC100265228	yes Cluster B		52.1381	34.2817	27.9106	47.2381	26.9675	31.2384	38.9817	34.738	32.1213	46.4679	33.8702	17.5991	24.2275	15.9996	6.86043	1179	1580	2082	Casein Kinase I-like 10	casein kinase 1-like protein 10
		Vitvi18g00632	VIT_18s0001g08720	LOC100262573		yes	44.392	26.9942	20.1761	57.6354	31.888	24.6868	50.8108	44.8109	36.7971	54.55	57.1673	27.5802	24.2158	32.9486	14.0137	1180	998	1418	CW7 protein	uncharacterized protein KIAA0930 homolog
		Vitvi18g00376	VIT_18s0001g05180	LOC100262668		yes	29.7288	7.32995	5.53747	29.9559	4.70228	0.677323	18.225	14.509	6.52478	81.3734	97.7389	64.1987	24.1913	29.2786	11.7002	1181	1077	1588	Beta-D-xylosidase	probable beta-D-xylosidase 7
		Vitvi17g00640	VIT_17s0000g06570	LOC100258790		yes	65.304	110.74	89.4552	50.478	59.8154	77.4597	58.7115	67.3525	75.8974	36.9828	53.4526	29.2717	24.1512	26.9818	17.1859	1182	1142	1231	Timing of CAB expression 1 protein	two-component response regulator-like APRR1
		Vitvi14g01575	VIT_14s0171g00170	LOC100266440	yes Cluster B	yes	37.5043	19.9263	13.3774	29.2697	15.1429	6.00023	34.6725	9.49778	6.27045	64.331	79.5002	81.9152	24.1269	23.2695	28.402	1183	1270	869	Unknown protein	uncharacterized LOC100266440
		Vitvi14g01800	VIT_14s0066g01600	LOC104881674		yes(disc)	55.8158	33.6683	31.7141	72.0946	61.1673	98.1821	45.1731	65.7155	62.9825	43.1808	36.1851	39.4248	24.1017	26.0875	17.8094	1184	1165	1205	NHL repeat-containing protein	uncharacterized LOC104881674
		Vitvi17g00091	VIT_17s0000g01160	LOC100247479	yes Cluster B	yes	28.7869	10.0138	4.73905	146.554	56.8855	45.3367	118.655	102.561	55.5037	83.5374	69.0649	53.2226	24.0478	101.217	63.1512	1185	365	416	Nodulin	hypothetical protein
		Vitvi15g00997	VIT_15s0046g01050	LOC100243084	yes Cluster A	yes	12.5711	20.2229	36.5668	12.7216	50.1027	170.452	13.1662	42.7117	89.4564	190.879	1239.86	579.438	23.9957	157.731	76.2902	1186	224	331	Abscisic acid receptor PYL9 RCAR1	abscisic acid receptor PYL9
		Vitvi09g00152	VIT_09s0002g01810	LOC100246267		yes	29.3245	35.8612	53.3149	20.7342	31.6247	34.7977	9.95587	12.0904	20.0063	81.8097	67.8281	100.95	23.9903	14.0636	10.0505	1187	1689	1724	Import inner membrane translocase subunit Tim17/Tim22/Tim23	mitochondrial import inner membrane translocase subunit TIM23-1
		Vitvi07g00705	VIT_07s0005g04560	LOC100258397	yes Cluster A	yes	40.3992	61.7455	64.3743	37.8061	48.8772	59.7549	40.2992	48.6586	52.8596	59.3456	58.0563	31.1679	23.9752	21.9488	12.5604	1188	1307	1521	Unknown protein	uncharacterized LOC100258397
		Vitvi11g00694	VIT_11s0037g00150	LOC100262194	yes Cluster A	yes	41.8062	67.7582	65.7717	30.9965	61.1015	79.8675	38.0482	60.9559	80.9469	57.3253	157.666	112.748	23.9655	48.871	42.8987	1189	731	621	WRKY DNA-binding protein 32	probable WRKY transcription factor 32
		Vitvi18g01086	VIT_18s0001g13930	LOC100254074		yes	66.9574	73.5813	90.8974	73.1352	67.4412	102.227	52.9265	69.2712	95.0342	35.7542	39.7779	79.559	23.9401	29.0917	42.1078	1190	1082	632	Auxin response factor 5 (Transcription factor MONOPTEROS)	auxin response factor 5
		Vitvi16g00057	VIT_16s0039g01170	LOC100245997		yes(disc)	0.835203	12.5449	24.7712	0.350981	35.2509	3.15879	89.5658	47.85	7.43768	2865.89	799.988	91.6959	23.936	2.80781	82.1282	1191	2849	296	Phenylalanine ammonium lyase	phenylalanine ammonia-lyase
		Vitvi18g00919	VIT_18s0001g11970	LOC100247103	yes Cluster B	yes	30.123	13.0108	6.20415	29.7893	7.97906	8.51203	16.4032	11.0059	10.7167	79.404	71.4259	34.6667	23.9189	21.2773	5.68644	1192	1329	2250	Unknown protein	uncharacterized LOC100247103
		Vitvi09g00093	VIT_09s0002g01150	LOC100253158	yes Cluster A		95.713	107.554	119.613	101.961	122.011	157.632	65.2037	74.2729	134.508	24.9703	54.6001	106.288	23.8998	55.671	69.3039	1193	648	368	RelA/SpoT protein (RSH3)	probable GTP diphosphokinase RSH3, chloroplastic
		Vitvi12g00837	VIT_12s0178g00200	LOC100246825	yes Cluster A		350.669	363.897	374.531	323.653	347.689	524.251	359.937	413.778	485.208	6.80483	61.9794	34.8039	23.8624	200.598	125.272	1194	171	184	Actin beta/gamma 1	actin-101
		Vitvi02g00555	VIT_02s0154g00620	LOC104882152		yes	54.9518	55.7448	78.79	52.5546	61.8101	76.2116	61.3237	74.8707	90.7345	43.38	45.0142	47.9598	23.8381	23.657	29.4108	1195	1258	850	Unknown	uncharacterized LOC104882152
		Vitvi05g02139	VIT_05s0124g00560	LOC100855157	yes Cluster B		56.8614	36.9262	33.0421	51.7374	49.1708	47.322	66.5454	53.4452	44.0345	41.8901	8.53425	33.8278	23.8193	4.4154	22.5109	1196	2622	1023	UDP-galactose transporter 6	CMP-sialic acid transporter 2
		Vitvi19g00377	VIT_19s0014g04780	LOC100258992		yes	5.39539	21.8492	29.1995	4.47097	7.68558	16.8327	2.87601	10.8082	14.4449	441.193	276.489	402.255	23.8041	12.3617	11.5689	1197	1813	1603	Unknown	uncharacterized LOC100258992
		Vitvi12g00686	VIT_12s0057g00700	LOC104880924	yes Cluster B	yes	25.1654	2.89058	1.45708	23.5725	6.57105	6.46709	14.1927	12.1542	6.81201	94.21	72.5652	52.0033	23.7084	17.1055	7.38066	1198	1522	2014	Glucan endo-1,3-beta-glucosidase 3 precursor	glucan endo-1,3-beta-glucosidase 4
		Vitvi12g00157	VIT_12s0028g01810	LOC100248790	yes Cluster A		122.291	123.357	145.998	126.333	173.12	216.118	110.965	119.279	185.709	19.3857	71.0709	67.3581	23.7071	89.7858	74.744	1199	410	341	Shaggy protein kinase delta	shaggy-related protein kinase eta
		Vitvi15g00563	VIT_15s0021g01550	LOC100266818	yes Cluster B	yes	95.8463	59.1886	72.1697	102.317	48.4081	35.9145	81.4032	49.6383	48.1154	24.7027	64.8987	40.8926	23.6766	66.4022	33.2879	1200	554	777	Unknown protein	uncharacterized LOC100266818
		Vitvi12g02062	VIT_12s0035g01210	LOC100266092	yes Cluster B	yes	43.6667	22.2503	19.9963	35.907	31.9968	13.4193	33.3576	25.7939	16.5097	54.207	62.6278	50.5068	23.6704	22.4878	16.8478	1201	1290	1249	Cytochrome c	cytochrome c
		Vitvi16g01413	VIT_16s0098g01860	LOC100264001		yes	28.5118	37.8488	52.1467	32.2904	40.445	57.1869	45.3336	56.4658	60.1163	82.8947	77.102	32.6088	23.6348	24.8965	14.7827	1202	1207	1371	ClpX, ATPase regulatory subunit	CLP protease regulatory subunit CLPX1, mitochondrial
		Vitvi02g01365	VIT_02s0025g02500	LOC100233121		yes	71.8556	65.0227	95.3616	45.4878	137.816	203.155	209.746	360.166	311.474	32.7128	346.614	48.5004	23.506	157.667	101.728	1203	225	244	Metal-nicotianamine transporter YSL1	YS1-like protein-like
		Vitvi17g00648	VIT_17s0000g06650	LOC100852764		yes	31.1235	14.4419	7.68068	51.8834	15.7071	11.8423	28.708	12.9319	12.034	75.3219	77.1753	58.0814	23.4428	40.0412	16.674	1204	864	1261	IBS1 (impaired in baba-induced sterility 1)	probable serine/threonine-protein kinase At1g54610
		Vitvi07g01295	VIT_07s0255g00050	LOC100852514	yes Cluster A		35.0208	39.1197	58.4585	39.3295	39.3708	45.8429	35.5338	36.1217	43.8217	66.9252	16.5611	23.3237	23.4377	6.51341	8.28782	1205	2350	1905	Unknown protein	uncharacterized LOC100852514
		Vitvi15g00781	VIT_15s0048g01300	LOC100252372	yes Cluster B	yes	60.4968	34.3289	37.0695	65.8969	46.7911	47.1603	80.5314	64.3729	55.1008	38.7248	28.4332	31.5785	23.4273	18.7366	25.4306	1206	1443	941	Glycosyl transferase family 8 protein	polygalacturonate 4-alpha-galacturonosyltransferase
		Vitvi12g02047	VIT_12s0035g01090	LOC100852735	yes Cluster A	yes	45.6192	71.9745	69.0279	42.1126	58.5356	94.5783	50.0673	66.0874	85.0699	51.3133	124.584	69.9111	23.4087	52.4657	35.0026	1207	684	737	Regulator of nonsense transcripts 3 UPF3	regulator of nonsense transcripts UPF3
		Vitvi08g01708	VIT_08s0007g06140	LOC100262254		yes	33.5168	14.7517	10.1645	22.4294	10.9012	10.4535	20.7068	17.2309	9.40542	69.6734	53.3936	54.5782	23.3523	11.9758	11.3014	1208	1840	1625	Anthranilate phosphoribosyltransferase	FT-interacting protein 1
		Vitvi02g00327	VIT_02s0025g03540	LOC100244399		yes	26.5211	2.82618	3.23768	12.2993	4.61174	2.82467	8.69645	6.18626	2.60343	87.7921	77.0338	70.0633	23.2834	9.47459	6.09302	1209	2048	2203	Tubulin beta-6 chain	tubulin beta chain
		Vitvi03g00154	VIT_03s0038g02510	LOC100262344		yes(disc)	65.9954	72.1786	42.7367	81.0447	33.6915	53.3354	21.475	40.8096	49.7275	35.2429	34.1902	131.56	23.2587	27.7094	28.2525	1210	1126	874	Glyoxylate reductase	glycerate dehydrogenase HPR, peroxisomal
		Vitvi10g01940	TC60790	LOC100257624	yes Cluster B	yes	26.5493	4.43427	3.30855	20.8351	6.14031	9.3417	5.99383	3.76408	2.00294	87.5381	55.1636	66.5834	23.2407	11.4934	3.9909	1211	1876	2510	Auxin-responsive SAUR57	uncharacterized LOC100257624
		Vitvi13g00602	VIT_13s0019g04240	LOC100256415	yes Cluster B	yes	40.0871	24.4475	16.9192	53.701	33.5794	16.6577	60.119	51.9786	35.3946	57.7938	68.9806	41.1258	23.1679	37.0433	24.7244	1212	919	958	Protein disulfide-isomerase A1	protein disulfide isomerase-like 1-4
		Vitvi01g02053	VIT_01s0127g00410	LOC100253421	yes Cluster A	yes	13.5051	21.6238	36.668	11.0708	11.2144	18.2299	13.8896	17.3104	22.6753	171.511	64.6663	63.2533	23.1628	7.15909	8.78565	1213	2267	1842	CRS2-associated factor 2	CRS2-associated factor 2, chloroplastic
		Vitvi04g00949	VIT_04s0043g00250	LOC100245020	yes Cluster A	yes	41.8959	61.7317	65.0134	53.2143	87.3339	80.8932	67.74	79.1221	86.5504	55.1782	52.0139	27.7685	23.1174	27.6789	18.8104	1214	1130	1163	Nonsense-mediated mRNA decay NMD3	60S ribosomal export protein NMD3
		Vitvi07g01261	VIT_00s0207g00090	LOC100257000	yes Cluster A		87.2953	101.31	110.388	96.3806	142.385	146.086	101.271	119.608	121.015	26.4536	51.5715	19.4965	23.0927	49.7049	19.7443	1215	716	1131	Ring zinc finger ariadne protein ARI5	probable E3 ubiquitin-protein ligase ARI8
		Vitvi05g00784	VIT_05s0049g01400	LOC100249518	yes Cluster B		27.4816	2.97503	4.40433	7.43148	5.55752	5.73561	6.8843	4.59037	4.6114	83.9735	22.8201	33.0156	23.0773	1.69587	2.27289	1216	2984	2809	Alcohol oxidase	long-chain-alcohol oxidase FAO1
		Vitvi11g00304	VIT_11s0016g03580	LOC100247563		yes(disc)	28.3327	9.39607	5.28385	0.143255	13.1094	1.71839	11.6257	6.79731	2.32103	81.3507	1099.54	80.0354	23.0488	1.57514	9.3047	1217	2999	1793	Catalytic	bark storage protein A
		Vitvi02g00106	VIT_02s0025g01200	LOC100265666		yes	46.4025	29.7173	23.3588	36.5319	20.1495	14.769	34.4886	27.8928	20.1232	49.6605	59.5723	41.6525	23.0437	21.7629	14.3653	1218	1315	1398	Leaf senescence protein	protein trichome birefringence-like 23
		Vitvi01g01404	VIT_01s0010g01390	LOC100259859	yes Cluster B	yes	24.7883	4.07136	1.7473	59.815	21.5729	7.76619	63.7447	21.6045	11.5747	92.9511	87.0163	81.8421	23.041	52.0488	52.17	1219	688	513	Phototropic-responsive NPH3	BTB/POZ domain-containing protein At3g19850
		Vitvi07g02943	VIT_00s0580g00010	LOC100250441		yes	51.9209	24.7088	28.917	46.6459	25.9305	32.5555	36.601	31.559	23.8573	44.3057	30.207	34.8179	23.004	14.0903	12.7437	1220	1687	1506	Cellulose synthase CSLC06	probable xyloglucan glycosyltransferase 6
		Vitvi05g00500	VIT_05s0020g03460	LOC100259596		yes	53.6371	74.9323	76.6327	45.7999	59.6032	79.6473	33.3421	35.2029	68.0037	42.8727	73.903	103.958	22.9957	33.8475	34.6617	1221	978	748	XS domain-containing protein	uncharacterized LOC100259596
		Vitvi04g01781	VIT_04s0008g00700	0	yes Cluster B		105.705	52.0783	82.7127	116.992	37.0898	30.0324	74.662	39.6248	23.9077	21.7511	74.3296	67.9787	22.9919	86.9596	50.7543	1222	427	524	No hit	0
		Vitvi10g00133	VIT_00s0992g00010	LOC100252085		yes	48.7156	26.5957	25.7548	30.7711	17.0462	16.5379	23.3867	15.7592	12.2165	47.1324	46.2553	47.763	22.9608	14.2333	11.1702	1223	1681	1632	Zinc finger (MYND type)	zinc finger MYND domain-containing protein 15
		Vitvi16g00310	VIT_16s0013g00610	LOC100263147	yes Cluster A	yes	26.6786	38.6115	49.6198	17.2142	30.3233	30.0056	21.7957	23.6721	29.6315	85.9909	74.3072	35.9507	22.9412	12.7914	7.83573	1224	1779	1970	HAP1/MAGO/MEE63 (maternal effect embryo arrest 63)	protein mago nashi homolog
		Vitvi09g00085	VIT_09s0002g01080	LOC100241150		yes(disc)	11.1823	26.4312	34.1067	13.9721	69.207	29.531	40.1623	21.9333	17.2844	205.006	111.357	56.9637	22.9244	15.5589	22.8779	1225	1601	1006	Lipoxygenase	lipoxygenase
		Vitvi09g00734	VIT_09s0002g08270	LOC100265253		yes	45.1888	64.6109	68.0997	64.505	82.2238	107.16	67.2841	107.436	130.413	50.7004	66.1272	93.8249	22.9109	42.6554	63.1292	1226	819	417	Leucine-rich repeat	F-box/LRR-repeat protein 14
		Vitvi03g01052	VIT_03s0017g00300	LOC100253681		yes	28.556	32.6465	51.4468	19.614	27.8687	51.3087	19.5686	27.5924	30.3027	80.1608	161.591	54.8539	22.8907	31.6946	10.7341	1227	1028	1669	DnaJ homolog, subfamily B, member 12	uncharacterized LOC100253681
		Vitvi09g01389	0	LOC100254662		yes	88.8708	122.574	111.722	85.9621	114.152	140.302	112.885	135.072	163.112	25.7123	63.2133	44.4937	22.8507	54.3395	50.2268	1228	663	528	0	pumilio domain-containing protein PPD1-like
		Vitvi17g00954	VIT_17s0000g09640	LOC100251913	yes Cluster B	yes	32.3362	12.5454	9.48661	49.0739	44.7633	35.8851	69.09	52.2976	37.1407	70.6625	26.8754	46.2431	22.8495	13.1888	31.9493	1229	1750	801	RGLG2 (ring Domain LIGASE2)	E3 ubiquitin-protein ligase RGLG2
		Vitvi08g01515	VIT_08s0007g03920	LOC100257983	yes Cluster B	yes	32.306	15.8472	9.47174	31.571	13.6287	15.2587	18.9631	14.3128	12.6752	70.6812	51.6685	33.1586	22.8342	16.3123	6.28789	1230	1558	2163	DEMETER protein (DME)	transcriptional activator DEMETER
		Vitvi06g00789	VIT_06s0004g07960	LOC100265566	yes Cluster B		42.4246	24.3707	19.6448	31.8424	19.6606	18.4406	23.1617	18.1926	17.03	53.6948	42.0879	26.4733	22.7798	13.4018	6.13167	1231	1732	2196	Glucose-6-phosphate/phosphate translocator	uncharacterized membrane protein At1g06890
		Vitvi14g00063	VIT_14s0060g00760	LOC100257918		yes	25.9977	7.43526	3.22582	9.79547	3.76822	2.09624	11.2425	21.2912	6.78602	87.5919	78.5999	39.6394	22.7719	7.69923	4.45646	1232	2205	2435	Galactinol synthase	galactinol synthase 2
		Vitvi05g01103	VIT_05s0029g00390	LOC100259005		yes	32.7008	6.98314	9.93181	37.616	13.5652	5.69005	35.2773	13.0771	6.83143	69.6282	84.8733	80.635	22.769	31.9259	28.4458	1233	1022	867	Basic helix-loop-helix (bHLH) family	transcription factor bHLH77
		Vitvi07g01393	VIT_00s0324g00040	LOC100268135	yes Cluster A	yes	45.5893	76.1883	68.3564	43.5597	50.0098	59.1251	48.1786	58.3818	66.0858	49.9395	35.7336	37.1684	22.7671	15.5654	17.9072	1234	1600	1202	Molecular chaperone DnaJ	chaperone protein dnaJ A6, chloroplastic
		Vitvi11g00248	VIT_11s0016g02950	LOC100262863	yes Cluster B	yes	56.6704	31.95	33.9293	105.362	93.9008	71.6802	64.6617	61.6269	51.9571	40.1288	31.9675	19.6478	22.7411	33.6815	12.7046	1235	984	1510	Profilin 1 (PRO1) (PFN1) (PRF1) / allergen Ara t 8	profilin-1
		Vitvi01g00598	VIT_01s0137g00290	LOC100257862	yes Cluster B	yes	41.6203	19.7948	18.8924	45.6153	15.1321	11.5575	22.143	21.1764	14.9168	54.6076	74.6631	32.6343	22.7278	34.0578	7.22621	1236	973	2038	Oxysterol binding protein	oxysterol-binding protein-related protein 1D
		Vitvi11g00261	VIT_11s0016g03080	LOC100247568		yes(disc)	5.34705	21.0889	28.0356	6.7591	169.215	18.9419	149.697	67.5305	15.2627	424.318	180.244	89.8043	22.6885	12.1828	134.435	1237	1820	170	Clavata1 receptor kinase (CLV1)	receptor-like protein kinase 5
		Vitvi14g00473	VIT_14s0030g02200	LOC100255566		yes	3.54667	16.3614	26.172	3.43181	19.4681	16.5196	14.6002	18.0328	20.5287	637.932	381.368	40.6057	22.6253	13.0878	5.92852	1238	1759	2219	BZIP transcription factor BZO2H1	light-inducible protein CPRF2
		Vitvi08g02109	VIT_08s0040g00630	LOC100248215		yes	27.8001	8.46452	5.25316	37.6766	11.2467	7.07517	25.4136	13.0803	8.94357	81.1038	81.2213	64.8079	22.5469	30.6014	16.47	1239	1051	1271	Hydroxyproline-rich glycoprotein	E3 ubiquitin-protein ligase Arkadia
		Vitvi06g01629	VIT_06s0004g01990	LOC104879582		yes(disc)	0.349799	18.6147	22.8189	1.02659	315.095	47.1238	223.016	118.664	36.8146	6423.43	4490.33	83.4924	22.4691	46.0972	186.201	1240	769	124	no hit	extensin-like
		Vitvi05g00072	VIT_05s0077g01540	LOC100251668		yes(disc)	0.620898	10.399	23.0891	8.31291	1682.76	96.3867	663.728	345.188	48.4817	3618.67	1059.48	92.6956	22.4682	88.0738	615.246	1241	423	37	Bet v I allergen	major allergen Pru av 1-like
		Vitvi04g01617	VIT_04s0044g00610	LOC100245377	yes Cluster A	yes	25.7277	45.3812	48.155	27.38	43.2038	62.0068	32.2843	45.2408	48.6512	87.1719	126.468	50.6959	22.4273	34.6268	16.3668	1242	962	1276	Unknown protein	autophagy-related protein 13b
		Vitvi09g00518	VIT_09s0002g06010	LOC100246445	yes Cluster B		33.619	10.0864	11.2032	23.8531	10.4781	18.9008	13.9731	12.1134	8.8801	66.6761	20.7615	36.4488	22.4158	4.95225	5.09304	1243	2558	2337	Phospholipase/carboxylesterase	acyl-protein thioesterase 2
		Vitvi10g00797	VIT_10s0003g03500	LOC100253260		yes	43.7499	22.4366	21.3539	31.1169	25.2221	21.8961	27.4003	22.7007	18.8375	51.191	29.6327	31.2507	22.396	9.22077	8.5628	1244	2070	1870	Katanin p60 catalytic subunit	katanin p60 ATPase-containing subunit A-like 2
		Vitvi16g00964	VIT_16s0100g00570	LOC100258938		yes	26.4255	49.9326	48.814	33.8119	37.939	53.2102	41.0857	64.5432	60.9593	84.7228	57.3714	48.3712	22.3884	19.3983	19.8736	1245	1409	1120	Dehydration-responsive protein	probable methyltransferase PMT15
		Vitvi07g00564	VIT_07s0005g02960	LOC100258338		yes	32.425	38.9537	54.7436	20.9365	41.9287	56.1776	34.2854	38.7434	44.8253	68.8314	168.324	30.7416	22.3186	35.2412	10.5399	1246	948	1687	Kelch repeat-containing F-box protein	F-box/kelch-repeat protein OR23
		Vitvi04g00167	VIT_04s0008g01960	LOC100264462	yes Cluster B	yes	50.0796	36.0014	27.7684	55.7038	52.6523	42.3334	73.3655	65.9033	53.7086	44.5516	24.0027	26.7932	22.3113	13.3704	19.6569	1247	1737	1134	Copper-transporting ATPase PAA2	copper-transporting ATPase PAA2, chloroplastic
		Vitvi09g00772	VIT_09s0002g08540	LOC100242170	yes Cluster B		39.5727	35.9976	17.3422	19.193	13.6984	11.5622	23.6056	21.8203	15.7814	56.1764	39.7585	33.1456	22.2305	7.63086	7.8242	1248	2217	1971	Serine-rich protein	uncharacterized LOC100242170
		Vitvi18g00243	VIT_18s0001g02160	LOC100253973	yes Cluster A	yes	57.7801	70.9124	79.9965	49.051	56.3717	68.6181	50.9611	57.9417	66.4851	38.4499	39.8913	30.4624	22.2164	19.5671	15.524	1249	1401	1333	Switching protein 3C ATSWI3C	SWI/SNF complex subunit SWI3C
		Vitvi10g02055	VIT_10s0071g00320	LOC100246424		yes	37.0657	18.1386	14.8761	27.0354	32.1786	17.14	26.7132	17.2714	13.2375	59.8657	36.6017	50.4459	22.1896	9.89544	13.4757	1250	2008	1448	GRAM domain-containing protein / ABA-responsive	GEM-like protein 4
		Vitvi07g01850	VIT_07s0031g01740	LOC100254399	yes Cluster B		163.181	123.092	141.038	221.314	197.985	131.063	199.005	183.16	153.225	13.5699	40.7796	23.0043	22.1436	90.251	45.7798	1251	408	584	ATP synthase 24 kDa subunit	probable ATP synthase 24 kDa subunit, mitochondrial
		Vitvi06g01050	VIT_06s0009g01570	LOC100254817	yes Cluster A	yes	34.0784	47.8892	56.2037	37.4288	69.7975	91.0826	41.6258	52.4107	85.0107	64.9246	143.349	104.226	22.1253	53.6538	43.3849	1252	671	615	C2H2 zinc-finger protein SERRATE (SE)	serrate RNA effector molecule
		Vitvi01g00182	VIT_01s0011g02270	LOC100254261	yes Cluster B		56.351	40.1187	34.2284	76.1318	55.4474	64.9463	76.2429	66.1621	64.3578	39.2586	14.6923	15.5884	22.1226	11.1855	11.885	1253	1896	1563	MAP3K epsilon protein kinase	MAP3K epsilon protein kinase 1
		Vitvi11g00493	VIT_11s0016g05600	LOC100249232		yes	26.1273	41.0592	48.2212	35.5811	43.9092	84.2445	43.0124	55.4386	70.4924	84.5622	136.768	63.8884	22.0939	48.6634	27.4799	1254	734	892	Zinc finger (ubiquitin-hydrolase) domain-containing	BRCA1-associated protein
		Vitvi05g00272	VIT_05s0020g01080	LOC104879229	yes Cluster B	yes	24.0474	3.54215	1.97773	130.125	86.7711	86.8258	78.8273	74.7302	36.2093	91.7757	33.2751	54.065	22.0696	43.2992	42.6179	1255	807	625	Unknown	uncharacterized LOC104879229
		Vitvi13g00222	VIT_13s0067g03760	LOC100248403		yes	63.4432	85.3138	85.4961	39.6816	60.9478	86.17	55.1079	76.5722	92.9463	34.7601	117.154	68.6622	22.0529	46.4885	37.8383	1256	760	690	U4/U6 small nuclear ribonucleoprotein PRP3	U4/U6 small nuclear ribonucleoprotein Prp3
		Vitvi04g00339	VIT_04s0008g03890	LOC100257669	yes Cluster A		9.88697	22.1612	31.9316	8.41329	8.89849	10.713	8.7665	8.7617	13.717	222.967	27.3344	56.471	22.0446	2.29972	4.95053	1257	2924	2355	GTP binding protein EngB	GTP-binding protein At2g22870
		Vitvi08g01768	VIT_08s0007g06820	LOC100257143	yes Cluster B	yes	33.2301	15.9264	11.2068	31.8298	15.5281	14.871	26.456	18.9824	16.1141	66.2752	53.2797	39.091	22.0233	16.9588	10.3419	1258	1530	1699	Kinesin motor protein	kinesin-like protein KIN-7K, chloroplastic
		Vitvi06g00449	VIT_06s0004g04520	LOC100246640		yes	30.4956	8.58926	8.48777	21.6603	10.7754	9.06863	10.5649	10.0201	7.08374	72.1672	58.1324	32.95	22.0078	12.5916	3.48113	1259	1798	2612	OBP3 (OBF-binding protein 3)	dof zinc finger protein DOF3.6
		Vitvi04g00613	VIT_04s0008g06810	LOC100262865		yes	48.9761	75.5432	70.9685	48.5606	63.483	82.9836	46.301	53.5691	96.284	44.9043	70.8868	107.952	21.9924	34.423	49.9829	1260	965	529	U2-associated protein SR140	protein RRC1
		Vitvi03g00151	VIT_03s0038g02470	LOC100250325		yes	53.8061	65.7833	75.7914	51.0737	62.2946	71.6564	55.0782	69.3572	77.5796	40.8604	40.3	40.8537	21.9854	20.5827	22.5015	1261	1351	1024	Nickel ion transporter	uncharacterized LOC100250325
		Vitvi01g00508	VIT_01s0011g05950	LOC100261217	yes Cluster A		14.6019	34.1406	36.574	22.6823	28.3496	26.9901	19.0711	20.8642	21.8344	150.474	18.9918	14.4899	21.9721	4.30779	2.76338	1262	2636	2732	NSL1 (necrotic spotted lesions 1)	MACPF domain-containing protein At1g14780
		Vitvi07g00360	VIT_07s0005g00860	LOC100262427		yes	25.0681	43.2548	47.0261	20.6624	34.8002	36.867	26.1355	29.3218	42.2205	87.5935	78.426	61.5444	21.958	16.2047	16.085	1263	1567	1291	U3 snoRNP-associated helicase Ecm16	ATP-dependent RNA helicase DEAH13
		Vitvi08g01769	VIT_08s0007g06830	LOC100258945		yes	55.4602	79.4484	77.4112	54.2761	68.6729	78.681	63.465	68.6955	80.1956	39.5797	44.9642	26.362	21.951	24.4048	16.7307	1264	1225	1259	Colon cancer-associated protein Mic1 containing protein	#N/A
		Vitvi17g00778	VIT_17s0000g08010	LOC100251811	yes Cluster A		5.34198	19.6061	27.281	3.57122	21.7271	16.4957	13.0069	18.4479	17.8001	410.691	361.908	36.8513	21.939	12.9245	4.7932	1265	1768	2376	Trehalose 6-phosphate synthase	probable alpha,alpha-trehalose-phosphate synthase [UDP-forming] 9
		Vitvi12g01979	VIT_12s0035g00380	LOC100252443		yes(disc)	70.4789	67.3912	48.5401	158.579	349.519	348.638	71.1739	62.0956	45.6017	31.1282	119.851	35.9291	21.9388	190.059	25.5722	1266	182	937	AAA-type ATPase	AAA-ATPase ASD, mitochondrial
		Vitvi02g00119	VIT_02s0025g01340	LOC100852686		yes	70.9774	90.8266	92.9025	69.6088	80.7646	97.8918	55.5783	71.5503	87.3804	30.8903	40.6314	57.2202	21.9251	28.283	31.802	1267	1111	803	Abscisic acid receptor PYL8 RCAR3	abscisic acid receptor PYL8
		Vitvi07g00112	VIT_07s0151g00770	LOC100855343	yes Cluster A		28.6429	45.1308	50.5472	21.1775	24.0959	31.3112	25.7127	31.2685	32.3496	76.4735	47.8508	25.8116	21.9043	10.1336	6.63688	1268	1985	2120	Kelch repeat-containing F-box protein	F-box/kelch-repeat protein SKIP30
		Vitvi06g00775	VIT_06s0004g07830	LOC100244972	yes Cluster A		25.4627	50.5745	47.3494	22.2357	29.2052	30.4341	23.4259	30.7843	34.5806	85.9556	36.8704	47.6167	21.8866	8.1984	11.1547	1269	2162	1633	SOS2 (salt overly sensitive 2)	CBL-interacting protein kinase 11
		Vitvi16g01502	VIT_16s0039g01110	0		yes(disc)	1.11749	14.2591	22.9957	1.62975	127.248	12.0911	124.168	65.497	11.2211	1957.81	641.902	90.9629	21.8782	10.4614	112.947	1270	1953	217	Phenylalanin ammonia-lyase [Vitis vinifera]	0
		Vitvi07g01876	VIT_07s0031g02010	LOC100266324	yes Cluster B	yes	37.5125	16.7014	15.638	52.7585	36.1164	29.2912	34.1828	26.6392	24.2374	58.3125	44.4806	29.0947	21.8745	23.4673	9.94536	1271	1262	1735	LCV2 (like COV 2)	protein LIKE COV 2
		Vitvi13g00588	VIT_13s0019g04120	LOC100258140		yes	67.433	52.3827	45.6115	57.5038	45.2151	42.391	63.3842	54.7953	45.9925	32.3602	26.2814	27.4386	21.8215	15.1128	17.3918	1272	1636	1217	Rhomboid	rhomboid-like protein 19
		Vitvi14g01554	VIT_14s0068g02140	LOC100261825	yes Cluster A		40.6399	62.0942	62.3981	29.4962	45.7968	52.4845	36.8992	45.1196	43.0588	53.5391	77.9365	16.6932	21.7582	22.9883	6.15967	1273	1274	2191	SWIB complex BAF60b domain-containing protein	SWI/SNF complex component SNF12 homolog
		Vitvi08g01488	VIT_08s0007g03670	LOC100249419		yes	24.8853	8.88009	3.12743	24.6363	4.76136	3.25082	13.6906	8.69296	3.49416	87.4326	86.8048	74.4777	21.7579	21.3855	10.1965	1274	1324	1711	Lipase GDSL	GDSL esterase/lipase At5g03610
		Vitvi01g00271	VIT_01s0011g03330	LOC100252495		yes(disc)	7.94249	35.5841	29.6799	4.41112	63.9497	29.9829	41.6884	29.6604	20.6064	273.685	579.713	50.5704	21.7374	25.5718	21.082	1275	1184	1073	Unknown protein	uncharacterized LOC100252495
		Vitvi07g02253	VIT_07s0005g02730	LOC100250300		yes	19.2102	39.4532	40.9275	15.6503	43.8749	50.3624	33.25	46.7239	72.8694	113.051	221.798	119.156	21.7173	34.7121	39.6195	1276	959	673	Myb Radialis	protein RADIALIS-like 4
		Vitvi04g00152	VIT_04s0008g01780	LOC100252571	yes Cluster A	yes	24.1226	53.322	45.7632	24.6138	30.9722	41.6894	29.6856	32.8509	45.9122	89.7106	69.3737	54.6614	21.6405	17.0755	16.2266	1277	1524	1285	Transposon protein, putative, CACTA	uncharacterized LOC100252571
		Vitvi14g01368	GSVIVT00038053001	LOC104877306	yes Cluster B	yes	44.4839	30.6139	22.8497	37.7443	24.5524	10.8932	38.9431	28.3428	14.8993	48.6337	71.1396	61.7407	21.6342	26.8512	24.0438	1278	1146	976	feronia receptor-like kinase	receptor-like protein kinase FERONIA
		Vitvi05g00147	VIT_05s0077g00710	LOC100255122	yes Cluster A		43.8391	69.2441	65.4419	34.4439	45.8573	56.7164	42.8613	46.379	69.1284	49.2775	64.6632	61.2841	21.6028	22.2725	26.2671	1279	1298	919	flowering time control protein FCA	flowering time control
		Vitvi19g02346	VIT_19s0085g00610	LOC100260466		yes(disc)	18.265	30.7052	39.867	11.7452	35.4355	23.0454	26.895	22.0504	20.7067	118.27	96.2121	23.0091	21.602	11.3003	6.18831	1280	1885	2185	No hit	defensin-like protein 1
		Vitvi12g00298	VIT_12s0028g03560	LOC100248895		yes(disc)	8.11093	45.4275	29.6857	8.07202	3.79628	3.72165	13.0102	20.7151	23.1648	265.996	53.8944	78.0506	21.5747	4.35037	10.1546	1281	2631	1713	Unknown protein	uncharacterized LOC100248895
		Vitvi10g00326	VIT_00s0203g00040	LOC100251685		yes	60.4375	44.9305	38.8738	60.43	47.5968	36.3964	45.2109	38.0427	36.0682	35.6793	39.771	20.2223	21.5637	24.0336	9.14271	1282	1239	1807	Vesicle-associated membrane protein	vesicle-associated protein 4-2
		Vitvi01g01557	VIT_01s0010g02670	LOC100257887	yes Cluster B	yes	34.8216	14.1063	13.2714	27.53	9.1588	5.93777	11.6321	7.6907	5.42708	61.8875	78.4316	53.3438	21.5502	21.5922	6.20498	1283	1319	2181	3-oxoacyl-[acyl-carrier-protein] reductase, chloroplast	3-oxoacyl-[acyl-carrier-protein] reductase 4
		Vitvi18g00749	VIT_18s0001g10090	LOC100255840	yes Cluster B	yes	34.0039	21.0421	12.4559	31.0829	8.93413	6.93451	23.9173	13.8368	9.57495	63.3692	77.6903	59.9665	21.548	24.1484	14.3424	1284	1235	1401	Kinesin protein FRA1 (fragile fiber 1)	kinesin-like protein KIN-4A
		Vitvi18g01167	VIT_18s0001g14910	LOC100262607	yes Cluster B		24.2619	10.4555	2.71962	45.8141	5.96656	3.36423	4.06902	2.09828	2.50863	88.7905	92.6568	38.3482	21.5422	42.4498	1.5604	1285	823	2924	Mannitol dehydrogenase	probable cinnamyl alcohol dehydrogenase 6
		Vitvi01g01980	VIT_01s0011g05170	LOC100254219	yes Cluster B	yes	22.005	2.29434	0.465303	37.0041	0.973459	0.121707	3.86251	2.70169	1.19153	97.8855	99.6711	69.1513	21.5397	36.8824	2.67097	1286	924	2748	Major Latex Protein Family	MLP-like protein 31
		Vitvi02g00101	VIT_02s0025g01170	LOC100255355	yes Cluster B		40.2295	30.3466	18.7004	26.6233	22.4142	22.6154	28.3635	19.936	18.0466	53.5156	15.0541	36.3741	21.529	4.00791	10.317	1287	2688	1702	COP1-interactive protein 1 / CIP1	golgin subfamily B member 1
		Vitvi02g00078	VIT_02s0025g00880	LOC100263773		yes	22.4138	34.5303	43.919	21.2977	37.8914	52.8066	28.2313	42.064	49.0287	95.9463	147.946	73.6676	21.5052	31.509	20.7973	1288	1034	1090	BTB/POZ domain-containing protein POB1	#N/A
		Vitvi11g00341	VIT_11s0016g03960	LOC100264634	yes Cluster B	yes	42.9531	32.0147	21.4806	67.7964	40.4193	44.4545	50.4979	47.149	33.8523	49.9905	34.4294	32.9629	21.4725	23.3419	16.6456	1289	1267	1262	Kinesin family member 2/24	kinesin-like protein KIN-13B
		Vitvi08g01731	VIT_08s0007g06390	LOC100250344	yes Cluster B	yes	53.3916	28.4457	31.9876	58.8744	40.3303	26.2809	45.5332	35.3173	25.0811	40.0887	55.3611	44.9169	21.404	32.5935	20.4521	1290	1005	1103	Enoyl-[acyl-carrier-protein] reductase [NADH], chloroplast precursor	enoyl-[acyl-carrier-protein] reductase [NADH] 1, chloroplastic
		Vitvi07g03083	VIT_00s0615g00030	LOC100255907		yes(disc)	36.3569	47.3694	14.9573	25.8775	178.054	58.0524	35.5824	23.0256	10.8865	58.8599	124.335	69.4048	21.3996	32.1749	24.6959	1291	1016	960	Mannitol dehydrogenase (ELI3-1)	probable mannitol dehydrogenase
		Vitvi01g00898	VIT_01s0026g01400	LOC100262208		yes	37.151	49.4865	58.5078	28.3874	44.4145	46.3548	42.3309	51.915	56.2782	57.4866	63.2937	32.9481	21.3568	17.9674	13.9473	1292	1474	1423	Unknown protein	tetratricopeptide repeat protein 38
		Vitvi19g00703	VIT_19s0015g00740	LOC100263439	yes Cluster A		45.8915	62.1274	67.246	42.0544	73.1485	86.5557	41.1028	52.1777	50.3557	46.5326	105.818	22.5114	21.3545	44.5013	9.25282	1293	789	1799	Prefoldin	WEB family protein At5g55860
		Vitvi05g00381	VIT_05s0020g02200	LOC100263026		yes(disc)	47.3079	38.7614	25.997	10.3705	47.3496	17.9996	85.4906	55.7453	40.6124	45.0473	73.5664	52.4949	21.311	7.62917	44.8782	1294	2218	596	Inosine-uridine preferring nucleoside hydrolase	uncharacterized LOC100263026
		Vitvi03g00851	VIT_03s0097g00620	LOC100262954	yes Cluster B		48.4579	25.0499	27.1638	42.7701	39.2386	35.0753	47.687	46.9585	42.3714	43.9436	17.991	11.1467	21.2941	7.69478	5.31554	1295	2206	2295	N-acylethanolamine amidohydrolase	fatty acid amide hydrolase
		Vitvi09g01291	VIT_09s0018g01840	LOC100253555	yes Cluster B		67.1818	61.2612	45.9095	91.4207	87.0896	74.7082	108.095	102.857	88.726	31.6637	18.2809	17.9183	21.2722	16.7126	19.3687	1296	1539	1145	Cation exchanger (CAX2)	vacuolar cation/proton exchanger 2
		Vitvi01g01734	VIT_01s0146g00410	LOC100250606		yes(disc)	81.9832	101.103	60.724	54.1338	53.9629	83.2689	27.618	43.8938	47.5325	25.9312	53.8205	72.107	21.2592	29.1351	19.9145	1297	1080	1118	GEM-like protein 5	GEM-like protein 5
		Vitvi17g00528	VIT_17s0000g05550	LOC100263850		yes	23.2096	3.60795	1.99811	60.5567	7.24375	3.87883	15.7379	11.8919	5.27829	91.391	93.5947	66.4613	21.2115	56.6779	10.4596	1298	639	1692	Proton-dependent oligopeptide transport (POT) family protein	protein NRT1/ PTR FAMILY 2.11
		Vitvi03g00324	VIT_03s0063g02630	LOC100853783	yes Cluster A		25.3122	40.0784	46.4962	31.4413	41.4152	39.7571	24.6691	26.597	35.3892	83.6912	26.4486	43.4558	21.184	8.31579	10.7201	1299	2150	1670	Unknown protein	uncharacterized LOC100853783
		Vitvi16g01503	VIT_16s0039g01120	LOC100256293		yes(disc)	1.0426	14.3269	22.1118	1.78112	125.788	11.7589	109.362	52.5074	11.0635	2020.83	560.193	89.8836	21.0692	9.97773	98.299	1300	2001	256	Phenylalanin ammonia-lyase [Vitis vinifera]	phenylalanine ammonia-lyase-like
		Vitvi05g00117	VIT_05s0077g01060	LOC100249882	yes Cluster B	yes	36.109	13.2724	15.0769	52.9964	33.6028	30.7036	49.1933	44.9441	39.0469	58.246	42.0647	20.6256	21.0321	22.2928	10.1464	1301	1296	1715	Betaine-aldehyde dehydrogenase	aldehyde dehydrogenase 22A1
		Vitvi03g00515	VIT_03s0063g00270	LOC104878785	yes Cluster A		36.1054	60.1048	57.0901	33.5918	40.2645	47.5654	43.77	47.5782	51.9453	58.1207	41.5982	18.6778	20.9847	13.9736	8.17527	1302	1692	1916	Unknown protein	uncharacterized LOC104878785
		Vitvi00g01999	VIT_00s0646g00030	LOC100267381		yes	53.9059	35.8368	32.9269	55.531	38.4981	35.978	55.8154	53.327	40.8634	38.9178	35.211	26.7882	20.979	19.553	14.9519	1303	1402	1361	Protein serine/threonine kinase	probable LRR receptor-like serine/threonine-protein kinase At5g10290
		Vitvi08g01319	VIT_08s0007g01750	LOC100266499	yes Cluster B	yes	58.5731	54.6062	37.6361	84.1796	43.7909	48.0465	50.7113	41.6689	40.8113	35.7451	42.9239	19.5223	20.937	36.1332	9.90002	1304	936	1744	Acetyl co-enzyme A carboxylase carboxyltransferase alpha subunit	acetyl-coenzyme A carboxylase carboxyl transferase subunit alpha, chloroplastic
		Vitvi16g01051	VIT_16s0050g00580	LOC100245846	yes Cluster B	yes	72.8447	59.223	51.919	95.7074	88.3939	74.6638	88.5809	80.6307	68.8972	28.7264	21.9874	22.2212	20.9257	21.0436	19.6837	1305	1336	1133	Signal peptide peptidase	signal peptide peptidase-like 1
		Vitvi05g00008	VIT_05s0077g02310	LOC100248018	yes Cluster A		46.352	55.2608	67.2582	50.0905	78.8558	75.0153	59.8454	71.9485	75.4611	45.103	49.7595	26.0935	20.9061	24.9248	15.6158	1306	1203	1323	PP1/PP2A phosphatases pleiotropic regulator PRL1	protein pleiotropic regulatory locus 1
		Vitvi05g00436	VIT_05s0020g02800	LOC100244161	yes Cluster B		38.4732	18.8341	17.5906	46.8676	28.3225	31.3247	33.2302	29.2195	27.0392	54.2783	33.1636	18.6307	20.8826	15.543	6.19101	1307	1602	2184	Carbohydrate kinase	ATP-dependent (S)-NAD(P)H-hydrate dehydratase
		Vitvi01g00481	VIT_01s0011g05650	LOC100259272		yes	14.9863	26.4357	35.865	17.8227	29.0727	51.4107	21.7466	36.0588	36.2899	139.319	188.456	66.8761	20.8787	33.588	14.5433	1308	987	1387	1-aminocyclopropane-1-carboxylate oxidase	1-aminocyclopropane-1-carboxylate oxidase homolog 4
		Vitvi08g00085	VIT_08s0056g01000	LOC100262031	yes Cluster B	yes	26.0653	6.97665	5.21254	18.8233	2.82725	1.47233	16.1156	10.0641	4.40519	80.002	92.1782	72.665	20.8528	17.351	11.7104	1309	1509	1586	MATE efflux family protein	protein DETOXIFICATION 24
		Vitvi05g01702	VIT_05s0094g01570	LOC100233053	yes Cluster B	yes	29.4699	9.1247	8.64	82.8413	38.496	15.6181	47.7667	29.9223	11.9536	70.6819	81.147	74.975	20.8299	67.2232	35.8131	1310	546	723	MLO1	mildew resistance locus o 15
		Vitvi18g00566	VIT_18s0001g08030	LOC100265997	yes Cluster B		52.7682	37.1122	31.9943	64.1096	46.6538	33.1487	74.5037	73.6593	60.7417	39.3682	48.2937	18.4716	20.7739	30.9609	13.762	1311	1044	1432	Phosphoglycerate mutase	uncharacterized LOC100265997
		Vitvi09g01992	VIT_09s0054g01090	LOC100258153	yes Cluster B	yes	29.4272	10.2344	8.69257	73.6293	29.2627	22.4075	30.4465	22.4714	17.7294	70.4608	69.5671	41.7685	20.7346	51.2218	12.7171	1312	698	1509	Cycloartenol synthase	cycloartenol synthase
		Vitvi13g00708	VIT_13s0019g05390	LOC100241098		yes	59.048	77.8038	79.7809	66.5137	67.3528	99.3822	66.7092	85.2382	86.5693	35.112	49.4161	29.7713	20.733	32.8685	19.8602	1313	1000	1121	Zinc-binding protein	uncharacterized LOC100241098
		Vitvi07g00299	VIT_07s0005g00150	LOC100262459		yes	67.7586	42.054	47.0523	32.9686	30.8192	20.8081	21.1686	18.4018	15.0857	30.559	36.885	28.7354	20.7063	12.1605	6.08288	1314	1821	2204	Galactosyl transferase GMA12/MNN10	putative glycosyltransferase 2-like
		Vitvi09g01373	VIT_09s0054g00610	LOC100263374		yes	15.5024	34.0496	36.205	11.8467	24.1385	45.9243	14.782	22.8869	33.3861	133.545	287.655	125.856	20.7026	34.0776	18.6041	1315	971	1175	F-box domain containing protein	F-box/kelch-repeat protein At1g51550
		Vitvi12g02034	VIT_12s0035g00970	LOC100249242	yes Cluster B	yes	32.2477	10.3301	11.5461	43.1667	19.7449	17.3638	28.8488	25.8198	19.8734	64.1956	59.7751	31.1118	20.7016	25.8029	8.97539	1316	1177	1824	Evolutionarily conserved C-terminal region 11 ECT11	YTH domain-containing family protein 2
		Vitvi02g01845	VIT_00s2527g00010	LOC100853849	yes Cluster B	yes	28.4132	13.5841	7.73424	19.6575	5.8558	6.90669	26.3503	21.538	15.377	72.7794	64.8649	41.6438	20.679	12.7508	10.9733	1317	1786	1648	Beta-fructosidase (BFRUCT3)	acid beta-fructofuranosidase
		Vitvi07g01821	VIT_07s0031g01440	LOC100262709		yes	46.939	22.7121	26.2674	51.9126	26.3492	25.9461	50.8841	35.5219	24.831	44.0393	50.0197	51.2009	20.6716	25.9666	26.0531	1318	1171	927	Receptor protein kinase	probable inactive receptor kinase At5g10020
		Vitvi06g01010	VIT_06s0009g01140	LOC100253027		yes	3.4609	12.6537	24.116	8.46106	4.7256	48.2277	9.27715	31.8086	79.2738	596.812	469.995	754.505	20.6551	39.7666	69.9966	1319	868	365	Amino acid permease	vacuolar amino acid transporter 1
		Vitvi10g00848	VIT_10s0003g04030	LOC100254898	yes Cluster A		88.3851	106.877	108.99	70.6021	102.436	120.075	81.3014	110.461	135.208	23.3132	70.0736	66.3041	20.6054	49.4734	53.9062	1320	721	493	Zinc-binding protein	uncharacterized LOC100254898
		Vitvi07g00035	VIT_07s0141g00570	LOC100256361		yes(disc)	43.3847	31.4335	22.7817	46.9835	16.7561	26.7805	20.9588	32.5005	31.2152	47.489	43.0002	48.9361	20.603	20.203	10.2564	1321	1370	1709	Photosystem II reaction centre W (PsbW)	photosystem II reaction center W protein, chloroplastic
		Vitvi18g01148	VIT_18s0001g14660	LOC100259227		yes	26.253	7.47679	5.74045	23.0466	2.22375	0.476421	3.91538	2.2742	2.03419	78.1341	97.9328	48.0463	20.5126	22.5702	1.8812	1322	1288	2867	P-glycoprotein 13	ABC transporter B family member 13
		Vitvi04g00497	VIT_04s0008g05600	LOC100268069	yes Cluster A	yes	40.4046	48.3195	60.9071	39.2446	54.8218	82.5551	35.1744	79.087	78.0722	50.7429	110.361	121.957	20.5025	43.3106	42.8978	1323	806	622	KEG (keep on going)	uncharacterized LOC100268069
		Vitvi10g00602	VIT_10s0003g01460	LOC100244635	yes Cluster B		64.636	42.7299	44.1617	41.0259	21.2839	32.7326	36.4036	24.1375	15.4776	31.6763	20.2148	57.4833	20.4743	8.29329	20.926	1324	2153	1083	Nucleobase-ascorbate transporter 2 (NAT2)	nucleobase-ascorbate transporter 2
		Vitvi03g00041	VIT_03s0038g00590	LOC100243531		yes	31.475	36.6866	51.9391	37.2828	55.3207	57.6751	27.4841	34.4955	41.84	65.0173	54.696	52.2334	20.4642	20.3922	14.3559	1325	1364	1399	Unknown protein	uncharacterized LOC100243531
		Vitvi07g00280	VIT_07s0104g01780	LOC100259615		yes	25.6079	39.1776	45.966	22.0958	32.3171	48.8066	23.3831	34.3018	38.2054	79.4992	120.886	63.3891	20.3581	26.7108	14.8223	1326	1149	1368	Autophagy 18 ATG18a	autophagy-related protein 18a
		Vitvi10g01339	VIT_10s0042g01200	LOC100240850	yes Cluster A	yes	33.9078	53.5691	54.251	33.7783	46.3679	47.4624	30.3126	31.0445	45.8432	59.9955	40.5116	51.2346	20.3432	13.6841	15.5305	1327	1712	1331	ARGONAUTE 2 (AGO2)	protein argonaute 2
		Vitvi11g00018	VIT_11s0016g00350	LOC100247522	yes Cluster B		51.6541	35.5557	31.3157	44.1041	28.1565	32.8834	41.2706	41.421	36.7735	39.3742	25.4414	10.8965	20.3384	11.2207	4.49704	1328	1893	2420	Sec34/COG3	conserved oligomeric Golgi complex subunit 3
		Vitvi09g00216	VIT_09s0002g02550	LOC100253274	yes Cluster A	yes	47.941	70.5962	68.2522	44.737	45.2462	68.6724	41.242	51.4868	63.5216	42.3672	53.5025	54.0215	20.3113	23.9354	22.2796	1329	1245	1031	ATP binding / DNA binding	uncharacterized protein At1g51745
		Vitvi11g00049	VIT_11s0016g00700	LOC100259344	yes Cluster A		57.0051	75.5801	77.2846	50.2901	64.2275	77.4256	72.9919	80.4044	79.4654	35.575	53.9581	8.86889	20.2795	27.1356	6.47357	1330	1138	2145	Oligouridylate binding protein 1B UBP1B	oligouridylate-binding protein 1
		Vitvi05g00247	VIT_05s0020g00730	LOC100261316	yes Cluster B	yes	24.628	5.34965	4.36013	21.7082	3.79923	1.89567	14.4119	3.39916	2.12851	82.296	91.2675	85.2308	20.2678	19.8126	12.2834	1331	1394	1544	Receptor-like protein kinase	probable receptor-like protein kinase At5g18500
		Vitvi17g00911	VIT_17s0000g09230	LOC100265719	yes Cluster A	yes	52.8533	61.1336	73.1166	53.4714	65.1991	85.411	53.1143	53.0348	72.9605	38.3388	59.7323	37.3651	20.2633	31.9397	19.8462	1332	1020	1125	Leucine-rich repeat family protein	plant intracellular Ras-group-related LRR protein 9
		Vitvi19g01767	VIT_19s0085g01110	LOC100246744	yes Cluster B	yes	22.4429	1.43781	2.18992	34.7242	5.06483	0.82378	16.8748	11.4133	1.24924	90.2423	97.6277	92.597	20.253	33.9005	15.6255	1333	976	1322	Aspartyl protease	aspartic proteinase nepenthesin-2
		Vitvi00g00814	VIT_00s0587g00040	LOC100248155	yes Cluster A	yes	34.8657	58.7898	55.1075	24.8827	34.6879	38.4184	27.8437	33.3688	42.6576	58.0565	54.398	53.2036	20.2418	13.5357	14.8139	1334	1720	1369	Unknown protein	uncharacterized LOC100248155
		Vitvi04g00625	VIT_04s0008g06930	LOC100242247		yes	0.805504	5.97304	20.9825	1.08633	8.55396	9.2314	1.58359	1.97131	3.44279	2504.89	749.776	117.404	20.177	8.14506	1.8592	1335	2168	2871	Transposase, IS4	VQ motif-containing protein 11-like
		Vitvi08g01410	VIT_08s0007g02790	LOC100256259	yes Cluster B	yes	24.5067	6.24469	4.37007	28.5895	9.40001	10.1759	15.2659	11.1875	9.09146	82.1679	64.4068	40.4458	20.1366	18.4136	6.1744	1336	1458	2188	Unknown protein	uncharacterized protein At5g41620
		Vitvi15g01537	VIT_15s0048g02230	LOC100264419		yes	74.5426	69.2001	54.4097	94.4844	72.5275	50.3598	110.943	124.276	78.124	27.0085	46.7004	29.5816	20.1328	44.1246	32.8185	1337	795	786	Calcineurin phosphoesterase	probable inactive purple acid phosphatase 29
		Vitvi07g02597	VIT_00s0199g00310	LOC100853358		yes	40.1756	22.2775	20.053	31.4339	31.5903	18.4857	80.153	68.5812	17.6457	50.0866	41.1918	77.985	20.1226	12.9482	62.5074	1338	1765	422	No hit	classical arabinogalactan protein 2
		Vitvi18g02006	VIT_18s0041g00680	LOC100251178	yes Cluster B	yes	32.6484	11.8492	12.5333	35.3525	18.923	17.5054	28.6483	22.9209	15.4432	61.6114	50.4832	46.0939	20.1151	17.8471	13.2051	1339	1480	1467	Endomembrane protein 70	transmembrane 9 superfamily member 1
		Vitvi05g01758	VIT_05s0077g01560	LOC100261887		yes(disc)	0.48748	18.4541	20.601	8.76935	2403.47	215.646	1220.11	649.455	125.703	4126.01	2359.09	89.6974	20.1135	206.877	1094.4	1340	163	18	Pathogenesis protein 10.3 [Vitis quinquangularis]	pathogenesis-related protein 10.3-like
		Vitvi07g00357	VIT_07s0005g00820	LOC100252208		yes(disc)	16.0142	51.0876	36.1101	100.397	56.7189	11.7646	120.417	50.0284	19.2752	125.489	88.282	83.993	20.096	88.6329	101.142	1341	418	246	AP2-like ethylene-responsive transcription factor	ethylene-responsive transcription factor ERF073
		Vitvi10g00516	VIT_10s0003g00510	LOC100253769		yes	51.9787	67.0355	72.0505	55.8075	111.658	86.1444	44.4753	55.4348	73.3873	38.6152	54.3599	65.0068	20.0717	30.3369	28.912	1342	1058	857	Transcription elongation factor 1	transcription elongation factor 1 homolog
		Vitvi06g00667	VIT_06s0004g06840	LOC100246740		yes	14.7363	31.5833	34.7743	14.9849	25.1438	21.6259	13.9411	28.6443	28.011	135.978	44.3179	100.924	20.0381	6.641	14.07	1343	2341	1413	Protein phosphatase 2C	probable protein phosphatase 2C 25
		Vitvi07g00710	VIT_07s0005g04630	LOC100246400		yes	56.5108	68.0331	76.5417	54.6191	63.2741	77.6884	55.3292	74.1682	109.676	35.4463	42.2368	98.2238	20.031	23.0693	54.3464	1344	1271	490	Transducin family protein / WD-40 repeat	uncharacterized LOC100246400
		Vitvi08g01033	VIT_08s0040g01810	LOC100251645	yes Cluster A		12.3203	26.7728	32.3424	10.2604	15.3666	15.4402	8.68497	12.1479	11.6965	162.512	50.4834	34.6747	20.0221	5.1798	3.01148	1345	2530	2693	Auxin response factor 10	auxin response factor 18
		Vitvi16g01484	VIT_16s0100g01200	LOC100242994		yes(disc)	0.486348	19.5857	20.501	1.02506	197.848	25.8785	125.346	61.1626	12.3562	4115.3	2424.58	90.1423	20.0147	24.8534	112.99	1346	1209	216	Stilbene synthase	stilbene synthase
		Vitvi09g00190	VIT_09s0002g02290	LOC100251499		yes	37.9747	17.6092	18.0065	31.3307	23.2438	20.9636	31.116	20.2401	15.9846	52.5828	33.0894	48.629	19.9682	10.3671	15.1314	1347	1959	1351	Beta-galactosidase	beta-galactosidase 17
		Vitvi07g00786	VIT_07s0005g05510	LOC100254567	yes Cluster B	yes	27.3612	4.39589	7.40958	40.4488	20.7789	22.8293	26.0604	24.0285	9.49868	72.9194	43.5599	63.5512	19.9516	17.6194	16.5617	1348	1492	1266	Kinase-like protein TMKL1	putative kinase-like protein TMKL1
		Vitvi08g02175	VIT_08s0040g02880	LOC100253341		yes	25.911	48.1001	45.8611	26.8903	43.6097	44.4992	27.3906	38.1611	44.6442	76.9947	65.4842	62.9906	19.9501	17.6089	17.2535	1349	1496	1226	Unknown protein	uncharacterized LOC100253341
		Vitvi07g01703	VIT_07s0031g00200	LOC100257777	yes Cluster A		27.0937	33.867	47.0154	33.0699	36.4514	40.7307	40.7283	41.2113	44.0954	73.5287	23.1654	8.26717	19.9217	7.66078	3.36708	1350	2215	2639	IMP dehydrogenase	CBS domain-containing protein CBSX1, chloroplastic
		Vitvi01g00978	VIT_01s0113g00530	LOC100259152	yes Cluster A	yes	52.287	60.8021	72.2033	57.4069	79.5332	95.017	50.6232	68.6201	106.791	38.0905	65.5148	110.953	19.9164	37.6101	56.1677	1351	907	476	No hit	vesicle transport v-SNARE 12
		Vitvi18g01518	VIT_18s0001g01790	LOC100256296	yes Cluster A	yes	25.2322	49.3901	45.1372	24.7237	39.1454	53.2364	32.3544	40.1572	46.124	78.8873	115.326	42.5587	19.905	28.5127	13.7696	1352	1101	1431	No hit	cleavage stimulating factor 64
		Vitvi12g00184	VIT_12s0028g02170	LOC100243760	yes Cluster A		27.6845	52.6842	47.5442	21.6821	23.9725	23.9442	29.1274	35.1149	36.0348	71.736	10.4333	23.7143	19.8597	2.26215	6.90736	1353	2929	2077	ATP synthase protein I	ATP synthase protein I-related protein
		Vitvi19g00220	VIT_19s0014g02660	LOC100258898		yes	62.3127	100.282	82.1703	72.1725	85.981	109.262	71.1772	92.9868	104.207	31.8677	51.3896	46.4044	19.8576	37.0892	33.0294	1354	917	780	SPA3 (SPA1-related 3)	protein SPA1-RELATED 3
		Vitvi07g00064	VIT_00s0179g00320	LOC100266517		yes	32.9526	12.1659	13.1122	48.6204	13.3821	10.9663	24.8193	12.9976	8.50924	60.209	77.4451	65.7152	19.8404	37.6541	16.31	1355	906	1279	Unknown protein	protein LONGIFOLIA 2
		Vitvi13g00105	VIT_13s0067g01800	LOC100248519	yes Cluster B	yes	45.412	30.5403	25.6119	51.4698	35.7829	41.0269	57.3606	53.1639	44.2184	43.601	20.2893	22.9114	19.8001	10.4429	13.1421	1356	1955	1474	Histidine acid phosphatase	multiple inositol polyphosphate phosphatase 1
		Vitvi19g00243	VIT_19s0014g02980	LOC100233066	yes Cluster B	yes	43.1855	20.6022	23.443	46.0291	35.5256	28.2787	50.725	38.935	28.6789	45.7156	38.5634	43.462	19.7425	17.7504	22.0461	1357	1484	1041	MLO11 (mildew resistance locus O 11)	MLO-like protein 11
		Vitvi05g01264	VIT_05s0062g00220	LOC100245330	yes Cluster A		35.4868	53.3389	55.207	31.6406	35.4053	42.1434	35.7693	38.8014	43.6508	55.5704	33.194	22.0341	19.7202	10.5028	7.88146	1358	1949	1963	Inner membrane import protein Tic22, Chloroplast	protein TIC 22-like, chloroplastic
		Vitvi07g01425	VIT_00s0483g00020	LOC100242690	yes Cluster A	yes	27.2952	45.6985	47.0098	19.6551	25.4227	37.1965	22.738	28.6077	34.4195	72.227	89.2463	51.3739	19.7145	17.5414	11.6814	1359	1500	1591	SGT1	protein ecdysoneless homolog
		Vitvi15g00289	VIT_15s0045g00310	LOC100262312	yes Cluster B	yes	49.4139	27.7449	29.7263	74.5661	45.1302	46.2484	64.0907	50.4823	43.2557	39.8422	37.9767	32.5086	19.6876	28.3177	20.835	1360	1110	1086	Cyclin dependent kinase A CDKA1	cell division control protein 2 homolog
		Vitvi08g01847	VIT_08s0007g07730	LOC100243444	yes Cluster A	yes	3.39177	20.2329	23.0672	14.5822	35.609	43.5267	27.2375	53.437	53.729	580.094	198.491	97.2614	19.6755	28.9445	26.4915	1361	1086	912	CYP93A1 2-hydroxyisoflavanone synthase	cytochrome P450 93A3
		Vitvi02g00413	VIT_02s0025g04520	LOC100244451		yes	35.8455	21.1772	16.2349	41.6243	17.0129	14.7163	29.1149	16.3073	13.5153	54.7086	64.6449	53.5795	19.6106	26.908	15.5996	1362	1143	1327	Calcium-dependent protein kinase 1 CDPK protein kinase	calcium-dependent protein kinase 26
		Vitvi13g00684	VIT_13s0019g05080	LOC100261508		yes	53.4588	62.3784	73.0372	47.1267	59.7675	71.9998	50.1562	61.065	63.4538	36.6233	52.7793	26.5124	19.5784	24.8731	13.2976	1363	1208	1463	Zinc finger protein ATRZ-1A	glycine-rich RNA-binding protein RZ1C
		Vitvi13g00528	VIT_13s0019g03540	LOC100258101		yes	46.4462	69.3166	66.0153	36.2586	46.1611	53.0408	45.6387	56.7984	67.95	42.1328	46.2847	48.8869	19.5691	16.7822	22.3113	1364	1534	1030	Regulator of nonsense transcripts 2 UPF2	regulator of nonsense transcripts UPF2
		Vitvi14g01604	VIT_14s0171g00480	LOC100255977	yes Cluster A	yes	10.249	22.7018	29.8156	10.376	16.0754	18.7446	13.0313	16.4126	21.2153	190.913	80.6525	62.8031	19.5666	8.36853	8.18405	1365	2142	1915	F-box domain containing protein	F-box protein SKIP14
		Vitvi14g01910	VIT_14s0108g00150	LOC100245639		yes	28.5585	13.7757	9.02399	13.8824	4.73162	3.51583	8.13479	5.54877	3.60529	68.4018	74.6741	55.6806	19.5345	10.3665	4.5295	1366	1960	2412	Calmodulin-binding region IQD28	protein IQ-DOMAIN 31
		Vitvi07g02019	VIT_07s0130g00130	LOC100240787	yes Cluster B		56.1651	36.6054	36.6415	80.2888	75.0894	65.4668	69.4451	61.7316	53.1443	34.761	18.4608	23.4729	19.5236	14.822	16.3008	1367	1655	1280	Calcium-dependent protein kinase 4 CPK4	calcium-dependent protein kinase SK5
		Vitvi06g00991	VIT_06s0009g01030	LOC100259862	yes Cluster A	yes	24.507	41.6965	44.0229	18.0525	28.099	33.4887	24.4752	32.2003	43.4095	79.6335	85.5072	77.3611	19.5158	15.4362	18.9343	1368	1610	1158	BTB-POZ and math Domain 4 ATBPM4	BTB/POZ and MATH domain-containing protein 4
		Vitvi16g01485	VIT_16s0100g00750	LOC100262321		yes(disc)	0.619811	25.0717	20.1186	1.31506	193.742	13.738	155.272	85.9718	15.5259	3145.93	944.662	90.0008	19.4988	12.4229	139.746	1369	1810	163	Stilbene synthase	stilbene synthase 2
		Vitvi19g00402	VIT_19s0014g05040	LOC100260550		yes(disc)	22.4482	28.9515	41.9455	21.07	46.3686	43.3094	37.8783	30.6502	26.0918	86.8545	105.55	31.1167	19.4973	22.2395	11.7865	1370	1301	1577	formin homology 2 domain-containing protein 5	formin-like protein 5
		Vitvi18g00601	VIT_18s0001g08370	LOC100253904		yes	17.474	30.0476	36.9643	12.9045	22.408	26.4432	13.0615	18.6445	24.1299	111.539	104.914	84.7398	19.4903	13.5387	11.0683	1371	1719	1641	Glycosyl hydrolase family 10 protein	uncharacterized LOC100253904
		Vitvi17g00733	VIT_17s0000g07600	LOC100258813		yes	23.8198	37.7312	43.2869	17.5349	30.2176	37.536	22.2791	30.6366	39.2196	81.7262	114.064	76.0378	19.467	20.0011	16.9405	1372	1381	1247	Unknown protein	probable ATP-dependent RNA helicase DDX46
		Vitvi12g00864	VIT_12s0028g00440	LOC100250772		yes	33.1009	51.086	52.563	49.2933	70.3605	84.4052	52.2896	62.2787	65.7294	58.7961	71.2305	25.7026	19.4621	35.1119	13.4398	1373	950	1451	Protein phosphatase 2C	probable protein phosphatase 2C 9
		Vitvi10g00841	VIT_10s0003g03950	LOC100261669		yes(disc)	22.9536	44.3878	42.4017	43.1894	29.8258	15.488	53.26	29.3656	24.937	84.728	64.1393	53.1788	19.4481	27.7014	28.323	1374	1127	872	AERO1 (arabidopsis endoplasmic reticulum oxidoreductins 1)	endoplasmic reticulum oxidoreductin-1
		Vitvi07g00017	VIT_07s0141g00810	LOC100261309	yes Cluster A	yes	26.5131	44.4021	45.956	22.581	31.911	43.2703	27.7329	39.3591	38.3245	73.3333	91.6231	38.1914	19.4429	20.6894	10.5916	1375	1346	1679	Zinc finger, SWIM-type	uncharacterized LOC100261309
		Vitvi07g02871	VIT_00s0260g00060	LOC100245185		yes	63.792	38.2771	44.3746	82.8805	73.1249	41.6266	60.7211	53.8779	44.9059	30.4386	49.7752	26.0457	19.4174	41.254	15.8153	1376	839	1305	FK506-binding protein 2	peptidyl-prolyl cis-trans isomerase FKBP15-1
		Vitvi11g00518	VIT_11s0016g05840	LOC100257854	yes Cluster B	yes	19.474	0.578101	0.0707413	130.74	5.12569	0.92883	30.6897	4.96614	0.702997	99.6367	99.2896	97.7093	19.4033	129.811	29.9867	1377	281	837	Protease inhibitor/seed storage/lipid transfer protein (LTP)	36.4 kDa proline-rich protein
		Vitvi06g00061	VIT_06s0004g00590	LOC100248535		yes	25.3733	9.46757	5.97376	32.1288	9.24896	5.26111	25.6435	15.844	14.5875	76.4565	83.6249	43.1142	19.3996	26.8677	11.056	1378	1145	1644	Lysine decarboxylase	probable cytokinin riboside 5'-monophosphate phosphoribohydrolase LOGL1
		Vitvi15g00694	VIT_15s0048g00420	LOC100245397		yes	30.8297	40.2042	50.2163	39.0946	44.8175	53.5684	37.6539	52.5419	53.1281	62.8829	37.0224	41.0959	19.3866	14.4738	15.4742	1379	1670	1336	Arginase 1	arginase 1, mitochondrial
		Vitvi07g03101	VIT_00s0771g00020	LOC100263660	yes Cluster B	yes	30.5799	13.0576	11.2032	37.6546	18.2174	12.1591	24.0583	17.1248	11.4658	63.3643	67.7089	52.3417	19.3767	25.4956	12.5925	1380	1188	1519	Unknown protein	uncharacterized protein At3g49720
		Vitvi13g01134	VIT_13s0047g00300	LOC100266053		yes	39.2399	48.8634	58.6	35.9004	41.3463	54.4726	31.7424	32.5758	46.5137	49.3377	51.7325	46.5348	19.3601	18.5722	14.7713	1381	1449	1373	No hit	serrate RNA effector molecule
		Vitvi13g02031	VIT_13s0019g03280	LOC100263273	yes Cluster B	yes	39.3653	20.005	20.0066	62.5254	49.5857	30.9944	51.7703	42.5387	33.3664	49.1769	50.4291	35.5491	19.3586	31.531	18.4039	1382	1033	1181	LIM domain containing protein	LIM domain-containing protein WLIM2b
		Vitvi07g00248	VIT_07s0104g01320	LOC100233127		yes(disc)	18.7893	22.3165	38.146	14.2916	14.3212	8.43676	23.1282	18.7854	13.3899	103.02	40.967	42.1059	19.3567	5.85484	9.73836	1383	2442	1766	Transport inhibitor response 1	protein TRANSPORT INHIBITOR RESPONSE 1
		Vitvi16g00030	VIT_16s0039g00610	LOC100240775		yes(disc)	110.065	122.848	90.7939	127.863	143.419	191.094	132.472	145.233	179.356	17.509	49.4518	35.3915	19.2713	63.2308	46.8838	1384	578	568	Serine/threonine-protein kinase ppk15	serine/threonine-protein kinase minibrain
		Vitvi07g03099	VIT_00s0734g00030	LOC100255908	yes Cluster B	yes	29.2722	13.053	10.0196	41.9603	21.2123	11.8567	23.2396	16.9915	11.595	65.771	71.7429	50.1068	19.2526	30.1035	11.6446	1385	1061	1595	Unknown protein	uncharacterized protein At3g49720
		Vitvi08g01422	VIT_08s0007g02910	LOC100259643	yes Cluster A		83.2599	104.695	102.507	66.7232	81.0932	95.376	101.161	118.022	146.194	23.117	42.9428	44.517	19.2472	28.6528	45.0337	1386	1098	592	Gibberellin signal transduction protein (SPINDLY)	probable UDP-N-acetylglucosamine--peptide N-acetylglucosaminyltransferase SPINDLY
		Vitvi05g00355	VIT_05s0020g01890	LOC100240938	yes Cluster B		67.9079	42.0531	48.7612	78.4009	60.468	70.6477	65.1354	60.4769	52.7735	28.1951	9.88919	18.9787	19.1467	7.75321	12.3618	1387	2198	1537	CRK1 protein	probable serine/threonine-protein kinase At1g54610
		Vitvi18g02559	VIT_18s0001g04800	LOC100259038		yes	19.9648	5.44253	0.835339	5.28904	1.46194	0.357519	1.40477	1.5258	0.472788	95.8159	93.2404	66.344	19.1295	4.93152	0.931979	1388	2566	3033	Hyperosmotically inducible periplasmic protein	heavy metal-associated isoprenylated plant protein 23
		Vitvi11g00096	VIT_11s0016g01290	0	yes Cluster A		4.2618	21.2757	23.378	2.19602	2.73608	3.73866	3.96497	9.65836	12.3376	448.546	70.247	211.165	19.1162	1.54264	8.37261	1389	3002	1892	CYP72A1	0
		Vitvi10g00452	VIT_00s0916g00010	LOC100265502	yes Cluster A		53.9962	77.2456	73.0955	65.1617	107.685	121.335	102.578	114.893	114.328	35.3716	86.2055	11.4551	19.0993	56.173	11.7503	1390	645	1579	Zinc finger (C3HC4-type ring finger) protein (RMA1)	E3 ubiquitin-protein ligase RMA1H1-like
		Vitvi18g00696	VIT_18s0001g09500	LOC100260792	yes Cluster B	yes	25.6348	5.99883	6.53851	37.516	13.8882	7.60861	32.4562	25.505	12.9871	74.4936	79.7191	59.9856	19.0963	29.9074	19.469	1391	1065	1141	CYP81B2v1	isoflavone 2'-hydroxylase
		Vitvi13g01898	VIT_13s0067g01980	0		yes	23.0828	10.8006	3.99818	26.5659	18.7817	4.20249	13.3035	14.1332	6.62073	82.679	84.1809	50.2331	19.0847	22.3635	6.68273	1392	1293	2110	Proteinase inhibitor (LUTI)	0
		Vitvi08g01371	VIT_08s0007g02300	LOC100240918	yes Cluster B		60.1049	44.3193	41.0366	95.6687	90.5146	79.5709	68.6539	67.5339	61.2004	31.7249	16.8267	10.8567	19.0682	16.0979	7.45354	1393	1577	2004	VPS60.2 SNF7	charged multivesicular body protein 5
		Vitvi04g00196	VIT_04s0008g02290	LOC100247386		yes	56.8736	64.4035	75.9357	38.6801	51.9578	56.9627	41.7735	45.2343	54.4739	33.5166	47.2664	30.4031	19.0621	18.2827	12.7004	1394	1465	1511	ABI3-interacting protein 2	E3 ubiquitin-protein ligase AIP2
		Vitvi01g00402	VIT_01s0011g04770	LOC100264511	yes Cluster B	yes	27.7598	6.7202	8.71253	22.9244	9.4325	3.00283	20.0342	12.4878	5.61286	68.6145	86.9012	71.9836	19.0472	19.9216	14.4213	1395	1386	1394	Armadillo/beta-catenin repeat / U-box domain-containing protein	U-box domain-containing protein 11
		Vitvi11g01385	VIT_11s0016g02760	LOC100249036	yes Cluster B	yes	21.5002	2.70326	2.45862	16.8658	5.47058	6.2163	5.89039	3.48447	2.27708	88.5647	63.1426	61.3425	19.0416	10.6495	3.61331	1396	1937	2585	No hit	#N/A
		Vitvi15g00867	VIT_15s0048g02390	LOC100245405	yes Cluster B	yes	74.7988	55.2785	55.7725	111.984	81.462	52.6508	104.113	79.0152	60.7989	25.4367	52.9838	41.6031	19.0264	59.3337	43.3143	1397	611	619	Wall-associated receptor kinase-like 14	soluble inorganic pyrophosphatase-like
		Vitvi13g00530	VIT_13s0019g03560	LOC100240981	yes Cluster A	yes	32.0771	42.2972	51.0685	33.8301	53.4342	53.0941	36.9754	50.5788	59.4378	59.2054	56.9436	60.7493	18.9914	19.2641	22.4623	1398	1413	1027	Unknown protein	sporulation protein RMD1
		Vitvi12g01624	VIT_12s0055g00810	LOC100260726	yes Cluster B	yes	19.2174	1.85422	0.262662	13.5077	6.37407	7.411	10.0469	7.50214	2.71935	98.6332	45.1351	72.9334	18.9547	6.09673	7.32755	1399	2407	2021	Cationic peroxidase	peroxidase 43
		Vitvi07g02005	VIT_07s0031g03210	LOC100249013		yes	40.8176	26.2104	21.8972	31.7394	18.446	16.329	35.453	33.1431	26.5022	46.3535	48.5529	25.2468	18.9204	15.4104	8.95073	1400	1615	1827	Protein kinase SPK-3 ASK1	serine/threonine-protein kinase SRK2A
		Vitvi07g02703	VIT_07s0031g02350	LOC100247550	yes Cluster A		213.635	238.248	232.538	149.856	263.363	346.467	200.083	261.052	380.69	8.84839	131.199	90.2659	18.9033	196.61	180.607	1401	176	132	Heat shock protein binding	auxilin-related protein 2
		Vitvi11g01192	VIT_11s0052g00510	LOC100247924		yes	35.1505	45.5892	54.051	30.9364	41.4211	50.8123	35.7472	46.7328	50.8167	53.77	64.2475	42.1557	18.9004	19.8759	15.0695	1402	1390	1354	Unknown protein	ribosomal RNA processing protein 1 homolog B
		Vitvi02g01183	VIT_02s0033g01400	LOC100254505	yes Cluster B		43.4389	28.092	24.6381	42.214	37.0325	34.1679	44.8378	41.4879	38.4519	43.281	19.0602	14.2422	18.8008	8.04608	6.38588	1403	2177	2155	Alternative oxidase 1a, (AOX1A)	alpha-glucosidase 2
		Vitvi03g01724	VIT_03s0132g00090	LOC100245618	yes Cluster B	yes	32.7093	17.9392	13.909	53.6462	34.6586	25.4709	49.5704	31.262	23.0829	57.477	52.5206	53.4341	18.8003	28.1753	26.4875	1404	1116	913	ATHVA22A (Arabidopsis thaliana HVA22 homologue A)	uncharacterized LOC100245618
		Vitvi04g01126	VIT_04s0023g00130	LOC100251233		yes	36.1358	56.7549	54.9333	24.9377	20.6771	50.8306	25.5109	40.7101	48.774	52.019	103.83	91.1891	18.7975	25.8929	23.2632	1405	1174	995	Unknown protein	uncharacterized LOC100251233
		Vitvi04g01853	VIT_04s0008g03660	LOC104878999		yes	29.2585	46.0671	48.045	22.9815	35.1441	55.3077	30.0389	42.513	46.8264	64.209	140.662	55.8856	18.7866	32.3262	16.7874	1406	1012	1254	Embryonic flower 1	protein PLANT CADMIUM RESISTANCE 8-like
		Vitvi13g02272	VIT_13s0067g00910	LOC100242803	yes Cluster B		40.634	30.9622	21.873	24.4013	21.6394	20.5647	29.739	22.2449	21.1031	46.1706	15.7228	29.039	18.7609	3.83656	8.63591	1407	2716	1856	R protein MLA10	uncharacterized LOC100242803
		Vitvi13g00246	VIT_13s0019g00070	LOC100260475		yes	43.1381	47.7091	61.8705	45.8976	49.4897	62.4673	53.8029	67.2484	68.3521	43.4243	36.1014	27.0416	18.7324	16.5697	14.5492	1408	1546	1385	MAP kinase phosphatase (MKP1)	protein-tyrosine-phosphatase MKP1
		Vitvi18g02329	VIT_18s0089g00030	LOC100256813	yes Cluster A	yes	58.3368	63.184	77.0398	58.2337	73.3181	98.1761	62.6329	61.6003	95.1876	32.0604	68.5898	51.9772	18.703	39.9424	32.5548	1409	865	788	Protein kinase	SCY1-like protein 2
		Vitvi09g01233	VIT_09s0018g01220	LOC100256964		yes	20.7864	6.91825	2.12787	5.68452	2.44022	0.546121	3.93938	1.599	0.542465	89.7631	90.3928	86.2297	18.6585	5.13839	3.39691	1410	2538	2633	Zinc finger (C3HC4-type ring finger)	probable E3 ubiquitin-protein ligase RNF144A
		Vitvi06g00022	VIT_06s0004g00140	LOC100255312	yes Cluster B	yes	80.5042	67.819	61.8644	89.3914	81.3424	66.0667	99.9297	84.2312	58.3923	23.1539	26.0928	41.5667	18.6398	23.3247	41.5375	1411	1269	641	Protein kinase C substrate 80K-H	glucosidase 2 subunit beta
		Vitvi01g02081	VIT_01s0026g00290	LOC104879994	yes Cluster B		20.9613	3.664	2.34648	21.2677	6.37497	5.08531	3.85788	3.49676	2.88333	88.8056	76.0891	25.2613	18.6148	16.1824	0.974552	1412	1570	3023	No hit	transcription factor PAR1
		Vitvi05g01638	VIT_05s0094g00920	LOC100245626		yes	26.361	6.49867	7.75801	11.0753	5.62825	3.87967	7.99037	4.04406	3.91821	70.5701	64.97	50.9633	18.603	7.1956	4.07216	1413	2262	2491	formin protein AHF1	formin-like protein 1
		Vitvi10g00299	VIT_00s0475g00010	LOC100852446		yes	29.8385	17.5228	11.2434	12.0401	4.70146	6.09064	7.96779	5.37994	4.52369	62.3192	49.4138	43.2253	18.5951	5.94948	3.4441	1414	2431	2618	Glycosyl transferase family 8 protein	probable galacturonosyltransferase 4
		Vitvi08g00012	VIT_08s0056g00110	LOC100243295	yes Cluster B		38.3332	22.0311	19.7518	38.6348	29.5421	30.6019	33.2697	31.4603	27.5024	48.4733	20.792	17.3349	18.5814	8.03296	5.76727	1415	2179	2239	Emp24/gp25L/p24	uncharacterized LOC100243295
		Vitvi12g02757	0	LOC100262527	yes Cluster B	yes	83.4149	64.1003	64.8488	82.5825	58.3095	48.822	50.8479	39.6699	24.4078	22.2576	40.881	51.9985	18.5661	33.7605	26.4402	1416	981	916	0	probable leucine-rich repeat receptor-like protein kinase At5g49770
		Vitvi18g00482	VIT_18s0001g06950	LOC100245407		yes	18.0188	30.4877	36.5716	13.8605	48.1268	35.7852	24.2932	32.0265	46.7511	102.964	158.182	92.4455	18.5528	21.9247	22.458	1417	1309	1028	Purine permease 1 (PUP1)	purine permease 3-like
		Vitvi12g00233	VIT_12s0028g02650	LOC100252396		yes	38.7283	15.6748	20.2577	35.2662	20.1444	13.3542	26.572	16.5582	16.3085	47.6928	62.1332	38.6253	18.4706	21.912	10.2635	1418	1311	1707	RAB GTPase RABA1F	ras-related protein Rab11B-like
		Vitvi11g00397	VIT_11s0016g04530	LOC100243995		yes	44.9822	56.5933	63.4522	24.7953	34.8448	39.3661	34.9692	45.1634	54.1178	41.0606	58.7643	54.7586	18.47	14.5708	19.1486	1419	1664	1153	Unknown protein	tudor domain-containing protein 3
		Vitvi04g00477	VIT_04s0008g05430	LOC100262771		yes	28.6886	19.3341	10.2221	23.4678	30.9536	11.4094	22.2283	11.3655	12.2917	64.3689	51.3828	44.7026	18.4665	12.0584	9.9366	1420	1833	1737	RDR6 (RNA-dependent RNA polymerase 6)	RNA-dependent RNA polymerase 6
		Vitvi07g02694	VIT_07s0031g01940	LOC100245741	yes Cluster A		96.7959	106.137	115.236	100.95	128.78	163.657	92.6852	117.371	138.605	19.0503	62.1165	49.5433	18.4399	62.7068	45.9193	1421	584	583	Holocarboxylase synthetase	uncharacterized LOC100245741
		Vitvi14g00821	VIT_14s0006g00520	LOC100251445	yes Cluster B	yes	20.0036	4.08098	1.5691	14.9364	2.78888	1.99301	7.07406	5.12183	2.10015	92.1559	86.6567	70.312	18.4345	12.9434	4.97392	1422	1766	2352	Glucan endo-1,3-beta-glucosidase 3 precursor	glucan endo-1,3-beta-glucosidase 2
		Vitvi03g00147	VIT_03s0038g02430	LOC100265787	yes Cluster A		19.0982	23.2313	37.4803	17.9144	26.4759	31.3616	16.3327	18.8706	21.2923	96.2509	75.0632	30.3661	18.3822	13.4471	4.95959	1423	1726	2353	WD-40 repeat protein (MSI3)	WD-40 repeat-containing protein MSI3
		Vitvi11g00574	VIT_11s0118g00480	LOC100243795		yes	24.9922	42.7364	43.3603	38.8103	57.509	75.9686	49.9926	79.3409	91.2927	73.4951	95.7436	82.6125	18.3681	37.1584	41.3001	1424	914	644	Leucine-rich repeat	F-box/LRR-repeat protein 14
		Vitvi16g01472	VIT_16s0100g01030	LOC100217471		yes(disc)	0.606233	13.7492	18.9725	1.1148	145.477	4.15552	111.781	54.7996	6.36092	3029.57	272.76	94.3095	18.3662	3.04072	105.42	1425	2822	235	Stilbene synthase [Vitis quinquangularis]	stilbene synthase
		Vitvi08g01082	VIT_08s0040g02490	LOC100263639	yes Cluster B		41.518	27.1387	23.1613	54.7574	34.8967	26.9532	39.7757	34.9025	30.7716	44.2139	50.7769	22.6371	18.3568	27.8041	9.00408	1426	1124	1820	RAB GTPase ARA3	ras-related protein RABE1c
		Vitvi09g00719	VIT_09s0002g08070	LOC104877397	yes Cluster A	yes	7.30161	15.1652	25.6569	5.93584	7.84383	12.8212	8.00691	8.87257	13.3714	251.386	115.996	66.9977	18.3553	6.88534	5.36445	1427	2309	2288	Prephenate dehydrogenase	arogenate dehydrogenase 2, chloroplastic-like
		Vitvi01g00799	VIT_01s0026g00330	LOC100263777		yes	22.9139	5.5949	4.56737	9.04231	2.13887	0.768216	8.16405	4.11111	2.11241	80.0672	91.5042	74.1254	18.3465	8.2741	6.05163	1428	2154	2206	NHL repeat-containing protein	uncharacterized LOC100263777
		Vitvi10g00892	VIT_10s0003g04490	LOC100241266		yes	38.1083	17.324	19.7921	40.3973	19.7866	23.963	22.7773	19.8336	15.8079	48.0636	40.6817	30.5983	18.3162	16.4343	6.96949	1429	1551	2070	Phototropic-responsive NPH3	BTB/POZ domain-containing protein At1g30440
		Vitvi08g01728	VIT_08s0007g06360	LOC100260592		yes	9.92046	11.5676	28.2275	15.0027	13.5154	24.3474	10.5495	13.6508	15.8548	184.539	62.287	50.2903	18.3071	9.34472	5.30536	1430	2057	2298	Unknown protein	uncharacterized LOC100260592
		Vitvi07g00531	VIT_07s0005g02640	LOC100243446	yes Cluster A		19.2059	28.0991	37.5036	18.4692	23.2779	24.7835	16.6051	17.1075	18.3838	95.2706	34.1883	10.7116	18.2976	6.31432	1.77867	1431	2378	2891	Isopenicillin N epimerase	L-cysteine desulfhydrase
		Vitvi05g00923	VIT_05s0051g00330	LOC100251139	yes Cluster A	yes	9.4796	19.1584	27.754	10.4906	13.6272	19.2828	12.1879	14.4553	17.0662	192.777	83.8104	40.0262	18.2744	8.79221	4.87833	1432	2114	2364	F-box domain containing protein	uncharacterized LOC100251139
		Vitvi14g01256	VIT_14s0083g00180	LOC100251417	yes Cluster B	yes	53.5743	32.1601	35.3462	98.0649	74.5036	61.0056	57.8315	55.0393	44.3478	34.024	37.7906	23.3155	18.2281	37.0593	13.4837	1433	918	1447	Cytochrome B561	probable transmembrane ascorbate ferrireductase 2
		Vitvi03g00452	VIT_03s0063g01080	LOC100245171	yes Cluster A	yes	31.5315	56.2611	49.7384	30.8049	38.5597	52.4788	34.0634	43.2572	52.0466	57.7419	70.3587	52.7936	18.2069	21.6739	17.9833	1434	1317	1198	OST1 (open stomata 1) AAPK	serine/threonine-protein kinase SAPK10
		Vitvi12g00303	VIT_12s0028g03610	LOC100266088	yes Cluster B		47.1813	19.6106	28.9829	98.6233	71.562	88.4878	81.5944	62.3924	47.4955	38.5711	10.277	41.7907	18.1984	10.1355	34.0988	1435	1984	763	Cellulase	mannan endo-1,4-beta-mannosidase 2
		Vitvi11g00838	VIT_11s0037g01230	LOC100258663	yes Cluster B		23.8794	8.17869	5.69512	47.7004	13.7003	16.4115	17.4914	12.6099	11.9819	76.1505	65.5947	31.4986	18.1843	31.2889	5.50956	1436	1040	2268	Basic helix-loop-helix (bHLH) family	transcription factor IBH1
		Vitvi08g01679	VIT_08s0007g05750	LOC100252113	yes Cluster B		33.3002	17.9255	15.1161	25.4207	14.1497	14.2446	20.7432	16.6144	16.2467	54.6066	43.9646	21.6769	18.1841	11.1761	4.49649	1437	1899	2421	Ankyrin	probable methyltransferase PMT7
		Vitvi08g01914	VIT_08s0007g08530	LOC100264133	yes Cluster B	yes	42.0731	24.2375	23.9196	33.1994	27.6678	22.4568	35.668	27.727	19.9388	43.1475	32.358	44.0989	18.1535	10.7427	15.7292	1438	1929	1314	Unknown protein	probable glycosyltransferase STELLO2
		Vitvi11g00347	VIT_11s0016g04020	LOC100259459	yes Cluster B		27.2386	11.3137	9.1131	24.5847	20.4558	16.6435	19.8312	17.0064	16.1973	66.5434	32.3013	18.3243	18.1255	7.94117	3.63394	1439	2187	2579	Ras-related protein Rab-5A	ras-related protein RHN1
		Vitvi01g00115	VIT_01s0011g01460	LOC100245755		yes	39.0567	25.6265	20.9436	39.617	25.1332	21.3148	32.0114	28.8421	21.7369	46.3764	46.1979	32.0964	18.1131	18.3022	10.2745	1440	1463	1704	AICARFT/IMPCHase bienzyme; MGS	bifunctional purine biosynthesis protein PurH
		Vitvi13g00126	VIT_13s0067g02090	LOC100253544		yes	11.6566	26.5171	29.683	13.2438	21.5288	26.1407	10.7192	18.4967	23.6832	154.646	97.3805	120.942	18.0264	12.8969	12.964	1441	1772	1489	Unknown protein	protein RETICULATA-RELATED 5, chloroplastic
		Vitvi06g01946	VIT_06s0061g01300	LOC100267022		yes(disc)	13.0842	21.8645	31.1035	20.5071	35.8924	14.139	28.8826	15.478	16.1992	137.718	31.053	43.9137	18.0194	6.36806	12.6834	1442	2372	1513	Prephenate dehydratase	arogenate dehydratase/prephenate dehydratase 6, chloroplastic-like
		Vitvi18g00808	VIT_18s0001g10720	LOC100266013	yes Cluster A		16.5784	22.2109	34.5746	13.6271	21.1453	23.7372	15.8936	17.835	19.0513	108.552	74.1911	19.8677	17.9962	10.1101	3.15768	1443	1987	2671	Dihydroflavonal-4-reductase	putative dihydroflavonol 4-reductase
		Vitvi17g00801	VIT_17s0000g08210	LOC100260484	yes Cluster B		42.1448	28.1253	24.1515	37.7922	24.2752	28.4568	29.7497	27.2372	27.1381	42.694	24.7018	8.77841	17.9933	9.33536	2.61155	1444	2060	2763	Zinc finger (C3HC4-type ring finger)	E3 ubiquitin-protein ligase SIS3
		Vitvi09g00482	VIT_09s0002g05620	LOC100248030	yes Cluster B		45.7123	35.4212	27.7275	48.8227	28.2941	37.0205	37.6145	34.6421	32.4969	39.3433	24.1736	13.6054	17.9847	11.8022	5.1176	1445	1857	2332	Unknown protein	uncharacterized LOC100248030
		Vitvi11g01277	VIT_11s0052g01400	LOC100253052		yes	27.8758	34.0869	45.837	31.0023	38.0377	50.6939	26.4634	33.5946	49.1271	64.4328	63.5164	85.6415	17.9612	19.6916	22.6637	1446	1399	1015	Ribitol kinase	FGGY carbohydrate kinase domain-containing protein
		Vitvi17g00600	VIT_17s0000g06200	LOC104882311	yes Cluster B	yes	21.1921	3.68672	3.24635	46.0641	17.8648	16.5668	19.253	14.0622	9.31736	84.6813	64.0353	51.6056	17.9457	29.4973	9.93561	1447	1074	1738	Mini zinc finger 1 MIF1	mini zinc finger protein 1
		Vitvi06g00947	VIT_06s0009g00690	LOC100258125		yes	38.6253	17.8178	20.6858	67.9443	39.7951	38.4301	49.0299	36.4236	26.1279	46.4449	43.4389	46.7102	17.9395	29.5142	22.902	1448	1072	1003	NIMA-related kinase NEK6	serine/threonine-protein kinase Nek5
		Vitvi10g00177	VIT_00s0187g00340	LOC100853623	yes Cluster B		66.1478	48.2292	48.2084	92.7506	94.2732	64.7792	87.2715	76.3259	51.3966	27.1201	30.1576	41.1073	17.9394	27.9714	35.875	1449	1120	721	fumarylacetoacetase	fumarylacetoacetase
		Vitvi02g00663	VIT_02s0012g00930	LOC100260742		yes	35.7899	47.6469	53.7162	27.4339	44.9555	47.3545	43.544	58.4831	80.4896	50.0874	72.613	84.8465	17.9263	19.9206	36.9456	1450	1387	705	Unknown protein	uncharacterized LOC100260742
		Vitvi17g01092	VIT_17s0000g01070	LOC100262570		yes(disc)	15.3308	26.6105	33.2562	7.20757	10.1115	4.29569	17.445	18.018	12.231	116.924	40.4003	29.8884	17.9254	2.91188	5.21403	1451	2832	2313	Monoglyceride lipase	monoacylglycerol lipase
		Vitvi01g00674	VIT_00s0394g00030	LOC100260858	yes Cluster B	yes	36.4945	16.7746	18.5703	57.1604	16.0861	15.0931	31.9127	23.8512	17.9881	49.1148	73.5952	43.6333	17.9242	42.0673	13.9245	1452	827	1427	Triacylglycerol lipase	lipase
		Vitvi01g00157	VIT_01s0011g01990	LOC100252595		yes	33.847	17.9589	15.9541	34.3196	16.1646	9.66461	20.9972	17.7066	13.2251	52.8642	71.8394	37.0152	17.893	24.655	7.77217	1453	1215	1976	Glycine decarboxylase	glycine cleavage system H protein 2, mitochondrial
		Vitvi15g00706	VIT_15s0048g00530	LOC100260776		yes(disc)	5.54698	12.0842	23.4352	4.5531	47.775	28.2842	30.0343	19.1294	15.5082	322.485	521.207	48.3648	17.8882	23.7311	14.526	1454	1252	1389	Auxin-responsive SAUR11	auxin-responsive protein SAUR36
		Vitvi02g00732	VIT_02s0012g01750	LOC100262589		yes	15.754	26.0181	33.5987	14.8706	22.7347	30.4869	19.3951	24.9546	30.4669	113.27	105.014	57.0853	17.8447	15.6163	11.0718	1455	1598	1640	NHL8 (NDR1/HIN1-like 8)	E3 ubiquitin-protein ligase RNF14
		Vitvi14g00977	VIT_14s0006g01650	LOC104881550		yes	18.1022	23.9769	35.8906	29.2498	43.3021	58.2917	27.1188	32.7366	35.0624	98.2657	99.2894	29.2915	17.7883	29.0419	7.94352	1456	1084	1953	Calcium-binding EF-hand	#N/A
		Vitvi19g00059	VIT_19s0014g00850	LOC100252018	yes Cluster A	yes	28.3056	48.0165	46.0708	27.3608	30.8735	40.3923	21.9072	25.371	37.5202	62.7623	47.6284	71.2688	17.7652	13.0315	15.613	1457	1762	1325	Unknown protein	uncharacterized LOC100252018
		Vitvi08g01378	VIT_08s0007g02380	LOC100254493	yes Cluster B		25.1101	9.80279	7.35264	9.54116	8.01017	6.96999	7.4323	6.22422	5.56431	70.7184	26.9482	25.1334	17.7575	2.57117	1.86799	1458	2879	2869	Heat shock protein-related	protein SMAX1-LIKE 3
		Vitvi18g00489	VIT_18s0001g07090	LOC100265992		yes	60.8051	43.6983	43.0739	56.4266	75.557	40.1443	73.9576	57.8859	51.242	29.1607	28.8557	30.7144	17.7312	16.2823	22.7156	1459	1562	1013	Unknown protein	esterase AGAP003155
		Vitvi06g01884	VIT_06s0009g02830	LOC100261319		yes(disc)	40.9281	27.1577	23.1983	192.999	17.5215	11.5105	42.5934	67.6276	67.5175	43.3195	94.036	58.5165	17.7298	181.489	24.9241	1460	197	953	Flavonoid 3',5'-hydroxylase	flavonoid 3'5' hydroxylase
		Vitvi05g00390	VIT_05s0020g02340	LOC100242556		yes(disc)	29.7491	11.4798	12.0503	60.3108	65.7846	104.386	28.8325	32.786	41.9354	59.4936	73.0796	45.4447	17.6988	44.0749	13.1029	1461	796	1476	Methionine sulfoxide reductase	peptide methionine sulfoxide reductase B5
		Vitvi03g00537	VIT_03s0063g00010	LOC100241832	yes Cluster B	yes	20.9076	6.21336	3.22224	38.7241	16.664	6.0648	34.358	18.0029	8.68383	84.5882	84.3384	74.7254	17.6854	32.6593	25.6742	1462	1004	933	LRX2 (leucine-rich repeat/extensin 2)	uncharacterized protein At4g06744
		Vitvi03g00130	VIT_03s0038g02230	LOC100854771	yes Cluster B	yes	44.4473	14.8151	26.7693	43.8533	4.72447	5.14406	12.5601	8.34194	5.75113	39.7729	88.2698	54.2113	17.678	38.7092	6.80902	1463	890	2085	Subtilisin-like serine protease 2	subtilisin-like protease SBT1.6
		Vitvi16g01306	VIT_16s0098g00560	LOC100245217		yes	33.5966	20.1648	15.9803	10.2765	3.85118	3.07627	7.48524	5.18058	4.75011	52.4348	70.065	36.5403	17.6163	7.20022	2.73513	1464	2261	2738	SP1L2 (SPIRAL2)	protein SPIRAL1-like 1
		Vitvi15g01145	VIT_15s0046g02930	LOC100265498	yes Cluster A	yes	34.0558	33.3306	51.6617	50.4892	58.0194	71.3961	44.6596	59.5535	63.1764	51.6973	41.4086	41.4622	17.6059	20.9069	18.5168	1465	1338	1178	DNA-binding protein	AT-hook motif nuclear-localized protein 9
		Vitvi15g00877	VIT_15s0048g02520	LOC100259043		yes	42.8818	23.9602	25.288	30.3642	26.889	20.0701	26.9408	20.8634	17.1055	41.0287	33.9021	36.5071	17.5939	10.2941	9.83532	1466	1962	1757	Zinc transporter (ZAT)	metal tolerance protein 1
		Vitvi14g00056	VIT_14s0060g00630	LOC100252925	yes Cluster B		62.9065	37.1723	45.3243	109.104	86.7388	77.71	84.9714	85.1206	74.1349	27.9498	28.7742	12.7531	17.5823	31.3938	10.8365	1467	1037	1655	Pyrrolidone-carboxylate peptidase	pyrrolidone-carboxylate peptidase
		Vitvi07g00806	VIT_07s0005g05670	LOC100257974		yes	20.1992	26.5542	37.7723	19.891	26.2286	35.35	13.9949	15.8272	27.4519	86.9993	77.7191	96.1563	17.5731	15.4591	13.457	1468	1609	1450	Alba, DNA binding	ribonuclease P protein subunit p25-like protein
		Vitvi12g00300	0	LOC100259120		yes	3.51941	15.0435	21.0853	2.42656	13.9987	19.5616	14.8599	28.5228	27.4504	499.116	706.146	84.7286	17.5659	17.135	12.5906	1469	1519	1520	0	L-type lectin-domain containing receptor kinase VII.1
		Vitvi19g00396	VIT_19s0014g04980	LOC100255535		yes(disc)	26.6421	12.1454	9.07646	30.6534	9.18604	15.3377	15.4594	23.0869	24.1329	65.9319	49.964	56.1047	17.5656	15.3157	8.67346	1470	1624	1855	Cinnamyl alcohol dehydrogenase	dihydroflavonol 4-reductase
		Vitvi08g01133	VIT_08s0040g03060	LOC100251737		yes	21.8931	32.5934	39.4298	26.4665	39.1014	52.1886	28.9414	37.5599	42.26	80.1012	97.1875	46.0189	17.5367	25.7221	13.3185	1471	1178	1461	Serine/threonine Protein kinase BNK1	serine/threonine-protein kinase CDL1
		Vitvi06g01517	VIT_06s0080g00800	LOC100241605		yes	29.7042	39.0078	47.2346	33.5584	36.7791	49.3409	31.5983	38.9187	42.251	59.0167	47.0299	33.7127	17.5304	15.7825	10.6526	1472	1589	1675	Vesicle-associated membrane protein 714	vesicle-associated membrane protein 714
		Vitvi12g00586	VIT_12s0134g00160	LOC100248328	yes Cluster B		21.6322	7.14967	4.11751	7.46834	2.22148	0.987863	3.32086	1.45227	1.52957	80.9658	86.7727	53.9407	17.5147	6.48048	1.7913	1473	2355	2887	Xyloglucan endotransglycosylase/hydrolase 16	xyloglucan endotransglucosylase/hydrolase protein 9
		Vitvi01g00390	VIT_01s0011g04670	LOC100264613		yes	29.2691	48.2169	46.7789	29.7021	42.0848	47.0432	37.2217	53.3962	54.2697	59.8233	58.3833	45.8012	17.5097	17.3411	17.048	1474	1512	1240	ABC transporter G member 2	ABC transporter G family member 7
		Vitvi07g00172	VIT_07s0104g00440	LOC100240756	yes Cluster A		37.6079	39.9955	55.088	60.3503	94.1479	87.0157	73.1052	79.9942	82.2772	46.4796	44.1843	12.5462	17.48	26.6654	9.17194	1475	1153	1805	Endo-1,3;1,4-beta-D-glucanase precursor	endo-1,3;1,4-beta-D-glucanase-like
		Vitvi01g01821	VIT_01s0150g00620	LOC100255874	yes Cluster A	yes	20.2475	28.3189	37.7227	22.2802	31.6894	37.1439	29.2501	38.0055	46.7318	86.308	66.7127	59.7662	17.4752	14.8637	17.4817	1476	1654	1214	Unknown protein	uncharacterized LOC100255874
		Vitvi01g00629	VIT_01s0137g00630	LOC100245809	yes Cluster B	yes	45.087	24.8775	27.6306	63.6145	35.3845	24.8434	53.3103	40.097	28.7768	38.7171	60.9469	46.0202	17.4564	38.7711	24.5335	1477	887	965	Alpha-galactosidase/ hydrolase, hydrolyzing O-glycosyl compounds	uncharacterized LOC100245809
		Vitvi16g00837	VIT_16s0022g01830	LOC100244660		yes	41.4935	30.6405	24.0476	49.3264	31.9965	28.0091	43.1545	34.1536	31.3582	42.045	43.2168	27.3349	17.4459	21.3173	11.7962	1478	1327	1576	YLS7 (yellow-leaf-specific gene 7)	protein YLS7
		Vitvi06g00529	VIT_06s0004g05430	LOC100855239	yes Cluster B		20.6297	5.26595	3.19169	37.1233	16.3753	17.26	8.39757	8.17783	6.79739	84.5287	53.5062	19.0554	17.438	19.8632	1.60019	1479	1391	2921	Tropinone reductase	tropinone reductase homolog At5g06060
		Vitvi05g02099	VIT_05s0062g00010	LOC100253825		yes	53.2187	87.5208	70.6328	37.9958	60.4737	59.4612	45.4247	53.0689	57.1416	32.7218	56.4943	25.7941	17.4141	21.4654	11.7169	1480	1320	1584	PUMILIO 5 (APUM5)	#N/A
		Vitvi04g01733	VIT_04s0044g01670	LOC100260142	yes Cluster B	yes	55.1686	34.695	37.7629	61.4049	47.9184	33.4173	71.5776	47.027	36.5243	31.55	45.5787	48.9724	17.4057	27.9876	35.0532	1481	1119	735	Ankyrin	probable methyltransferase PMT26
		Vitvi13g01824	VIT_13s0156g00250	LOC100246046		yes	15.4105	24.2766	32.8089	19.3141	32.7992	39.912	20.4098	28.6558	38.6254	112.899	106.647	89.2492	17.3983	20.598	18.2156	1482	1350	1188	Cytidine/deoxycytidylate deaminase	uncharacterized LOC100246046
		Vitvi15g00792	VIT_15s0048g01420	LOC100253984		yes	31.0262	14.8251	13.6291	41.4852	25.7402	17.9865	30.3401	19.854	11.1638	56.0724	56.6435	63.2046	17.3972	23.4987	19.1763	1483	1261	1151	Plastocyanin domain-containing protein	cucumber peeling cupredoxin
		Vitvi06g00812	VIT_06s0004g08210	LOC100241663		yes	29.4248	9.86386	12.0452	27.5276	13.925	10.845	24.1401	15.1491	8.69259	59.0643	60.603	63.9911	17.3795	16.6825	15.4475	1484	1540	1338	Receptor protein kinase	probable inactive receptor kinase At5g58300
		Vitvi14g02002	VIT_14s0108g01230	LOC100254223		yes	49.6969	56.267	67.0532	79.9778	97.005	144.751	81.2383	103.521	130.78	34.9242	80.989	60.9828	17.3562	64.7732	49.5414	1485	565	536	Snf1 protein kinase (KIN10) (SKIN10)	SNF1-related protein kinase catalytic subunit alpha KIN10
		Vitvi10g00414	VIT_00s0583g00030	LOC100854247	yes Cluster B	yes	20.4885	3.08055	3.14234	7.51724	1.16539	0.535072	7.67855	4.93128	2.34333	84.6629	92.8821	69.4821	17.3462	6.98217	5.33522	1486	2290	2293	Sphingolipid delta 4 desaturase DES-1	sphingolipid delta(4)-desaturase DES1-like
		Vitvi10g00484	VIT_10s0003g00080	LOC100267448		yes	16.9506	23.4996	34.2884	8.69747	14.1523	17.2846	10.8756	14.5156	23.6277	102.284	98.7308	117.254	17.3378	8.58708	12.7521	1487	2125	1505	Ribosomal protein L11 methyltransferase	putative E3 ubiquitin-protein ligase RING1a
		Vitvi07g02896	VIT_00s0245g00050	LOC100248960		yes(disc)	41.3272	32.3955	23.9895	31.0779	13.3598	13.4588	11.7864	11.8411	20.1661	41.9522	56.6933	71.0961	17.3377	17.6191	8.37969	1488	1494	1891	Oleoyl-acyl carrier protein thioesterase, chloroplast precursor	oleoyl-acyl carrier protein thioesterase 1, chloroplastic
		Vitvi17g00905	VIT_17s0000g09170	LOC100246642		yes(disc)	5.9782	12.4045	23.2806	4.79131	12.2571	8.08196	12.8508	8.08128	8.1555	289.425	68.6796	36.5371	17.3024	3.29065	4.69531	1489	2780	2383	Receptor lectin kinase	L-type lectin-domain containing receptor kinase S.1
		Vitvi19g00514	VIT_19s0090g00660	LOC100255502		yes	18.8085	6.39649	1.52477	38.8982	7.52156	1.9592	22.9388	9.02656	2.75334	91.8932	94.9632	87.997	17.2838	36.9389	20.1854	1490	922	1111	Lipase GDSL	GDSL esterase/lipase At5g55050
		Vitvi10g02212	VIT_00s0904g00010	LOC100240959		yes(disc)	24.2925	14.6886	7.02769	29.038	6.13676	10.4539	8.9833	20.5355	16.2093	71.0706	63.9994	80.4385	17.2648	18.5841	7.22603	1491	1447	2039	Photosystem II oxygen-evolving enhancer protein PSBQ	oxygen-evolving enhancer protein 3, chloroplastic
		Vitvi06g00972	VIT_06s0009g00880	LOC100256505	yes Cluster B	yes	31.9604	19.4532	14.7067	26.0687	9.15276	9.42323	17.4369	17.1138	9.32174	53.9845	63.8524	46.5402	17.2536	16.6455	8.11518	1492	1542	1927	Axial regulator YABBY2	putative axial regulator YABBY 2
		Vitvi19g00657	VIT_19s0015g00160	LOC100265203		yes	31.5721	40.2977	48.817	40.0758	50.5654	60.5141	46.8769	52.97	63.3706	54.621	50.999	35.185	17.245	20.4383	16.4937	1493	1359	1270	Agenet domain-containing protein	uncharacterized LOC100265203
		Vitvi15g00676	VIT_15s0048g00210	LOC100854105		yes	34.9609	43.8222	52.1599	32.2135	40.5844	50.7289	32.6796	45.5045	46.6502	49.1948	57.4772	42.7501	17.199	18.5154	13.9706	1494	1451	1421	Unknown protein	uncharacterized LOC100854105
		Vitvi06g00095	VIT_06s0004g00930	LOC100246694		yes	25.9456	33.1647	43.1071	24.5093	30.668	46.5753	31.8044	34.466	43.5626	66.1438	90.0306	36.9705	17.1614	22.0659	11.7582	1495	1303	1578	Splicing factor I	vegetative cell wall protein gp1
		Vitvi10g00444	VIT_00s0652g00010	LOC100246521		yes	20.8541	5.84076	3.69597	10.1958	4.11132	2.22121	5.83084	3.22788	2.42223	82.277	78.2145	58.4583	17.1582	7.9746	3.40861	1496	2183	2626	Dof zinc finger protein DOF1.4	dof zinc finger protein DOF1.1
		Vitvi07g01879	VIT_07s0031g02040	LOC100254260	yes Cluster A	yes	22.1171	33.8678	39.274	18.6496	21.3328	31.4853	18.6771	25.7892	28.5191	77.5734	68.826	52.6958	17.1569	12.8357	9.84204	1497	1774	1755	Nucleic acid binding	uncharacterized LOC100254260
		Vitvi05g01542	VIT_05s0102g01160	LOC100250802	yes Cluster A		54.4344	77.1282	71.5708	37.2975	41.8657	51.2203	39.6518	40.6128	52.3856	31.4809	37.3292	32.1141	17.1364	13.9229	12.7338	1498	1697	1507	FPA (FPA)	flowering time control protein FPA
		Vitvi02g00246	VIT_02s0025g02750	LOC100244469		yes	63.8882	90.4051	81.0156	64.1234	86.9347	114.154	64.0817	80.4176	96.0526	26.8084	78.0229	49.8908	17.1274	50.0309	31.9709	1499	714	799	PHD finger transcription factor	uncharacterized LOC100244469
		Vitvi05g01879	VIT_05s0020g02890	LOC100257944		yes	19.4144	4.28414	2.29534	28.7371	12.0766	3.96794	18.3904	9.48483	2.36571	88.1771	86.1923	87.1362	17.1191	24.7692	16.0247	1500	1212	1294	GPI-anchored protein-like protein II	#N/A
		Vitvi03g00634	VIT_03s0091g00720	LOC100242874	yes Cluster B		44.784	30.1625	27.6941	43.8205	32.2388	38.049	44.7789	41.3149	36.8288	38.1607	13.1707	17.7541	17.0899	5.77146	7.9501	1501	2459	1950	Zinc finger (C3HC4-type ring finger)	zinc finger protein-like 1
		Vitvi07g01104	0	LOC100263927	yes Cluster A	yes	47.7237	53.9661	64.8055	32.4563	53.6046	109.306	34.9846	70.4147	94.8946	35.793	236.779	171.247	17.0817	76.8497	59.91	1502	477	436	0	putative quinone-oxidoreductase homolog, chloroplastic
		Vitvi13g01878	VIT_13s0067g00080	LOC100258677		yes	25.9084	11.9587	8.82884	24.4266	12.4206	11.5927	20.3658	21.7137	14.6676	65.9229	52.5407	27.9791	17.0796	12.8339	5.69816	1503	1775	2247	COP1-interacting protein 7	uncharacterized LOC100258677
		Vitvi09g00151	VIT_09s0002g01800	LOC100251405	yes Cluster B		137.192	136.952	120.184	189.306	183.392	135.512	211.693	191.228	140.416	12.3976	28.4167	33.6699	17.0085	53.7946	71.277	1504	668	355	Dihydrolipoamide S-acetyltransferase	dihydrolipoyllysine-residue acetyltransferase component 2 of pyruvate dehydrogenase complex, mitochondrial
		Vitvi13g00364	VIT_13s0019g02430	LOC100256525	yes Cluster B	yes	24.3288	7.78085	7.34822	12.6895	6.42806	7.32537	10.8265	10.3927	5.71078	69.7962	42.2722	47.2521	16.9805	5.36412	5.11577	1505	2502	2333	LIM domain containing protein	zinc ion binding protein-like
		Vitvi01g00168	VIT_01s0011g02120	LOC100255898		yes	47.9221	60.5347	64.8576	64.4814	77.4865	111.624	36.108	37.1941	90.6312	35.3396	73.1101	151	16.9355	47.1424	54.5232	1506	756	487	HUA2 (enhancer of AG-4 2)	ENHANCER OF AG-4 protein 2
		Vitvi18g00797	VIT_18s0001g10560	LOC100260913	yes Cluster A		110.309	133.024	127.237	118.586	149.081	186.935	112.919	148.47	161.302	15.3462	57.6367	42.8479	16.9282	68.3492	48.3832	1507	533	548	Myosin heavy chain	protein WEAK CHLOROPLAST MOVEMENT UNDER BLUE LIGHT 1
		Vitvi16g01464	VIT_16s0100g00910	LOC100264844		yes(disc)	0.373132	15.8445	17.2376	1.24093	135.298	11.3904	117.758	39.6665	5.98992	4519.71	817.89	94.9133	16.8645	10.1495	111.768	1508	1983	219	Stilbene synthase - grape	stilbene synthase 5
		Vitvi07g00708	VIT_07s0005g04600	LOC100258412	yes Cluster B	yes	72.4556	54.1619	55.5944	97.2372	71.6003	58.4509	71.4346	69.2363	49.3115	23.271	39.8884	30.9697	16.8612	38.7863	22.1231	1509	886	1035	Alcohol dehydrogenase class III	alcohol dehydrogenase class-3
		Vitvi11g00395	VIT_11s0016g04500	LOC100252451		yes	22.841	7.37308	5.99728	19.1329	6.11	4.15926	13.6344	7.68838	5.27682	73.7434	78.2613	61.2978	16.8437	14.9737	8.3576	1510	1645	1895	Protein phosphatase 2 (formerly 2A), regulatory subunit B'	serine/threonine protein phosphatase 2A 57 kDa regulatory subunit B' iota isoform
		Vitvi12g02755	VIT_12s0035g02080	LOC100265982		yes(disc)	18.0276	2.14676	1.18692	71.0679	18.5009	46.1106	14.8189	27.5226	19.9694	93.4161	35.1175	34.7565	16.8406	24.9572	5.15053	1511	1202	2323	Unknown protein	PCTP-like protein
		Vitvi02g00013	VIT_02s0025g00140	LOC100251967	yes Cluster A		9.21038	23.4754	26.0471	10.5037	28.1035	56.173	27.827	35.7295	37.7707	182.802	434.794	35.7343	16.8368	45.6693	9.94376	1512	772	1736	Ring-H2 zinc finger protein RHA1b	E3 ubiquitin-protein ligase RHA1B
		Vitvi13g00790	VIT_13s0074g00710	LOC100266152	yes Cluster A		34.2355	51.5281	51.0699	33.4044	40.3331	47.3737	38.3123	37.9892	46.378	49.1722	41.8186	21.0526	16.8344	13.9693	8.06573	1513	1693	1934	Unknown protein	uncharacterized LOC100266152
		Vitvi19g00572	VIT_19s0090g01230	LOC100267550		yes	36.0053	18.6019	19.1731	17.7412	12.2708	7.53058	17.0421	10.7062	8.33933	46.7493	57.5533	51.0663	16.8322	10.2107	8.70276	1514	1974	1853	Microtubule associated protein (MAP65-1a)	65-kDa microtubule-associated protein 1-like
		Vitvi03g00377	VIT_03s0063g02000	LOC100257215		yes	59.7797	86.8048	76.6057	53.319	65.4424	78.5017	61.0137	71.0026	77.8259	28.1466	47.2302	27.5548	16.8259	25.1827	16.8122	1515	1197	1250	IBR domain-containing protein	probable E3 ubiquitin-protein ligase ARI2
		Vitvi14g02946	VIT_14s0068g00510	0	yes Cluster B		17.0024	0.388358	0.180539	16.297	6.05438	8.79039	8.75088	8.08675	2.09285	98.9382	46.0614	76.0841	16.8219	7.50665	6.65803	1516	2228	2118	Unknown	0
		Vitvi14g02506	VIT_14s0060g02160	LOC100249495		yes	33.2812	39.2606	50.0999	33.887	34.1506	50.4176	33.5875	41.7341	43.3779	50.5349	48.7815	29.1489	16.8186	16.5306	9.79038	1517	1549	1759	ATP-dependent Clp protease proteolytic subunit (ClpR1) (nClpP5)	ATP-dependent Clp protease proteolytic subunit-related protein 3, chloroplastic
		Vitvi19g00091	VIT_19s0014g01160	LOC100265921	yes Cluster A		44.213	64.2153	61.0305	49.1441	51.2636	61.2824	33.7542	42.7133	52.0887	38.0375	24.6994	54.3176	16.8175	12.1383	18.3345	1518	1826	1184	RAB GTPase RAB11	ras-related protein Rab11D-like
		Vitvi07g00742	VIT_07s0005g04970	LOC100244646	yes Cluster A		29.9587	30.9809	46.7709	34.4281	43.8525	45.4838	32.2588	36.1193	38.1562	56.1182	32.1123	18.2817	16.8123	11.0557	5.89746	1519	1911	2224	NADH dehydrogenase	NADH dehydrogenase [ubiquinone] 1 alpha subcomplex subunit 13-B-like
		Vitvi10g00644	VIT_10s0003g01900	LOC100249786	yes Cluster B	yes	29.7067	20.1663	12.914	32.8134	31.1637	19.6743	35.8616	19.013	16.1211	56.5282	40.0417	55.0462	16.7926	13.139	19.7405	1520	1755	1132	RKF1 (receptor-like kinase in flowers 1)	#N/A
		Vitvi02g01364	VIT_02s0025g02470	LOC100266795		yes	42.2169	53.4319	58.958	44.191	51.0981	64.8514	39.6365	51.4146	59.6365	39.6548	46.7526	50.4588	16.741	20.6605	20.0001	1521	1348	1114	Unknown protein	uncharacterized LOC100266795
		Vitvi08g01078	VIT_08s0040g02440	LOC104880050	yes Cluster A	yes	13.2476	28.5106	29.9642	8.96348	12.7179	16.0207	9.27266	13.2841	15.5238	126.185	78.7334	67.415	16.7165	7.05726	6.25116	1522	2284	2170	PWWP domain-containing protein	uncharacterized LOC104880050
		Vitvi05g02184	VIT_05s0102g00590	LOC104879456		yes	33.7671	23.8081	17.065	23.7602	39.3512	14.9031	62.5169	23.6383	9.19593	49.4625	37.277	85.2905	16.7021	8.85709	53.321	1523	2110	498	No hit	#N/A
		Vitvi19g01525	VIT_19s0027g00530	LOC100264649	yes Cluster A	yes	21.7662	36.1409	38.4342	19.0517	25.3821	30.9675	25.1826	28.8312	35.319	76.5774	62.5447	40.2517	16.668	11.9158	10.1364	1524	1845	1716	Unknown	BTB/POZ domain-containing protein At1g04390
		Vitvi06g00300	VIT_06s0004g03020	LOC100245036		yes	34.6102	21.0292	17.965	15.4039	5.85818	3.52146	14.0052	12.5185	7.85456	48.0935	77.1392	43.917	16.6453	11.8825	6.15068	1525	1848	2193	Beta-galactosidase	beta-galactosidase 8
		Vitvi02g01615	VIT_02s0033g00800	LOC100243086	yes Cluster A	yes	9.35861	21.9846	25.9429	23.9952	92.1266	74.7766	70.3472	125.827	125.272	177.209	211.632	78.077	16.5843	50.7814	54.9249	1526	703	483	Nitrilase 4 (NIT4)	bifunctional nitrilase/nitrile hydratase NIT4B
		Vitvi15g00639	VIT_15s0021g02660	LOC100247967	yes Cluster A	yes	11.2722	16.3496	27.817	10.3371	16.8133	18.9889	8.81745	10.3896	13.1536	146.774	83.6961	49.1767	16.5448	8.65177	4.33614	1527	2120	2458	F-box domain containing protein	F-box protein At5g51380
		Vitvi07g01896	VIT_07s0031g02240	LOC100233061	yes Cluster B		40.0314	25.3976	23.4943	45.9129	41.2929	43.9586	50.6597	41.4579	36.9455	41.3102	4.25652	27.0713	16.537	1.95429	13.7142	1528	2965	1435	MLO-like protein 8	MLO-like protein 10
		Vitvi02g00486	VIT_02s0241g00160	LOC100249980	yes Cluster B		40.8243	28.2735	24.3002	47.9281	41.2816	45.0945	48.9758	46.7015	40.5734	40.4761	5.91234	17.1562	16.5241	2.83368	8.40241	1529	2847	1888	Esterase/lipase/thioesterase family	maspardin
		Vitvi16g01486	VIT_16s0100g00770	LOC100245181		yes(disc)	0.232029	18.7393	16.7493	0.659104	147.626	9.87552	131.964	55.0717	6.35488	7118.6	1398.32	95.1844	16.5172	9.21641	125.61	1530	2071	183	Stilbene synthase	stilbene synthase 5
		Vitvi18g00636	VIT_18s0001g08770	LOC100250545	yes Cluster A		6.50626	14.2863	23.0079	4.00932	10.4041	10.7186	6.715	9.1706	10.3447	253.627	167.343	54.0533	16.5016	6.70931	3.62968	1531	2328	2582	CF9	uncharacterized LOC100250545
		Vitvi19g00620	VIT_19s0090g01760	LOC100255436	yes Cluster B		60.5001	35.124	43.9996	47.4222	42.2817	36.4884	35.8827	32.0458	28.5033	27.2734	23.0563	20.5654	16.5004	10.9338	7.37942	1532	1914	2015	NADH dehydrogenase	uncharacterized LOC100255436
		Vitvi09g00363	VIT_09s0002g04340	LOC100256623		yes	20.77	32.1969	37.2513	33.1842	43.509	68.0424	27.088	40.7772	55.6146	79.3513	105.044	105.311	16.4813	34.8582	28.5266	1533	954	866	Glabra2	homeobox-leucine zipper protein GLABRA 2
		Vitvi19g02056	VIT_19s0015g00230	LOC100253257		yes(disc)	38.4474	25.4145	21.973	36.3574	56.8693	51.6183	63.7215	43.4665	32.1113	42.8492	41.9746	49.6067	16.4744	15.2609	31.6101	1534	1626	807	Zinc transporter ZIP11	zinc transporter 11
		Vitvi10g00119	VIT_10s0116g00100	LOC100248686		yes	34.4694	19.1301	18.0093	33.8246	32.1753	25.0074	37.7169	19.2021	12.5842	47.7528	26.0674	66.6352	16.4601	8.8172	25.1328	1535	2112	947	Strubbelig receptor family 8	protein STRUBBELIG-RECEPTOR FAMILY 8
		Vitvi16g01094	VIT_16s0050g01020	LOC100254190		yes	27.8272	12.185	11.3824	26.9956	13.6572	9.86518	21.432	20.3169	10.8783	59.0963	63.4563	49.2426	16.4449	17.1304	10.5537	1536	1520	1685	Protein kinase family	probable receptor-like protein kinase At5g24010
		Vitvi13g00004	VIT_13s0067g00110	LOC100258799		yes	18.6534	3.07599	2.23706	6.0527	2.15899	1.65955	4.45535	3.31704	2.48533	88.0072	72.5816	44.2169	16.4163	4.39315	1.97002	1537	2626	2856	CYP72A1	cytochrome P450 714A1
		Vitvi09g01317	VIT_09s0018g02110	LOC100250173	yes Cluster B	yes	20.8081	7.2239	4.40728	52.7668	13.4041	3.69158	31.638	14.8113	5.45246	78.8194	93.004	82.7661	16.4009	49.0753	26.1856	1538	724	923	Unknown protein	uncharacterized LOC100250173
		Vitvi17g00611	VIT_17s0000g06310	LOC100257057		yes	31.448	27.6068	15.0962	27.7104	30.3379	20.6217	28.9977	20.8018	14.8303	51.9963	25.5811	48.8572	16.3518	7.08862	14.1675	1539	2278	1409	Cycling DOF factor 2	cyclic dof factor 3
		Vitvi10g00454	VIT_00s0265g00130	LOC100256771		yes	40.0696	44.0325	56.4145	41.2169	36.2316	67.2106	25.4591	42.2464	45.8376	40.7913	63.0655	80.0437	16.3449	25.9937	20.3784	1540	1170	1105	Unknown protein	#N/A
		Vitvi01g00068	VIT_01s0011g00770	LOC100264718		yes	27.5513	36.8428	43.8893	28.2545	33.7454	38.167	26.354	33.9017	37.4342	59.3003	35.0829	42.0441	16.338	9.91251	11.0803	1541	2006	1637	DRL1 (deformed roots and leaves 1)	COBW domain-containing protein 1
		Vitvi14g00163	VIT_14s0060g02090	LOC100247751		yes	19.3589	5.15797	3.03884	3.14516	1.36293	0.622633	4.88541	2.60091	2.59886	84.3026	80.2035	46.8037	16.3201	2.52253	2.28655	1542	2888	2806	Copper chaperone (CCH)	heavy metal-associated isoprenylated plant protein 36
		Vitvi01g01015	VIT_01s0026g02470	LOC100256824		yes	13.6386	17.6947	29.9436	15.2629	19.008	24.8296	15.0438	24.1169	23.901	119.551	62.6787	58.8759	16.3051	9.56661	8.85719	1543	2040	1838	Zinc finger (C3HC4-type ring finger)	uncharacterized LOC100256824
		Vitvi05g02044	VIT_05s0029g00110	LOC100250255		yes	32.548	42.8404	48.8413	37.9264	58.6999	87.3186	46.9721	69.4348	76.0886	50.0592	130.231	61.9866	16.2933	49.3922	29.1164	1544	722	854	Unknown protein	myosin-binding protein 3
		Vitvi01g01763	VIT_01s0150g00040	LOC104880872	yes Cluster A	yes	17.9048	29.6821	34.1422	12.0618	12.7395	21.5321	10.706	13.1189	16.08	90.6872	78.5143	50.1965	16.2374	9.47027	5.37404	1545	2049	2286	Unknown protein	uncharacterized LOC104880872
		Vitvi16g01311	VIT_16s0098g00610	LOC100267522	yes Cluster A		35.4471	44.1163	51.674	29.9714	31.3328	33.7539	24.0418	27.1626	34.7863	45.7778	12.6204	44.6914	16.2269	3.78252	10.7446	1546	2727	1667	Import inner membrane translocase subunit Tim17/Tim22/Tim23	mitochondrial import inner membrane translocase subunit TIM22
		Vitvi06g01982	VIT_06s0080g01270	LOC100854423		yes	12.9374	19.8036	29.16	12.6128	21.2269	28.0278	13.2407	21.0479	33.45	125.393	122.217	152.631	16.2226	15.415	20.2093	1547	1614	1109	HAT dimerisation domain-containing protein	methyl-CpG-binding domain-containing protein 11
		Vitvi18g02360	VIT_18s0089g00360	LOC100260152		yes	33.8592	63.2865	50.074	30.8151	36.9617	40.1561	31.8943	41.5773	51.8496	47.8889	30.3132	62.5669	16.2148	9.34105	19.9553	1548	2058	1115	Eukaryotic translation initiation factor SUI1	eukaryotic translation initiation factor 2D
		Vitvi05g00413	VIT_05s0020g02570	LOC100247741	yes Cluster A	yes	31.0837	53.9637	47.2969	25.4826	50.7366	60.3059	44.0367	51.1001	64.0899	52.1598	136.655	45.5373	16.2132	34.8233	20.0531	1549	956	1113	Unknown protein	mediator of RNA polymerase II transcription subunit 33A
		Vitvi18g02574	VIT_18s0001g05710	LOC100242043	yes Cluster B	yes	27.754	14.4359	11.5484	30.6998	9.19295	5.90268	18.7542	15.3585	9.71565	58.39	80.7729	48.1947	16.2055	24.7971	9.03853	1550	1211	1814	Hydrolase, alpha/beta fold	monoacylglycerol lipase ABHD6
		Vitvi01g00135	VIT_01s0011g01640	LOC100267922	yes Cluster B	yes	36.5796	26.47	20.3853	46.7646	29.6941	28.25	40.9488	34.8434	30.8706	44.2715	39.5911	24.6118	16.1944	18.5146	10.0782	1551	1452	1721	ARE1	vacuolar protein sorting-associated protein 52 A
		Vitvi17g00627	VIT_17s0000g06440	LOC100262032		yes	24.9947	9.18325	8.82868	24.7397	12.7742	9.83035	23.0203	11.9767	8.51926	64.6778	60.2649	62.9924	16.166	14.9093	14.501	1552	1651	1391	Galactoside 2-alpha-L-fucosyltransferase	galactoside 2-alpha-L-fucosyltransferase
		Vitvi18g00560	VIT_18s0001g07960	LOC100245411	yes Cluster B	yes	85.8148	63.1371	69.649	52.1898	47.7139	26.9165	52.5234	49.2896	36.8007	18.838	48.4259	29.9346	16.1658	25.2734	15.7227	1553	1194	1315	Serine hydroxymethyltransferase	serine hydroxymethyltransferase, mitochondrial
		Vitvi07g01569	VIT_00s0823g00020	LOC100853786		yes	19.6078	36.0889	35.7718	5.01901	4.2664	8.10816	7.53162	13.1443	20.0339	82.4367	61.5489	165.998	16.164	3.08915	12.5023	1554	2815	1525	GCN5 N-acetyltransferase (GNAT)	#N/A
		Vitvi05g01668	VIT_05s0094g01210	0		yes	23.1164	9.44326	6.95404	19.816	9.83081	7.70336	19.667	11.3982	7.76734	69.9172	61.1255	60.5057	16.1623	12.1126	11.8996	1555	1829	1561	Amine oxidase	0
		Vitvi03g01312	VIT_03s0017g02350	LOC100248395		yes	20.9014	27.3768	37.0525	18.547	29.0923	28.0741	20.5433	28.8077	37.3287	77.273	51.3675	81.7074	16.1511	9.52711	16.7854	1556	2044	1255	Naringenin 3-dioxygenase	1-aminocyclopropane-1-carboxylate oxidase
		Vitvi08g00271	VIT_08s0032g01090	LOC100252957	yes Cluster A	yes	20.4912	40.802	36.6283	14.5776	23.2889	27.1628	26.3194	32.118	37.3397	78.7513	86.3323	41.8716	16.1371	12.5852	11.0203	1557	1800	1645	Ubiquitin-specific protease 8 (UBP8)	ubiquitin carboxyl-terminal hydrolase 8
		Vitvi13g00389	VIT_13s0019g02700	LOC100251250		yes	16.8107	18.8329	32.9348	26.3381	28.4376	42.4879	25.7921	32.4098	37.6912	95.9161	61.317	46.1346	16.1241	16.1497	11.8991	1558	1572	1562	MEE60 (maternal effect embryo arrest 60)	uncharacterized LOC100251250
		Vitvi15g00753	VIT_15s0048g01050	LOC100854402	yes Cluster B		21.4562	6.10491	5.33501	13.6229	7.36712	9.32081	10.1882	10.23	6.41291	75.1353	31.5799	37.0556	16.1212	4.30209	3.7753	1559	2638	2555	Unknown	uncharacterized LOC100854402
		Vitvi11g00062	VIT_11s0016g00820	LOC100247308		yes	55.7062	39.4037	39.6325	52.4183	40.0239	35.084	46.4678	40.7564	34.9707	28.8543	33.0693	24.7421	16.0737	17.3344	11.4971	1560	1513	1607	Unknown	protein trichome birefringence-like 14
		Vitvi12g01808	VIT_12s0034g01090	LOC100265168	yes Cluster B	yes	26.5796	11.5171	10.5173	31.4753	16.4156	18.4173	18.4591	12.8684	9.92388	60.4309	41.4867	46.2384	16.0623	13.0581	8.53518	1561	1760	1871	Lung seven transmembrane receptor	transmembrane protein 87B
		Vitvi01g00568	VIT_01s0011g06600	LOC100266215		yes(disc)	5.10082	25.1303	21.1609	24.832	12.5525	6.09481	14.2408	7.41718	3.63209	314.853	75.4559	74.4951	16.0601	18.7372	10.6087	1562	1442	1678	Glutamate decarboxylase	glutamate decarboxylase 1
		Vitvi03g00597	VIT_03s0091g00410	LOC100257657		yes	20.9317	4.32653	4.88513	18.8404	6.27983	5.37577	10.8369	4.81749	4.46883	76.6616	71.4668	58.7626	16.0466	13.4646	6.36803	1563	1724	2158	Unknown protein	uncharacterized LOC100257657
		Vitvi10g01035	VIT_10s0003g05480	LOC100262778		yes	16.4695	0.844215	0.438153	11.3051	1.85094	0.234384	8.10884	4.44011	1.40562	97.3396	97.9267	82.6656	16.0314	11.0707	6.70322	1564	1908	2102	SEC14 cytosolic factor	patellin-4
		Vitvi01g01783	VIT_01s0150g00220	LOC100264392	yes Cluster A	yes	34.1642	49.2726	50.1939	37.6786	39.1408	48.2375	30.9002	30.9197	39.2153	46.9194	28.0238	26.9096	16.0296	10.559	8.31511	1565	1945	1902	Unknown protein	mediator-associated protein 2
		Vitvi05g00549	VIT_05s0020g03980	LOC100244856	yes Cluster B	yes	19.0737	3.2204	3.06957	23.7468	6.8553	10.5393	15.9733	14.3475	6.705	83.9068	55.618	58.0238	16.0041	13.2075	9.26833	1566	1749	1797	Calmodulin-binding region IQD19	protein IQ-DOMAIN 14
		Vitvi00g01183	0	0		yes	22.4014	9.09016	6.40896	19.4989	8.21462	6.85164	18.5585	11.4222	6.46399	71.3904	64.8615	65.1697	15.9925	12.6473	12.0945	1567	1796	1554	0	0
		Vitvi18g01877	VIT_18s0117g00360	LOC100259650		yes	24.2255	13.1612	8.26829	6.33311	8.83877	3.59958	17.2262	9.15442	6.13447	65.8695	43.1625	64.3888	15.9572	2.73353	11.0918	1568	2860	1636	R protein L6	TMV resistance protein N
		Vitvi01g00287	VIT_01s0011g03510	LOC100242187	yes Cluster A		37.7587	44.8664	53.6942	33.5421	49.7993	49.2751	36.0395	41.0208	44.2392	42.2033	46.9054	22.7519	15.9354	15.733	8.19967	1569	1590	1913	Protein kinase PKN/PRK1	uncharacterized LOC100242187
		Vitvi11g01416	VIT_11s0016g04410	LOC100268154		yes	32.6888	44.6796	48.6157	38.4916	49.4364	57.4199	43.5234	44.9319	57.763	48.7231	49.1752	32.7169	15.927	18.9283	14.2395	1570	1430	1405	Unknown protein	polyadenylate-binding protein-interacting protein 5
		Vitvi07g01510	VIT_00s0211g00060	LOC100257087		yes(disc)	50.8541	62.7805	66.7413	39.982	81.1644	58.1654	57.4874	50.6312	38.3177	31.2408	45.4787	33.3459	15.8872	18.1833	19.1697	1571	1467	1152	Metalloendopeptidase	probable cytosolic oligopeptidase A
		Vitvi03g00532	VIT_03s0063g00060	LOC100257224		yes(disc)	36.9904	23.4557	21.166	21.5839	26.5417	30.4888	34.363	30.008	26.9811	42.7798	41.2573	21.4821	15.8244	8.90494	7.38191	1572	2102	2012	IMP dehydrogenase	CBS domain-containing protein CBSX1, chloroplastic
		Vitvi16g01149	VIT_16s0050g01660	LOC100254171		yes	0.782385	2.34125	16.5901	0.0233865	0.200953	0.848395	0.0726809	0.507304	0.73428	2020.46	3527.72	910.28	15.8077	0.825008	0.661599	1573	3077	3070	UDP-glucoronosyl/UDP-glucosyl transferase UGT88A1	UDP-glycosyltransferase 88B1
		Vitvi06g00893	VIT_06s0009g00210	LOC100264099	yes Cluster B		31.2713	16.9578	15.4816	33.7822	20.074	20.5297	32.1704	22.9307	24.9719	50.4925	39.2291	22.376	15.7897	13.2525	7.19846	1574	1745	2043	Calmodulin-binding region IQ5	protein IQ-DOMAIN 1
		Vitvi18g00538	VIT_18s0001g07730	LOC100257426		yes	31.0359	37.841	46.8239	37.9255	44.8283	56.898	34.6518	41.9458	46.498	50.8702	50.0256	34.1864	15.788	18.9725	11.8462	1575	1425	1569	TIFY2A	GATA transcription factor 24
		Vitvi17g00039	VIT_17s0000g00360	LOC100242176	yes Cluster B		32.7251	18.4319	16.9645	32.656	22.5245	26.3979	31.1757	28.0632	25.1052	48.1606	19.1639	19.4719	15.7606	6.25815	6.07051	1576	2390	2205	Dual specificity protein phosphatase (DsPTP1)	dual specificity protein phosphatase PHS1
[truncated: 1,528 more rows]
