# Supplementary material for: Transcripts switched off at the stop of phloem unloading highlight the energy efficiency of sugar import in the ripening V. vinifera fruit
Source: Hortic Res. 2021 Sep 1;8:193. doi: 10.1038/s41438-021-00628-6 (PMC8408237; doi:10.1038/s41438-021-00628-6)
Supplement: Supplementary file 7 — Table S4. [file 41438_2021_628_MOESM7_ESM.xlsx]

## Sheet: TableS4
Table S4: Genes that passed the threshold of RPKM>1 in at least three samples
				RPKM
	Vitvi	VIT	LOC	Syrah G1	Syrah G2	Syrah G3	Syrah P1	Syrah P2	Syrah P3	Syrah S1	Syrah S2	Syrah S3	MV032 G1	MV032 G2	MV032 G3	MV032 P1	MV032 P2	MV032 P3	MV032 S1	MV032 S2	MV032 S3	MV102 G1	MV102 G2	MV102 G3	MV102 P1	MV102 P2	MV102 P3	MV102 S1	MV102 S2	MV102 S3
	Vitvi00g00541	0	0	0	0	0.16	1.05	0	0.36	1.32	0	20.08	0.3	0.15	0.66	0.58	0	0.97	3.82	0.16	1.81	0	0.16	0	0	0	0	0.24	0	0.18
	Vitvi00g00610	VIT_00s0396g00010	LOC100254438	0.67	0.39	0.47	1.23	0.54	0.56	0.7	0.28	0.73	1.11	0.82	1.95	1.96	0.7	0.16	1.77	1.64	2.69	0.68	0.44	0.19	0.58	0.76	0.74	1.36	0.86	0.94
	Vitvi00g00614	0	0	0.89	0.32	0.65	2.34	1.53	0.61	0.95	0.97	0.68	1.31	0.92	1.62	1.74	1.18	0.52	2.36	2.08	3.16	0.76	0.49	0.55	0.94	0.88	0.7	1.43	0.62	0.76
	Vitvi00g00615	VIT_00s0396g00050	LOC104878382	1.18	0.85	0.91	2.92	1.3	1.39	1.17	0.95	1.62	1.3	1.04	1.14	1.97	1.67	0.44	2.24	1.68	3.36	0.68	0.71	0.72	0.71	0.49	0.5	1.17	0.81	1.05
	Vitvi00g00671	VIT_00s0438g00010	0	6.09	4.29	4.06	11.79	9.63	8.89	8.03	7.45	8.29	5.96	4.87	5.45	9.78	7.63	5.72	15.79	13.02	20.23	4.23	4.43	4.75	5.02	5.24	5.65	11.88	8.46	10.39
	Vitvi00g00672	0	0	21.71	14.39	15.2	33.02	30.07	21.1	27.19	24.3	18.57	10.84	8.73	14.95	22.69	18.64	10.89	34.93	40.35	44.77	16.37	10.18	12.12	25.23	17.31	24.17	47.42	31.84	39.18
	Vitvi00g00676	VIT_00s0441g00020	LOC100854014	25.64	5.5	4.91	4.94	5.25	5.83	2.17	2.47	2.32	0.55	0.3	0.21	0.1	0.12	0.04	0.03	0	0.03	0.01	0	0	0	0	0	0	0	0
	Vitvi00g00710	VIT_00s0487g00030	LOC100264041	0.08	0.11	0.14	0.18	0.11	0.21	0.17	0.18	0.17	0.75	1.04	1.05	1.85	1.78	2.71	1.63	1.52	1.05	1.38	1.09	1.34	0.91	0.77	0.63	0.36	0.61	0.56
	Vitvi00g00711	VIT_00s0487g00050	LOC100853448	0.82	0.93	1.32	0.68	0.6	0.78	0.79	0.74	0.46	8.24	6.39	4.62	4.28	9.3	7.04	4.08	3.3	3.53	3.09	2.51	2.03	1.22	1.89	1.19	0.81	1.12	0.79
	Vitvi00g00789	VIT_00s0558g00010	LOC100246072	5.85	5.41	4.78	5.89	6.31	5.63	4.28	3.35	4.62	5.18	3.93	2.86	6.49	7	10.99	5.66	7.44	5.66	5.66	7.85	6.73	5.92	6.05	5.67	4.9	7.18	5.69
	Vitvi00g00790	VIT_00s0558g00020	LOC100245758	7.1	7.05	7.53	8.68	10.39	8.33	7.07	7.92	5.68	8.36	7.98	8.81	7.55	10.97	9.19	10.15	8.52	9.86	10.07	9.08	8.42	9.66	8.33	9.29	8.99	11.61	8.72
	Vitvi00g00792	VIT_00s0558g00030	LOC100261134	8.12	6.23	6.95	7.72	7.12	7.03	6.27	5.75	6.45	5.74	6.72	5.71	7.48	7.14	6.24	10.08	10.17	10.24	5.07	5.2	6.05	7.12	5.84	6.54	7.22	6.99	7.6
	Vitvi00g00795	VIT_00s0561g00030	LOC100243034	1.73	1.63	1.69	1.5	1.79	1.77	1.31	1.48	1.13	1.28	1.31	1.25	1.06	1.3	1.32	1.32	1.1	1.12	1.34	1.3	1.3	1.39	1.21	1.18	1.06	1.4	1.32
	Vitvi00g00811	VIT_00s0587g00010	0	0.69	0.71	1.05	0.99	1.27	1.34	0.95	1.31	0.9	0.01	0	0	0	0	0	0	0.01	0	0.02	0	0.02	0.03	0	0	0	0	0
	Vitvi00g00813	VIT_00s0587g00030	LOC100267148	38.21	20.04	26.15	35.03	38.6	39.36	71.47	67.04	123.98	20.76	17.32	15.02	15.8	15.96	23.31	13.15	16.26	16.48	19.4	33.4	23.3	14.36	17.62	12.43	15.97	13.64	17.18
	Vitvi00g00814	VIT_00s0587g00040	LOC100248155	13.47	11.73	9.84	20.13	24.66	21.3	19.34	22.45	19.45	7.41	7.05	7.3	8.79	11.07	10.17	12.41	9.9	10.5	8.46	8.73	7.53	10.74	8.03	8.82	11.47	14.22	10.78
	Vitvi00g00816	VIT_00s0590g00010	LOC100266094	6.53	8.96	7.17	9.65	8.28	10.04	11.35	12.22	19.69	4.1	2.93	1.9	3.35	4.39	5.79	2.47	2.34	2.12	4.27	4.57	3.21	2.24	2.79	1.4	1.65	1.42	1.7
	Vitvi00g00824	0	0	393.55	244.22	390.99	623.58	246.99	311.93	146.77	105.18	217.55	292.78	186.72	512.17	241.9	66.54	24.37	168.21	205.01	348.58	132.77	117.61	70.84	145.3	131.07	100.73	171.18	56.8	103.82
	Vitvi00g00869	VIT_00s0657g00010	LOC100853545	3.84	3.88	3.8	3.85	4.31	4.63	4.21	3.86	4.19	3.53	3.23	3.32	5.43	4.64	6.42	4.31	5.93	4.17	5.09	4.94	5.76	5.3	5.11	5.38	4.78	5.12	5.13
	Vitvi00g00880	0	LOC100255005	1.22	1.05	1.08	1.68	1.63	1.11	1.12	1.67	1.07	0.5	0.73	0.61	0.92	0.96	0.76	0.82	0.61	0.73	0.6	0.47	0.27	0.54	0.31	0.44	0.48	0.57	0.46
	Vitvi00g00894	VIT_00s0705g00010	LOC100256210	13.54	15.07	8.23	28.66	29.04	28.39	22.69	32.43	24.53	20.53	15.88	7.13	2.42	7.85	2.64	4.23	2.81	1.87	5.43	7.32	4.98	7.61	7.21	7.59	6.46	5.24	4.84
	Vitvi00g00897	VIT_00s0710g00020	LOC100260262	1.54	1.94	1.36	0.93	1.2	1.09	0.84	1.14	0.88	3.63	3.53	2.35	0.55	1.84	0.77	0.4	0.48	0.48	1.85	1.94	1.39	1.54	1.29	1.42	0.8	1.2	1.09
	Vitvi00g00903	VIT_00s0733g00010	LOC104878494	4.31	3.63	3.92	10.48	6.24	4.88	4.13	3.7	5.05	7.19	3.8	7.69	8.07	4.77	1.31	6.03	5.03	9.73	4.54	3.22	2.99	5.09	5.48	3.27	5.45	2.93	3.36
	Vitvi00g00909	VIT_00s0743g00010	LOC104877369	1.2	0.4	0.5	1.05	1.63	1.43	0.71	0.85	0.6	0.7	0.84	0.71	1.23	1.39	1.46	0.77	0.63	1.13	2.09	2.34	2.01	1.57	1.5	0.76	1.12	1.81	1.22
	Vitvi00g00911	VIT_00s0743g00030	0	0.93	0.57	0.4	0.82	1	1.71	1.36	1.14	1.32	0.13	0.23	0.23	1.07	0.59	1.3	0.97	0.81	1.04	1.29	1.54	1.71	1.41	1.43	1.37	1.46	1.94	1.25
	Vitvi00g00920	0	0	0	0.12	0	0.11	0.1	0	0	0	0	0	0.34	0	0.21	0.42	0.58	0.21	0.49	0.3	1.08	1.09	1.74	0.58	1.18	1.79	1.59	0.52	0.52
	Vitvi00g00921	VIT_00s0762g00040	LOC100852643	0.41	0.6	0.47	0.37	0.37	0.65	0.5	0.48	0.13	0.85	0.67	0.35	0.48	1.22	0.86	0.36	0.45	0.5	1.92	1.55	1.79	1.56	1.71	1.72	0.94	1.09	0.86
	Vitvi00g00922	VIT_00s0769g00010	LOC100266654	89.5	24.23	18.75	80.72	83.27	72.12	50.85	61.61	50.6	27.04	25.86	24.13	17.6	27.36	23.75	23.02	15.81	19.84	28.34	26.53	25.31	25.24	21.22	20.22	28.58	28.47	25.23
	Vitvi00g00935	VIT_00s0804g00010	LOC100853492	50.27	44.58	49.74	34.61	29.73	31.46	22.63	23.91	18.63	27.11	25.07	20.55	16.12	24.5	18.82	26.28	17.35	23.29	26.28	24.51	22.49	22.71	24.13	26.46	26.53	27.61	25.52
	Vitvi00g00937	VIT_00s0809g00030	0	1.52	1.21	1.02	1.04	1.64	1.89	1.84	1.61	1.94	0.73	0.74	0.56	1	0.66	0.77	0.85	1.25	0.7	0.72	0.91	0.81	0.51	0.61	1.11	1.26	1.34	0.69
	Vitvi00g00950	VIT_00s0841g00010	LOC104878527	3.72	4.11	4.38	4.38	4.41	3.84	4.1	5.19	5.79	0.03	0.03	0	0.05	0	0	0.03	0	0	0	0.06	0	0.03	0	0	0	0	0.07
	Vitvi00g00960	VIT_00s0854g00040	0	0.57	0.88	1.27	1.24	0.94	0.81	0.63	0.53	1.69	0.84	0.51	1.84	1.44	0.71	0	2.43	1.45	4.58	0	0.36	0.52	0.17	0	0	0.66	0.39	0.39
	Vitvi00g00973	VIT_00s0873g00010	0	12.69	8.09	7.55	12.34	9.19	7.03	7.64	7.56	14.34	20.61	13.01	15.21	29.05	19.73	4.86	24.18	39.47	27.29	14.77	10.86	7.66	12.2	13.38	14.68	23.57	19.16	16.09
	Vitvi00g00974	VIT_00s0873g00020	0	4.15	3.57	2.55	2.64	2.11	1.86	1.94	1.98	3.71	5.75	3.06	2.49	6.3	4.83	1.45	6.95	8.34	9.08	5.09	2.72	3.24	3.25	3.66	3.32	4.74	5.76	3.92
	Vitvi00g00983	VIT_00s0897g00010	LOC104878542	3.47	4.52	3.97	3.12	2.96	2.17	2.48	2.58	1.98	3.47	4.19	3.36	1.07	3.53	2.42	1.91	2.01	1.84	4.19	3.73	3.13	2.61	3.15	3.55	2.98	3.1	2.49
	Vitvi00g00994	VIT_00s0918g00010	LOC100242847	1.14	2.13	1.45	3.79	4.04	3.36	3.07	3.53	4.34	1.86	2.06	1.04	1.36	2.22	1.87	1.84	1.09	1.54	1.75	1.47	1.69	1.56	1.76	1.04	1.75	1.38	1.37
	Vitvi00g00997	VIT_00s0920g00010	0	2.22	2	1.98	2.47	2.7	2.67	1.58	2.65	1.31	3.46	3.69	3.31	2.7	4.79	2.73	4.62	4.04	4.55	3.35	4.16	4.31	3.06	3.61	3.93	4.09	6.02	5.08
	Vitvi00g01011	VIT_00s0958g00020	LOC100249097	37.05	10.08	8.67	36.9	40.59	35.12	24.37	29.05	23.78	38.07	37.47	35.31	24.51	38.19	30.5	31.81	23.91	29.87	28.3	27.23	23.5	24.57	22.28	19.18	26.73	27.59	24.79
	Vitvi00g01013	VIT_00s0961g00020	LOC104878557	0.26	0.45	0.3	0.3	0.16	0.16	0.21	0.14	0.37	1.66	1.54	1.08	1.61	1.48	1.77	1.72	1.38	1.59	0.57	0.47	0.41	0.44	0.38	0.34	0.42	0.35	0.44
	Vitvi00g01018	VIT_00s0983g00010	LOC100242910	0.55	0.48	0.51	0.24	0.31	0.47	0.24	0.16	0.14	1.03	0.95	0.95	0.34	0.39	0.36	0.34	0.36	0.21	2.36	2.31	1.56	1.13	1.2	0.94	0.54	0.72	0.88
	Vitvi00g01022	VIT_00s1003g00010	LOC100261790	10.85	15.07	12.67	14.63	16.86	17.23	12	13.23	11.99	9.48	11.05	6.84	4.2	7.01	3.65	5.31	8.38	6.49	5.99	6.16	5.69	4.72	4.84	4.24	6.58	5.7	6.29
	Vitvi00g01036	0	LOC100853209	4.09	4	4.38	3.87	3.75	4	3.58	3.45	3.69	5.17	5.25	4.93	3.58	4.64	3.97	3.69	3.22	4.22	6.38	6.2	5.28	4.29	4.98	3.89	3.52	3.46	3.89
	Vitvi00g01039	0	0	0.77	0.76	0.61	1.6	1.69	1.95	0.91	2.58	1.77	0.08	0.49	0.24	0.47	0.38	0	0.38	0.35	0.54	0	0	0	0.08	0	0	0	0.12	0
	Vitvi00g01048	VIT_00s1211g00020	LOC100241640	7.97	6.28	6.05	5.07	6.92	5.77	5.34	7.16	7.32	4.22	5.46	4.79	2.97	3.77	2.95	1.98	3.08	1.61	2.9	2.56	2.68	2.73	1.06	1.72	2.17	2.25	2.11
	Vitvi00g01061	VIT_00s1247g00020	LOC100854002	1.22	1.19	0.92	2.47	2.67	1.95	1.82	2.08	3	1.31	0.93	0.55	0.74	0.79	1.11	0.68	0.69	0.42	1.05	1.03	1.09	1.01	1.12	0.41	0.9	0.68	0.68
	Vitvi00g01098	VIT_00s1353g00010	LOC100855393	9.06	13.74	24.72	5.63	1.93	2.45	4.46	3.11	2.09	7.17	7.51	4.67	1.72	8.35	1.97	2.74	3.99	4.53	6.1	5.12	3.1	1.69	2.88	0.71	1.13	0.69	1.01
	Vitvi00g01105	VIT_00s1373g00010	LOC100254837	16.6	21.32	20.78	20.47	16.75	21.34	19.65	19.84	19.13	23.07	18.54	15.68	18.87	22.87	22.06	22.89	21.52	26.27	26.75	25.7	23.06	22.85	23.52	19.57	22.54	17.96	19.81
	Vitvi00g01144	VIT_00s1546g00010	LOC100854298	2.57	2.48	1.8	2.9	2.42	2.16	2.46	2.13	3.39	1.99	1.64	1.02	1.24	2.15	1.86	1.51	2.48	0.99	1.16	0.99	1.16	1.75	1.22	1.59	1.33	1.11	1.94
	Vitvi00g01151	VIT_00s1566g00010	LOC100251545	8.14	10.62	8.71	23.08	24.46	35.58	19.86	20.32	26.73	24.68	22.83	21.84	37.47	25.67	39.12	24.08	23.2	20.88	27.48	31.86	27.78	34.05	32.47	30.04	20.07	21.04	17.22
	Vitvi00g01161	VIT_00s1596g00010	LOC100854601	0.76	1.09	0.6	3.22	0.34	0.18	0.43	2.7	0.33	0.24	0.49	0.5	5.63	0.11	0.19	1.29	0.53	7.8	0.03	0.08	0.23	1.03	1.28	0.15	0.04	0.15	0.37
	Vitvi00g01163	VIT_00s1603g00010	LOC100854635	2.05	1.99	2.3	1.84	1.93	1.91	1.84	1.63	2.57	2.22	2.55	2.12	2.23	2.27	1.97	1.97	1.55	1.47	2.42	2.01	1.56	1.87	1.9	0.89	1.46	1.31	1.22
	Vitvi00g01167	0	0	1.48	1.18	1.32	1.01	1.22	1.01	1.07	1.39	1.29	2.09	1.97	1.44	1.64	2.74	2.22	3.02	2.17	2.92	1.99	2.1	1.64	1.5	1.97	1.79	1.91	2.46	1.92
	Vitvi00g01168	VIT_00s1623g00010	LOC100854740	4.02	4.92	4.76	4.81	6.26	5.52	3.59	4.06	3.28	4.56	4.83	4.67	4.62	5.77	5.28	5.26	4.57	4	4.19	3.81	4.05	4.64	3.55	4.06	3.73	4.68	3.48
	Vitvi00g01183	0	0	20.72	19.94	21.62	10.54	9.22	8.46	7.16	6.93	5.59	16.46	14.74	15.9	4.42	10.47	5.18	6.08	3.72	6.31	17.11	17.53	10.98	9.49	10.83	5.93	5.77	5.32	4.2
	Vitvi00g01186	VIT_00s1683g00010	LOC100855204	1.31	1.08	1.56	1.24	1.75	1.28	0.97	1.31	1.47	1.33	1.26	1.57	0.58	1.29	0.74	0.67	0.56	0.58	1.64	1.22	1.11	1.32	1.47	0.76	0.97	0.76	0.78
	Vitvi00g01196	VIT_00s1739g00010	0	2.23	1.64	2.51	3.1	2.81	1.55	3.64	3	3.96	2.4	2.02	3.47	3.1	2.68	2.87	5.54	5.94	6.48	1.91	1.58	2.24	2.36	2.48	2.37	4.53	3.81	2.53
	Vitvi00g01205	0	0	20.52	24.04	25.61	18.09	20.26	18.37	18.24	19	19.97	14.5	11.35	10.68	6.96	13.52	9.77	7.37	6.24	7.91	11.42	8.13	7.84	8.45	9.4	7.6	7.1	8.03	6.6
	Vitvi00g01243	VIT_00s1995g00010	LOC100256754	427.58	508.49	521.47	655.21	782.96	821.85	762.2	651.08	694.44	615.65	644.43	582.71	446.26	470.21	451.07	486.66	553.3	615.31	664.46	718.65	707.2	655.61	570.62	641.7	388.72	472.41	557.64
	Vitvi00g01285	VIT_00s2207g00010	LOC100854659	2.74	2.25	2.58	6.33	7.05	5.78	6.15	7.47	9.15	1.64	1.41	1.75	1.41	1.42	1.73	2.39	0.46	2.36	0.79	0.58	1.04	1.97	1.67	2.91	1.85	2.94	2.69
	Vitvi00g01289	VIT_00s2226g00010	LOC104878677	1.22	1.72	1.54	1.28	1.61	1.5	1.56	1.59	1.38	0.95	1.31	1.12	1.17	1.62	1.09	1.66	1.69	1.84	2.32	2.06	1.56	1.35	1.53	2.11	1.71	1.75	2.28
	Vitvi00g01302	0	0	0.45	0.63	0.89	0.32	0.62	0.33	1.51	1.26	0.64	1.31	0.72	0.64	0.73	0.93	0.64	0.72	0.83	1.9	1.05	1.72	1.95	2.44	2.88	3.28	6.2	2.02	3
	Vitvi00g01306	VIT_00s2287g00010	0	1.17	0.59	0.37	1.4	0.86	1.04	1.24	1.76	1.3	0.39	0.52	0.75	0.58	0.89	0.56	1.57	0.61	1.44	0.89	1.16	1.14	1.34	2.04	0.86	1.42	1.19	1.3
	Vitvi00g01315	0	0	6.19	0.95	0.93	1.82	1.12	1.09	0.89	0.94	0.98	1.98	1.97	2.15	1.49	2.03	0.86	1.88	1.87	1.47	2.04	2.05	0.97	0.96	1.4	1.51	1.7	2.09	1.21
	Vitvi00g01316	0	0	134.24	118.92	126.94	60.1	68.67	73.11	63.21	59.17	43.57	101.48	92.97	96.97	53.34	49.64	42.49	54.18	57.38	52.07	66.23	57.09	53.33	49.28	47.01	69.06	44.41	49.96	49.09
	Vitvi00g01319	VIT_00s2349g00010	LOC100266307	57.09	68.55	75.95	124.63	95.85	145.55	139.84	88.64	251.91	77.84	73.14	82.26	82.33	67.84	138.03	73.45	44.45	52.4	30.76	47.55	41.16	27.66	34.38	39.6	33.27	30.66	29.57
	Vitvi00g01320	VIT_00s2364g00010	LOC100852694	48.35	18.88	19.14	24.49	31.92	28.06	17.2	19.48	29.67	58.71	52.08	57.71	46.94	31.29	35.99	55.32	35.74	43.01	23.8	27.42	26.3	20.1	23.46	25.36	21.08	24.33	27.69
	Vitvi00g01324	0	0	3.77	2.7	2.99	4.63	3.82	2.77	4.19	3.42	2.57	3.24	2.42	1.68	2.01	2.25	2.59	1.34	2.17	1.15	2.75	1.55	1.19	1.69	1.51	1.91	1.95	0.88	1.67
	Vitvi00g01327	VIT_00s2377g00010	0	2.82	3.62	3.25	3.46	2.62	2.34	1.42	1.09	0.59	2.55	2.63	2.97	0.13	0.53	0.2	0.29	0.73	0.29	1.14	0.76	0.47	1.95	1.11	3.79	2.51	0.77	0.74
	Vitvi00g01332	0	LOC100852981	6.61	6.78	6.95	10.98	11.92	10.48	9.67	11.44	9.39	8.29	8.55	8.61	10.57	13.66	14.98	16.67	13.69	12.46	9.29	10.07	10.37	10.53	9.39	8.31	10.17	9.38	9.65
	Vitvi00g01338	VIT_00s2430g00010	LOC104878698	1.61	2.33	1.96	3.18	3.17	2.8	3.06	3.83	2.82	2.11	1.6	1.54	2.1	3.01	2.74	3.57	2.51	3.09	2.3	2.81	2.9	1.94	2.84	2.95	2.74	3.54	2.8
	Vitvi00g01341	0	0	7.02	7.69	5.76	7.09	9.11	7.84	5.22	5.96	10.38	7.32	7.94	6.33	3.83	4.23	5.81	4.83	4.15	6.45	3.2	3.24	7.24	4.5	4.68	4.99	3.15	3.84	1.75
	Vitvi00g01355	VIT_00s2478g00020	LOC100853425	0.04	0.03	0.03	0.09	0.05	0.11	0	0.12	0.05	2.46	2.02	1.78	2.27	2.84	2.49	3.09	3.58	2.29	1.54	2.09	2.13	2.39	2.57	1.62	1.91	1.77	1.71
	Vitvi00g01364	VIT_00s2499g00010	0	1.49	1.07	0.96	2.19	3.11	2.54	2.1	2.95	2.54	0.07	0.03	0.03	0.04	0.09	0.03	0.06	0.01	0.04	0.87	0.81	0.67	0.8	0.62	0.73	0.89	0.86	0.75
	Vitvi00g01382	VIT_00s2576g00010	LOC100854135	225.53	267.62	274.59	354.22	426.63	446.21	379.6	324.3	394.85	353.61	368.93	298.89	250.12	259.57	262.43	266.36	289.25	342.2	323.77	368.18	363.34	332.65	296.13	330.58	201.54	268.01	292.19
	Vitvi00g01383	VIT_00s2579g00010	LOC100854216	18.23	23.24	21.73	19.43	13.89	13.08	12.87	10.83	16.89	34.95	30.41	18.72	24.26	44.3	47.53	21.73	18.5	21.51	68.04	57.5	39.11	33.74	52.8	24.02	34.02	21.07	24.41
	Vitvi00g01384	VIT_00s2580g00010	LOC100251887	3.48	3.21	2.73	4.24	4.56	4.27	3.53	4.09	2.99	2.35	2.09	2.81	1.84	3.54	3.02	3.63	3.14	3.27	2.24	2.3	2.86	3.24	2.67	2.84	2.57	3	2.96
	Vitvi00g01385	VIT_00s2582g00010	LOC104878720	15.06	13.18	14.14	11.7	11.47	10.28	14.37	13.37	11.74	10.93	10.12	9.69	8.62	10.79	10.59	8.45	9.5	8.28	7.53	8	8.31	9.18	8.5	6.43	8.84	9.86	8.65
	Vitvi00g01392	VIT_00s2620g00010	LOC100854496	2.78	2.29	1.49	2.38	3.29	2.63	1.98	1.48	3.9	2.34	2.2	2.33	6.28	4.4	6.95	2.9	3.9	3.89	3.86	4.42	4.3	3.01	3.53	1.77	0.73	2.66	1.12
	Vitvi00g01397	VIT_00s2648g00010	LOC100241384	0.43	0.49	0.43	1.09	0.87	1.72	0.56	0.51	1.43	0.2	0.49	0.19	2.42	2.67	3.93	0.64	0.65	0.4	3.4	2.35	1.6	1.28	2.04	0.7	0.42	0.87	0.58
	Vitvi00g01421	VIT_00s2795g00010	0	32.8	31.59	41.37	42.26	44	44.41	39.47	41	34	31.13	37.68	43.87	23.67	26.91	15.35	30.57	30.02	24.03	24.55	19.71	19.72	26.72	21.67	25.8	25.42	26.96	22.99
	Vitvi00g01424	VVTU37610_at	LOC100855114	8.48	8.58	8.98	7.9	7.81	8.26	7.7	8	7.5	6.67	6.41	6.88	5.71	5.29	6.25	5.42	4.5	4.49	5.62	5.66	5.36	5.46	4.15	4	4.77	4.92	4.64
	Vitvi00g01429	VIT_00s2847g00010	LOC100855282	0.57	0.85	0.25	1.66	2.12	1.99	1.62	2.47	2.49	0.13	0.24	0.17	0.74	1.01	1.28	0.94	0.69	0.9	0.78	1.05	1.38	1.33	1.45	0.81	1.64	1.55	1.21
	Vitvi00g01431	VIT_00s2849g00010	LOC100855356	0.05	0.03	0	0.86	0.87	4.5	5.79	0.85	1.62	0.17	0.1	0.05	5.1	6.07	10.4	1	1.15	0.49	14.8	10.83	10.39	4.84	10.22	1.26	1.36	0.66	0.39
	Vitvi00g01805	VIT_00s0366g00020	LOC100243142	2.43	3.52	3.4	2.7	2.72	3.03	1.83	1.27	0.79	0	0	0	0	0	0	0	0	0	8.58	9.15	9.08	7.3	9.73	6.52	3.44	3.35	2.3
	Vitvi00g01806	VIT_00s0367g00010	0	0	0	0	0	0.09	0	0	0	0	1.25	0.53	0.92	1.6	1.67	2.83	1.37	1.24	0.7	0.29	1.02	0.49	0.43	0.73	0.21	0.16	0.64	0.85
	Vitvi00g01892	VIT_00s0438g00020	0	1.28	0.58	0.74	1.7	2.2	1.5	1.18	1.1	1.73	1.28	0.83	2.07	1.97	1.01	0.83	1	2.18	2.4	0.82	0.79	0.67	1.6	0.38	1.03	1.01	1.19	0.8
	Vitvi00g01928	VIT_00s0487g00010	LOC100853370	2.04	3.93	4.59	6.49	4.8	5.3	6.22	7.32	5.66	3.42	3.41	3.06	4.5	7.33	7.44	5.45	5.21	5.44	4.05	2.92	3.16	3.3	3.17	2.1	3.23	3.16	2.3
	Vitvi00g01932	VIT_00s0490g00010	LOC100853490	2.18	2.57	1.59	2.42	1.35	1.07	1.51	2.11	2.02	0.49	0.63	0.85	1.88	2.05	1.32	1.46	2.22	1.84	0.79	1.16	0.83	1.34	1.33	1.51	0.98	2.12	0.73
	Vitvi00g01970	VIT_00s0566g00020	LOC104878454	4.85	4.03	3.57	7.19	8.55	7.08	8.21	8.86	9.58	6.22	9.05	13.27	11.44	9.7	9.05	12.43	14.65	13.35	4.3	5.15	5.41	8.01	4.04	5.86	10.29	12.53	12.37
	Vitvi00g01978	VIT_00s0590g00020	LOC100854704	6.57	5.78	6.49	10.54	12.99	11.14	20.72	21.34	24.79	4.9	4.68	4.28	5.49	9.65	7.5	8.93	5.94	7.72	4.93	4.97	6.13	4.9	4.91	4.09	7.45	9.09	8.94
	Vitvi00g01999	VIT_00s0646g00030	LOC100267381	10.72	11.08	12.69	8.71	9.15	7.72	7.35	8.43	7.46	9.57	10.39	10.85	5.3	8.84	7.2	6.73	6.75	6.02	12.27	10.46	8.8	9.22	9.73	9.01	7.78	7.29	7.1
	Vitvi00g02019	VIT_00s0706g00010	LOC104878489	15.49	10.02	14.68	8.73	13.41	15.96	9.67	9.86	16.09	15.06	13.42	16.66	7.75	8.98	8.54	10.67	15.54	9.81	9.08	15.1	9.7	5.34	11.61	13.21	14.46	9.6	11.56
	Vitvi00g02022	VIT_00s0710g00010	LOC100261899	1.29	0.99	1.08	0.94	0.96	0.93	0.83	1.08	0.56	39.9	36.44	49.17	24.96	18.78	15.23	30.6	26.46	32.81	3.2	2.91	3.62	3.99	3.1	5.07	3.67	4.65	5.61
	Vitvi00g02040	VIT_00s0762g00020	0	0.56	0.29	0.29	0.86	0.51	0.55	0.23	0.35	0.31	0.59	1.11	0.93	1.22	1.58	1.65	1.36	1.13	0.91	3.25	3.2	1.91	1.8	1.84	1.09	0.36	1.68	1.91
	Vitvi00g02041	VIT_00s0762g00030	0	0.28	0.44	0.34	0.72	0.72	0.91	0.22	0.51	0.35	1.2	1.52	1.24	1.48	1.77	1.73	1.47	1.4	1.57	2.45	2.39	2.61	1.88	2.01	1.13	0.72	1.62	2.27
	Vitvi00g02062	VIT_00s0848g00030	LOC100255165	0.67	0.69	0.89	0.81	0.86	0.59	1.03	0.63	0.83	1.97	3	3.36	1.57	1.85	3.6	1.69	3.91	1.97	3.38	3.02	3.57	1.53	2.3	1.31	1.55	1.77	1.15
	Vitvi00g02075	VIT_00s0888g00010	LOC104878540	0.54	0.55	0.68	1.01	0.98	0.73	0.99	1.14	0.44	0.86	0.66	0.35	0.85	1.01	0.85	1.18	0.51	0.91	1.51	0.74	0.98	0.79	0.6	1.15	1.36	1.29	1.62
	Vitvi00g02082	0	LOC104878546	1.29	1.36	1.43	0.96	1.26	1.02	1.06	1.32	1.37	1.26	1.43	1.18	0.81	0.97	0.78	1.04	1.12	1.18	1.46	1.61	1.43	1.59	1.86	1.64	1.55	1.4	1.64
	Vitvi00g02111	VIT_00s1194g00020	LOC100853166	5.16	4.55	3.85	2.49	1.55	5.35	1.83	1.05	1.92	3.83	5.98	4.81	3.33	3.18	3.42	0.68	1.09	0.73	3.26	3.26	2.34	2.32	1.68	1.46	1.22	0.56	2.56
	Vitvi00g02141	0	LOC100256614	4.11	4.05	3.27	5.92	7.78	6.26	7.28	7.91	8.99	1.41	2.45	3	2.87	2.96	2.56	3.54	4.03	4.04	1.11	1.63	1.54	2.11	1.2	1.81	2.95	3.6	3.8
	Vitvi00g02142	VIT_00s1308g00020	LOC100854613	3.35	2.76	3.64	3.9	3.94	3.39	4.49	3.1	3.37	0.84	0.71	0.46	0.67	0.3	0.77	0.79	0.69	0.66	0.1	0	0	0	0	0	0.06	0	0
	Vitvi00g02146	VIT_00s1328g00020	LOC100265993	6.09	5.07	6.52	2.24	2.88	2.79	3.97	2.06	3.22	2.56	3.62	3.83	24.4	10.88	26.9	13.94	33.27	15.65	6.84	8.21	8.05	4.96	6.27	4.32	3.88	3.63	3.81
	Vitvi00g02156	VIT_00s1355g00010	LOC100852416	2.19	2.69	2.77	2.68	2.97	2.38	3.01	3.05	3.05	2.39	2.21	2.11	2.12	2.29	1.83	2.86	2.55	2.43	2.47	2.82	2.82	3.55	2.51	2.77	3.96	3.7	3.44
	Vitvi00g02161	0	LOC104878606	0.88	1.25	1.5	1.71	1.51	1.39	2.12	2.02	2.16	0.88	1.03	0.8	0.76	0.86	0.72	0.88	0.96	1.18	0.36	0.54	0.48	0.29	0.47	0.32	0.53	0.68	0.74
	Vitvi00g02165	VIT_00s1390g00010	LOC100853002	2.03	1.65	1.57	2.17	2.78	2.55	2.03	2.48	2.73	0.06	0.19	0.19	0.1	0.16	0.26	0.22	0.13	0.09	0.01	0.08	0.08	0.03	0.11	0.1	0	0.05	0.11
	Vitvi00g02167	VIT_00s1406g00010	LOC100247509	2.47	1.92	2.51	1.89	2.17	2.35	1.92	2.09	1.35	1.94	1.88	1.77	1.28	1.74	1.74	1.95	1.41	1.91	2.41	2.13	1.97	1.96	1.69	2.14	1.63	1.97	1.93
	Vitvi00g02173	VIT_00s1455g00010	LOC100243043	2.52	3.26	4.16	1.18	0.54	0.75	0.46	1.32	1.56	2.72	4.32	7.77	3.12	2.38	2.29	1.31	1.03	1.98	4.81	4.19	4.32	1.54	2.53	2.51	0.13	1.8	1.42
	Vitvi00g02178	VIT_00s1491g00020	LOC100853827	8.38	9.1	8.96	7.46	5.67	6.09	5.65	4.27	3.38	7.69	9.45	8.67	5.66	5.86	5.63	5.02	6.89	4.87	6.47	6.23	5.73	7.02	6.28	5.09	5.8	4.84	5.38
	Vitvi00g02184	VIT_00s1522g00010	LOC100241186	5.76	10.98	10.76	10.77	5.77	10.12	21.23	10.3	19.72	7.47	14.24	14.09	14.33	10	15.13	13.14	19.27	11.2	3.31	6.29	5.16	8.11	6.27	5.97	9.54	5.11	6.48
	Vitvi00g02208	VIT_00s1667g00010	LOC100252226	2.33	1.93	2.36	1.2	1.54	1.49	1.18	1.59	1.68	2.65	2.33	2.23	1.06	1.79	1.21	0.79	1.01	0.63	2.05	2.14	1.88	1.71	1.82	1.51	1.11	1.83	1.4
	Vitvi00g02219	VIT_00s1737g00010	LOC100248249	4.31	4.7	4.7	3.93	4.48	4.89	4.04	4.19	4.39	3.92	4.11	3.35	2.77	3.83	3.9	3.36	3.12	2.64	4.39	3.75	3.73	3.5	3.19	2.62	3.46	3.44	3.37
	Vitvi00g02226	VIT_00s1830g00010	LOC100244615	0	0.02	0.06	0.07	0.03	0.21	0.07	0.02	0.06	0.03	0.04	0.1	2.56	0.33	1.9	0.47	0.66	0.32	3.07	3	3.34	0.68	2.16	0.45	0.22	0.4	0.4
	Vitvi00g02234	VIT_00s1914g00010	0	45.98	35.46	0	100.39	58.73	0	0	86.42	0	33.78	0	0	0	31.79	0	0	0	0	46.41	0	0	0	0	0	0	0	0
	Vitvi00g02236	VIT_00s1927g00010	0	33.78	34.1	32.52	26.16	26.25	25.03	22.3	23.9	27.87	31.99	29.33	20.2	18.26	27.57	18.8	19.28	15.19	18.64	21.15	18.44	15.8	17.6	19.78	15.33	16.72	18.39	17.02
	Vitvi00g02237	VIT_00s1927g00020	LOC100853336	0	0.04	0.02	0.08	0.03	0.07	0.1	0.28	0.13	8.82	9.2	13.78	15.37	12.41	13.38	24.13	18.82	25.05	12.01	9.48	9.96	14.34	13.65	26.07	17.52	20.98	18.22
	Vitvi00g02269	VIT_00s2258g00010	LOC104878682	1.48	1.05	1.6	1.03	1.17	1.26	2.13	2.12	1.47	0.22	0.22	0.32	0	0.45	0.39	0.41	0.38	0.17	0.06	0.09	0	0.05	0.08	0	0	0.07	0.05
	Vitvi00g02270	VIT_00s2262g00010	LOC100854880	2.03	2.46	2.74	5.31	4.7	4.25	4.16	4.9	3.25	4.89	3.87	4.21	4.49	5.53	5.48	4.71	4.42	3.28	7.31	6.13	7.63	7.7	7.2	6.95	8.27	5.52	7.11
	Vitvi00g02277	0	LOC104878686	1.02	2.13	1.87	1.88	1.9	1.54	1.23	1.59	2.26	2.29	1.89	1.29	0.81	0.83	1.06	1.26	0.99	1.35	0.67	0.32	0.3	0.34	0.11	0.2	0.46	0.4	0.46
	Vitvi00g02284	VIT_00s2395g00010	0	2.15	2.71	3.87	2.97	3.18	3.11	2.5	3.73	3.22	4.58	2.62	1.34	3.51	5.01	4.09	2.34	3.16	3	3.66	3.6	2.33	2.59	3.36	4.66	3.28	2.43	3.78
	Vitvi00g02293	VIT_00s2439g00010	LOC104878699	2.49	2.4	2.8	1.91	2.82	2.94	3.12	2.73	2.74	0.41	0.31	0.52	0.29	0.14	0.33	0.29	0.55	0.27	0.21	0.82	0.47	0.05	0.36	0.71	0.24	0.23	0.35
	Vitvi00g02294	VIT_00s2440g00010	0	1.11	0.95	0.84	1.43	1.08	0.96	0.86	1.24	1.59	0.37	0.41	0.22	0.62	0.85	0.75	0.75	0.54	0.6	0.95	0.86	0.77	0.58	0.72	0.82	0.58	1.19	0.88
	Vitvi00g02305	VIT_00s2536g00010	0	3.36	4.1	4.99	3.39	4.29	6.06	2	1.83	2.28	0	0.16	0	0	0	0.31	0.15	0.09	0	22.11	17.93	17.34	6.37	14.55	6.37	3.76	7.48	5.67
	Vitvi00g02345	VIT_00s2769g00010	LOC104878744	1.47	1.6	2.72	2.31	2.5	2.28	2.25	3.68	0.91	2.96	2.83	4.47	2.59	3.04	3.83	1.18	1.85	0.6	3.58	2.24	3.49	4.2	1.42	2.33	4.25	2.9	3.46
	Vitvi00g02347	0	LOC100263919	0.84	1.34	0.53	2.13	3.24	2.78	2.66	4.21	4.07	0.68	0.82	0.81	2.42	3.72	3.18	3.28	2.74	2.94	3.29	3.56	4.31	4.23	5.18	1.94	5.03	4.76	4.76
	Vitvi01g00005	VIT_01s0011g00050	LOC100257674	2.45	2.01	1.86	2.45	3.52	2.64	2.32	2.74	2.07	1.92	1.91	1.96	2.08	2.49	2.2	2.26	2.06	2.13	2.7	2.39	2.29	2.66	2.26	2.18	2.42	2.98	2.17
	Vitvi01g00006	VIT_01s0011g00070	LOC100254292	5.35	5.62	5.02	7.19	8.52	7.05	6.26	7.9	4.98	4.27	3.75	3.34	3.69	6.37	5.29	5.25	4.12	4.49	5.11	4.71	4.32	4.45	4.48	3.28	4.44	5.18	4.28
	Vitvi01g00012	VIT_01s0011g00120	LOC100266436	2.11	1.34	3.81	1.09	0.33	0.16	0.56	0.32	0.49	4.14	4.77	9.14	2.76	2.07	1.31	3.43	4.56	3.63	1.02	1.14	1.47	1.68	1.74	1.3	2.51	2.35	2.1
	Vitvi01g00023	VIT_01s0011g00210	LOC100250986	4.18	4.51	4.5	5.29	5.85	5.22	6.47	7.01	6.25	3.76	4.87	4.23	4.95	5.9	5.47	4.56	5.52	3.68	3.12	3.27	2.96	3.91	2.9	2.02	4.73	3.62	3.46
	Vitvi01g00024	VIT_01s0011g00230	LOC100252672	4.36	5.24	4.8	7.83	9.3	8.94	6.26	7.47	5.65	2.63	2.93	3.04	2.78	3.77	2.77	4.65	3.35	3.39	3.39	2.92	2.63	3.24	2.99	2.75	3.45	3.95	3.84
	Vitvi01g00025	VIT_01s0011g00240	LOC100247573	2.2	2.1	1.93	3.72	4.68	3.9	3.5	4.88	3.59	1.73	1.97	1.74	1.27	1.97	1.53	2.07	1.56	1.5	1.45	1.8	1.6	1.87	1.48	1.46	2.08	2.44	1.81
	Vitvi01g00026	VIT_01s0011g00250	LOC100245849	8.49	9.17	8.98	11.98	10.92	12.87	9.97	9.46	12.34	8.43	9.73	9.2	8.67	8.39	9.8	7.7	7.3	5.71	10.15	10.53	8.42	10.07	8.78	6.95	7.73	6.01	6.25
	Vitvi01g00028	VIT_01s0011g00290	LOC100259261	4.64	4.5	4.59	6.09	6.53	5.14	6.06	6.58	5.36	2.94	3.41	3.42	3.22	3.5	2.87	4.2	4.67	3.59	2.97	2.53	2.33	3.34	2.77	2.79	3.73	4.18	3.9
	Vitvi01g00029	VIT_01s0011g00300	LOC100267868	0.89	0.86	0.91	1.31	1.54	1.29	1.17	1.35	1.12	1	0.95	0.72	0.87	1.28	1.13	1.44	0.87	1.29	1.21	1.22	1.13	1.22	1.1	1.13	1.35	1.63	1.42
	Vitvi01g00033	VIT_01s0011g00370	LOC100257592	50.97	50.97	51.43	27.96	22.81	26.14	21.4	14.7	14.81	42.53	44.66	56.97	36.45	34.78	27.81	23.97	33.38	24.24	37.89	35.3	37.7	39.99	37.65	40.22	23.55	27.5	27.77
	Vitvi01g00034	VIT_01s0011g00380	LOC100262720	1.04	0.64	0.6	2.75	3.84	8.01	4.05	2.78	5.41	0.94	0.94	1.27	19.78	11.03	27.92	7.89	8.44	6.45	12.81	14.27	10.69	5.63	9.09	3.33	3.86	3.97	3.54
	Vitvi01g00036	VIT_01s0011g00400	LOC100250757	1.25	1.43	1.57	1.27	1.38	1.35	1.36	1.35	1.36	1.15	1.34	1	1.34	1.16	1.32	1.41	1.23	1.15	1.14	1.56	1.22	0.76	1.31	0.64	0.67	0.84	0.78
	Vitvi01g00037	VIT_01s0011g00410	LOC100245623	11.24	5.68	6.4	6.91	6.57	5.89	4.48	5.12	4.16	4.81	3.98	3.52	2.81	3.01	3.11	3.4	2.26	2.38	4.06	3.19	3.28	4.03	3.48	3.45	3.37	2.83	2.39
	Vitvi01g00038	VIT_01s0011g00420	LOC100854554	11.38	8.46	8.53	14.46	13.95	14.29	9.15	11.13	11.76	6.78	6.73	5.61	7.6	11.34	12.47	7.1	7.03	5.77	10.87	9.74	9.22	11.19	10.45	9.41	11.16	7.96	6.23
	Vitvi01g00039	VIT_01s0011g00450	LOC100262794	3.49	3.82	3.83	3.45	3.36	3.35	3.2	3.73	2.3	3.31	3.14	2.57	2.63	2.82	2.24	3.87	3.62	2.82	3.57	3.04	3.06	3.66	3.01	3.59	3.48	3.08	3.03
	Vitvi01g00042	VIT_01s0011g00470	LOC100252537	1.95	2.36	1.98	2.6	2.83	3.08	2.93	2.99	2.99	1.77	2.02	2.49	3.17	2.2	2.85	2.17	2.79	2.15	1.87	1.91	2.2	2.25	2.11	2.18	2.3	2.3	1.79
	Vitvi01g00043	VIT_01s0011g00490	LOC100854391	1.86	2	1.93	2.38	2.02	2.04	2.43	2.6	2.18	2.27	1.83	1.81	1.47	2.43	1.41	2.44	1.66	1.88	1.66	1.53	1.75	1.52	1.57	1.68	1.46	1.66	1.48
	Vitvi01g00048	VIT_01s0011g00530	LOC100252466	5.14	6.78	5.41	3.35	3.69	4.11	4.87	4.33	5.83	3.41	3.33	3.52	11.01	6.9	7.7	11.82	14.62	18.61	4.26	4.7	6.98	3.93	6.56	4.78	5.64	5.64	5.73
	Vitvi01g00049	VIT_01s0011g00540	LOC100247350	12.99	15.91	15.36	15.89	17.94	17.61	14.39	15.63	13.27	13.44	13.26	14.42	15.29	16.62	17.45	15.17	14.76	13.13	15.3	15.25	14.87	14.67	14.66	13.6	10.39	12.69	11.97
	Vitvi01g00051	VIT_01s0011g00570	LOC100242217	240.77	274.66	293.21	169.42	134.94	183.22	172.97	141.98	138.09	190.25	213.74	172.29	113.48	151.94	91.41	182.94	151.23	195.81	161.02	163.35	147.6	151.08	164.94	143.39	179.96	128.45	142.51
	Vitvi01g00052	VIT_01s0011g00590	LOC100264496	4.25	1.03	1.6	0.68	0.92	0.81	0.13	0.2	0.06	0.96	0.81	0.44	0.05	0.06	0.01	0.01	0	0	0.4	0.19	0.1	0.08	0.03	0.11	0.02	0.02	0.07
	Vitvi01g00053	VIT_01s0011g00600	LOC100259322	12.67	8.26	9.72	3.44	4	3.64	1.77	1.65	1.27	5.36	6.81	5.76	0.15	0.65	0.12	0.14	0.07	0.15	1.8	1.81	0.87	0.58	0.48	0.77	0.55	0.8	0.83
	Vitvi01g00054	VIT_01s0011g00610	LOC100853084	4.28	2.99	3.47	1.83	2.17	2.06	2.35	2.14	1.61	2.2	2.43	2.63	0.65	1.17	0.73	0.7	0.85	0.6	1.52	1.16	1.03	0.77	0.9	0.91	0.76	1.04	0.78
	Vitvi01g00055	VIT_01s0011g00620	LOC100254211	4.58	5.7	7.12	3.42	3.19	3.37	3.93	3.9	4.23	7.79	8.07	7.73	7.37	6.03	7.07	3.95	5.24	3.91	6.55	6.5	6.36	5.1	6.36	4.85	4.4	4.27	4.08
	Vitvi01g00056	VIT_01s0011g00640	LOC100243945	8.66	13.16	12.51	6.25	6.44	6.48	7.65	7.31	7.2	11.73	11.98	10.92	5.9	10	6.07	3.9	5.53	4.51	9	8.32	7.51	7.86	7.8	4.99	5.92	5.43	5.04
	Vitvi01g00058	VIT_01s0011g00650	LOC100261141	32.72	33.51	30.11	41.6	44.92	42.88	47.27	43.5	49.67	30.36	28.61	29.32	44.43	41.02	36.08	56.67	51.24	60.89	21.87	25.28	27.17	27.32	25.36	34.09	34.59	42.57	44.23
	Vitvi01g00060	VIT_01s0011g00680	LOC100266271	11.96	9.93	10.5	11.5	12.52	12.08	12.54	11.14	11.8	10.88	11.58	10.58	12.4	11.92	13.27	8.57	12.7	6.64	11.06	8.38	9.05	7.73	8.53	5.71	8.01	7.8	8.44
	Vitvi01g00061	VIT_01s0011g00690	LOC100261061	100.25	141.25	141.55	100.01	109.32	127.36	74.61	70.86	89.59	154.53	134.13	80.52	149.08	167.34	223.28	93.84	110.64	95.45	236.95	203.3	187.65	127.09	176.6	92.96	84.04	82.49	86.26
	Vitvi01g00062	VIT_01s0011g00700	LOC100250913	15.17	15.59	13.58	23.04	26.43	24.28	18.58	22.07	16.64	13.23	12.33	11.65	10.45	17.96	12.87	13.21	12.17	11.73	12.86	9.94	12.52	15.62	12.11	13.87	13.45	10.9	10.86
	Vitvi01g00063	VIT_01s0011g00710	LOC100245765	0.99	1.46	1.42	0.8	0.61	0.89	1.02	1.17	0.79	1.61	1.5	1.38	0.55	0.98	0.43	0.85	0.7	0.71	1.22	0.85	0.59	0.79	1.03	1.03	0.75	0.79	0.5
	Vitvi01g00067	VIT_01s0011g00760	LOC100232900	3.36	3.92	3.76	8.34	10.63	9.7	9.78	12.47	12.12	1.07	1.12	2.32	1.25	0.44	0.52	1.53	1.31	1.52	1.2	1.06	1.51	4.09	1.42	5	1.87	5	2.52
	Vitvi01g00068	VIT_01s0011g00770	LOC100264718	4.03	3.61	3.62	5.34	6.69	4.83	6.15	7.85	5.86	2.97	3.32	3.74	3.83	4.14	3.85	4.63	4.67	3.94	3.24	2.92	3.34	3.98	3.67	3.73	4.18	4.46	4.35
	Vitvi01g00070	VIT_01s0011g00780	LOC100245694	4.31	4.45	4.56	4.23	4.57	4.81	3.95	4.25	3.61	4.44	3.39	2.83	2.24	3.49	2.62	3.36	3.09	3.2	4.83	4.29	4.11	3.17	3.69	3.47	2.9	4.55	3.7
	Vitvi01g00071	VIT_01s0011g00790	LOC100259545	22.68	22.28	20.39	33.29	39.97	31.37	33.84	36.58	33.37	17.64	16.44	15.15	18.54	27.46	25.75	23.98	22.18	22.12	21.79	18.73	20.23	27.45	22.38	22.34	26.18	27.37	24.87
	Vitvi01g00074	VIT_01s0011g00840	LOC100257739	2.54	2.53	2.44	2.06	2.37	2.06	2.43	2.92	1.87	2.44	1.89	2.66	1.9	2.58	2.33	2.01	2.55	1.63	2.39	1.74	1.61	2.03	1.5	1.29	1.66	1.77	1.62
	Vitvi01g00075	VIT_01s0011g00850	LOC100252601	8.05	6.02	6.6	5.92	7.38	7.93	6.54	6.78	6.8	5.8	6.14	6.16	2.47	2.65	2.51	2.17	1.99	1.63	5.58	4.63	4.41	7.3	4.33	4.67	4.92	3.79	2.93
	Vitvi01g00076	VIT_01s0011g00860	LOC100247494	4.89	4.72	4.59	5.71	6.14	5.49	4.96	5.39	4.67	3.67	3.19	2.87	2.85	4.01	3.5	3.9	4.12	3.86	4.47	4.36	4.04	4.27	4.22	4.68	4.17	4.61	4.52
	Vitvi01g00077	VIT_01s0011g00880	LOC100266199	1.18	1.22	1.23	1.89	2.38	1.98	2.14	2.58	2.8	0.79	1	0.92	0.66	1.06	0.66	1.03	0.99	0.89	0.69	0.63	0.63	1.2	0.96	0.79	1.27	1.15	1.15
	Vitvi01g00079	VIT_01s0011g00900	LOC100260996	0.84	1.1	1.09	2.2	2.02	1.66	1.31	2	1.64	0.59	0.5	0.54	0.44	0.89	0.54	1.28	0.97	0.83	0.49	0.31	0.49	0.55	0.44	0.3	1.13	0.62	0.52
	Vitvi01g00080	VIT_01s0011g00910	LOC104879181	5.53	3.94	3.88	5.31	5.67	4.98	3.77	4.86	4.08	3.88	3.24	2.9	2.8	4.01	3.82	4.25	3.35	3.34	3.35	2.96	2.92	2.72	2.71	2.67	2.52	2.29	2.69
	Vitvi01g00082	VIT_01s0011g00940	LOC100242357	2.44	3.34	2.83	3.76	3.48	3.36	5.64	4.83	5.29	1.88	2.41	2.19	1.85	1.97	2.34	3.07	3.54	2.63	1.47	1.78	1.86	1.3	1.6	1.11	1.76	2.07	1.54
	Vitvi01g00084	VIT_01s0011g01030	0	1.09	1.11	1.04	1.64	1.62	1.34	1.14	1.69	1.24	0.83	0.68	0.44	0.93	1.38	1.13	1.12	1.04	0.95	1.21	1.02	0.88	1.32	1.14	1.12	1.73	1.77	1.27
	Vitvi01g00085	VIT_01s0011g01060	LOC100247562	1.68	1.75	1.62	2.25	2.66	2.04	2.35	2.93	2.22	1.79	1.91	1.8	1.71	2.39	1.64	2.43	1.9	2.56	1.74	1.72	1.87	2.2	1.7	1.96	2.19	2.2	2.02
	Vitvi01g00086	VIT_01s0011g01080	LOC100264713	1.22	1.26	1.2	1.14	1.22	1.12	1.24	1.32	1.02	0.98	1.1	1.05	0.57	0.63	0.57	0.72	0.76	0.56	0.81	0.88	0.77	1	0.94	0.79	1.13	1.05	0.91
	Vitvi01g00087	VIT_01s0011g01110	LOC100259464	18.32	20.03	16.33	20.22	23.12	22.23	22.77	25.32	26.79	19.03	17.52	22.02	46.49	23.96	52.9	20.8	23	17.01	21.57	20.48	26.19	28.37	22.86	23.76	22.29	22.84	19.46
	Vitvi01g00089	VIT_01s0011g01130	LOC100249022	1.77	1.65	1.44	2.15	2	2.08	1.65	2	1.42	1.49	1.23	1.38	1.29	1.85	1.79	1.87	1.21	1.39	1.59	1.3	1.56	1.3	1	1.28	1.29	2.47	1.44
	Vitvi01g00091	VIT_01s0011g01160	LOC100249255	10.66	14.14	11.32	30.27	32.47	37.19	26.26	26.97	36.33	34.2	36.09	33.91	18.74	24.19	38.27	19.02	17.01	12.87	38.02	47.96	32.01	25.77	25.79	17.32	16.2	26.1	35.61
	Vitvi01g00092	VIT_01s0011g01170	LOC100266192	4.41	2.29	4.24	2.25	3.06	2.68	2.04	2.29	1.63	1.63	1.9	1.34	1.12	1.85	1.5	1.72	1.2	1.34	1.74	1.71	1.8	1.53	1.63	1.59	1.47	2.33	2.16
	Vitvi01g00097	VIT_01s0011g01230	LOC100244086	1.55	1.39	1.46	2.4	2.2	2.18	2.22	2.45	2.56	1.01	1.13	0.97	0.63	1.52	1	1.15	0.92	0.69	1.17	0.96	0.77	0.82	0.95	0.94	1.19	1.02	0.82
	Vitvi01g00098	VIT_01s0011g01240	LOC100266425	4.23	3.98	4.19	4.76	5.33	4.79	4.97	5.08	5.65	2.92	2.81	2.2	2.86	3.46	3.05	3.59	3.13	3.39	3.46	4.03	3.84	4.26	3.17	3.32	3.72	3.57	3.22
	Vitvi01g00099	VIT_01s0011g01260	LOC100261218	7.25	6.53	6.88	6.62	6.35	7.53	6.89	6.27	6.79	6.39	6.59	4.94	4.52	6.45	5.84	6.8	6.56	7.26	5.92	6.06	5.34	4.19	6.37	4.45	4.38	4.54	5.96
	Vitvi01g00102	0	0	21.07	29.44	46.08	9.09	4.18	3.9	2.42	3.02	2.88	36.25	41.04	33.66	1.04	5.67	0.88	0.56	1.33	0.54	17.16	10.76	5.83	4.77	5.1	5.86	0.98	1.38	0.95
	Vitvi01g00103	VIT_01s0011g01290	LOC100247417	24.84	21.79	19.3	26.1	24.4	26.82	17.99	19.76	20.31	18.53	17.1	20.53	19.46	19	20.26	13.69	13.42	11.41	19.38	18.55	20.14	23.76	20.85	21.35	19.51	21.38	20.38
	Vitvi01g00104	VIT_01s0011g01300	LOC100242282	3.36	1.56	3.74	1.13	0.91	0.82	1.74	0.69	1.28	1.82	1.33	1.13	0.68	0.89	0.53	0.83	1.16	1.14	0.8	0.95	0.92	0.77	1.09	0.75	0.63	1.03	1.35
	Vitvi01g00106	VIT_01s0011g01320	LOC100245839	1.49	1.26	1.13	1.26	1.68	1.42	1.33	1.53	1.49	1.16	1.53	1.72	0.83	1.52	1.14	1.03	1.17	0.93	0.93	1.01	1.1	1.18	0.81	0.87	1.18	1.09	0.93
	Vitvi01g00108	VIT_01s0011g01360	LOC100266338	3.46	2.66	2.78	5.84	6.51	6.09	4.52	4.95	7.14	2.76	2.55	2.36	4.17	4.89	6.49	3.85	2.96	3.96	4.31	4.72	3.66	3.21	3.55	3.02	3.61	3.35	3.74
	Vitvi01g00112	VIT_01s0011g01420	LOC100256047	3.19	2.73	2.89	6.54	8.04	6.72	7.4	9.22	10.42	3.57	3.38	3.95	3.7	3.87	3.85	6.41	5.1	5.51	4.14	4.26	4.71	5.17	4.66	6.43	6.28	6.31	6.74
	Vitvi01g00113	VIT_01s0011g01440	LOC100250903	1.04	1.3	1.45	0.77	1.33	1.26	1.03	1.23	0.7	2.76	2.77	2.24	1.55	2.31	1.78	2.04	2.54	1.49	2.05	2.04	1.58	2.14	1.69	1.28	2.04	2.02	1.97
	Vitvi01g00114	VIT_01s0011g01450	LOC100854962	7.31	8.95	7.93	10.49	10.7	9.6	10.77	12.21	11.43	3.07	1.93	2.65	3.24	4.22	3.57	4.17	3.8	3.4	3.29	2.66	2.96	3.16	3.18	2.27	3.87	2.78	2.61
	Vitvi01g00115	VIT_01s0011g01460	LOC100245755	5.66	5.63	6.73	4.71	4.36	4.12	3.59	3.63	3.43	5.23	5.41	5.24	3.04	4.21	2.76	2.82	2.82	2.7	4.53	4.24	4.24	3.64	3.56	3.7	2.54	2.97	2.98
	Vitvi01g00116	VIT_01s0011g01470	LOC100262925	2.84	2.52	2.99	2.8	3.15	2.75	2.28	2.92	2	2.62	3.31	2.74	2.08	2.82	2.28	2.44	2.25	2.58	2.58	2.56	2.15	2.68	2.23	2.29	2.15	2.63	2.22
	Vitvi01g00119	VIT_01s0011g01480	LOC100247555	3.62	3.18	2.94	4.52	5.03	4.35	3.91	4.82	3.55	2.92	2.36	1.8	2.37	3.77	3.31	3.88	2.76	4.25	2.98	3.17	3.33	2.55	2.89	2.97	3.67	4.93	4.34
	Vitvi01g00120	VIT_01s0011g01490	LOC100242423	37.54	35.84	35.5	40.74	43.89	40.49	35.88	41.91	33.13	42.04	38.95	35.83	35.25	48.42	42.3	48.38	41.72	48.88	39.43	41.85	41.59	37.37	40.11	39.96	36.15	49.07	41.58
	Vitvi01g00121	VIT_01s0011g01500	LOC100264706	22.95	20.75	22.36	21.13	18.68	21.07	14.76	16.91	15.03	13.62	14.03	16.39	10.33	13.08	10.97	13.42	10.91	13.39	13.45	13.41	13.51	13.43	13.43	14.79	13.57	14.02	11.72
	Vitvi01g00122	VIT_01s0011g01520	LOC100257583	26.67	23.27	21.2	23.98	25.63	25.09	19.14	18.64	13.4	10.13	10.2	13.82	9.33	10.37	11.22	8.41	8.58	6.99	11.92	9.71	8.63	11.76	8.85	8.44	7.87	7.76	6.6
	Vitvi01g00123	VIT_01s0011g01530	LOC100252459	0.66	1.12	1	1.67	1.46	1.45	2.1	1.89	2.17	0.41	0.72	0.46	0.5	1.14	0.94	0.79	0.39	0.84	0.77	1	1.05	0.51	0.88	0.65	1.32	0.92	0.93
	Vitvi01g00124	VIT_01s0011g01540	0	85.71	122.94	100.69	132.69	109.99	135.58	144.86	124.37	184.85	105.98	101.61	91.66	116.64	107.11	93.31	129.57	103.77	139.79	83.12	95.1	86.86	106.37	97.07	85.04	94.82	66.99	75.42
	Vitvi01g00128	VIT_01s0011g01570	LOC100247342	19.33	22.82	22	19.16	23.1	19.96	17.46	18.28	18.42	20.16	16.7	13.95	12.08	17.24	14.16	14.59	14.17	13.26	19.35	18.78	17.91	17.35	16.47	14.46	11.67	14.36	15.38
	Vitvi01g00130	VIT_01s0011g01590	LOC100255903	2.75	2.86	3	2.84	3.16	2.64	2.52	2.9	2.55	2.42	2.49	2.19	1.7	2.79	1.89	2.59	2.18	2.6	2.45	2.21	2.33	2.18	2.2	2.54	2.69	2.67	2.6
	Vitvi01g00131	VIT_01s0011g01600	LOC100250738	16.63	14.54	14.52	21	18.73	19.05	15.57	19.09	17.31	15.5	15.04	16.91	10.79	12.78	10.19	13.44	10.75	12.78	14	14.72	13.26	18.05	14.43	16.4	17.36	12.68	13.52
	Vitvi01g00132	VIT_01s0011g01610	LOC100242206	1.98	1.91	2.07	1.88	2.22	2.04	2.07	2.39	1.66	1.37	1.9	1.58	1.07	0.99	0.86	1.3	0.95	0.78	1.45	1.14	1.13	1.25	0.83	0.66	1.4	1.1	1.12
	Vitvi01g00133	VIT_01s0011g01620	LOC100245605	9.08	8.6	8.62	10.38	11.34	10.24	11.63	9.13	10.26	3.91	5.85	10.77	5.42	5.76	5.11	6.72	8.73	6.88	4.38	4.79	4.06	5.54	3.82	4.85	9.99	7.92	5.79
	Vitvi01g00134	VIT_01s0011g01630	LOC100264488	2.73	2.86	3.16	2.15	1.94	2.13	2.29	2.22	1.56	2.25	2.35	1.64	0.94	1.85	0.9	1.54	1.66	1.94	1.67	1.79	1.43	1.24	1.48	1.01	1.45	1.89	1.52
	Vitvi01g00135	VIT_01s0011g01640	LOC100267922	1.23	1.37	1.6	1.16	1.18	1.06	0.9	1	0.69	1.54	1.54	1.59	0.87	1.23	0.84	0.87	0.96	0.92	1.57	1.34	1.24	1.05	1.17	1.06	0.87	1.04	1.09
	Vitvi01g00136	VIT_01s0011g01660	LOC100259316	26.35	21.28	25.92	19.55	19.34	16.62	17.67	17.41	15.51	16.88	18.6	21.11	13.52	16.24	13.33	14.67	14.16	13.06	12.5	10.64	9.26	13.93	9.13	11.67	12.65	10.16	10.43
	Vitvi01g00137	VIT_01s0011g01680	LOC100257653	0.95	1.35	1.25	2.26	2.81	2.08	2.6	3.06	2.66	0.87	0.92	0.54	0.82	1.16	0.7	1.33	1.11	1.06	0.76	0.64	0.48	0.65	0.44	0.46	0.97	0.79	0.56
	Vitvi01g00138	VIT_01s0011g01690	LOC100254202	1.45	1.35	1.38	1.87	1.95	1.59	1.92	2.14	1.56	1.26	1.08	1.29	1.01	1.39	1.06	1.21	1.11	1.06	1.2	1.3	1.13	1.46	0.98	1.19	1.52	1.48	1.32
	Vitvi01g00139	VIT_01s0011g01710	LOC100249093	4.3	4.11	4.55	3.87	4.17	4.04	4.52	5.31	3.52	4.79	4.35	4.09	4.05	5.08	4.66	4.11	4.59	3.59	4.95	4.76	4.74	3.74	3.77	3.34	3.85	3.87	3.51
	Vitvi01g00140	VIT_01s0011g01800	LOC100249170	1.07	1.13	1.03	1.28	1.13	1.23	1.16	1.15	0.97	1.05	1.07	0.89	1.2	0.66	1.1	0.8	0.69	0.62	0.92	0.81	1.09	0.92	0.86	0.81	0.85	0.97	0.8
	Vitvi01g00141	VIT_01s0011g01810	LOC100244000	0.14	0.21	0.3	0.81	0.82	1.92	1.9	0.96	1.34	0.55	0.38	0.18	22.83	7.52	27.22	6.58	12.56	7.91	7.76	6.44	11.8	3.36	10.36	3.48	3.29	2.37	2.29
	Vitvi01g00142	VIT_01s0011g01820	LOC100261052	356.06	363.65	376.74	611.9	442.05	533.1	611.95	467.09	824.69	229.79	249.94	243.74	279.05	284.29	390.7	413.42	417.07	286.35	153.23	208.6	211.16	252.24	200.33	197.42	305.97	230.34	248.8
	Vitvi01g00143	VIT_01s0011g01830	LOC100255965	7.75	8.25	8.2	10.4	10.97	10.5	10.04	10.15	10.11	6.63	6.09	5.98	9.26	8.56	9.45	9.81	10.09	8.23	8.17	8.15	8.72	9.27	8.84	8.9	9.55	9.07	9.28
	Vitvi01g00146	VIT_01s0011g01870	LOC100250825	2.25	3.22	3.14	3.68	3.55	3.58	3.72	3.96	3.01	2.95	2.85	2.56	2.97	3.77	3.33	4.52	4.1	4.41	3.22	3.17	3.94	3.63	3.93	3.37	3.89	4.61	4.09
	Vitvi01g00149	VIT_01s0011g01900	LOC100268002	16.07	15.72	17.58	13.27	15.09	16.23	18.71	15.66	14.87	21.01	24.6	28.8	31.02	23.32	31.22	24.19	31.59	25.14	27.5	27.01	28.37	24.28	26.16	21.28	22.76	22.75	20.63
	Vitvi01g00150	VIT_01s0011g01910	LOC100854972	0.81	1.13	1.16	1.13	1.35	1.12	0.95	1.39	1.42	0.58	0.84	0.6	0.5	1.08	0.84	0.94	0.86	1.44	0.86	0.69	0.57	0.58	1.03	0.57	0.73	0.88	0.6
	Vitvi01g00151	VIT_01s0011g01930	LOC100268073	3.99	5.15	4.22	4.27	4.72	4	3.35	3.98	3.63	3.45	3.15	2.32	1.91	4.41	2.7	3.2	2.27	3.34	3.57	3.49	3.39	2.86	3.39	2.82	2.8	2.46	2.83
	Vitvi01g00152	VIT_01s0011g01940	LOC104879015	21.86	18.11	17.87	25.36	29.59	26.59	17.13	20.54	15.84	15.2	15.32	16.64	13.92	18.22	17.62	22.93	13.7	19.95	18.74	16.51	19.28	22.92	18.12	23.96	20.36	24.91	22
	Vitvi01g00155	VIT_01s0011g01960	LOC100262851	16.12	19.97	19.19	17.44	20.79	17.18	23.4	22.25	23.09	18.06	20.3	23.68	18.22	21.44	17.71	16.52	18.7	15.64	19.68	16.89	17.4	19.87	17.26	15.88	18.62	16.24	16.95
	Vitvi01g00157	VIT_01s0011g01990	LOC100252595	8.78	11.77	9.99	5.83	6.53	5.72	5.78	5.09	4.98	9.21	9.62	8.1	2.48	6.3	4.04	2.13	3.27	2	6.04	6	4.68	5.38	4.4	3.4	3.87	3.15	3.11
	Vitvi01g00159	VIT_01s0011g02020	LOC100242416	2.01	1.4	1.26	1.61	2	1.33	1.49	1.7	1.23	1.43	1.6	2.28	1.56	1.53	1.59	1.64	1.8	1.39	1.9	1.28	1.11	1.84	1.48	1.78	1.46	1.55	1.91
	Vitvi01g00161	VIT_01s0011g02040	LOC100242352	67.98	66.69	56.48	129.02	123.45	121.48	127.94	136.19	130.59	61.48	49.91	35.78	59.31	80.45	73.06	84.27	64.17	90.3	52.35	57.39	55.33	50.95	53.34	56.08	64.94	64.66	70.54
	Vitvi01g00163	VIT_01s0011g02080	LOC104878994	8.61	2.73	3.91	2.93	5.1	6	2.75	3.42	5.5	5.99	5.56	3.99	7.83	3.79	4.88	5.14	6.06	4.6	4.8	5.71	5.19	3.31	4.3	5.35	3.41	4.67	5.83
	Vitvi01g00164	0	LOC104878992	2.32	2.26	2.17	3.05	3.63	2.56	3.4	3.11	2.72	1.91	2.62	2.58	2.01	2.32	1.8	1.59	2.61	1.49	1.92	1.5	1.39	1.87	1.39	1.3	2.28	1.73	1.55
	Vitvi01g00165	VIT_01s0011g02090	LOC100259458	9.92	11	9.69	10.72	11.08	11.11	12.82	11.36	10.86	8.99	11.99	12.58	11.83	9.54	10.78	7.11	13.21	6.57	6.53	6.08	6	6.95	4.78	4.97	8.9	8.8	8.58
	Vitvi01g00166	VIT_01s0011g02100	LOC100266180	3.07	1.73	1.93	2.51	2.89	2.5	2.45	2.96	3.63	2.41	2.25	1.9	2.18	2.62	2.77	2.74	2.44	2.94	2.31	2.21	2.58	2.39	2.44	2.1	2.31	2.32	2.01
	Vitvi01g00168	VIT_01s0011g02120	LOC100255898	2.94	3.24	3	4.57	4.19	4.17	4.33	4.68	4.68	3.86	3.71	3.18	3.83	4.63	4.29	6.41	4.24	7.42	1.86	2.14	2.1	2.13	1.52	2.17	4.3	5.67	4.76
	Vitvi01g00169	VIT_01s0011g02130	LOC100250730	2.97	2.84	2.68	4.1	4.93	4.42	4.21	5.06	4.31	2.4	2.36	2.24	2.04	2.9	2.71	3.16	2.85	2.98	1.73	1.65	1.63	2.15	1.75	2.28	2.81	3.18	3.05
	Vitvi01g00170	VIT_01s0011g02150	LOC100254346	1.2	1.08	1.07	1.15	1.18	1.02	1.01	1.27	1	1.01	0.93	1.06	0.7	0.68	0.71	0.98	0.97	0.92	0.64	0.86	0.76	1.22	0.81	1.03	1.14	1.11	1.04
	Vitvi01g00171	VIT_01s0011g02160	LOC100245596	2.02	1.83	1.88	2.2	2.1	2.05	1.55	1.66	1.79	1.41	1.38	1.1	1.18	1.77	1.73	1.76	1.31	1.77	1.66	1.67	1.81	1.34	1.63	1.41	1.82	2.42	1.82
	Vitvi01g00173	VIT_01s0011g02180	LOC100262769	22.01	19.66	20.58	27.19	29.15	27.53	27.64	29.56	28.41	25.74	19.23	13.39	17.94	33.34	25.1	26.5	22.77	24.42	25.25	27.21	25.21	19.54	23.43	18.86	19.95	24.16	22.83
	Vitvi01g00174	VIT_01s0011g02190	LOC100257645	1.34	1.47	1.53	1.33	1.34	1.3	1.11	1.37	0.93	1.29	1.28	1.07	0.96	1.3	1.15	1.23	1.23	1.05	1.41	1.27	1.44	1.24	1.19	1.19	1.36	1.26	1.24
	Vitvi01g00175	VIT_01s0011g02200	LOC100249247	40.69	63.18	49.24	41.86	47	42.23	40.67	42.23	47.77	58.03	57.2	55.9	60.61	49.99	61.99	46.62	53.52	37.4	73.19	70.09	59.82	63.04	74.76	66.07	56.83	46.39	46.56
	Vitvi01g00176	VIT_01s0011g02210	LOC100252512	1.68	1.93	1.81	2.26	2.31	1.93	2.24	2.58	1.94	1.56	1.48	1.31	1.3	1.78	1.48	1.98	1.55	1.86	1.41	1.68	1.73	1.46	1.45	1.65	1.56	1.99	1.76
	Vitvi01g00178	VIT_01s0011g02230	LOC100247403	0.99	0.87	0.84	0.69	0.87	0.91	1.54	1.36	1.23	0.6	0.94	0.98	0.53	0.76	0.68	0.82	0.68	0.7	0.71	0.75	0.84	0.94	0.56	0.54	0.94	0.73	0.7
	Vitvi01g00181	VIT_01s0011g02260	LOC100244078	2.4	2.12	3.04	6.2	8.83	4.93	11.2	7.72	8.17	0.61	0.26	0.31	0.13	0.35	0.4	0.94	0.57	2.89	0.13	1.42	0.2	0.21	0.06	0.09	0.35	0.24	0.21
	Vitvi01g00182	VIT_01s0011g02270	LOC100254261	1.81	1.79	2.17	1.55	1.48	1.55	1.26	1.41	1.19	2.27	2.31	2.2	1.48	1.97	1.45	2.04	1.5	2.09	2.25	2.31	2.32	1.59	1.89	2.05	1.51	2.16	1.92
	Vitvi01g00183	VIT_01s0011g02280	LOC100249161	6.72	6.77	6.97	8.43	7.65	8.06	6.74	7.67	5.94	5.15	5.21	4.89	5.2	6.38	5.95	6.71	6.43	6.77	5.88	5.86	6.13	6.64	6.07	6.59	8.96	9.44	7.75
	Vitvi01g00186	VIT_01s0011g02300	LOC100256033	2.94	2.36	2.76	3.43	3.36	3.19	3.9	3.68	4.22	2.32	2.56	3.08	1.76	1.98	1.49	1.88	1.5	1.65	2.39	2.11	2.47	2	2.58	2.09	2.85	2.34	1.68
	Vitvi01g00187	VIT_01s0011g02310	LOC104878977	47.52	24.85	24.3	47.6	52.96	53.72	22.75	23.96	24.41	13.45	13.68	13.9	8.14	12.09	7.8	9.45	5.89	7.78	12.36	9.48	10.69	13.07	13.54	15.87	8.96	7.43	9.2
	Vitvi01g00188	VIT_01s0011g02320	LOC100266416	10.34	9.64	1.59	50.94	59.01	119.48	36.53	35.94	56.27	2.67	2.8	4.11	201.13	153.74	338.74	58.22	78.25	35.35	112.43	93.76	107.11	80.91	110.69	38.3	31.82	29.91	29.6
	Vitvi01g00189	VIT_01s0011g02330	LOC100261208	1.66	1.64	1.48	2.53	2.77	3.96	2.11	2.6	1.73	1.71	1.56	1.5	5.2	5.24	6.32	2.21	3.68	2.22	3.32	3.6	4.26	3.33	3.66	3.44	2.62	2.34	2.24
	Vitvi01g00192	VIT_01s0011g02360	LOC104878973	1.1	7.87	2.92	0.74	0.29	0.57	1.61	0.78	1.37	4.05	3.09	2.77	1.81	0.64	2.62	0	0.66	0.18	4.46	4.17	2.31	1.61	1.19	2.16	0.53	0	0.08
	Vitvi01g00196	VIT_01s0011g02460	LOC100247397	3.55	2.98	2.99	2.52	2.41	2.74	4.14	4.31	6.15	3.87	3.5	3.29	4.36	3.62	5.31	4.02	2.5	4.25	3.49	4.01	3.76	1.49	2.1	2.09	1.87	2.58	2.67
	Vitvi01g00198	VIT_01s0011g02470	LOC100264548	6.48	5.65	9.07	3.36	3.13	5.75	4.21	3.11	4.04	9.18	8.66	12.18	11.9	7.09	12.22	5.2	5.76	3.3	11.06	8.94	7.03	6.05	5.84	3.7	2.86	4.32	3.76
	Vitvi01g00199	VIT_01s0011g02480	LOC100256123	4.66	2.65	2.63	3.53	3.93	4.26	5.44	5.65	4.86	2.37	2.69	3.58	16.9	9.75	21.33	11.32	9.14	11.63	5.15	5.04	5.56	3.43	3.79	3.12	4.95	10.78	8.93
	Vitvi01g00201	VIT_01s0011g02490	LOC100259373	9.54	8.7	7.75	9.92	11.33	10.01	9.9	11.88	10.55	7.58	7.33	7.26	7.73	9.57	8.32	10.02	7.59	10.15	6.19	6.78	7.38	5.56	5.97	6.39	6.96	9.77	8.14
	Vitvi01g00214	VIT_01s0011g02740	LOC100247335	4.95	3.95	4	3.52	3.47	3.03	3.65	3.85	3.11	4.3	3.99	3.3	2.78	4.31	3.2	3.59	3.52	3.43	3.47	3.42	3.8	3.87	3.45	3.52	3.95	3.78	3.89
	Vitvi01g00215	VIT_01s0011g02750	LOC100250719	0.77	0.76	0.48	4.39	3.05	2.73	1.31	1.29	2.24	0.2	0.08	0.12	0.31	0.87	0.57	0.23	0.26	0	0.61	0.39	0.38	0.42	0.42	0	0.44	0.12	0.47
	Vitvi01g00216	VIT_01s0011g02760	LOC100267904	1.17	1.37	1	2.45	2.63	2.58	3.98	4.13	3.68	1.22	1.17	0.8	2.25	2.78	2.96	3.73	2.77	3.15	1.18	1.26	1.27	2.09	1.28	1.37	2.48	2.1	1.9
	Vitvi01g00217	VIT_01s0011g02780	LOC100262757	1.94	1.27	1.31	0.91	1.75	0.4	0.84	0.96	0.78	0.33	0.25	0.25	0	0.39	0.22	0.2	0.09	0.22	0	0.27	0.46	0.35	0.29	0.08	0.13	0.19	0
	Vitvi01g00219	VIT_01s0011g02810	LOC100242259	7.96	8.31	7.34	11.93	14.21	12.02	9.41	10.43	10.73	8.76	7.43	5.44	6.46	10.97	8.86	10.59	7.46	10.91	8.24	7.6	7.5	7.01	7.66	7.69	7.64	8.9	7.83
	Vitvi01g00220	VIT_01s0011g02820	LOC100242198	15.39	16.87	15.3	24.76	24.65	24.48	22.2	23.28	28.47	15.83	14.9	12.93	14.39	20.58	18.48	22.53	18.79	24.1	14.39	15.63	14.77	17.14	16.88	15.47	19.21	16.52	17.67
	Vitvi01g00223	VIT_01s0011g02850	LOC100259365	1.86	2.01	2.44	2.01	2.36	2.05	1.64	2.13	1.64	2.16	2.04	1.76	1.46	1.85	1.56	1.54	1.39	1.9	2.55	2.12	2.33	1.78	1.86	1.61	1.41	1.81	1.81
	Vitvi01g00224	VIT_01s0011g02860	LOC100259307	2.29	2.08	2.09	2.94	3.22	2.9	1.89	2.21	1.56	1	0.9	0.88	0.52	0.83	0.6	1.3	1.18	1.26	0.54	0.58	0.49	1.16	0.65	1.69	1.94	2.74	2
	Vitvi01g00225	VIT_01s0011g02870	LOC100254250	0.81	1.51	1.66	1.55	1.35	1.6	2.22	2.65	1.98	1.07	1.28	0.94	1.12	1.14	1.03	0.95	0.84	0.81	1.02	1.11	0.98	0.96	1.06	0.82	0.93	0.73	0.95
	Vitvi01g00226	VIT_01s0011g02880	LOC100249149	9.43	10.08	7.63	14.69	18.18	15.74	18.31	18.83	32.81	3	3.2	1.98	3.01	3.28	2.2	2.48	1.88	1.69	3.91	3.44	2.51	2.28	2.94	2.13	3.05	1.9	1.95
	Vitvi01g00227	VIT_01s0011g02910	LOC100254193	8.72	7.85	6.85	12.15	14.31	12.11	13.07	14.4	13.78	5.73	6.47	8.46	8.13	7.55	7.07	9.9	10.29	8.93	5.42	5.19	5.35	9.18	6.23	7.6	10.7	8.31	8.22
	Vitvi01g00230	VIT_01s0011g02930	LOC100256020	0.81	3.28	4.39	0.08	0.07	0.07	0.75	0	0.2	0.94	0.67	0.2	0.15	0.94	0.05	0	0	0.13	0.68	0.37	0.19	0.7	0.25	0.16	0.57	0.34	0.07
	Vitvi01g00233	VIT_01s0011g02950	LOC100249082	1.22	0.86	1.08	1.83	1.69	1.76	1.62	1.53	1.12	0.81	0.87	1.54	2.04	1.97	2.34	2.31	2.26	2.42	1.87	1.8	1.88	2.19	1.61	1.87	2.35	3.36	2.75
	Vitvi01g00236	VIT_01s0011g02970	LOC100245730	1.48	1.53	1.27	2.4	2.59	2.23	2.31	2.8	2.72	1.49	1.44	1	1.32	2.04	1.64	2.4	1.37	2.17	1.52	1.54	1.37	1.28	1.43	1.27	1.57	1.81	1.61
	Vitvi01g00237	VIT_01s0011g02990	LOC100266255	3.41	3.17	4.17	2.03	2.22	2.04	2.23	2.68	1.64	3.31	3.58	3.42	2.04	3.43	2.16	2.79	2.7	2.16	3.5	3.07	2.57	2.46	2.78	2.33	1.72	2.14	2.13
	Vitvi01g00238	VIT_01s0011g03010	LOC100255959	3.78	3.6	3.58	5.05	6.15	5.41	4.66	5.45	4.43	2.54	2.69	3.04	2.9	2.75	2.98	4.83	4.07	4.15	1.92	2.18	2.41	4.29	2.88	3.73	5.19	4.12	3.86
	Vitvi01g00243	VIT_01s0011g03060	LOC100267996	1.48	1.55	1.5	0.88	0.81	0.86	0.76	0.71	0.74	1.28	1.35	1.11	0.79	1.05	0.78	0.64	0.71	0.66	0.94	1.06	0.95	0.47	0.72	0.52	0.44	0.42	0.63
	Vitvi01g00244	VIT_01s0011g03070	LOC100262843	0	0.07	0.37	1.12	0.57	2.01	1.5	0.84	3.07	0.47	0.22	0	1.08	0.83	4.79	0.26	0.55	0.17	1.25	1.8	1.07	0.16	0.5	0	0.15	0	0.22
	Vitvi01g00245	VIT_01s0011g03080	LOC100262904	0.98	0.83	1.04	1.05	1	1.03	1.24	1.13	1.11	1.17	1.12	1.15	1.05	1.26	1.13	1.01	1.22	0.87	1.37	1.19	1.24	1.16	1.2	1.17	1.04	1.01	1.08
	Vitvi01g00249	VIT_01s0011g03110	LOC100257723	4.46	3.88	3	8.83	10.52	8.56	8.69	9.26	11	2.85	3.13	3.27	5.37	4.89	5.41	2.69	4.61	3.56	6.12	5.89	5.17	6.66	5.89	7.09	5.19	4.08	3.96
	Vitvi01g00250	VIT_01s0011g03120	LOC100247534	2.05	1.68	1.63	1.91	2.38	2.14	2.4	2.87	3.16	1.23	1.21	1.04	1.25	0.98	1.3	1.16	1.35	1.1	1.51	1.28	1.26	2.16	1.24	1.5	1.77	1.43	1.19
	Vitvi01g00251	VIT_01s0011g03130	LOC100252587	8.41	6.82	7.07	9.71	12.59	9.61	9.36	11.93	9.23	6.54	6.33	8.24	9.34	11.58	11.45	11.08	11.78	8.24	7.62	6.87	7.51	8.88	8	7.31	9.19	10.97	9.72
	Vitvi01g00252	VIT_01s0011g03140	LOC100259509	1.68	1.71	1.78	1.64	1.66	1.68	1.75	1.79	1.53	1.26	1.07	0.86	1.21	1.5	1.4	1.54	1.45	1.82	1.34	1.33	1.33	1.37	1.42	1.4	1.3	1.53	1.48
	Vitvi01g00254	VIT_01s0011g03190	LOC100242343	1.49	2.19	1.55	1.52	1.39	2.1	3.06	2.71	2.08	1.75	2.25	2.65	2.97	2.1	2.06	2.53	3.91	2.49	1.57	1.35	1.63	1.95	1.31	1.74	2.07	2.6	2.53
	Vitvi01g00255	VIT_01s0011g03200	LOC100264625	22.99	21.14	17.75	31.4	33.86	31.18	27.81	30.68	25.47	12.96	12.72	14	19.95	18.79	19.78	22.75	22.27	16.22	20	18.78	21.65	35.45	23.32	27.23	40.24	41.8	37.77
	Vitvi01g00259	VIT_01s0011g03220	LOC100254337	1.82	1.77	1.95	1.67	1.44	1.8	1.38	1.66	1.27	1.87	1.78	1.76	2.34	1.81	2.26	1.81	1.95	1.64	2.97	2.8	2.53	1.88	2.12	1.54	1.52	1.59	1.66
	Vitvi01g00265	VIT_01s0011g03280	LOC100244069	4.98	4.79	5.13	4.87	4.86	4.64	5.09	5.26	4.53	3.24	3.08	3	3.97	4.66	4.77	4.6	4.62	4.02	3.77	3.58	4.18	4.92	4.32	4.35	4.86	5.13	5.37
	Vitvi01g00266	VIT_01s0011g03290	LOC100250710	7.09	9.51	10.56	6.64	6.27	5.95	6.8	7.67	5.98	9.62	9.06	9.23	7.01	8.31	6.92	8.44	8.85	7.89	6.5	6.06	6.95	6.42	6.14	6.16	6.63	6.77	6.63
	Vitvi01g00269	VIT_01s0011g03310	LOC100262750	1.7	1.62	1.63	1.54	1.13	1.4	1.46	1.65	1.12	1.07	1.36	1.68	0.95	0.78	0.7	1.39	1.08	1.1	1.16	0.85	0.84	0.9	0.88	1.16	1.34	1.19	1.33
	Vitvi01g00271	VIT_01s0011g03330	LOC100252495	4.06	3.55	4.49	17.4	19.38	23.54	14.23	13.02	22.26	2.27	2.03	1.55	27.26	14.34	40.34	13.58	16.43	8.84	21.06	17.53	17.42	15.35	16.3	5.93	9.45	9.18	8.03
	Vitvi01g00272	VIT_01s0011g03350	LOC100247382	6.28	4.3	4.35	7.2	7.63	6.21	5.17	6.71	5.82	4.86	4.46	3.96	3.93	6	5.03	5.76	3.61	5.44	4.94	4.77	4.51	4.47	4.47	5.19	4.37	6.51	5.03
	Vitvi01g00273	VIT_01s0011g03370	LOC100242253	14.57	4.74	6.46	8.02	11.6	9.1	5.32	6.78	7.38	7.33	5.49	4.38	5.08	10.33	7.65	6.28	4.78	4.96	9.36	8.38	7.95	6.01	7.78	5.64	5.42	6.42	5.02
	Vitvi01g00274	VIT_01s0011g03380	LOC100261197	9.37	11.77	11.05	12.19	10.96	12.5	12.71	11.86	19.46	8.97	7.57	5.53	5.96	8.56	7.82	9.07	6.32	8.18	8.05	8.77	8.63	8.28	8.86	4.9	7.77	5.09	6.49
	Vitvi01g00275	VIT_01s0011g03390	LOC100256114	1.21	1.41	1.64	2.27	2.88	2.67	3.36	3.02	3.26	0.68	0.82	0.82	3.15	2.36	3.97	1.48	1.79	1.12	2.91	1.88	1.94	2.58	2.33	1.75	1.85	1.61	1.13
	Vitvi01g00277	VIT_01s0011g03400	LOC100250961	1.08	1.76	1.65	2.12	2.69	0.71	1.71	1.94	2.33	0.18	0.11	0.61	0.19	0.26	0.08	0.16	1.26	0.16	0.1	0.26	0.08	0.2	0.21	0.14	0.09	0.02	0.06
	Vitvi01g00278	VIT_01s0011g03410	LOC100245820	20.06	19.84	21.57	16.03	15.27	15.86	20.19	16.88	17.45	15.71	14.28	11.83	16.98	17.37	18.64	19.45	19.34	20.6	14.68	15.28	14.27	13.93	15.41	14.25	13.11	13.74	13.87
	Vitvi01g00279	VIT_01s0011g03420	LOC100268142	22.98	32.38	25.32	65.26	50.16	45.33	89.37	96.24	127.75	24.95	27.19	20.99	56.77	51.19	57.5	43.73	41.85	50.12	15.57	21.2	19.38	24.81	22.77	25.61	36.7	30.21	33.78
	Vitvi01g00280	VIT_01s0011g03450	LOC100262991	6.18	11.15	9.57	5.14	3.79	3.03	3.11	2.62	2.34	3.95	3.12	1.66	0.38	1.05	0.46	0.3	0.16	0.17	2.66	2.43	1.69	2.41	1.74	1.69	1.75	0.87	0.6
	Vitvi01g00281	VIT_01s0011g03460	0	7.83	5.33	5.52	9.88	10.6	10.19	6.05	6.36	7.11	3.47	3.19	2.88	2.88	5.32	4.02	1.84	2.17	0.96	5.89	3.29	3.61	3.34	4.21	1.57	2.82	2.53	1.92
	Vitvi01g00282	VIT_01s0011g03480	LOC100257863	1.89	1.65	6.78	2.5	2.23	2.73	2.73	1.57	1.12	3.77	3.44	4.19	2.94	2.77	3.75	3.67	5.67	4.58	4.3	5.17	2.32	4.15	1.52	2.78	2	2.67	2.4
	Vitvi01g00287	VIT_01s0011g03510	LOC100242187	7.13	8.31	7.04	9.48	10.96	9.39	11.93	11.72	11.59	6.43	5.78	5.18	7.71	9.8	8	8.56	8.58	7.74	6.12	6.15	6.63	8.33	6.64	5.21	8.09	6.85	7.41
	Vitvi01g00288	VIT_01s0011g03520	LOC100264474	1.03	2.44	2.16	3.93	1.93	1.88	4.94	4.67	2.33	1.02	1.03	3.01	2.62	1.44	2.27	2.33	4.82	2.91	1.62	2.45	2.86	4.29	2.52	2.33	7.99	4.04	3.11
	Vitvi01g00291	VIT_01s0011g03540	LOC100254184	16.43	12.93	13.28	21.67	28.06	18.25	41.36	33.23	88.52	6.24	5.97	4.65	7.46	6.08	5.31	11.88	14.64	14.15	2.82	3.58	4.04	11.75	6.73	9.08	15.87	18.86	17.08
	Vitvi01g00292	VIT_01s0011g03560	LOC100243921	9.09	9.27	11	5.8	5.38	5.15	5.47	4.43	3.37	10.08	9.38	9.13	3.82	7.82	3.92	4.89	4.85	4.55	5.79	5.57	4.68	4.91	5.37	4.3	3.65	3.48	3.82
	Vitvi01g00293	VIT_01s0011g03590	LOC100268043	8.6	9.15	8.93	9.66	10.25	9.65	8.78	8.11	8.74	8.47	9.01	8.66	4.93	4.87	3.32	6.03	6.65	4.91	5.19	5.69	5.77	6.99	5.86	6.09	7.13	6.12	7.01
	Vitvi01g00294	VIT_01s0011g03610	LOC100261039	3.53	3.85	4.62	2.81	3.59	3.06	3.81	3.79	2.76	3.82	4.1	4.43	3.87	3.65	3.89	2.9	3.91	2.87	4.4	3.39	3.34	3.06	3.15	3.26	3.13	2.69	3.13
	Vitvi01g00295	VIT_01s0011g03620	LOC100255956	1.71	2.03	2.2	1.92	2	2.04	2.52	2.63	2.25	2.12	2.36	1.94	2.45	2.46	2.87	2.64	1.74	2.12	3.17	3.46	3.22	2.42	2.93	1.98	2.35	3.08	2.67
	Vitvi01g00296	VIT_01s0011g03630	LOC100257772	1.82	2.37	1.92	2.81	3.12	2.77	3.54	3.45	2.19	1.18	1.35	1.4	0.87	2.35	1.38	2.1	1.94	2.24	1.12	1.44	1.54	1.34	1.46	1.16	1.93	1.28	1.41
	Vitvi01g00299	VIT_01s0011g03660	LOC100244058	19.25	12.42	14.75	37.77	46.34	39.53	39.74	35.96	53.91	5.64	6.2	7.17	12.98	4.87	11.8	14.54	8.63	12.42	5.78	8.54	7.78	11.46	6.76	8.58	10.88	10.03	9.62
	Vitvi01g00300	VIT_01s0011g03670	LOC100266396	17.93	35.11	15.81	34.39	37.8	31.82	35.87	38.04	53.87	10.9	11.83	14.36	57.75	50.49	42.6	109.89	69.29	89.93	32.01	26.23	27.93	64.21	38.89	37.96	33.61	37.58	36.69
	Vitvi01g00302	VIT_01s0011g03730	LOC100259502	0.56	2.02	0.87	4.52	6.22	5.39	4.59	5.23	7.3	0.78	1.06	2.05	2.69	0.88	4.76	0.79	0.99	0.85	2.31	2.47	3.51	2.6	2.85	2.5	2.44	2.41	1.94
	Vitvi01g00303	VIT_01s0011g03740	LOC100245668	0.86	0.98	0.92	0.98	1.15	1.14	0.77	0.88	0.83	0.43	0.46	0.56	1.42	1.45	1.36	1.34	1.52	1.16	0.98	0.99	0.95	0.8	1.01	0.96	0.95	0.95	1
	Vitvi01g00306	VIT_01s0011g03760	LOC100244117	2.06	1.92	2.06	2.14	2.1	1.68	2.32	1.89	2.36	2.16	2.64	2.69	1.18	1.82	1.14	0.96	0.9	1.05	2.39	2.27	1.59	1.41	1.25	0.95	0.85	1.04	1.08
	Vitvi01g00309	VIT_01s0011g03780	LOC100245810	0.9	1.39	1.43	1.41	0.4	1.23	2.04	0.97	1.71	0.05	0.31	0.67	0	0.29	0.13	0	0.33	0.2	0.21	0.22	0	0.05	0	0.1	0.24	0	0.18
	Vitvi01g00310	VIT_01s0011g03790	LOC100252578	4.76	5.28	5.78	4.39	5.09	4.56	4.16	4.52	3.5	5.15	4.55	4.92	3.71	5.01	4.28	4.51	4.57	3.85	5.45	4.77	5.08	5.17	4.65	4.78	4.58	5.03	4.88
	Vitvi01g00313	VIT_01s0011g03820	LOC104877811	2.69	2.16	2.16	2.64	2.68	2.86	2.34	2.54	2.13	2.47	2.46	2.56	2.42	3.11	3.3	2.98	2.6	3.08	2.45	2.84	2.74	2.34	2.55	2.88	2.59	3.41	3
	Vitvi01g00317	VIT_01s0011g03850	LOC100245576	0.02	0.13	0.11	0.24	0.33	0.77	0.55	0.57	1.04	0.05	0.05	0.11	1.92	1.16	3.05	0.37	0.38	0.56	3.62	3.26	2.51	1.6	2.68	0.54	1.03	0.55	0.45
	Vitvi01g00325	VIT_01s0011g03910	LOC100242244	8.2	10.31	13.16	3.57	3.87	3.4	2.89	2.48	2.11	11.86	11.31	10.58	1.77	4.52	1.76	1.75	1.13	1.1	9.57	7.64	5.66	3.63	5.41	2.75	1.45	3.62	2.7
	Vitvi01g00326	VIT_01s0011g03920	LOC100264527	2.42	2.24	2.38	1.57	1.83	1.72	1.86	2	1.67	2.19	2.19	2.44	1.72	2.2	2.32	1.58	1.28	1.76	2.82	2.38	2.29	1.85	1.84	1.29	1.49	1.92	1.8
	Vitvi01g00328	VIT_01s0011g04000	LOC100256001	5.26	4.96	4.93	6.71	7.7	6.73	6.21	6.96	5.61	4.49	4.33	4.5	3.55	5.23	4.17	4.85	4.11	3.73	5.74	5.16	5.66	5.94	5.65	5.59	6.91	5.23	4.59
	Vitvi01g00330	VIT_01s0011g04020	LOC100249231	38.35	37.82	31.51	60.7	58.04	55.03	49.54	54.74	54.22	25.61	19.44	14.56	17.16	25.88	20.85	17.52	21.07	15.92	14.43	16.71	13.9	18.06	14.69	13.03	14.84	12.58	15.57
	Vitvi01g00331	VIT_01s0011g04030	LOC100243915	6.96	3.26	14.55	1.21	1.22	0.47	0.27	0.45	0.22	5.11	6.61	6.71	1.51	1.89	0.68	0.7	1.23	0.41	3.42	2.6	0.61	1.27	1.23	0.79	1.51	0.34	0.76
	Vitvi01g00333	VIT_01s0011g04050	LOC100264619	2.02	1.68	1.72	1.77	1.71	1.4	1.87	1.82	1.31	1.51	1.59	1.61	1.82	1.65	1.53	1.48	1.5	1.53	1.68	1.41	1.58	1.95	1.54	1.73	1.77	1.97	1.68
	Vitvi01g00335	VIT_01s0011g04060	LOC100262836	1.13	4.05	4.61	1.5	1.55	1.5	1.64	1.58	0.65	2.19	2.4	1.4	0.54	1.99	0.63	0.45	0.32	0.5	2.1	1.66	1.33	0.93	0.8	0.51	0.33	0.49	0.57
	Vitvi01g00338	VIT_01s0011g04090	LOC100247521	2.21	1.9	1.87	2.43	2.82	2.52	2.26	2.59	2.53	1.55	1.53	1.2	1.4	1.85	1.57	2.03	1.24	1.66	2.1	2.24	2.24	2.16	2.11	2.15	2.24	2.39	1.99
	Vitvi01g00339	VIT_01s0011g04130	LOC100257715	2.68	2.57	2.13	4.4	4.88	4.51	4.06	4.9	5.03	1.98	1.76	1.41	2.46	3.77	4.19	2.98	2.38	2.12	4.13	3.12	2.98	3.2	3.09	2.62	3.61	3.02	2.96
	Vitvi01g00340	VIT_01s0011g04180	LOC104882362	1.85	2.4	2.65	1.76	1.82	1.63	2.1	2.12	1.66	2.85	3.22	2.98	2.57	2.94	2.34	2.62	3.42	2.73	2.76	2.5	2.51	2.77	2.93	2.48	2.95	2.84	3.11
	Vitvi01g00342	VIT_01s0011g04200	0	1.63	1.5	1.3	1.81	1.9	1.32	0.82	0.9	1.01	0.82	0.92	0.41	0.55	0.78	0.73	0.97	0.5	0.83	0.87	0.74	0.77	0.72	0.95	0.69	0.94	0.96	1.32
	Vitvi01g00343	VIT_01s0011g04210	LOC100266454	17.51	22.19	16.14	43.54	50.53	41.64	58.52	63.42	51.03	14.28	15.75	19.24	46.41	30.8	35.76	75.9	64.42	61.72	27.39	24.38	35.81	51.81	44.94	71.64	78.04	68.92	63.68
	Vitvi01g00345	VIT_01s0011g04230	LOC100264466	1.38	1.35	1.15	1.72	2.51	1.79	1.43	1.92	1.6	1.22	1.2	1.36	1.19	1.19	1.72	1.53	1.36	1.05	0.94	1.03	1.23	1.61	0.97	1.56	1.24	1.7	1.72
	Vitvi01g00346	VIT_01s0011g04240	LOC100256160	6	5.98	7.6	3.33	2.39	2.17	2.44	3.03	1.19	7.75	7.33	8.52	4.19	3.68	2.98	5.46	5.7	5.3	7.92	7.69	8.88	7.51	7.5	14.81	6.11	13.24	9.72
	Vitvi01g00348	VIT_01s0011g04270	0	0.06	0.04	0.18	0.21	0	0.25	0.1	0	0	0.21	0.04	0.24	2.47	1.06	2.8	0.86	0.63	0.67	4	3.47	2.78	0.69	2.12	0.75	0.13	0.26	0.15
	Vitvi01g00352	VIT_01s0011g04290	0	20.14	9.22	16.71	4.55	3.74	3.21	1.34	1.52	1.31	13.18	14.69	14.12	3.1	3.94	2.91	1.84	1.57	1.2	9.01	8.82	6.83	2.1	4.47	3.98	1.68	2.04	2.19
	Vitvi01g00353	VIT_01s0011g04300	0	21.76	8.24	15.43	4.34	2.19	3.68	1.97	1.58	1.28	12.09	12.6	12.88	2.01	3.45	3.01	1.65	1.45	1.08	8.69	7.47	4.59	1.88	2.84	3.23	1.72	2.05	2.83
	Vitvi01g00354	VIT_01s0011g04310	LOC100262985	87.9	76.11	93.21	56.57	41.69	57.09	55.39	41.51	69.3	106.85	111.31	100.69	97.52	65.78	83.27	88.5	102.45	95.31	55.57	71.71	63.66	44.61	56.42	55.14	61.7	42.58	49.82
	Vitvi01g00355	VIT_01s0011g04320	LOC100252483	2.62	1.33	2.06	1.26	1.92	1.78	1.12	1.25	1.01	1.25	1.23	1.16	0.86	1.7	1.07	1.33	0.89	1.19	1.26	0.93	1.01	1.03	0.94	0.65	0.91	1.44	1.26
	Vitvi01g00360	VIT_01s0011g04350	LOC100267988	221.76	239.14	220.11	265.2	247.57	280.81	256.35	235.95	219.9	246.69	289.43	363.15	260.96	288.49	324.42	197	187.48	191.55	290.02	289.86	288.13	374.6	293.24	249.68	247.77	201.08	208.65
	Vitvi01g00362	VIT_01s0011g04370	LOC100261188	4.17	4.54	3.7	13.28	15.68	12.44	13.93	17.66	13.51	5.39	5.63	7	4.08	5.93	7.55	9.95	3.75	7.04	6.43	7.54	6.78	8.29	5.86	7.07	7.59	15.95	14.17
	Vitvi01g00365	VIT_01s0011g04390	LOC100254230	2.35	1.88	1.73	2.43	2.39	2.26	2.02	2.49	1.8	1.4	0.91	0.79	1.01	1.9	1.32	1.68	1.07	1.14	1.66	1.11	1.27	1.57	1.47	1.7	1.07	1.91	1.43
	Vitvi01g00368	VIT_01s0011g04410	LOC100259443	7.4	6.46	6.51	8.86	9.91	9.49	7.1	6.94	8.21	5.13	5.35	5.57	4.92	4.86	5.77	5.07	5.5	5.07	5.28	5.31	5.07	6.1	5.95	5.92	5.81	5.51	5.92
	Vitvi01g00369	VIT_01s0011g04420	LOC100243961	5.67	6.06	5.56	6.93	8.17	7.03	8.01	8.84	7.48	5.49	5.42	5.17	4.45	5.36	4.83	4.66	5.56	4.29	5.67	5.76	5.1	5.9	4.82	3.88	5.09	4.77	4.26
	Vitvi01g00373	VIT_01s0011g04490	LOC100261031	54.1	62.12	58.78	62.38	58.81	63.98	69.63	66.48	97.92	66.28	59.84	48.39	55.1	62.46	64.26	57.11	50.77	55.44	64.46	74.94	64.48	57.68	68.31	52.53	51.09	41.43	45.43
	Vitvi01g00374	VIT_01s0011g04500	LOC100255949	2.03	2.41	2.11	2.64	2.73	2.69	2.59	2.96	3.07	3.04	2.44	1.9	2.4	2.66	2.39	2.57	2.07	2.88	2.49	2.56	2.42	1.48	2.09	1.98	2.53	2.61	2.31
	Vitvi01g00375	VIT_01s0011g04510	LOC100250797	18.86	7.49	7.86	13.42	19.06	14.68	8.77	13.5	11.13	8.14	8.58	8.35	9.25	10.97	11.86	11.37	10.21	9.01	11.4	9.75	10.5	11.4	8.67	8.95	10.36	12.69	11.92
	Vitvi01g00376	VIT_01s0011g04520	LOC100245656	21.62	20.68	21.74	23.09	24.09	24.85	29.67	31.13	35.45	22.32	20.4	16.43	23.71	27.49	25.57	32.97	28.5	37.9	24.25	26.6	26.04	22.26	26.07	24.69	25.6	27.93	29.14
	Vitvi01g00377	VIT_01s0011g04530	LOC100257758	1.25	1.29	1.2	1.8	2.29	1.64	1.61	2.19	1.79	1.24	1.31	1.21	1.37	2.24	1.71	1.91	1.72	1.39	1.54	1.54	1.33	1.65	1.46	1.12	1.52	2.04	1.8
	Vitvi01g00379	VIT_01s0011g04550	LOC100262828	9.21	9.87	17.79	6.13	5.5	5.59	6.53	5.41	6.83	15.12	14.94	12.7	12.77	24.3	16.17	5.05	10.36	5.65	20.82	16.79	12.76	14.51	16.9	8.24	10.31	5.95	4.68
	Vitvi01g00380	VIT_01s0011g04560	LOC100252620	0.98	1.05	1.17	1.35	1.49	1.35	0.98	1.17	1.22	1.15	1.22	1.11	1.01	1.29	1.35	1.66	1.37	1.55	1.64	1.69	1.71	1.76	1.73	1.8	1.81	1.79	1.65
	Vitvi01g00382	VIT_01s0011g04600	LOC100257705	3.53	3.48	3.22	3.85	4.41	4.06	3.39	4.07	3.8	3.94	3.78	3.58	2.56	3.67	2.95	3.44	3.06	3.4	4.33	4.13	4.02	3.48	3.5	3.56	3.02	3.41	3.57
	Vitvi01g00383	VIT_01s0011g04610	LOC100252568	4.08	2.73	3.2	2.97	4.36	4.18	2.67	3.3	2.69	3.62	4.05	4.99	3.36	3.59	3.25	3.82	4.03	3.44	3.22	3.06	3.08	3.82	3.27	4.79	4.41	5.78	4.76
	Vitvi01g00384	VIT_01s0011g04620	LOC100254373	28.65	23.63	22.99	24.42	28.16	29.91	13.98	18.15	14.04	33.61	33.57	36.62	15.34	16.92	13.81	21.3	11.32	15.48	34.71	31.93	32.04	31.36	32.84	49.43	25.66	34.35	31.32
	Vitvi01g00385	VIT_01s0011g04630	LOC100247460	44.9	54.35	70.26	44.51	37.2	33.75	59.21	57.97	69.8	33.16	29.64	30.54	27.78	46.26	30.96	18.42	25.13	22.27	34.33	32.54	29.52	36.48	44.86	44.63	33.28	29.98	29.42
	Vitvi01g00386	VIT_01s0011g04640	LOC100249273	80.29	75.29	83.78	78.88	82.3	78.19	60.19	61.41	63.62	53.1	52.37	57.38	29.8	39.64	30.63	33.99	36.6	35.67	54.14	51.11	44.08	55.6	49.62	50.36	53.78	41.67	45.61
	Vitvi01g00388	VIT_01s0011g04650	LOC100242324	7.63	7.75	10.05	7.13	12.25	7.82	9.66	9.21	15.52	7.52	7.36	5.94	7.96	10.08	8.25	5.3	12.22	4.69	7.33	6.81	7.02	12.79	8.09	9.38	7.54	9.19	5.74
	Vitvi01g00390	VIT_01s0011g04670	LOC100264613	4.07	3.62	2.88	6.38	6.91	6.19	5.99	6.07	6.58	3.05	3.03	3.26	4.14	4.53	4.36	4.93	4.73	4.76	3.4	3.91	4.53	5.86	4.81	5.18	6.35	5.48	4.87
	Vitvi01g00391	VIT_01s0011g04680	LOC100259436	4.23	7.23	4.98	7.77	7.34	7.91	7.45	8.02	8.6	3.11	3.08	2.75	6.09	6.22	6.7	6.77	6.54	8.37	4.62	4.67	5.94	7.54	6.72	7.23	6.79	6.45	5.67
	Vitvi01g00392	VIT_01s0011g04690	LOC100245565	4.87	5.02	4.13	7.17	7.98	6.9	7.62	7.93	7.22	3.36	3.8	3.47	3.45	4.76	3.96	3.94	3.9	2.4	4.01	3.57	2.38	4.33	2.75	2.77	4.05	3.78	2.52
	Vitvi01g00393	VIT_01s0011g04700	LOC100254317	0.18	0.3	0.2	0.15	0.07	0.08	0.29	0.3	0.62	1.16	1.16	0.49	0.42	0.54	0.13	1.05	1.04	0.72	0.67	0.76	0.76	0.97	1.03	1.04	1.27	2.11	1.84
	Vitvi01g00397	VIT_01s0011g04720	LOC100244049	1.07	1.08	1.06	2.33	1.66	2.38	1.15	0.79	1.03	15.73	19.16	15.02	38.36	22.25	26.69	34.86	67.04	46.33	13.73	19.49	24.24	9.11	19.06	8.15	8.99	14.02	17.72
	Vitvi01g00398	VIT_01s0011g04740	LOC100266384	0.31	0.46	0.26	0.72	0.52	0.8	0.39	0.37	0.2	1.98	2.38	2.08	2.95	1.57	1.02	2.52	4.35	3.89	0.6	0.9	1.33	0.29	0.94	0.27	0.32	0.53	0.71
	Vitvi01g00401	VIT_01s0011g04760	LOC100233136	22.25	26.47	18.92	31.01	28.6	23.03	18.17	20.42	15.86	27.07	30.05	34.29	6.26	11.04	5.68	9.43	8.88	8.67	13.79	14.43	11.7	14.67	13.06	20.75	14.03	27.79	26.11
	Vitvi01g00402	VIT_01s0011g04770	LOC100264511	4.96	7.46	6.85	1.73	1.73	1.73	2.59	2.29	1.79	6.05	4.7	3.13	1.3	3.07	1.38	0.69	0.37	0.7	5.08	4.01	3.18	2.4	3.18	1.58	0.68	1.37	1.24
	Vitvi01g00404	VIT_01s0011g04790	LOC100259334	4.17	5.48	6.33	6.07	5.19	5.13	4.31	5.16	4.15	3.8	3.76	3.26	2.43	4.04	3.7	2.99	3.01	3.34	4.01	4.25	4.28	3.44	3.88	3.93	4.03	4.48	3.49
	Vitvi01g00405	VIT_01s0011g04800	LOC100250945	1.64	1.49	1.43	2.15	2.41	2.15	2.22	2.38	2.1	1.62	1.8	2.13	1.73	2.27	1.93	1.55	1.8	1.44	1.93	1.51	1.78	2.48	1.71	1.8	1.82	2.03	1.94
	Vitvi01g00407	VIT_01s0011g04810	LOC100245798	19.95	7.59	6.97	10.09	9.78	10.08	8.4	8.16	13.08	7.35	6.99	6.98	5.2	4.95	5.12	6.97	4.42	5.79	5.03	5.69	5.33	4.19	5.1	5.5	4.16	4.83	5.25
	Vitvi01g00408	VIT_01s0011g04820	LOC100261077	139.27	1.6	2.13	6.11	14.16	9.37	0.7	0.63	1.7	46.25	36.38	25.47	9.99	10.2	6.97	9.66	1.72	2.97	21.06	20.79	17.11	4.96	9.86	16.85	2.4	15.06	22.84
	Vitvi01g00409	VIT_01s0011g04850	LOC100245710	1.8	2.4	2.72	1.66	1.54	1.09	1.59	1.85	1.12	3.53	3.08	2.8	1.33	2.96	1.65	1.5	1.59	1.55	2.81	2.29	1.93	1.55	1.75	1.25	1.35	1.06	1.05
	Vitvi01g00411	VIT_01s0011g04860	LOC100268124	5.85	13.32	9.64	15.97	13.69	15.85	27.16	20.83	34.24	30.17	24.76	17.19	26.68	25.36	47.97	19.01	19.03	21.47	27.55	36.62	38.63	22.74	40.69	29.05	21	17.73	24.75
	Vitvi01g00412	VIT_01s0011g04870	LOC100257750	0.28	0.39	0.3	1.13	1.04	0.82	1.41	0.81	1.12	0.28	0.23	0.17	0.72	0.6	0.63	2.13	1.89	2.64	0.3	0.24	0.26	0.55	0.38	0.75	1.46	1.44	1.21
	Vitvi01g00414	VIT_01s0011g04890	LOC100262974	1.86	2.04	1.88	1.85	2.17	1.92	2.29	1.78	1.61	1.9	2.05	2.44	1.88	2.09	1.86	1.44	1.84	1.29	1.64	1.62	1.57	1.77	1.43	1.19	1.91	1.39	1.65
	Vitvi01g00415	VIT_01s0011g04900	LOC100247506	5.47	6.1	6.95	2.79	2.32	3.68	1.83	1.9	2.81	3.94	4.32	2.92	5.7	2.63	5.43	2.02	2.03	1.71	11.47	10.06	9.52	3.17	6.52	1.79	1.05	1.02	1.76
	Vitvi01g00417	VIT_01s0011g04920	LOC100252699	2.91	2.65	2.77	3.64	4.94	3.7	3.86	3.9	2.96	1.09	1.11	1.08	0.66	1.36	0.95	1.29	1.11	1.07	1.56	1.72	1.59	1.72	1.38	1.5	1.08	1.36	1.44
	Vitvi01g00418	VIT_01s0011g04950	LOC100247306	17.08	14.83	15.61	14.15	16.87	14.5	10.44	10.83	7.76	13.51	15.39	21.68	9.18	9.27	7.5	9.26	11.33	8.55	8.91	8.17	9.46	9.81	7.03	8.34	9.06	9.31	9.45
	Vitvi01g00421	VIT_01s0011g04960	LOC100261233	1.24	1.76	2	2.51	2.21	1.8	1.74	2.16	1.1	1.38	1.31	1.39	1.12	1.86	1.14	2.31	1.45	2.18	1.93	1.9	2.24	2.41	2.27	3.09	2.27	2.78	2.13
	Vitvi01g00422	VIT_01s0011g04970	LOC100242169	2.33	1.82	2.36	2.07	2.31	2.01	2.27	2.45	2.67	2.7	2.74	2.67	2.43	2.62	2.84	2.53	2.98	2.46	3.31	3.59	3.33	2.57	2.91	2.48	2.4	2.51	2.92
	Vitvi01g00424	VIT_01s0011g04990	LOC100264459	19.06	2.33	2.48	10.35	8.15	10.44	6.04	4.11	5.74	3.06	3.61	2.13	2.2	2.66	2.13	1.04	1.66	0.77	1.52	2.32	0.77	0.99	1.21	0.61	1.33	0.71	0.45
	Vitvi01g00425	VIT_01s0011g05000	LOC100259280	2.13	2.22	2.13	1.96	2	2.02	2.59	3.36	2.46	3.32	2.61	2.75	2.12	3.08	2.62	2.43	1.72	2.09	2.29	2.63	3.1	1.49	2.44	2.49	1.76	3.05	2.6
	Vitvi01g00426	VIT_01s0011g05010	LOC100254163	1.82	1.8	1.54	1.98	2.24	2.15	2.45	2.41	2.7	2.07	2.08	1.8	2.72	2.1	2.22	2.02	2.32	2.14	1.85	2	2.67	1.99	2.31	1.93	1.89	1.98	2.1
	Vitvi01g00428	VIT_01s0011g05030	LOC100249059	1.33	1.13	1.49	1.19	1.32	1.4	1.24	1.11	1.11	1.13	1.01	0.68	0.85	1.31	1.23	0.73	0.6	0.55	1.31	0.96	0.85	0.95	1.27	0.55	0.59	0.57	0.8
	Vitvi01g00432	VIT_01s0011g05050	LOC100257599	4.98	3.9	4.1	4.6	4.6	4.42	6.86	6.98	5.94	3.55	3.51	3.77	3.35	4.76	3.63	5.2	3.83	4.34	3.14	3.75	4.21	6.15	3.28	4.05	6.48	5.01	5.54
	Vitvi01g00434	0	0	0.32	0.96	1.05	0.55	0.78	0.03	0.36	0.01	0	1.62	1.85	3.81	1.76	2.01	5.59	0.37	0.11	0.16	0.21	1.08	0.03	4.32	0.53	3.17	0.01	0.06	0.25
	Vitvi01g00436	VIT_01s0011g05080	LOC100242225	0.52	332.19	272.32	103.32	0.25	11.9	38.04	0.12	0	3.92	241.66	0.14	34.7	0.45	210.52	309.99	174.76	136.27	0.79	83.68	0	279.02	0	191.61	0.75	0.15	0.67
	Vitvi01g00439	VIT_01s0011g05130	LOC100250786	0.11	0.31	0.2	1.81	0.04	0.08	0.08	0.03	0.04	0.94	1.17	1.44	1.37	1.09	9.54	0.94	0.43	0.06	1.41	0.91	0.03	4.53	0.48	0.04	0	0.71	2.13
	Vitvi01g00444	VIT_01s0011g05230	LOC100252560	62.29	58.47	58.51	46.19	47.48	41.92	56.87	51.93	33.34	31.48	39.16	46.2	22.43	30.75	19.05	24.72	25.84	16.97	23.39	20.6	20.72	24.12	18.89	21.64	21.9	22.38	21.08
	Vitvi01g00445	VIT_01s0011g05250	LOC100247453	123.51	183.04	205.52	170.53	124.52	166.81	184.55	136.39	207.95	101.84	111.02	119.94	128.51	131.45	183.41	140.32	100.49	117.26	147.03	139.56	134.99	104.27	131.3	101.79	95.92	80.3	66.86
	Vitvi01g00446	VIT_01s0011g05260	LOC100232937	5.03	10.39	7.19	15.99	12	12.89	21.49	17.34	21.97	9.17	6.21	3.18	2.52	7.46	3.79	6.06	8.4	7.89	3.64	5.24	3.91	3.74	4.69	3.62	5.25	3.02	4.05
	Vitvi01g00447	VIT_01s0011g05270	LOC100261070	1.19	1.27	1.36	1.07	1.15	1.05	1.03	1.39	0.8	1.14	1.4	1.57	0.88	1.18	1.05	1.17	0.94	1.07	1.27	1.49	1.19	1.41	1.17	1.4	1.29	1.63	1.36
	Vitvi01g00448	VIT_01s0011g05280	LOC100264607	14.34	14.67	14.55	16.83	17.1	16.68	12.94	14.9	13.21	15.01	13.8	13.35	12.89	16.46	17.2	11.83	14.03	11.87	16.85	15.93	15.18	16.63	15.28	16.26	14.21	15.35	14.13
	Vitvi01g00449	VIT_01s0011g05290	LOC100259429	1.38	1.47	1.16	1.36	1.06	0.94	0.45	0.65	0.75	0.96	1.61	2.84	0.46	0.22	0.39	0.48	0.52	0.2	0.41	0.29	0.23	0.9	0.16	0.42	0.61	0.87	0.56
	Vitvi01g00450	VIT_01s0011g05300	LOC100255981	5.71	5.57	6.01	6.11	7.02	6.49	6.18	7.47	5.69	3.73	4.05	4.96	4.19	4.92	4.3	7.03	5.68	6.11	4.28	4.71	4.57	5.88	4.8	4.81	6.23	7.65	6.42
	Vitvi01g00451	VIT_01s0011g05330	LOC100254309	8.04	7.17	6.86	10.17	11.09	9.54	9.39	10.59	9.93	5.77	4.56	3.9	5.67	6.76	6.9	9.09	7.84	7.29	5.96	6.05	5.9	7.58	6.47	6.58	6.94	7.74	7.81
	Vitvi01g00452	VIT_01s0011g05340	LOC100268019	18.43	22.94	25.73	20.79	21.26	19.47	13.84	17.27	14.03	20.95	22.45	22.71	11.65	20.55	16.25	15.81	12.62	15.83	21.4	17.32	15.55	14.91	16.62	14.23	11.33	15.69	13.58
	Vitvi01g00453	VIT_01s0011g05350	LOC100249212	1.62	1.77	1.59	2.11	2.86	2.53	2.48	2.81	2.71	1.48	1.39	1.51	1.86	2.2	2.15	1.69	1.86	1.59	2.08	1.79	1.81	1.89	1.66	1.53	1.77	1.71	1.56
	Vitvi01g00454	VIT_01s0011g05360	LOC100244042	7.66	7.75	7.68	16.99	9.07	14.53	20.44	19.15	41.08	6.47	7.03	6.2	8.3	10.19	9.34	15.59	10.83	13.82	4.86	6.15	5.55	5.78	5.74	7.43	11.86	5.07	6.52
	Vitvi01g00455	VIT_01s0011g05370	LOC100266376	16.71	18.05	19.79	12.19	13.89	12.99	14.9	15.68	13.04	19	15.68	12.27	13.51	18.56	13.56	20.03	18.23	19.92	17.15	17.09	17.13	18.35	16.91	16.65	16.14	17.21	16.12
	Vitvi01g00465	VIT_01s0011g05470	LOC100250939	5.4	7.18	5.55	9.24	6.83	18.29	11.67	8.9	11.6	3.54	4.46	4.86	34.46	20.59	43.53	8.91	17.3	7.83	60.91	55.08	35.49	21.65	40.14	16.25	12.77	8.37	9.22
	Vitvi01g00467	VIT_01s0011g05490	LOC100268116	4	3.94	4.15	4.27	4.24	3.35	4.7	4.68	4.78	2.84	2.64	3.71	1.55	2.02	2.42	1.43	1.73	1.12	2.02	2.22	2.61	2.71	1.58	2.55	2.43	3	2.4
	Vitvi01g00468	VIT_01s0011g05500	LOC100256139	4.22	6.53	5.96	3.67	3.26	3.61	3.24	3.56	3.09	4.79	4.72	3.14	1.39	2.98	1.46	2.65	2.03	2.75	2.97	3.43	3.05	2.17	2.78	1.32	1.73	2.12	1.85
	Vitvi01g00471	0	0	2.5	2.58	2.78	2.21	1.87	2.35	2.28	2.15	2.05	1.68	2.02	1.4	1.16	2.28	1.69	1.58	1.79	1.98	1.65	1.94	1.71	1.49	1.18	1.54	1.54	1.38	1.44
	Vitvi01g00472	VIT_01s0011g05540	LOC100262719	1.83	2.13	2.04	1.79	1.55	1.74	2.14	1.93	1.6	1.39	1.32	1.19	0.96	1.61	1.27	1.28	1.28	1.61	1.42	1.39	1.28	1.4	1.32	1.17	1.35	1.09	1.04
	Vitvi01g00473	VIT_01s0011g05560	LOC100262965	58.93	75.6	78.04	57.15	55.42	60.56	46.54	46.33	47.85	60.97	56.8	48.58	39.86	48.46	43.34	37.88	46.34	42.31	50.89	45.07	39.7	46.51	43.66	35.1	38.31	24.92	26.38
	Vitvi01g00474	VIT_01s0011g05570	LOC100257839	7.5	9.34	8.68	9.2	10.23	9.59	8.91	9.54	11.11	8.65	8.18	7.23	6.71	7.38	8.9	6.32	6.3	6.16	9.02	8.86	7.31	5.68	7.15	5.21	5.94	6.19	6.39
	Vitvi01g00475	VIT_01s0011g05580	LOC100247349	8.45	2.38	2.45	4.06	6.55	7.19	2.86	2.74	3.71	3.15	2.52	1.84	4.06	4.42	5.45	4.31	1.93	2.04	4.76	4.57	4.45	2.5	3.39	1.97	1.57	3.58	4.09
	Vitvi01g00476	VIT_01s0011g05590	LOC100252692	144.6	176.21	146.47	121.42	111.93	123.67	143.08	137.6	122.46	171.69	168.02	138.4	176.2	177.59	145.87	154.11	185.56	145.55	133.95	140.12	130.04	93.06	124.95	109.04	113.9	117.22	134.26
	Vitvi01g00477	VIT_01s0011g05600	LOC100247591	5.96	8	7.2	8.73	7.13	9.27	3.67	3.16	9.37	5.43	4.43	4.6	2.63	4.38	5.55	4.44	1.98	2.89	5.06	5.05	4.76	4.16	4.99	4.43	4.05	2.08	3.27
	Vitvi01g00478	VIT_01s0011g05610	LOC104879866	3.57	3.66	2.94	3.82	3.93	3.48	5.33	4.49	4.12	3.24	3.41	4.89	4.3	4.18	2.88	7.58	8.47	9.46	3.02	2.82	3.41	4.28	3.92	4.76	6.2	8.37	7.62
	Vitvi01g00479	VIT_01s0011g05630	LOC100264453	17.48	16.21	14.06	20.62	23.65	19.18	30.79	29.5	23.99	11.61	12.41	15.69	19.1	16.4	16.43	16.86	17.3	14.7	11.07	9.78	10.98	15.39	10.91	11.72	15.83	14.83	14.76
	Vitvi01g00481	VIT_01s0011g05650	LOC100259272	12.25	11.2	7.01	19.02	21.19	19.9	22.01	22.7	35.46	9.82	8.51	13.11	23.26	9.23	16.74	25.24	34.04	29.38	9.14	12.69	17.01	16.2	16.4	26.98	19.3	22.23	21.16
	Vitvi01g00482	VIT_01s0011g05660	LOC100264495	1.78	1.68	1.58	1.19	1.13	1.19	1.18	1.18	1.08	1.34	1.55	1.72	1	1.27	1.13	1.15	0.99	0.75	1.07	1.28	1.13	0.97	0.65	0.85	0.93	0.95	1.03
	Vitvi01g00483	VIT_01s0011g05670	LOC100254156	2.49	0.85	2.18	1.51	1.74	1.74	2.66	2.8	3.22	5.86	5.58	5.78	6.72	0.96	4.14	2.88	4.68	2.98	4.29	6.14	3.27	3.55	2.16	3.82	3.14	3.4	2.97
	Vitvi01g00484	VIT_01s0011g05690	LOC100249103	1.05	0.93	1.06	0.89	0.75	0.77	1.19	1.24	0.99	1.15	1.07	0.97	0.64	1.08	0.78	1.2	1.1	0.94	0.93	0.89	1.01	0.83	0.87	0.86	1.24	1.14	1.31
	Vitvi01g00486	VIT_01s0011g05700	LOC100249051	7.76	6.13	6.57	7.44	7.85	7.66	6.56	6.83	5.87	5.97	6.35	8.54	5.01	5.54	4.97	7.19	7.55	6.42	4.94	4.19	3.94	5.85	4.06	4.91	6.23	5.85	5.18
	Vitvi01g00487	VIT_01s0011g05710	LOC100243898	1.54	2.06	1.85	2.65	2.7	2.25	2.74	3.35	2.83	2.42	1.73	1.37	2.08	2.71	2.58	2.53	2.59	2.4	2.62	2.65	2.79	2.99	2.84	2.88	3.28	2.93	2.52
	Vitvi01g00488	VIT_01s0011g05730	LOC100243944	1.38	1.4	1.35	2.08	1.96	1.96	2.15	2.26	2.37	1.16	0.99	0.73	1.04	1.57	1.37	1.64	1.34	1.65	1.23	1.35	1.43	1.45	1.4	1.33	1.95	1.95	1.75
	Vitvi01g00492	VIT_01s0011g05750	LOC104879668	14.89	15.52	16.99	14.2	11.74	13.67	15.11	12.37	18.08	13.53	13.5	14.61	12.4	12.25	15.28	13.76	14.62	14.51	10.84	11.38	10.89	8.74	10.36	7.98	10.03	8.73	10.45
	Vitvi01g00497	VIT_01s0011g05790	LOC100266222	9.15	9.2	10.18	5.68	7.33	6.69	5.24	5.32	4.65	9.8	10.27	9.68	4.41	7.56	4.28	6.49	5.43	6.65	9.68	8.46	6.98	5.53	6.23	5.68	4.01	6.03	6.14
	Vitvi01g00499	VIT_01s0011g05810	LOC100255972	16.13	8.9	5.95	45.28	48.79	46.1	35.49	40.55	45.06	7.63	5.93	5.27	13.59	17.98	18.51	20.63	17.53	18.52	7.87	10.18	10.74	13.96	11.96	14.32	18.42	18.6	20.87
	Vitvi01g00501	VIT_01s0011g05850	LOC100852609	2.29	2.69	3.49	1.78	1.83	1.57	2.61	2.92	1.79	2.02	2.25	2.88	2.01	1.64	1.46	1.66	2.11	1.21	2.69	2.42	2.2	2.07	2.09	2.23	1.86	1.71	1.95
	Vitvi01g00502	VIT_01s0011g05860	LOC100245641	5.15	6.07	6.62	5.54	4.6	4.57	6.39	5.24	7.22	6.58	6.21	4.1	6.34	6.55	6.81	6.79	6.93	7.96	5.78	6.77	5.62	3.15	5.63	2.84	4.11	3.54	4.49
	Vitvi01g00503	VIT_01s0011g05870	LOC100268011	3.78	1.16	3.36	1.21	1.01	0.7	0.76	0.42	0.29	0.25	0.39	0.39	0.23	0.71	0.72	0.09	0.13	0.04	1.46	1.34	0.68	0.35	0.99	0.31	0.39	0.22	0.44
	Vitvi01g00505	VIT_01s0011g05880	LOC100262811	18.78	17.38	19.99	13.98	11.83	11.82	9.89	10.19	7.94	8.28	8.58	8	7.66	15.04	9.89	12.18	12.78	10.6	13.75	11.1	9.47	11.37	11.72	10.11	12.25	10.69	10.29
	Vitvi01g00508	VIT_01s0011g05950	LOC100261217	4.01	3.24	2.38	5.91	9.64	9.62	6.76	9.38	10.5	4.87	4.11	4.06	5.09	5.37	5.57	5.44	4.62	5.06	3.87	4.15	3.11	4.68	3.72	2.99	3.88	4.2	4.16
	Vitvi01g00509	VIT_01s0011g05960	LOC100252552	10.06	12.63	10.1	25.21	22.49	23.89	22.95	30.77	31.59	9.14	9	10.89	13.35	14.89	15.26	15.07	19.4	14.56	8.27	9.78	9.91	18.85	10.94	15.42	21.35	14.14	12.29
	Vitvi01g00511	VIT_01s0011g05970	LOC100245838	3.98	3.58	3.5	6.47	7.72	6.38	5.37	6.27	4.74	3.62	2.89	3.42	4.2	6.53	6.44	3.66	4.26	3.21	6.75	5.39	5.21	5.25	5.73	4.1	3.98	4.71	3.86
	Vitvi01g00512	VIT_01s0011g06000	LOC100247446	1.63	2.75	2.48	1.35	1.26	1.31	1.43	0.97	2.5	2.2	2.86	2.27	2.45	1.83	2.84	1.77	2.31	1.8	1.55	1.69	1.77	1.48	1.74	0.77	1.75	1.08	1.92
	Vitvi01g00515	VIT_01s0011g06020	LOC100242311	9.22	7.63	6.07	10.83	14.84	11.38	11.68	13.8	10.77	6.57	7.3	6.37	6.1	9.79	9.3	5.87	4.95	4.34	6.92	5.32	5.3	5.92	4.48	4.19	4.5	4.89	4.9
	Vitvi01g00516	VIT_01s0011g06030	LOC100264600	4.26	4.69	4.6	5.23	5.17	5.09	5.15	6.04	4.31	4.03	3.88	4.15	2.92	3.82	3.59	4.11	4.19	3.77	4.13	3.74	4.07	4.21	3.95	4.42	5.13	5.63	5.06
	Vitvi01g00518	VIT_01s0011g06050	LOC100252458	3.01	3.22	3.1	2.14	2.34	1.83	1.96	2.02	1.96	2.19	2.07	1.73	1.01	1.47	1.16	0.91	1	0.72	2.36	2.12	1.6	1.63	1.52	0.91	1.11	1.15	0.94
	Vitvi01g00520	VIT_01s0011g06070	LOC100242205	4.6	3.61	3.69	4.41	5.28	4.36	3.49	3.9	3.36	3.52	3.13	2.71	2.21	3.06	2.43	3.51	2.83	2.94	3.92	3.56	3.49	3.11	3.26	3.3	2.51	3.7	3.41
	Vitvi01g00521	VIT_01s0011g06080	LOC100264487	0.65	0.88	0.68	1.52	0.92	1.14	1.69	1.11	1.46	0.65	0.42	1.17	3.99	4.26	7.23	1.08	1.4	0.36	4.75	4.11	3.51	1.04	2.41	0.61	0.69	0.33	0.31
	Vitvi01g00523	VIT_01s0011g06090	LOC104879144	1.12	1.21	1.09	1.59	1.57	1.4	1.51	1.77	1.41	1.29	1.27	1.01	1.15	1.71	1.41	1.97	1.5	2.07	1.27	1.37	1.41	1.27	1.29	1.47	1.56	2.14	1.6
	Vitvi01g00524	VIT_01s0011g06130	LOC100259425	10.85	12.63	10.27	10.36	10.87	9.72	13.44	11.76	10.5	9.65	9.92	10.15	12.12	10.95	10.27	10.09	11.08	10.39	8.25	7.99	8.41	10.03	8.57	8.48	7.18	8.43	8.36
	Vitvi01g00525	VIT_01s0011g06140	LOC100852659	0.13	0.06	0.34	0.25	0.71	0.66	1.15	0.35	0.95	0.14	0.12	0.14	3.82	2.62	4.74	0.79	0.85	0.47	3.19	3.02	3	0.87	2.4	0.27	0.65	0.3	0.48
	Vitvi01g00526	VIT_01s0011g06150	LOC100249092	25.22	24.67	23.26	22.5	19.15	18.26	15.61	15.36	15.73	23.19	21.13	16.31	8.75	14.43	8.28	9.44	5.59	9.41	16.54	16.89	12.8	7.8	12.11	6.49	5.14	7.46	8.46
	Vitvi01g00528	VIT_01s0011g06190	LOC100254304	2.18	3.16	3.79	3.37	3.51	3.09	4.46	4.86	2.6	2.54	2.22	1.5	1.29	2.71	0.92	2.4	1.47	2.16	1.11	1.91	2.29	1.3	1.76	1.58	2	2.67	2.24
	Vitvi01g00529	VIT_01s0011g06200	LOC100249205	0.97	0.75	1.07	0.96	0.85	1.02	1.23	1.17	1.39	0.65	0.63	0.61	0.73	0.74	0.53	0.68	0.93	0.54	0.7	0.73	0.64	0.73	0.7	0.37	0.43	0.35	0.38
	Vitvi01g00530	VIT_01s0011g06210	LOC100245684	10.49	10.46	9.34	15.98	17.2	16.08	11.14	14.23	13.96	8.62	8.13	8.48	10.02	13	13.56	11.44	10.12	9.96	10.12	8.6	8.18	9.04	8.99	8.56	9.05	10.77	9.3
	Vitvi01g00533	VIT_01s0011g06250	LOC100266368	92.68	85.73	96.97	70.62	70.68	68.42	90.2	82.52	72.8	73.45	73.08	102.49	90.13	76.91	58.03	122.86	132.81	133.27	59.8	66.41	75.35	97.74	91.06	146.94	98.49	139.45	114.84
	Vitvi01g00536	VIT_01s0011g06260	LOC100257728	2.8	3.11	3.54	2.53	2.79	2.7	3.83	3.74	2.66	3.12	3.2	3.31	2.95	3.37	2.23	3.27	3.49	3.04	2.58	2.31	2.45	2.9	2.75	2.26	2.76	2.93	3.02
	Vitvi01g00537	VIT_01s0011g06270	LOC100252594	7.7	8.78	8.53	6.4	5.71	6.7	6.71	6.66	7.59	12.42	10.07	7.43	5.22	9.52	7.72	6.21	4.54	6.91	10.33	11.36	9.14	4.75	7.91	5.04	4.06	5.65	5.67
	Vitvi01g00538	VIT_01s0011g06280	LOC100256078	1.6	1.75	1.65	1.44	1.84	1.51	1.84	2.05	1.34	1.52	1.44	1.55	1.08	1.5	1.22	1.48	1.42	1.15	1.55	1.35	1.42	1.47	1.22	1.29	1.56	1.84	1.46
	Vitvi01g00539	VIT_01s0011g06290	LOC100261163	28.93	19.69	23.88	51.18	65.45	63.64	40	35.36	42.47	3.55	3.93	3.99	23.91	10.2	14.48	21.88	16.09	18.01	6.33	6.5	8.14	14.4	8.5	7.77	8.94	10.82	10.78
	Vitvi01g00540	VIT_01s0011g06300	LOC100250931	2.48	2.39	2.52	2.92	3.34	3.48	3.47	3.36	3.08	2.5	2.45	3.52	4.42	2.88	4.43	2.42	4.13	2.66	3.61	3.35	3.42	4.01	3.44	3.25	3.06	3.29	2.78
	Vitvi01g00543	VIT_01s0011g06330	LOC100264632	2.49	2.68	3.83	2.18	2.84	2.15	2.07	2.29	1.61	2.89	3.41	3.3	0.7	2.21	0.65	1.21	1.39	1.37	2.1	1.69	1.12	1.06	0.98	0.78	0.99	0.79	0.85
	Vitvi01g00544	VIT_01s0011g06340	LOC100245785	2.26	3.02	2.86	2.69	2.82	2.53	3.03	2.93	2.71	3.59	3.26	2.57	2.71	3.44	2.4	2.8	2.91	2.63	2.82	2.89	3.02	3.09	3.09	2.81	2.65	2.58	2.81
	Vitvi01g00547	VIT_01s0011g06380	LOC100233138	13.82	14.64	14.58	13.12	14.32	12.8	12.68	14.91	13.05	10.75	10.73	12.26	8.64	11.53	9	8.8	9.79	8.36	10.71	10.12	8.07	11.71	8.47	7.68	12.2	8.93	8.03
	Vitvi01g00552	VIT_01s0011g06400	LOC100262958	5.15	6.94	5.32	16.8	17.23	18.1	9.3	13.17	15.66	8.22	5.86	5.48	7.14	9.85	11.31	13.15	15.89	12.68	16.12	22.14	14.9	19.74	14.51	10.06	14.13	10.5	12.9
	Vitvi01g00556	VIT_01s0011g06450	LOC100247586	0.27	0.1	0.05	0.78	0.74	2.34	1.29	0.71	0.58	0.38	0.3	0.45	7.64	3.29	8.29	5.24	6.48	3.09	1.68	1.68	2.18	7.17	4.38	3.1	5.52	10.41	5.31
	Vitvi01g00561	VIT_01s0011g06540	LOC100249044	84.3	105.82	101.4	74.89	73.05	78.15	69.1	63.88	60.92	79.28	82.47	68.75	54.09	76.28	62.72	69.93	64.17	66.04	80	71.96	69.04	67.69	72.55	57.87	69.6	61.13	62.03
	Vitvi01g00563	VIT_01s0011g06560	LOC100257576	4.47	5	3.83	5.33	4.87	4.63	3.6	3.1	2.6	2.96	3.71	3.39	3.2	4.72	2.91	4.64	6.07	4.97	4.59	5.52	5.8	6.09	5.97	4.36	6.88	5.05	5.73
	Vitvi01g00567	VIT_01s0011g06580	LOC100242197	5.89	11	11.16	4.73	3.14	3.53	3.04	3.28	2.04	1.78	1.65	1.68	0.28	0.77	0.33	0.26	0.3	0.26	0.84	0.89	1.13	0.84	0.4	0.55	0.71	0.47	0.43
	Vitvi01g00568	VIT_01s0011g06600	LOC100266215	1.86	1.92	2.95	10.69	14.31	11.95	12.78	9.31	8.6	10.88	10.11	7.51	2.07	7.13	5.4	2.94	2.38	1.51	5.64	6.56	4.35	2.88	3.69	1.53	1.74	1.2	1.13
	Vitvi01g00571	VIT_01s0011g06620	LOC100255930	12.98	12.73	12.22	18.83	21.55	20.97	23	23.97	27.45	10.09	9.12	10.23	16.58	14.18	18.45	16.63	17.49	14.92	13.3	13.69	14.36	16.03	14.61	16.72	17.58	16.98	16.07
	Vitvi01g00572	VIT_01s0011g06630	LOC100250769	14.34	14.26	14.09	15.18	17.84	16.3	14.91	14	16.6	14.29	16.06	15.19	11.77	14.66	14.61	12.34	13.81	11.15	13.67	13.4	12.31	13.8	11.91	9.93	12.66	11.07	11.22
	Vitvi01g00576	VIT_01s0137g00010	LOC100245635	4.15	4.42	3.78	3.12	3.22	3.3	4.41	3.94	3.9	4.11	4.63	5.32	4.8	4.32	4.21	2.7	3.68	2.49	2.83	2.61	2.33	3.01	2.33	2.09	2.86	2.39	2.23
	Vitvi01g00579	VIT_01s0137g00060	LOC100267955	2.22	2.12	2.25	3.3	3.94	3.3	2.68	2.78	2.23	1.96	1.64	1.73	1.79	2.3	2.13	2.04	2.09	1.6	1.76	1.63	1.79	2.06	1.89	1.47	2.4	2.64	2.54
	Vitvi01g00580	VIT_01s0137g00070	LOC100257722	2.51	1.28	3.33	2.56	2.82	1.94	2.43	1.7	1.12	0.41	0.47	0.22	0	0.1	0	0.03	0	0.02	0.23	0.08	0.03	0.61	0.13	0.37	0.26	0.06	0.11
	Vitvi01g00587	VIT_01s0137g00180	LOC100257681	50.43	45.65	44	38.36	36.8	36.71	30.25	30.74	29.05	51.28	58.27	49.47	14.21	25.41	11.74	17.9	18.96	16.92	26.37	25.36	20.57	24.03	23.66	23.32	24.54	17.14	18.1
	Vitvi01g00588	VIT_01s0137g00200	LOC100261196	0.48	0.92	1.13	0.87	0.78	1.06	2.51	1.79	0.46	1.07	0.84	0.88	0.19	0.68	0.36	0.23	0.33	0.2	0.14	0.32	0.16	0.31	0.22	0.45	0.16	0.12	0.12
	Vitvi01g00589	VIT_01s0137g00210	LOC100252545	16.38	7.29	14.58	5.91	3.6	4.13	4.38	3.02	3.37	14	16.87	23.68	10.88	4.55	5.92	6.61	10.73	7.48	7.99	9.76	10.52	12.17	9	17.08	14.03	11.41	10.3
	Vitvi01g00590	VIT_01s0137g00220	LOC100256113	2.43	2.26	2.22	3.37	3.78	3.13	3.43	3.94	4.28	2.21	2.2	1.92	2.02	2.66	2.26	2.52	2.19	2.75	2.26	2.45	2.1	2.17	2.39	2.16	2.45	2.43	2.36
	Vitvi01g00591	VIT_01s0137g00230	LOC100247438	31.07	23.97	27.42	31.27	34.57	37.3	35.15	39.25	41.15	27.28	28.47	35.08	25.45	24.28	25.76	34.03	34.57	35.99	29.9	33.31	34.52	30.61	29.11	39.58	34.55	38.5	39.88
	Vitvi01g00593	VIT_01s0137g00240	LOC100242302	14.39	17.73	42.63	4.57	0.3	0.19	0.54	0.13	0.2	49.59	46.19	40.17	1.94	1.03	1.02	0.29	0.45	0.39	5	5.44	4.75	1.03	3.2	2.61	0.24	0.29	0.22
	Vitvi01g00594	VIT_01s0137g00250	LOC100264594	2.32	2.54	2.83	2.1	1.95	1.89	2.18	2.2	1.68	2.42	2.39	2.05	1.7	2.54	2.03	2.4	2.45	2.12	2.23	2.25	2.15	2.12	2.01	2.05	1.92	2.09	2.15
	Vitvi01g00595	VIT_01s0137g00260	LOC100268141	12.05	12.84	11.68	18.78	19.53	16.26	17.93	20.09	20.89	11.99	9.61	9.7	11.6	16.57	15.76	16.41	14.62	17.36	9.5	10.74	10.21	9.4	9.86	10.38	11.55	12.35	11.93
	Vitvi01g00596	VIT_01s0137g00280	LOC100259418	1.41	1.48	1.7	1.34	1.38	1.29	1.27	1.44	1.17	1.32	1.15	0.81	1.04	1.18	1.1	1.21	1.15	1.15	1.55	1.49	1.44	1.16	1.54	1.08	1.18	1.13	1.2
	Vitvi01g00598	VIT_01s0137g00290	LOC100257862	4.09	4.31	4.92	2.6	2.43	2.04	2.28	2.49	1.91	4.98	4.32	3.42	0.7	2.69	0.93	1.03	1.19	0.92	2.33	2.21	1.72	1.77	1.69	2.07	1.47	1.25	1.33
	Vitvi01g00599	VIT_01s0137g00300	LOC100252440	4	4.5	4.24	4.65	4.78	4.51	4.52	4.88	4.49	3.1	2.75	2.28	2.3	3.68	2.84	3.06	2.53	2.98	3.36	3.13	2.76	2.65	2.73	2.31	3	3.42	3.03
	Vitvi01g00604	VIT_01s0137g00340	LOC100254296	79.79	102.48	81.39	60.44	67.37	69.59	86.22	76.23	64.28	60.14	87.57	90.24	87.95	84.95	76.04	36.97	59.99	28.43	54.14	45	40.98	48.03	37.86	33.59	44.1	38.78	38.95
	Vitvi01g00608	VIT_01s0137g00360	LOC100249075	5.84	9.56	11.87	8	8.53	7.03	15.57	10.19	11.85	6.48	6.16	5.31	8.06	4.25	6.08	2.42	4.58	4.39	5.93	6.05	4.72	3.79	5.01	2.05	2.59	3.3	2.82
	Vitvi01g00611	VIT_01s0137g00400	LOC100255955	1.33	1.09	2.36	0.43	0.4	0.22	0.25	0.26	0.03	4.53	4.3	2.56	0.35	2.4	0.57	1.01	0.89	0.77	2.63	2.99	2.33	1.17	1.65	0.89	0.44	0.31	0.89
	Vitvi01g00613	VIT_01s0137g00440	LOC100245667	1.41	1.13	1.26	1.42	1.7	1.36	1	1.25	0.79	1.09	1.2	1.47	0.72	1.09	0.65	0.94	0.71	0.66	1.06	1.02	1.05	0.92	0.71	0.95	0.85	1.14	0.99
	Vitvi01g00614	VIT_01s0137g00460	LOC100267987	0.52	0.27	0.65	0.63	0.68	0.8	0.24	0.29	0.48	0.64	0.53	0.55	3.24	3.06	6.54	0.83	0.83	0.71	3.67	3.88	2.75	0.84	2.23	0.55	0.32	0.38	0.44
	Vitvi01g00616	VIT_01s0137g00490	LOC100266362	16.13	15.18	15.67	16.24	20.33	17.21	14.26	17.96	11.91	14.25	12.91	13.36	9.51	13.35	11.54	12.23	9.44	10.32	12.25	10.77	11.85	10.71	9.05	10.94	9.91	12.67	10.38
	Vitvi01g00619	VIT_01s0137g00520	LOC100261157	0.88	0.68	1.61	1.53	1.55	1.33	2.01	2.3	1.42	1.54	1.65	2.58	3.42	3.35	3.19	4.36	4.49	4.06	1.34	1.82	1.93	2.03	1.63	1.83	3.56	3.25	3.31
	Vitvi01g00620	VIT_01s0137g00550	LOC100250924	4.97	2.84	8.53	7.09	6.48	6.34	10.26	10.25	6.03	7.03	7	12.83	14.22	14.76	14.91	18.94	20.34	19.09	6.89	10.05	9.15	10.29	6.92	7	16.83	13.42	13.76
	Vitvi01g00621	VIT_01s0137g00560	LOC100245779	1.58	1.11	2.15	2.35	2.9	1.98	3.24	3.95	3.66	2.08	2.55	3.78	3.85	4.88	4.52	7	7.52	6.92	2.06	3.06	2.5	3.05	1.69	2.17	4.67	4.47	5.04
	Vitvi01g00623	VIT_01s0137g00580	LOC100268099	8.27	8.21	9.21	14.6	16.49	14.28	12.72	14.46	11.55	8.86	7.89	10.4	7.48	8.01	6.78	9.49	7.9	8.26	8.95	8.07	9.63	9.31	8.13	9.21	9.41	10.31	10.26
	Vitvi01g00626	VIT_01s0137g00600	LOC100262951	7.17	6.68	6.24	10.58	11.43	10.93	10.09	10.67	10.09	5.9	5.12	5.68	8.83	10.66	13.14	8.95	8.35	7.29	8.81	9.08	8.23	6.76	7.88	7.1	8.05	8.44	8.15
	Vitvi01g00627	VIT_01s0137g00610	LOC100256103	3.14	2.82	3.23	2.75	3.09	2.5	2.82	3.16	2.22	3.6	3.07	3.05	1.91	3.2	2.36	2.93	2.54	2.77	2.81	2.93	2.82	2.66	2.29	2.39	2.3	2.79	2.56
	Vitvi01g00628	VIT_01s0137g00620	LOC100257824	4.5	5.44	5.42	5.09	5.02	4.75	4.86	5.17	4.74	5.7	5.35	5.47	4.1	5.77	4.27	5.27	4.77	5.17	5.21	5.14	5.06	4.89	4.82	4.29	4.46	4.47	4.58
	Vitvi01g00629	VIT_01s0137g00630	LOC100245809	8.3	10.03	12.62	6.38	6.18	6.45	7.6	7.56	5.76	15.45	13.37	9.23	6.24	8.47	6.2	4.96	4.74	4.73	11.48	10.46	10.27	7.63	8.17	6.77	4.83	6.15	5.72
	Vitvi01g00630	VIT_01s0137g00640	LOC100262984	1.41	1.74	1.64	2.26	2.24	2.25	1.82	2.01	1.73	1.73	1.76	1.6	1.57	1.96	1.77	2.22	2.01	2.27	1.66	1.5	1.44	1.79	1.51	1.57	1.81	1.94	1.7
	Vitvi01g00631	VIT_01s0137g00650	LOC100252679	2.59	2.8	2.85	1.65	1.46	1.53	1.7	1.44	1.04	1.42	1.7	1.17	1.28	0.98	0.67	0.53	0.88	0.64	0.81	0.92	0.8	0.66	0.62	0.54	0.46	0.65	0.5
	Vitvi01g00632	VIT_01s0137g00670	LOC100252431	4.03	6.81	4.21	34.35	40.56	37.1	36.23	37.02	51.62	0.99	1.05	0.62	6.67	4.95	7.29	2.82	5.05	3.33	4.2	3	4.02	3.76	4.54	3.47	4.37	2.31	2.85
	Vitvi01g00633	VIT_01s0137g00690	LOC100242447	5.24	7.23	6.6	10.14	9.97	9.18	9.49	10.96	13.91	4.05	3.71	3	2.7	5.46	4.43	4.18	4.11	3.72	3.72	4.01	3.85	3.02	3.61	2.95	4.32	3.29	3.74
	Vitvi01g00638	VIT_01s0137g00740	0	5.67	12.36	10.88	4.16	2.25	2.1	2.22	2.87	0.74	11.18	9.65	10.12	2.79	5.65	1.55	3.34	4.45	3.08	7.68	7.62	7.36	5.77	6.88	4.54	3.88	2.33	3.39
	Vitvi01g00640	VIT_01s0137g00760	LOC100249068	1.84	2.32	1.93	2.33	2.49	2.32	2.95	3.06	2.85	2.05	1.88	1.85	2.07	2.46	2.06	3.06	2.84	2.87	2.34	2.59	2.47	2.89	2.44	2.35	3.44	2.51	2.49
	Vitvi01g00641	VIT_01s0137g00770	LOC100243914	1.3	1.27	1.2	1.33	1.36	1.22	1.12	1.21	1.15	1.01	1.11	1.16	0.93	1.32	1.3	0.91	0.72	0.9	2.04	1.61	1.46	1.04	1.4	1.21	1.1	0.95	1.01
	Vitvi01g00642	VIT_01s0137g00810	LOC100254142	18.82	20.77	19.26	23.33	25.91	19.32	19.21	21.77	16.18	22.36	18.6	14.49	13.93	21.39	18.61	14.91	13.18	13.27	22.3	19.82	19.89	19.46	21.38	14.97	15.52	14.83	16.02
	Vitvi01g00646	VIT_00s0291g00050	LOC100242640	195.39	113.4	139.99	136.73	156.17	142.91	142.41	147.11	167.23	67.76	72.79	62.44	77.64	43.62	47.31	104.54	121.63	122.1	39.39	48.66	56.08	50.39	46.66	66.93	76.39	89.45	78.95
	Vitvi01g00647	VIT_00s0291g00060	LOC100247658	4.89	8.37	9.84	5.85	4.16	3.83	5.72	6.4	6.02	6.15	4.63	3.78	1.47	3.15	1.17	2.69	2.81	2.65	2.28	3.11	2.08	4.58	4	3.12	5.58	1.96	2.57
	Vitvi01g00648	VIT_00s0291g00070	LOC104878311	3.97	2.44	2.37	5.31	4.9	4.65	3.72	5.21	4.6	1.81	1.96	1.65	1.71	1.92	1.61	3.01	1.93	3.07	1.82	1.87	2.23	1.77	1.51	2.53	1.99	2.5	2.83
	Vitvi01g00649	VIT_00s0291g00090	LOC100259633	6.53	5.58	6.2	9.51	10.49	9.44	8.06	9.26	6.47	5.03	5.4	4.5	4.95	7.19	6.22	8.28	4.4	7.41	5.86	6.06	6.48	5.81	5.26	6.25	6.81	10.35	7.93
	Vitvi01g00650	VIT_00s0291g00100	LOC100249410	1.05	1.06	1.56	2.07	1.61	1.88	1.9	2.05	1.37	0.62	0.72	0.92	1.32	0.83	0.91	2.09	1.97	2.42	0.93	1.01	1.48	1.4	1.46	2.37	1.58	2.79	1.97
	Vitvi01g00652	VIT_00s0225g00010	LOC100264929	15.23	9.68	10.12	25.93	36.14	30.13	39.35	45.15	43.78	7.69	8.81	14.13	20.76	14.05	19.56	28.3	26.35	26.43	13.89	12.89	16.25	29.68	18.26	25.72	35.84	36.04	30.4
	Vitvi01g00658	VIT_00s0225g00090	LOC100249520	7.04	8.77	7.29	7.68	6.83	7.8	5.04	6.5	4.77	9.59	9.11	6.5	2.98	7.91	6.41	2.27	1.69	1.8	8.87	8.82	5.8	6.02	5.91	4.64	4.54	3.21	2.98
	Vitvi01g00659	VIT_00s0225g00100	LOC100264922	1.34	1.13	1.34	1.62	2.37	2.29	2.26	2.3	3.19	0.8	0.79	0.9	2.03	2.08	2.45	1.53	1.59	1.56	1.76	1.83	1.39	1.39	1.63	1.41	1.7	0.69	0.95
	Vitvi01g00660	VIT_00s0225g00110	LOC100244366	1.53	1.62	1.39	2.13	2.27	2.29	2.63	2.61	3.01	1.2	1.23	1.08	1.84	1.44	1.56	2.16	2.33	1.85	1.46	1.52	1.56	1.63	1.57	1.68	1.85	1.54	1.79
	Vitvi01g00662	VIT_00s0225g00130	LOC100261274	22.25	20.46	20.1	19.23	21.66	19.9	18.41	21.34	18.51	17.09	17.26	18.8	19.13	14.3	15.96	17.59	18.76	16.76	15.96	18.03	20.75	27.92	22.05	26.83	27.66	20.97	19.9
	Vitvi01g00663	VIT_00s0225g00140	LOC100259732	0.95	0.96	0.85	1	1.15	1.06	1.59	1.63	2.57	0.76	0.72	0.43	0.86	0.63	0.83	0.6	0.77	0.45	0.96	0.9	0.92	0.78	0.71	0.39	0.87	0.7	0.72
	Vitvi01g00664	VIT_00s0225g00150	LOC100256184	2.18	2.12	2.39	2.53	2.81	2.35	2.21	2.67	2.17	2.17	2.04	1.79	2.09	2.31	2.3	2.92	2.68	2.35	2.37	2.29	2.28	2.83	2.43	2.83	2.68	3.92	3.35
	Vitvi01g00669	VIT_00s0225g00220	LOC100251026	15.29	17.33	18.12	15.71	18.83	16.61	13.62	14.47	13.3	17.53	15.55	15.32	12.52	17.41	16.46	15.98	16.39	15.66	14.15	14.23	14.28	12.69	12.71	11.8	10.42	15.83	15.16
	Vitvi01g00672	VIT_00s0225g00230	LOC100245885	10.36	5.58	11.27	4.73	1.87	1.67	1.19	0.35	0.09	12.08	12.62	28.26	61.66	79.31	47.06	137.72	117.13	116.72	29.22	37.33	37.98	60.12	51.47	72.84	46.67	64.1	72.61
	Vitvi01g00674	VIT_00s0394g00030	LOC100260858	7.82	11.56	13.73	6.46	5.09	5.38	5.37	6.96	6.23	16.03	15.09	13.9	3.13	6.01	3.57	4.37	3.53	3.69	9.31	9.59	6.62	5.76	6.89	5.1	4.64	4.72	4.45
	Vitvi01g00675	VIT_00s0394g00020	LOC100266066	1.94	2	1.69	1.77	2.3	2.11	2.11	2	1.9	1.78	1.65	1.43	0.94	1.89	1.56	1.3	1.47	0.88	1.39	1.42	1.44	1.32	1.36	0.92	1.2	1.23	1.33
	Vitvi01g00676	VIT_00s0394g00010	LOC100246465	3.22	3.76	4.17	2.33	2.56	2.12	2.26	3.15	2.35	2.4	2.35	1.84	0.26	1.12	0.29	0.56	0.6	0.46	0.98	0.93	0.69	0.8	0.89	0.9	0.71	0.35	0.26
	Vitvi01g00681	VIT_01s0127g00060	LOC100246568	18.27	13.74	16.23	14.5	16.58	14.9	13.51	16.2	10.38	18.54	21.33	23.16	11.11	14.1	10.59	15.02	11.91	13.99	19.99	20.31	19.71	18.55	18.42	24.49	13.65	19.91	14.19
	Vitvi01g00682	VIT_01s0127g00070	LOC100260250	4.11	9.66	5.09	7.81	13.81	12.22	10.6	9.13	17.94	11.29	13.52	11.23	24.79	21.51	19.85	19.86	25.45	19.48	8.85	15.91	24.53	6.32	10.29	3.99	10.16	8.49	8.61
	Vitvi01g00685	VIT_01s0127g00130	LOC100253407	0.35	0.64	0.61	0.66	0.46	0.34	0.84	0.7	0.94	0.98	0.93	0.85	1.01	1.18	0.96	0.87	1.22	1.28	0.79	0.63	0.76	0.78	0.51	0.68	1.17	0.76	0.64
	Vitvi01g00689	VIT_01s0127g00160	LOC100251695	3.14	3.58	4.04	4.98	4.82	3.95	3.05	3.6	2.97	2.83	2.89	2.74	1.16	1.99	1.27	1.23	1.13	1.52	2.69	2.83	2.06	1.35	1.86	1.06	1.14	1.01	0.96
	Vitvi01g00695	VIT_01s0127g00220	LOC100249925	4.35	4.91	6.67	2.18	2.1	1.81	2.42	2.91	1.82	5.94	4.86	5.94	1.65	2.57	1.36	1.52	1.39	0.98	4.93	3.85	3.21	3.07	2.97	2.9	2.35	2.71	1.56
	Vitvi01g00696	VIT_01s0127g00230	LOC100256748	3.33	2.99	3.74	2.68	2.1	1.88	1.79	2.5	1.76	4.52	4.19	4.09	2.2	4.5	2.62	3.78	2.81	2.94	4.76	4.92	4.52	3.24	3.72	2.42	3.12	2.57	2.86
	Vitvi01g00697	VIT_01s0127g00250	LOC100251624	0.16	0.27	0.22	0.71	0.8	0.94	2.74	0.88	3.05	0.35	0.18	0.21	1.49	0.7	2.08	0.19	0.06	0.23	0.67	0.56	0.54	0.39	0.61	0.23	0.23	0.27	0.07
	Vitvi01g00698	VIT_01s0127g00260	LOC100255189	42.69	47.29	33.84	61.13	72.38	84.82	29.56	43.13	32.79	35.43	36.32	31.72	29.33	55.4	72.44	9.58	8.44	4.62	83.1	67.82	44.18	53.58	49.66	32.43	24.14	21.28	16.27
	Vitvi01g00700	VIT_01s0127g00270	LOC100265371	10.51	10.83	11.06	12.63	12.99	12.2	14.2	15.63	12.38	11.52	11.03	9.43	11.41	14.18	12.07	10.06	10.48	8.58	10.14	9.82	10.34	10.21	10.35	8.76	11.03	9.41	10.1
	Vitvi01g00701	VIT_01s0127g00290	LOC100244799	1.51	1.56	1.43	1.52	1.93	1.81	1.41	1.77	1.52	1.14	1.31	1.84	1.35	1.53	1.94	1.38	1.24	1.21	1.57	1.7	1.16	1.49	1.55	1.48	1.54	1.64	1.62
	Vitvi01g00704	VIT_01s0127g00350	LOC100267114	21.72	17.42	15.51	18.54	18.59	18.43	23.67	20.2	19.23	16.14	19.31	25.69	25.12	27.05	23.25	15.05	25.71	14.19	15.7	12.99	12.16	14.19	10.84	10.55	17.11	15.55	15.2
	Vitvi01g00705	VIT_01s0127g00360	LOC100248199	3.23	3.43	3.48	1.87	2.04	2.4	1.87	1.28	0.72	2.4	2.6	3.1	2.2	3.46	3.07	1.99	1.93	1.5	3.9	2.89	2.73	2.26	2.4	1.7	1.61	1.89	1.73
	Vitvi01g00706	VIT_01s0127g00380	LOC100263616	14.88	11.2	11.54	11.47	11.89	12.54	12.42	12.31	12.85	8.7	9.74	10.31	13.52	8.08	9.77	8.87	13.02	8.93	8	8.62	8.19	10.24	7.36	7.87	9.56	8.7	9.08
	Vitvi01g00711	VIT_01s0127g00420	LOC100246470	2.07	1.31	1.88	1.44	1	1.14	0.94	1.03	0.56	1.3	1.29	1.51	0.87	0.52	0.57	0.7	0.72	0.52	1.23	1.4	1.57	1.24	1.34	1.69	1.36	1.01	1.36
	Vitvi01g00712	VIT_01s0127g00430	LOC100263708	1.6	1.82	1.85	1.8	1.84	1.78	1.74	2.09	1.48	1.74	1.83	2.14	1.53	2.03	1.55	2.39	2.06	2.03	1.78	1.74	1.85	2.13	1.88	1.93	2.15	2.55	2.06
	Vitvi01g00713	VIT_01s0127g00440	LOC100243082	81.74	72.26	70.94	75.63	73.26	66.88	77.54	76.86	75.65	77.27	78.77	75.96	79.24	91.17	82.4	73.81	93.19	70.2	61.96	56.04	55.34	69.59	57.64	54.1	64.17	62.24	60.98
	Vitvi01g00714	VIT_01s0127g00470	LOC100260266	6.91	4.08	4.2	11.55	25.81	19.52	87.61	120.31	92.52	5.15	2.93	3.16	2.55	1.51	2.28	12.33	9.99	7.27	4.25	6.45	7.89	26.61	6.89	26.75	57.29	28.16	21.95
	Vitvi01g00716	VIT_01s0127g00490	LOC100258468	1.63	1.54	1.84	1.37	1.62	1.86	2.15	2.06	2.26	2.43	2.71	3.18	6.52	5.82	8.06	3.37	4.77	3.2	5	4.2	4.3	3.58	3.95	3.21	2.6	2.8	2.48
	Vitvi01g00717	VIT_01s0127g00500	LOC100244891	4.76	5.46	4.26	4.59	5.62	4.42	3.6	4.41	3.85	4.99	4.51	5.07	2.59	4.99	3.49	2.14	2.03	1.99	4.63	4.72	4.04	3.63	3.47	2.28	3.12	3.19	2.54
	Vitvi01g00719	VIT_01s0127g00520	LOC100244715	16.96	13.24	15.49	30.7	33.29	33.32	20.69	29.78	28.34	8.49	8.42	7.17	20.01	14.38	22.15	11.1	12.03	8.48	26.06	30.5	23.49	22.27	23.65	16.17	20.81	16.86	14.13
	Vitvi01g00720	VIT_01s0127g00530	LOC104879711	0.48	0.48	0.35	0.58	0.55	0.7	0.09	0.13	0.26	0.05	0.25	0.09	0.79	0.1	0.73	0.13	0.11	0.02	7.64	8.86	0.75	0.51	1.48	0.46	0.03	0.13	0.05
	Vitvi01g00722	VIT_01s0127g00600	LOC100852797	15.64	13.03	20.16	8.7	10.55	8.12	11.57	10.93	5.97	11.94	13.11	17.34	4.1	8.23	4.71	7.65	6.41	6.12	11.55	11.53	8.37	7.51	10.73	8.46	5.91	6.31	7.01
	Vitvi01g00728	VIT_01s0127g00670	LOC100853911	0.23	0.75	0.09	1.4	1.97	1.71	1.4	1.24	3.68	0.42	0.36	0.37	0.38	0.69	0.41	0.95	0.36	0.59	0.11	0.14	0.02	0.18	0.15	0.16	0.11	0.3	0.2
	Vitvi01g00729	VIT_01s0127g00680	LOC100852765	73.71	84	58.06	114.45	136.54	126.43	71.36	84.11	76.99	50.23	51.98	64.48	58.66	59.56	60.12	102.69	93.04	83.27	50.17	46.1	43.82	56.31	49.37	64.4	50.38	74.59	70.08
	Vitvi01g00733	VIT_01s0127g00710	LOC100852697	0.45	0.64	0.67	0.87	1.06	0.66	1.04	1.07	0.84	0.77	0.84	1.16	1.12	0.82	0.88	0.97	1.71	0.94	0.96	0.51	0.83	0.98	0.65	0.65	1.15	1.09	0.93
	Vitvi01g00735	VIT_01s0127g00720	LOC100852632	2.42	2.77	2.07	1.96	1.79	1.96	2.46	2.19	1.9	4.07	4.7	4.18	3.77	5.9	4.97	3.05	4.12	2.4	3.49	2.18	1.87	2.31	2.07	1.21	1.62	1.71	1.17
	Vitvi01g00738	VIT_01s0127g00740	LOC100852555	5.69	2.79	4.57	6.17	8.23	9.25	2.95	4.46	3.99	2.06	2.52	2.1	0.49	0.9	0.88	1.6	1.7	1.08	1.33	1.55	1	3.52	2.24	1.77	2.08	1.98	1.45
	Vitvi01g00744	VIT_01s0127g00840	LOC100265381	6.11	7.26	6.72	5.04	6.23	5.86	7.53	6.79	6.13	6.67	5.37	3.97	5.4	5.95	5.62	4.42	5.78	3.85	5.6	5.02	5.03	5.46	5.14	4.34	4.24	4.45	4.56
	Vitvi01g00754	0	0	0.73	0.62	0.96	1.29	1.5	0.93	0.45	0.68	1.3	0.24	0.12	0.87	2.73	1.23	2.84	1.89	2.13	1.67	0.65	1.16	1.94	2.59	1.98	0.95	2.15	2.19	1.87
	Vitvi01g00772	VIT_01s0026g00040	LOC100260455	12.18	10.55	9.14	17.42	19.98	17.12	13.25	15.84	17.65	7.89	8.08	8.12	6.75	10.08	8.44	9.37	8.41	8.89	6.98	7.14	6.71	7.19	6.55	6.95	7.11	7.62	6.88
	Vitvi01g00773	VIT_01s0026g00050	LOC104880034	2.57	3	2.73	3.02	3.26	3.36	3.58	3.45	3.28	2.26	2.17	2.28	1.92	2.44	2.03	1.8	1.59	1.6	2.34	2.95	2.72	2.84	2.58	2.16	2.81	1.73	2.16
	Vitvi01g00777	VIT_01s0026g00140	LOC100263874	11.01	8.99	9.63	9.83	11.61	9.89	9.35	10.29	7.48	9.64	8.67	7.91	7.24	9.94	8.42	12.75	9.26	12.27	9.35	10.65	10.32	8.09	8.54	9.16	8.78	12.53	11.16
	Vitvi01g00780	VIT_01s0026g00170	LOC100250206	14.76	14.99	15.56	15.85	13.53	12.79	16.05	13.97	16.74	13.57	14.01	15.03	17.53	16.64	14.2	21.6	20.23	22.47	10.45	12.89	12.22	13.89	14.49	11.03	13.22	8.56	11.02
	Vitvi01g00782	VIT_01s0026g00190	LOC100243339	4.7	2	2.59	5.54	6.47	7.58	6.44	7.79	10.98	1.65	2.12	2.24	7.65	6.33	7.74	5.95	6.5	5.79	3.29	4.53	6.86	6.66	5.35	6.39	7.95	4.99	4.4
	Vitvi01g00784	VIT_01s0026g00200	LOC100245071	2.36	3.06	5.26	0.16	0.32	0.11	0.75	0.37	0.52	6.84	6.92	6.54	0.94	4.96	0.66	0.29	0.38	1.1	3.38	1.76	0.99	1.78	0.96	0.73	0.09	1.09	0.13
	Vitvi01g00787	VIT_01s0026g00220	LOC100267386	29.96	32.19	29.64	34.92	35.68	41.88	53.45	58.72	37.7	97.55	73.12	75.93	167.22	67.89	144.18	72.01	73.74	56.68	128.75	140.05	159.83	132.51	141.7	208.62	81.68	128	95.54
	Vitvi01g00788	VIT_01s0026g00230	LOC100262218	15.96	16.35	13.91	23.67	28.89	22.29	22.4	25.9	24.99	10.85	10.93	12.92	11.68	15.81	14.68	15.42	14.54	13.82	8.26	8.01	8.68	12.5	9.52	10.38	10.42	11.54	10.68
	Vitvi01g00789	VIT_01s0026g00240	LOC100257112	19.9	23.67	25.8	18.33	20.17	17.18	22.31	21.5	21.21	24.61	27.65	26.82	15.62	24.84	14.87	15.57	18.17	14.52	17.85	15.98	14.72	15.55	15.96	12.31	16.02	14.46	14.7
	Vitvi01g00791	VIT_01s0026g00260	LOC100257092	2.62	2.78	3.59	2.86	2.47	2.6	4.28	3.7	3.24	2.88	3.21	3.56	5.09	3.86	4.83	4.08	4.48	4.26	2.12	2.24	3.09	2.25	2.5	2.3	2.78	3.09	2.61
	Vitvi01g00792	VIT_01s0026g00270	LOC100251966	7.39	5.11	6.39	4.4	3.72	4.93	3.67	3.69	2.63	5.2	5.96	5.36	3.43	3.89	3.7	2.44	3.3	3.01	2.82	3.03	2.38	1.75	2.15	1.5	1.44	1.23	1.41
	Vitvi01g00793	VIT_01s0026g00280	LOC100246842	25.77	15.4	13.36	24.36	26.6	30.21	21.18	25.77	26.66	21.03	18.81	22.17	21.93	25.81	32.97	20.14	18.83	19.41	24.67	22.68	24.96	25.64	21.83	26.69	23.49	27.85	22.26
	Vitvi01g00797	VIT_01s0026g00310	LOC100241508	5.15	5.89	6.51	5.55	5.22	5.33	5.3	5.99	5.11	5.42	5.38	4.6	3.97	5.67	4.56	5.94	5.31	6.22	6.67	6.67	6.37	5.92	6.32	6.43	5.84	6.5	5.92
	Vitvi01g00798	VIT_01s0026g00320	LOC100243227	44.62	48.24	48.5	39.48	42.74	42.38	42.29	43.35	41.46	36.53	40.94	39.73	36.26	35.94	30.86	48.18	36.77	42.45	42.99	40.35	41.09	42.57	44.87	45.2	47.16	36.79	39.66
	Vitvi01g00799	VIT_01s0026g00330	LOC100263777	5.7	5.71	7.19	2.11	1.45	1.49	1.55	1.27	1.26	2.13	2.45	1.81	0.34	0.9	0.29	0.22	0.21	0.1	2.17	1.95	1.72	0.95	1.02	0.77	0.45	0.44	0.56
	Vitvi01g00800	VIT_01s0026g00340	LOC100265542	1.59	1.6	1.58	1.68	1.67	1.58	1.76	1.9	1.62	1.17	1.06	0.81	1.17	1.28	1.22	1.06	1.2	1.1	1.44	1.45	1.42	1.19	1.25	1.28	1.07	1.15	1.2
	Vitvi01g00803	VIT_01s0026g00360	LOC100244951	3.09	2.93	3.06	1.99	2.38	1.62	2.54	2.72	0.83	0.2	0.38	0.44	0.31	0.23	0.09	0.37	0.19	0.25	0.26	0.14	0.36	0.45	0.23	0.35	0.09	0.11	0.13
	Vitvi01g00806	VIT_01s0026g00390	0	1.29	1.13	0.66	1.81	2.58	3.02	1.02	2.07	1.59	0	0.07	0	0	0	0	0	0	0	0	0	0	0	0	0	0	0	0
	Vitvi01g00814	VIT_01s0026g00540	LOC100248371	7.68	6.69	5.57	5.17	4.17	4.77	4.11	3.68	3.4	2.66	2.85	3.17	4.2	3.28	3.08	2.87	3.19	2.65	0.67	0.71	0.51	0.79	0.71	0.8	0.9	1.06	0.96
	Vitvi01g00816	VIT_01s0026g00570	LOC100243241	7.19	8.94	17.37	0.49	0.4	0.5	0.03	0.07	0.05	2.68	3.25	1.8	0	0.26	0.11	0	0	0	0.08	0.15	0	0	0	0	0	0	0
	Vitvi01g00823	VIT_01s0026g00640	LOC100253463	0.65	0.75	0.78	1.13	1.18	1.11	1.17	1.25	1.22	0.52	0.52	0.38	0.33	0.64	0.41	0.49	0.52	0.47	0.58	0.64	0.43	0.5	0.58	0.34	0.54	0.55	0.54
	Vitvi01g00825	VIT_01s0026g00670	LOC100260319	1.37	0.85	0.94	1.52	1.49	1.72	1.74	1.75	1.46	0.42	0.32	0.58	0.27	0.55	0.37	0.22	0.26	0.24	0.5	0.46	0.67	0.89	0.56	0.53	0.88	0.54	0.86
	Vitvi01g00826	VIT_01s0026g00680	LOC104879959	6.79	4.25	3.87	8.65	10.93	9.65	6.33	5.97	9.2	5.83	5.35	5.71	4.04	4.88	4.98	3.71	3.67	2.93	3.74	4.64	3.48	4.33	2.82	2.88	4.06	3.46	3.76
	Vitvi01g00830	VIT_01s0026g00710	LOC100255261	1.7	5.39	5.69	2.1	0.68	0.78	1.19	1.05	0.41	0.58	0.77	0.59	0.07	0.91	0.24	0.15	0.11	0.09	0.11	0.06	0.05	0.06	0.03	0.06	0.02	0.01	0.03
	Vitvi01g00832	VIT_01s0026g00730	LOC100250100	6.6	6.98	8.98	4.49	3.75	4.74	4.19	3.8	2.92	4.36	4.68	4.67	2.95	3.78	2.58	1.26	0.95	0.85	3.18	3.4	2.69	2.2	2.48	1.66	1.07	1.46	0.82
	Vitvi01g00833	VIT_01s0026g00740	LOC100244964	26.5	24.54	29.26	38.44	34.56	35.1	37.92	31.5	30.72	15.23	17.61	19.17	11.82	23.14	15.65	35	18.61	27.85	10.18	9.71	9.3	14.51	11.82	10.06	23.4	16.34	17.71
	Vitvi01g00842	VIT_01s0026g00810	LOC100241586	46.98	37.8	29.92	10.74	8.47	16.39	6.73	7.88	7.13	26.57	22.8	13.32	5.39	10.43	6.58	1.91	1.16	2.03	33.87	28.51	20.75	12.13	24.64	12.47	3.75	5.84	5.06
	Vitvi01g00843	VIT_01s0026g00820	LOC100263860	0.29	0.43	0.34	0.4	0.52	0.38	0.49	0.49	0.4	1.23	1.23	1.65	1.95	1.64	1.69	2.08	1.99	2.72	1.62	1.68	1.44	1.41	1.54	1.13	1.4	1.6	1.38
	Vitvi01g00845	VIT_01s0026g00850	LOC100854597	7.06	9.16	7.96	17.43	17.15	9.66	41.5	37.34	16.24	13.5	14.12	16.63	63.41	48.78	54.06	84.18	88.26	107.2	14.43	14.86	18.66	31.94	21.72	15.35	37.6	27.48	31.97
	Vitvi01g00846	VIT_01s0026g00860	LOC100243328	0.87	0.72	0.8	1.03	1.16	1.06	1.62	1.6	0.97	0.86	0.76	0.87	1.02	1.48	1.16	2.03	1.43	1.61	0.87	1.22	1.09	0.99	0.73	0.69	0.85	1.43	1.13
	Vitvi01g00850	VIT_01s0026g00900	LOC100255347	7.98	2.63	1.64	2.21	2.89	4.74	2.4	1.82	1.59	1.84	2.43	5.09	15.61	7.79	22.49	4.36	3.68	3.29	8.48	6.49	9.74	3.31	7.39	2.94	1.19	2.02	2.13
	Vitvi01g00852	VIT_01s0026g00920	LOC100251867	8.18	9.47	8.12	14.73	13.97	13.25	15.73	16.67	14.04	10.83	10.6	9.44	15.75	14.76	14.49	14.04	15.69	14.27	11.37	11.71	12.07	12.25	13.06	14.45	12.24	13.97	13.12
	Vitvi01g00857	VIT_01s0026g00940	LOC100263979	15.93	24.61	23.41	26.12	21.93	18.69	25.97	29.21	21.7	6.66	7.53	7.19	2.66	4.61	2.23	3.2	5.27	5.07	2.58	2.48	1.74	3.74	2.66	1.14	3.38	2.04	1.84
	Vitvi01g00859	VIT_01s0026g00960	LOC100258808	9.97	7.31	8.28	3.01	3.09	3.09	2.4	2.84	1.68	9.06	9.7	9.02	3.53	5.7	3.1	2.85	4.38	3.18	7.36	6.94	5.57	3.77	4.71	3.55	2.78	4.61	3.6
	Vitvi01g00860	VIT_01s0026g00980	LOC100241606	19.62	17.24	24.29	5.7	4.9	4.84	5.98	5.38	8.53	38.11	25.53	11.96	14.1	28.94	17.78	4.79	5.73	5.62	26.31	26.72	32.41	16.16	32.48	11.6	4.82	9.05	8.07
	Vitvi01g00861	VIT_01s0026g00990	LOC100263880	5.03	6.14	5.81	5.79	5.58	7.08	8.29	6.65	9.67	9.01	7.74	4.94	15.01	11.03	17.53	9.77	8.95	9.67	7.92	9.18	9.6	7.25	9.35	6.04	6.02	5.22	5.14
	Vitvi01g00862	VIT_01s0026g01000	LOC100253458	0.93	0.9	0.89	0.92	0.81	0.84	0.95	1.06	0.68	0.87	0.81	1.04	0.85	0.81	0.66	1.15	1.04	1.3	0.87	1.05	1.06	1	0.94	1.3	1.08	1.42	1.39
	Vitvi01g00864	VIT_01s0026g01020	LOC100260313	3.61	8.66	9.51	5.94	5.11	4.3	12.3	11.24	10	24.04	22.79	18.7	17.31	25.08	13.18	29.02	27.79	41.44	20.57	20.27	22.6	15.6	26.94	35.21	17.07	21.65	19.65
	Vitvi01g00865	VIT_01s0026g01040	LOC100255235	1.62	1.43	1.51	1.59	1.83	1.26	1.65	1.79	1.37	0.26	0.36	0.23	0.19	0.25	0.17	0.18	0.31	0.07	0.09	0.11	0.21	0.27	0.17	0.2	0.27	0.15	0.24
	Vitvi01g00867	VIT_01s0026g01050	LOC100253576	18.52	25.91	35.61	20.97	17.07	14.52	26.26	18.07	29.13	5.63	4.79	5.62	4.74	7.82	6.71	8.72	9.72	9.21	1.97	3.15	2.1	3.73	2.12	1.91	7.59	1.95	2.71
	Vitvi01g00868	VIT_01s0026g01060	LOC100262086	21.43	33.69	29.68	32.32	24.58	24.63	36.95	40.2	41.36	21.07	19.45	16.44	12.07	16.86	12.6	13.44	11.53	14.62	10.74	10.32	7.82	11.57	10.97	9.96	13.69	6.41	7.12
	Vitvi01g00869	VIT_01s0026g01070	LOC100248470	3.27	3.39	3.15	3.21	3.81	3.53	3.46	3.93	3.62	3.22	3.24	2.68	2.08	2.8	2.45	3.06	2.95	2.48	2.23	2.04	1.88	1.94	1.85	1.78	1.87	1.71	2.22
	Vitvi01g00870	VIT_01s0026g01080	LOC100256981	16.92	16.54	16.45	16.62	17.9	15.99	13.42	13.43	12.93	13.79	14.19	15.23	10.76	14.5	13.88	12.48	13.98	10.74	16.24	13.68	12.27	13.39	12.87	10.83	12.58	10.61	11.32
	Vitvi01g00873	VIT_01s0026g01110	LOC100241580	1.95	1.48	2.13	1.92	2.04	1.87	1.13	1.55	1.15	1.34	1.32	0.84	0.79	1.7	0.87	1.33	0.92	1.06	1.69	1.49	1.37	1.07	1.28	0.96	1.3	1.72	1.64
	Vitvi01g00875	VIT_01s0026g01120	LOC100263854	1.29	1.12	1.45	0.74	0.69	0.72	0.59	0.53	0.48	0.41	0.41	0.36	0.08	0.2	0.13	0.21	0.22	0.16	1.12	1.03	1.08	1.09	1.19	1.21	1.19	1.25	1.27
	Vitvi01g00876	VIT_01s0026g01140	LOC100265665	4.03	4.06	5.23	2.81	2.59	2.34	2.95	2.57	2.1	2.06	1.83	1.43	0.28	1.01	0.46	0.29	0.55	0.28	2.45	1.93	1.34	1.72	1.83	1.1	1.23	1	1.16
	Vitvi01g00878	VIT_01s0026g01190	LOC100260447	3.31	2.01	2.47	2.71	4.64	3.76	2.7	2.96	3.24	1.27	1.35	1.3	2.58	1.74	3.41	2.03	1.63	1.26	2.15	2.45	3.13	1.96	2.43	1.69	1.23	2.76	2
	Vitvi01g00882	VIT_01s0026g01240	LOC100260423	2.66	3.54	4.02	3.36	3.17	3.27	4.16	4.55	4.69	5.33	5.03	4.89	3.12	5.27	3	6.05	3.74	5.96	3.23	3.39	4.31	3.23	3.76	3.05	4.13	4.08	3.97
	Vitvi01g00883	VIT_01s0026g01250	LOC100255341	16.55	11.22	13.61	10.79	10.84	11.01	8.2	6.4	5.92	7.34	8.28	8.76	2.12	5.96	2.46	1.49	2.62	1.97	4.97	3.58	2.35	1.32	2.15	1.1	0.9	1.7	1.36
	Vitvi01g00884	VIT_01s0026g01280	LOC100250172	1.09	1.34	1.46	2.09	2.21	1.8	2.02	1.81	2	0.78	0.95	0.59	0.35	0.89	0.51	0.62	0.69	0.66	1.32	1.27	0.65	1.05	0.87	0.87	1.59	1.02	1
	Vitvi01g00885	VIT_01s0026g01290	LOC100255369	2.86	3.11	3.19	5.88	5.58	4.72	5.36	5.43	5.97	2.73	2.34	2.29	2.39	2.57	1.79	2.31	2.16	2.2	2.3	2.36	1.68	2.7	2.35	2.42	2.84	1.71	1.63
	Vitvi01g00886	VIT_01s0026g01300	LOC100245038	1.69	1.84	1.47	1.97	2.38	1.34	2.13	2.07	1.91	2.45	2.18	1.28	0.56	2.39	0.67	0.42	0.82	0.79	2.31	3.16	2.77	2.58	3.08	3.15	4.47	2.77	3.1
	Vitvi01g00889	VIT_01s0026g01340	LOC100245065	191.06	114.99	104.69	199.88	280.31	293.28	183.76	234.08	293.11	80.88	63.63	36.61	30.24	93.3	56.09	72.13	59.12	62.33	69.94	83.07	41.9	118.36	87.1	103.65	152.57	60.45	58.2
	Vitvi01g00893	VIT_01s0026g01380	LOC100267378	0.13	0.27	0.21	1.73	2.59	2.84	1.43	1.54	2.68	1.37	0.77	0.19	0.91	3.5	2.46	4.08	0.69	1.95	0.48	2.61	1.63	1.52	1.12	1.59	1.85	1.27	0.48
	Vitvi01g00898	VIT_01s0026g01400	LOC100262208	7.02	6.72	5.83	9.58	10.74	8.84	11.07	12.07	10.91	4.68	4.63	3.73	6.12	7.16	6.82	7.21	7.07	6.46	6.57	6.7	6.41	8.42	6.68	7.38	8.09	8.18	8.88
	Vitvi01g00902	VIT_01s0026g01430	LOC100257102	5.59	4.4	5.11	7.14	8.37	7.78	6.87	6.72	10.5	4.11	3.5	3.45	5.72	5.09	7.69	3.78	3.59	3.87	5.24	5.6	5.63	5.54	5.46	4.32	5.53	5.22	4.67
	Vitvi01g00906	VIT_01s0026g01450	LOC100251972	40	23.8	29.79	22.03	35.61	24.55	26.75	30.97	25.58	8.03	10.87	13.35	6.81	5.2	4.34	6.41	6.7	6.75	10.06	8.75	9.61	10.84	7.69	9.06	9.3	13.74	12.25
	Vitvi01g00907	VIT_01s0026g01460	LOC100246832	484	843.11	667.27	145.39	132.22	142.1	177.02	146.87	92.03	103.34	151.44	133.94	48.97	80.78	54.85	38.55	40.27	40.23	261.34	203.79	151.92	188.58	135.14	134.94	68.73	78.79	79.64
	Vitvi01g00908	VIT_01s0026g01470	LOC100248339	4.01	3.33	3.51	4.85	4.62	4.87	3.57	3.82	4.8	3.25	3.12	2.83	3.74	3.66	3.87	3.73	3.52	3.28	2.5	2.37	2.43	2.35	2.32	2.24	3	2.72	2.87
	Vitvi01g00909	VIT_01s0026g01480	LOC100265525	4.75	6.9	6.79	4.31	4.45	4.88	4.65	4.9	4.42	4.28	4.5	3.47	3.02	4.66	4.29	3.71	2.63	3.44	7.29	7.18	6.21	5.84	6.22	5.44	4.58	5.35	4.72
	Vitvi01g00914	VIT_01s0026g01510	LOC100251843	2.64	2.44	2.33	5.16	6.42	4.79	3.86	4.42	4.75	2.38	2.81	2.94	2.76	2.9	2.59	4.42	4.3	4.55	2.76	2.41	3	3.44	3.12	2.9	4.08	4.48	3.88
	Vitvi01g00915	VIT_01s0026g01520	LOC100246710	4.36	4.34	5.3	4.23	4.16	4.63	3.47	3.76	3.19	3.55	3.37	3.64	3.97	3.32	3.45	4.24	4.08	4.2	2.8	3.22	2.34	2.45	2.44	2.37	2.57	2.26	2.33
	Vitvi01g00916	VIT_01s0026g01530	LOC100853274	10.8	10.18	11.84	14.49	9.42	14.22	17.86	13.15	19.95	11.07	12.16	11.13	10.65	11.09	13.29	12.66	15.65	12.75	3.83	4.67	4.75	3.11	4.8	3.52	4.67	3.34	4.25
	Vitvi01g00917	VIT_01s0026g01540	LOC100853229	3.07	4.08	3.63	4.33	3.24	3.68	4.35	3.31	4.45	1.38	1.47	1.18	0.99	0.83	0.74	0.7	0.72	0.44	0.78	1.01	0.6	0.57	0.32	0.37	0.81	0.42	0.15
	Vitvi01g00918	VIT_01s0026g01550	LOC100241577	10.83	14.4	9.02	27.63	31.76	30.43	27.58	26.01	27.02	3.07	4.59	6.86	3.58	3.89	2.65	3.6	4.42	1.79	1.22	1.32	1.94	2.73	1.88	1.65	3.04	2	1.74
	Vitvi01g00921	VIT_01s0026g01570	LOC100258696	6.75	6.7	9.1	3.15	2.54	3.17	4.48	2.83	2.51	1.06	1.01	1.56	3.69	2.27	2.49	3.78	9.26	6.92	1.01	2.4	1.86	1.05	1.58	1.13	1.82	1.95	2.5
	Vitvi01g00924	VIT_01s0026g01590	LOC100260420	7.44	8.1	9.28	9.23	10.04	8.61	8.56	11.04	9.69	9.58	10.18	11.16	6.43	9.89	9.05	9.16	12.29	8.28	8.97	8.28	7.54	8.65	7.82	7.95	9.83	6.51	6.19
	Vitvi01g00927	VIT_01s0026g01620	LOC100263771	4.72	4.65	4.39	5.25	5.29	5.13	5.04	5.83	5.51	5.23	4.35	3.08	4.92	5.5	5.27	5.42	5.25	5.2	4.57	4.54	5.4	4.42	4.87	5.65	3.96	4.73	4.27
	Vitvi01g00928	VIT_01s0026g01630	LOC100258620	2.55	2.48	2.58	4.64	5.65	5.18	9.47	9.37	10.3	0.77	0.89	0.94	3.6	2.16	3.29	3.6	3.73	3.23	1.13	1.14	1.96	1.51	1.26	1.28	1.7	1.42	1.44
	Vitvi01g00929	VIT_01s0026g01640	LOC100253479	12.28	13.29	12.56	13.31	16.12	14.34	18.86	18.84	17.06	10.82	12.64	15.66	24.5	23.1	33.63	15.47	22.31	13.35	14.89	12.99	13.5	16.16	13.94	11.74	13.98	14.71	13.4
	Vitvi01g00930	VIT_01s0026g01650	LOC100248362	45.93	57.24	51.15	50.14	58.12	60.19	65.44	63.98	68.87	60.78	61.6	50.66	67.98	69.13	82.81	52.66	56.46	42.72	71.42	65.68	65.21	61.68	64.25	45.08	54.36	46.14	46.49
	Vitvi01g00932	VIT_01s0026g01660	LOC100267346	2.84	2.55	2.44	5.79	6.47	5.72	6.2	6.88	6.59	4.46	3.62	3.71	7.92	6.25	6.73	7.19	6.57	8.25	4.21	4.7	6.79	6.94	6.08	9.77	7.09	9.61	7.09
	Vitvi01g00935	VIT_01s0026g01700	LOC100246806	4.1	4.2	4.24	3.98	4.17	3.87	4.62	4.82	3.55	3.82	4.23	5.55	5.15	4.68	4.66	4.2	5.02	3.46	4.69	4.29	4.47	4.27	3.99	4.1	3.97	4.8	4.54
	Vitvi01g00937	VIT_01s0026g01710	LOC100258796	0.62	0.88	0.85	1.51	1.46	1.07	1.32	1.95	1.83	0.66	0.69	1.1	0.76	0.68	0.72	1.03	0.9	1.02	0.64	0.69	0.68	1.36	0.69	1.28	1.5	1.33	0.94
	Vitvi01g00938	VIT_01s0026g01720	LOC100253653	2.15	1.81	2.06	2.28	3	2.89	2.02	2.18	1.95	2.02	2.15	1.88	1.31	1.94	1.85	1.43	1.65	1.36	2.3	2	1.78	2.62	2.05	1.93	2.07	1.82	1.98
	Vitvi01g00943	VIT_01s0026g01770	LOC100265550	51.91	46.01	55.22	40.83	37.35	37.23	44.33	40.12	35.8	41.93	55.38	68.53	45.31	45.47	40.83	35.42	50.88	37.45	40.38	32.8	30.01	39.8	32.84	35.44	43.84	43.81	37.29
	Vitvi01g00944	VIT_01s0026g01780	LOC100245028	7.7	7.65	9.75	3.8	2.73	2.29	1.96	2.66	2.39	2.53	1.96	2.01	0.47	1.57	0.65	0.67	0.5	0.43	1.17	0.96	0.68	0.59	0.53	0.85	0.35	0.83	0.43
	Vitvi01g00945	VIT_01s0026g01790	LOC100267340	2.96	3.89	4.92	1.95	1.37	1.74	1.95	2.01	1.3	2.74	3.33	3.68	0.98	1.52	0.83	1.16	1.39	1.03	1.8	1.46	1.41	1.31	1.01	1.37	1.56	1.08	1.1
	Vitvi01g00952	VIT_01s0026g01860	LOC100248182	6.46	6.35	6.9	5.4	6.34	6.03	5.46	5.26	4.95	6.11	7.28	8.27	6.5	7.38	6.4	6.22	9	5.16	6.43	6.31	6.28	7.15	6.61	6.07	7.18	8	7.25
	Vitvi01g00954	VIT_01s0026g01880	LOC100253317	5.95	5.82	4.99	9.07	10.04	9.53	7.98	9.06	8.09	6.09	6.54	6.68	11.01	11.23	15.85	11	11.92	10.21	11.53	10.31	10.7	12.03	10.02	8.7	10.17	9.54	9.6
	Vitvi01g00955	VIT_01s0026g01890	LOC100258453	8.95	5.67	6.58	6.47	7.43	6.46	6.69	7.07	6.65	3.38	3.17	3.2	2.81	3.31	4.12	2.22	2.39	1.67	5.74	4.61	4.42	3.24	3.53	2.2	2.95	3.47	3.54
	Vitvi01g00957	VIT_01s0026g01930	LOC100263597	10.01	6.11	8.08	9.31	10.18	8.46	9.03	9.36	9.67	7.01	6.8	8.79	5.76	3.19	4.73	8.27	6.6	7.62	4.92	5.67	4.61	6.6	5.07	6.16	10.98	7.05	7.1
	Vitvi01g00958	VIT_01s0026g01950	LOC100241332	5.05	5.16	5.97	2.11	1.4	1.31	1.05	0.7	0.53	4.68	4.46	4.14	0.57	1.84	0.77	0.36	0.52	0.16	4.07	2.34	1.74	1.61	1.2	0.74	0.23	0.21	0.28
	Vitvi01g00959	VIT_01s0026g01960	LOC100232845	4.57	6.61	6.03	5.67	6.72	5.95	6.6	6.27	7.67	4.54	4.06	2.88	4.14	4.79	4.55	5.73	5.55	6.19	5.13	5.2	4.69	5.72	5.39	4.44	5.91	5.19	4.81
	Vitvi01g00960	VIT_01s0026g01970	LOC100251604	5.67	5.48	5.41	6.51	7.35	6.43	6.87	7.4	6.95	5.45	5.85	7.89	5.93	6.49	5.87	5.77	6.39	4.84	5.49	4.64	4.61	6.3	5.29	5.34	6.06	5.29	5.36
	Vitvi01g00968	VIT_01s0026g02070	LOC100244863	2.58	2.28	2.73	1.64	1.33	1.46	2.05	1.74	1.24	2.35	2.8	3.09	2.37	1.78	1.95	0.99	1.61	0.92	2.01	2.06	2.21	1.41	1.81	1.32	1.11	1.31	1.2
	Vitvi01g00970	VIT_01s0026g02080	LOC100249995	10.23	8.04	7.89	9.7	10.38	9.72	10.13	11.56	11.31	8.97	7.37	6.22	6.94	11.53	9.95	7.33	4.73	6.04	7.89	6.97	8.02	7.32	8.76	7.39	5.86	6.62	6.11
	Vitvi01g00971	VIT_01s0026g02110	LOC100267189	9.65	9	6.86	11.1	12.11	9.99	11.66	11.67	11.68	6.82	4.81	3.03	6.35	7.71	6.59	6.19	7.69	5.94	4.12	4.37	4.27	3.81	4.56	3.67	3.73	4.45	4.73
	Vitvi01g00975	VIT_01s0026g02130	LOC100255149	0.46	1.05	0.77	1.4	1.16	1.34	1.7	1.98	2.03	0.9	0.71	0.8	0.8	0.94	0.73	0.74	0.9	0.93	0.72	0.69	0.38	0.63	0.96	0.41	1.19	0.78	0.68
	Vitvi01g00977	VIT_01s0026g02170	LOC100250008	0.91	0.92	0.87	1.08	1.18	1.16	1.06	1.42	1.05	0.87	0.78	0.69	0.61	0.88	0.7	0.94	0.74	0.84	0.69	0.82	0.73	0.65	0.62	0.64	0.69	0.79	0.69
	Vitvi01g00978	VIT_01s0113g00530	LOC100259152	2.56	2.3	2.39	2.84	3.73	2.85	4.01	4.2	2.85	2	2.12	2.78	3.05	3.31	3.07	3.44	4.57	3.16	2.08	1.98	2.12	2.8	2.36	2.63	3.5	4.65	4.39
	Vitvi01g00979	VIT_01s0026g02190	LOC100255163	1.56	1.71	2.97	0.87	0.86	0.63	0.63	1.01	0.45	3.32	5.52	6.7	2.87	3.99	2.35	0.76	1.42	1.19	7.05	5.03	4.58	5.49	5.79	3.13	1.22	2.02	1.92
	Vitvi01g00981	VIT_01s0026g02210	LOC100256809	4.78	3.3	3.73	3.33	4.34	4.29	4.77	4.38	4.91	4.81	4.42	4.42	2.32	4.36	3.72	3.51	3.76	3.01	5.88	6.19	5.09	4.43	4.23	3.79	4.54	4.89	5.87
	Vitvi01g00985	VIT_01s0026g02230	LOC100265464	9.63	11.51	10.69	14.83	16.26	14.62	12.86	14.52	13.66	9.59	7.9	6.94	7.3	11.5	8.87	10.7	8.82	9.84	10.71	9.25	9.45	10.08	9.02	9.48	10.12	9.11	8.91
	Vitvi01g00991	VIT_01s0026g02280	LOC100248279	3.33	3.57	3.17	3.98	4.05	3.33	4.33	4.82	3.04	2.91	3.35	3.87	3.13	3.58	3.65	3.16	3.54	2.41	3.7	3.2	2.95	3.05	3.11	2.49	3.05	2.94	2.93
	Vitvi01g00993	VIT_01s0026g02310	LOC100253403	7.4	9.34	9.15	10.51	11.35	10.9	13.51	13.46	12.83	7.07	7.82	8.84	10.53	11.49	13.84	10.84	14.76	10.93	9.18	8.68	9.42	11.31	8.63	8.51	10.6	8.77	8.21
	Vitvi01g00995	VIT_01s0026g02340	LOC100258541	14.01	23.42	24.9	11.43	11.47	10.55	12.04	11.03	8.35	17.12	16.42	14.37	8.66	14.86	8.93	8.94	10.25	9.75	14.01	9.55	8.92	11.48	9.28	7.05	9.19	9.98	7.37
	Vitvi01g00997	VIT_01s0026g02350	LOC100251779	0.98	1.1	1.15	1.18	1.19	1.1	1.26	1.26	1.21	0.95	1.42	1.34	1.12	0.78	0.94	0.96	1.48	1.06	1.43	1.52	1.16	1.6	1.49	1.36	1.74	1.32	1.23
	Vitvi01g01008	VIT_01s0026g02410	LOC100241433	11.52	11.99	10.5	11.55	13.6	11.97	12.88	12.33	12.08	11.2	13.97	15.34	12.06	13.78	14.07	7.53	11.19	5.86	9.18	8.86	8.42	7.92	6.67	5.61	7.09	8.01	7.83
	Vitvi01g01009	VIT_01s0026g02420	LOC100263683	3.36	2.28	3.97	1.57	1.63	1.62	1.41	1.52	1.3	3.88	4.42	7.13	3.19	3.14	2.42	5.44	3.93	4.48	4.7	4.35	5.78	5.59	6.2	7.67	4.09	5.61	4.87
	Vitvi01g01010	VIT_01s0026g02430	LOC100241425	2.45	2.29	2.62	2.64	2.65	2.76	2.17	2.73	2.31	1.27	1.25	1.43	1.31	1.58	1.4	1.58	0.98	1.09	1.53	1.69	1.54	1.33	1.74	1.3	0.93	1.54	1.69
	Vitvi01g01013	VIT_01s0026g02460	LOC100251688	0.42	1.73	0.88	2.57	2.5	1.53	6.66	6.67	12.94	0.23	0.13	0.37	0	0.19	0.13	0.17	0.47	1.19	0.03	0.06	0	0	0.04	0	0.36	0.27	0.39
	Vitvi01g01015	VIT_01s0026g02470	LOC100256824	3.3	4.49	4.2	6.1	6.42	4.85	10.64	10	8.38	3.46	4.39	3.8	4.09	5.86	4.47	4.92	7.42	6.1	3.85	3.98	3.81	6.42	5.28	5.68	7.87	5.57	4.44
	Vitvi01g01017	VIT_01s0026g02480	LOC100267103	234.69	139.91	175.07	140.35	140.51	124.06	122.24	113.18	80.52	122.09	110.68	141.77	40.29	31.46	23.41	57.24	75.4	43.14	30.54	29.17	27.08	94.85	51.49	111.75	118.13	86.83	74.29
	Vitvi01g01018	VIT_01s0026g02490	LOC100244785	9.25	8.93	9.6	9.55	9.7	8.67	11.03	13.71	10.13	7.7	7.48	7.46	11.27	11.62	11.26	14.53	12.54	12.41	10.07	9.7	10.97	13.14	11.41	12.03	14.95	15.69	15.52
	Vitvi01g01020	VIT_01s0026g02510	LOC100261911	1.52	2.94	2.51	2.62	2.68	2.26	2.51	3.14	2.71	1.95	1.53	0.72	0.94	2.58	1.37	1.68	1.72	1.72	1.69	1.66	1.73	2.55	1.79	1.44	3.04	2.24	1.87
	Vitvi01g01021	VIT_01s0026g02520	LOC100249919	3.89	8.15	7.43	2.32	3.4	3.16	3.56	2.9	2.86	1.4	2.26	2.08	1.1	1.82	0.79	0.48	0.38	0.52	1.01	1.18	0.77	1.76	1.1	1.81	0.64	0.74	0.67
	Vitvi01g01022	VIT_01s0026g02530	LOC100244775	2.3	2.36	2.77	1.85	2.31	1.85	1.84	1.67	1.16	1.4	1.72	1.53	0.7	1.33	0.9	0.87	0.76	0.8	1.7	1.78	1.42	0.96	1.13	0.86	1.02	1.24	1.18
	Vitvi01g01023	VIT_01s0026g02540	LOC100255065	50.98	4.89	5.93	17.16	23.92	21.76	11.53	9.07	30.72	29.74	32.03	24.81	29.91	26.67	26.12	23.27	19.96	16.86	29.7	35.98	29.88	20.23	23.33	19.86	9.94	27.28	31.79
	Vitvi01g01026	VIT_01s0026g02580	LOC100265355	9.92	5.81	5.72	5.66	5.28	5.31	4.21	4.81	4.3	5.46	5.56	5.09	4.33	2.8	3.6	4.17	4.24	4.41	4.09	3.75	3.66	3.79	3.36	4.87	3.14	2.05	2.34
	Vitvi01g01027	VIT_01s0026g02590	LOC100248178	2.52	1.53	1.86	2.73	2.82	5.68	2.56	2.2	2.57	0.68	1.32	1.9	47.81	25.5	89.71	11.01	20.74	4.68	22.87	17.38	20.08	6.44	16.19	3.24	2.45	2.7	2.99
	Vitvi01g01030	VIT_01s0026g02620	LOC100260158	125.2	330.46	337.08	181.11	131.12	72.86	217.64	194.23	145.45	678.3	714.76	847.61	101.8	489.89	61.15	143.81	152.29	168.11	253.05	256.2	224.01	358.02	299.02	424.64	255.88	118.53	192.3
	Vitvi01g01031	VIT_01s0026g02630	LOC100263593	4.22	5.67	5.4	6.16	5.1	4.88	5.57	6.35	5.81	3.12	2.88	2.79	3.02	3.7	3.29	4.53	3.9	3.94	2.89	2.65	3.31	3.75	4.77	4.96	4.65	3.67	4.02
	Vitvi01g01033	VIT_01s0026g02640	LOC100256916	1.18	1.16	1.14	1.5	1.59	1.33	1.79	1.92	1.57	0.72	0.87	1.01	0.81	0.93	1.13	0.82	0.74	0.66	0.84	1.01	0.94	0.93	0.79	0.76	0.81	0.89	1
	Vitvi01g01034	VIT_01s0026g02650	LOC100265365	31.55	33.86	32.85	42.78	39.63	42.74	29.17	28.86	31.11	24	24.86	24.46	20.43	28.39	28.27	25.34	25.4	24.53	25.23	24.24	24.16	28.23	24.58	21.01	25.63	24.91	24.07
	Vitvi01g01035	VIT_01s0026g02680	LOC100243071	2.14	2.05	2.4	1.94	1.31	1.72	1.3	1.14	1.05	0.47	1.05	0.74	0.17	0.06	0.15	0.19	0.26	0.12	0.45	0.42	0.37	0.49	0.31	0.53	0.33	0.59	0.24
	Vitvi01g01038	VIT_01s0026g02710	LOC104879728	23.23	33.3	24.36	29.81	19.36	22.76	16.94	24.49	22.49	11.43	13.58	13.76	13.03	6.19	6.16	4.12	7.49	5.94	13.06	13.45	17.36	46.48	19.47	46.3	28.99	11.42	7.55
	Vitvi01g01040	VIT_01s0026g02720	LOC100260241	3.44	2.98	3.04	4.85	5.89	4.83	3.62	4.59	3.55	4.09	4	4.62	3.17	4.75	3.39	4.26	3.33	4.19	3.68	3.29	3.84	3.77	3.65	4.32	3.52	4.54	3.5
	Vitvi01g01044	VIT_01s0026g02730	LOC100263601	1.71	2.13	2.02	2.16	2.16	1.98	2.11	2.45	1.94	2.1	2.07	1.84	1.78	2.25	1.68	1.78	1.91	2.03	2.25	2.61	2.45	1.93	2.22	1.92	1.52	2.04	1.84
	Vitvi01g01049	VIT_01s0026g02750	LOC100263686	1.25	1.42	1.32	1.7	1.96	2.06	1.33	1.93	1.75	0.6	0.81	0.55	0.66	0.74	0.75	0.99	0.87	0.98	0.92	0.84	0.92	0.62	1.03	0.64	0.93	1.07	0.87
	Vitvi01g01055	VIT_01s0182g00020	LOC100242045	2.01	1.93	2.04	1.5	1.63	1.48	1.57	1.65	1.39	2.45	1.81	1.8	2.15	2.35	2.4	2	2.18	1.91	2.51	2.52	2.65	2.54	2.34	2.32	2.24	2.42	2.48
	Vitvi01g01056	VIT_01s0182g00030	LOC100250632	5.81	6.6	7	4.84	6.16	5.72	7.01	6.78	7.3	4.96	5.69	6.67	6.65	5.65	6.56	4.53	6.58	4.2	6.55	5.27	5.72	5.25	5.24	4.32	4.41	4.62	4.13
	Vitvi01g01057	TC69839	LOC100247184	1.26	1.44	1.35	1.63	1.67	1.49	1.52	1.9	1.56	1.19	1.02	0.72	0.91	1.14	0.9	1.23	1.06	1.14	1.08	1.03	1.06	0.93	1.02	0.93	0.97	1.08	1.07
	Vitvi01g01058	VIT_01s0182g00050	LOC100243771	1.49	2.05	2.15	1.66	1.58	1.21	1.94	1.88	1.7	0.79	0.88	0.56	0.65	0.5	0.57	1.6	1.13	1.36	0.54	0.61	0.63	1.01	0.75	1.14	1.54	0.96	0.77
	Vitvi01g01082	VIT_00s0261g00010	LOC100267719	2.86	2.89	2.94	3.64	3.94	3.16	3.47	3.83	2.76	2.4	2.46	2.34	1.73	2.85	2.16	2.26	2.33	2.32	2.06	2.05	1.89	2.74	2.22	2.09	2.71	2.18	2.14
	Vitvi01g01083	VIT_00s0261g00020	LOC100264211	1.75	1.59	1.48	2.1	1.89	1.44	2.17	2.4	3.36	1.07	0.86	0.94	0.81	1.02	1.09	1.06	1.25	0.65	0.44	0.41	0.13	0.29	0.21	0.32	0.51	0.28	0.28
	Vitvi01g01121	VIT_01s0113g00420	LOC100264317	2.73	3.96	4.42	3.49	3.32	3.06	3.98	4.32	3.48	3.06	2.97	2.7	1.11	2.32	1.18	1.72	1.58	2.08	3.53	3.23	2.9	2.71	2.54	2.36	2.48	2.3	2.14
	Vitvi01g01132	VIT_01s0113g00470	LOC100248804	3.36	3.67	3.78	2.32	2.06	2.5	2.49	1.88	3.04	4.36	3.42	2.05	1	2.03	0.87	1.39	1.02	1.37	2.99	3.65	1.33	1.48	1.88	1.3	1.02	1	1.03
	Vitvi01g01137	VIT_01s0113g00560	LOC100264328	3.87	3.09	2.78	4.03	5.24	5.47	4.6	4.89	4.95	2.93	3	3.01	3.62	3.56	4.07	4.45	3.72	4.12	4.27	3.87	3.24	4.06	3.29	3.45	4.69	4.25	4.23
	Vitvi01g01153	VIT_01s0011g00270	LOC100265788	2.61	2.52	2.39	2.45	2.61	2.25	3.63	3.84	3.35	1.95	2.05	2.88	2.64	2.27	1.56	2.67	2.97	2.15	1.93	1.83	1.76	2.47	2.04	2.53	2.9	3.17	3.48
	Vitvi01g01165	VIT_01s0011g00560	LOC100261607	80.58	125.08	112.75	54.71	50	43.97	55.57	51.98	34.66	82.27	76.9	66.94	24.11	50.35	20.18	28.93	42.53	34.49	71.68	52.71	58.02	56.24	60.01	51.08	34.63	40.11	39.11
	Vitvi01g01169	VIT_01s0010g00020	LOC100256507	7.89	15.56	19.61	2.8	0.91	0.97	1.19	0.53	0.46	35.71	33.32	34.31	8.47	18.19	3.94	12.08	22.98	19.83	32.96	27.81	24.41	18.16	32.74	33.47	14.44	18.38	13.86
	Vitvi01g01173	VIT_01s0010g00060	LOC100251363	20.76	22.22	22.05	20.17	16.85	18.03	19.87	22.71	18.61	33.64	27.81	20.38	23.11	30.77	22.89	28.8	20.95	29.93	30.5	35.17	35.66	22.12	32.39	26.16	23.6	26.81	28.01
	Vitvi01g01236	VIT_01s0010g00240	LOC100249622	26.72	33.46	21.36	20.27	13.85	15.5	5.26	6.24	1.37	16.39	20.44	29.17	12.34	10.53	12.06	13.81	7.35	8.49	26.19	21.73	29.65	22.29	26.08	32.2	12.14	24.03	21.09
	Vitvi01g01257	0	0	1.3	1.17	0.86	1.42	2.35	2.5	2	2.24	2.69	0.32	1.46	0.7	0.92	0.9	0	1.34	1.56	1.28	0	0.17	0.5	0	0	0	0.5	0.25	0
	Vitvi01g01268	VIT_01s0010g00400	LOC100266712	0.78	0.76	0.81	1.18	1.31	1.16	0.89	1.19	0.96	0.48	0.52	0.52	0.37	0.61	0.51	0.69	0.48	0.53	0.42	0.5	0.55	0.51	0.53	0.46	0.55	0.58	0.65
	Vitvi01g01282	VIT_01s0010g00510	LOC100258240	9.64	11.73	12.12	3.16	3.41	3.2	3.09	2.72	1.71	9.2	10.02	10.44	2.09	5.03	2.4	1.73	1.96	1.77	8.52	7.34	5.46	4.22	4.27	2.09	2.8	2.47	2.45
	Vitvi01g01284	VIT_01s0010g00530	LOC100253113	2.66	4.27	4.06	2.81	3.11	2.43	2.86	2.46	3.41	13.58	14.63	18.6	5.16	12.72	4.26	13.46	16.6	15.05	2.11	2.18	0.9	3.23	2.01	2.08	4.78	1.71	1.23
	Vitvi01g01291	VIT_01s0010g00560	LOC100247891	1.83	2.09	1.81	2.07	2.49	2.07	1.59	1.69	1.46	2.28	2.47	2.31	1.05	1.4	1.47	0.96	1.15	1.05	1.06	1.18	1.11	1.23	0.74	1.23	1.02	0.82	1.09
	Vitvi01g01295	VIT_01s0010g00580	LOC100242747	1.06	1.14	1.22	1.01	0.99	0.74	1.12	1.22	0.78	0.92	0.95	1.04	0.42	0.93	0.54	0.48	0.7	0.49	0.68	0.47	0.48	0.55	0.44	0.43	0.36	0.46	0.53
	Vitvi01g01299	VIT_01s0010g00600	LOC100247983	33.36	5.09	8.27	10.44	14.75	12.49	5.07	6.31	8.57	19.29	15.33	10.77	12.79	14.68	16.06	14.46	10.29	10.65	18.82	21.18	17.2	11.59	12.55	13.17	9.17	17.16	17.58
	Vitvi01g01302	VIT_01s0010g00630	LOC100256494	1.69	1.08	1.27	2	1.93	2	2.13	3.07	1.82	0.9	0.72	0.45	0.89	1	1.09	1.57	1.12	1.64	0.96	0.98	0.93	1.14	0.91	0.95	1.58	1.96	1.68
	Vitvi01g01311	VIT_01s0010g00680	LOC100264968	13.51	10.61	10.68	16.77	19.67	16.19	14.41	16.57	12.2	9.3	8.16	7.47	6.13	9.59	6.68	10.57	9.2	9.27	7.18	6.84	6.6	9.71	7.39	8.07	10.83	10.55	8.22
	Vitvi01g01316	VIT_01s0010g00740	LOC100265116	2.02	2.31	2.32	2.9	2.45	2.54	3.38	3.82	3.45	1.71	1.46	1.43	0.88	1.66	0.94	1.65	1.4	1.53	1.19	1.08	1.28	1.53	1.13	1.44	2	2.47	1.53
	Vitvi01g01317	VIT_01s0010g00750	LOC100254648	1	1.36	1.23	1.21	1.18	1.18	0.95	0.96	0.67	0.9	0.94	1.21	0.68	1.11	0.85	0.79	0.74	0.77	1.55	1.41	1.52	0.82	1.16	1	0.69	1.07	1.08
	Vitvi01g01320	VIT_01s0010g00760	0	0.11	0	0.03	0.34	0.28	0.61	0.38	0.16	0.13	0.05	0.1	0.28	1.88	1.98	3.38	0.43	0.64	0.23	3.89	1.94	1.8	0.59	1.47	0.41	0.37	0.24	0.15
	Vitvi01g01345	VIT_01s0010g00940	LOC100253004	1.6	1.15	1.65	1.88	1.55	1.68	1.64	2.28	1.29	1.23	1.73	1.86	1.2	0.76	0.38	0.97	1.87	1.41	0.7	0.61	0.82	2.07	1.2	2.35	2.19	1.9	1.12
	Vitvi01g01346	VIT_01s0010g00950	LOC100259768	6.18	7.51	9.03	3.69	3.97	4.38	4.23	4.14	4.12	7.67	8.47	7.73	4.62	7.31	5.33	4.99	5.89	5.37	8.67	7.54	6.71	5.64	6.59	4.72	5.9	4.77	4.74
	Vitvi01g01350	VIT_01s0010g00980	LOC100240686	266.02	314.21	275.86	210.15	249.92	229.12	190.86	229.49	176.01	218.03	221.59	228.28	223.24	362.27	329.57	236.79	253.51	182.97	215.87	156.77	165.56	194.78	161.48	159.8	189.51	184.86	149.82
	Vitvi01g01351	VIT_01s0010g01000	LOC100249555	7.1	11.44	20.27	3.4	2.07	2.29	3.5	3.73	2.32	13.15	13.73	11.03	8.11	14.34	7.06	11.01	7.57	11.89	5.79	5.65	4.66	4.96	5.37	4	3.97	4.53	4.2
	Vitvi01g01352	VIT_01s0010g01010	LOC100244393	2.76	2.57	2.43	2.15	2.66	2.42	2.51	2.93	2.71	2.41	2.64	2.37	1.69	2.88	2.31	1.59	1.5	1.64	3.29	2.16	2.7	2.06	2.53	1.76	1.78	2.17	2.04
	Vitvi01g01354	VIT_01s0010g01030	LOC100266775	7.64	8.6	8.17	10.42	12.59	10.01	10.63	11.68	9.77	6.93	7.72	7.8	6.76	8.95	7.31	4.64	5.43	3.67	7.74	8.54	7.26	7.9	7.26	6.29	6.51	6.54	6.73
	Vitvi01g01357	VIT_01s0010g01080	LOC100266718	1.21	1.29	1.34	1.32	1.62	1.47	0.98	1.02	0.8	0.58	0.58	0.53	0.22	0.53	0.35	0.29	0.18	0.23	1.17	0.86	1.1	0.78	1	1.08	0.45	0.59	0.51
	Vitvi01g01360	VIT_01s0010g01100	LOC100256430	6.05	6.05	6.11	9.64	11.36	10.52	9.51	9.12	10.64	6.98	8.73	8.72	7.89	8.33	7.89	8.24	9.1	7.54	7.72	7.37	6.91	8.27	7.66	5.66	9.49	7.37	8
	Vitvi01g01361	VIT_01s0010g01110	LOC100251278	1.04	1.25	1.05	1.35	1.67	1.28	1.56	1.69	1.7	0.95	1.03	0.87	1.18	1.12	1.03	1.13	1.09	1.05	1.24	1.07	1.11	1.35	1.09	0.97	1.6	1.05	1.17
	Vitvi01g01362	VIT_01s0010g01130	LOC100246134	66.94	76.97	72.41	95.91	99.84	99.91	101.82	87.31	108.07	89.47	99.34	100.24	142.38	148.43	188.84	110.56	107.33	101.57	172.15	151.29	149.84	156.18	162.68	126.29	148.49	133.03	128.51
	Vitvi01g01368	VIT_01s0010g01140	LOC100241027	3.57	3.35	3.78	8.87	8.78	8.97	9.92	10.84	13.18	1.31	1.42	1.34	2.52	2.14	2.09	3.11	3.51	1.93	1.74	1.8	1.97	2.45	1.07	1.31	2.13	2.29	2.7
	Vitvi01g01372	VIT_01s0010g01160	LOC100249684	0.87	0.93	0.85	1.65	1.66	1.58	1.63	1.78	1.88	0.58	0.69	0.56	1.03	1.02	1.24	1.22	1.27	1.01	0.86	0.89	0.84	0.84	0.93	0.84	1.19	1.22	1.1
	Vitvi01g01373	VIT_01s0010g01170	LOC100244373	0.86	1.2	1.14	1.31	0.77	1.18	0.91	0.94	0.91	1.08	1.47	1.54	0.52	0.18	0.23	0.44	0.39	0.26	0.43	0.46	0.33	1.05	0.45	0.66	1.31	0.63	0.77
	Vitvi01g01374	VIT_01s0010g01180	LOC100263292	6.34	5.71	5.61	8.22	11.1	9.44	6.9	7.99	7.15	5.02	5.29	5.63	4.95	7.73	7.36	4.49	4.51	3.77	5.87	4.84	5	4.91	4.44	3.44	3.28	4.13	3.85
	Vitvi01g01376	VIT_01s0010g01200	LOC100258158	42.77	59.11	87.8	23.45	16.73	14.37	28.44	30.15	16.04	42.93	35.9	25.13	10.63	23.06	5.58	31.23	23.08	27.39	25.03	22.1	21.91	21.73	26.8	20.52	28.55	20.64	23.65
	Vitvi01g01383	VIT_01s0010g01230	LOC100247878	0.87	0.93	0.81	1.18	1.08	1.13	1.08	1.19	1.23	0.71	0.7	0.71	0.75	0.86	0.79	1.2	0.94	1.15	0.43	0.5	0.46	0.43	0.45	0.44	0.9	0.63	0.75
	Vitvi01g01390	VIT_01s0010g01280	LOC100242760	30.32	38.19	37.19	90.44	95.4	89.75	118.41	107.54	152.23	31.61	27.92	21.18	42.86	36.12	41.89	35.87	43.96	43.57	18.01	19.78	14.83	14.03	15.64	13.53	14.81	12.88	10.65
	Vitvi01g01400	VIT_01s0010g01380	0	3.51	2.45	3.07	2.6	2.44	2.18	1.85	1.77	1.41	1.9	1.77	1.8	1.65	2.1	2.01	1.54	2.19	2.12	2.12	2.11	2.32	2.19	1.91	1.71	2.07	1.83	1.28
	Vitvi01g01404	VIT_01s0010g01390	LOC100259859	8.65	9.3	14.72	2.77	1.58	1.63	0.96	0.65	0.92	21.96	23.47	22.9	6.77	9.53	8.18	2.18	3.8	2.66	29.14	25.36	19.58	6.43	12.35	4.71	1.87	4.78	6.15
	Vitvi01g01405	VIT_01s0010g01410	LOC100249627	1.75	1.43	1.46	2.05	2.14	1.64	1.82	1.96	1.89	1.52	1.23	1.1	1.13	1.64	1.28	1.88	1.49	1.89	1.08	1.14	1.13	1.08	0.98	1.07	1.63	1.39	1.47
	Vitvi01g01411	VIT_01s0010g01430	LOC100247873	4.47	2.49	2.22	3.44	3.95	3.73	2.39	3.09	2.29	3.94	3.33	3.23	2.15	3.73	3.49	3.46	1.77	2.24	4.16	4.31	4.01	2.97	3.44	4.26	3.51	5.4	4.87
	Vitvi01g01414	VIT_01s0010g01450	LOC100249600	0.54	1.33	0.97	1.57	1.42	1.39	1.52	1.74	2.08	0.89	0.77	0.62	0.61	1.05	0.76	1.29	0.94	1.51	0.94	0.98	0.95	0.99	1.04	0.96	1.17	0.91	0.82
	Vitvi01g01417	VIT_01s0010g01460	LOC100244449	1.42	1.56	0.87	1.54	1.69	1.7	4.11	3.08	5.12	2.97	3.16	2.45	2.38	2.68	2.32	2.35	2.29	2.37	1.1	1.79	1.17	0.98	0.9	0.83	1.8	1.91	1.39
	Vitvi01g01430	VIT_01s0010g01590	LOC100261483	1.14	0.99	1.07	1.3	1.21	1.07	0.99	1.22	0.88	1.17	1.05	0.93	0.9	1.34	1.07	1.5	1.2	1.22	0.98	1.12	1.04	1.18	1.09	1.17	1.39	1.52	1.38
	Vitvi01g01432	VIT_01s0010g01610	LOC104880233	0.97	1.51	1.51	1.18	1.21	1.02	1.3	1.46	1.08	0.41	0.42	0.65	0.64	0.36	0.48	0.45	0.81	0.49	0.54	0.45	0.48	0.63	0.33	0.4	0.43	0.4	0.5
	Vitvi01g01436	VIT_01s0010g01680	LOC100263256	18.94	13.95	11.17	33.17	39.13	32.12	18.26	25.17	19.1	7.91	7.82	9.63	9.64	10.16	12.55	10.06	8.76	6.92	13.83	13.87	14.29	19.93	15.44	18	17.31	17.53	15.28
	Vitvi01g01439	VIT_01s0010g01710	LOC100254716	2.65	5.5	4.79	10.71	7.47	7.51	10.51	11.41	15.13	6.86	6.21	6.38	6.55	11.17	10.32	6.62	5.45	8.33	7.02	6.85	6.78	6.9	8.25	6.27	9.15	6.08	6.21
	Vitvi01g01440	VIT_01s0010g01720	LOC100249597	1.45	1.07	1.37	1.24	1.52	1.55	1.11	1.21	1.06	0.83	0.85	0.9	1.22	1.57	1.77	0.9	0.99	0.78	1.52	1.29	1.15	1.21	1.38	0.99	1	0.98	1
	Vitvi01g01443	VIT_01s0010g01740	LOC104880245	2.67	2.42	2.48	2.49	2.49	2.32	2.34	2.19	2.19	2.27	2.14	1.86	1.79	2.73	2.08	2.63	2.09	2.29	2.46	1.94	2.06	3.09	2.44	2.6	3.19	2.6	2.63
	Vitvi01g01447	VIT_01s0010g01770	LOC104880250	19.75	22.76	19.11	32.29	33.13	30.39	30.01	31.77	37.95	21.15	19.24	13.93	15.62	25.87	19.45	24.64	20.1	24.11	21.91	20.07	18.78	22.24	19.7	18.61	21.76	20.34	19.34
	Vitvi01g01455	0	LOC104880255	1.11	0.87	0.79	1.95	1.59	1.89	1.54	1.17	1.57	0.6	0.44	0.32	0.57	0.53	0.67	0.65	0.45	0.51	0.89	0.79	0.7	1.16	0.73	1	0.45	0.69	0.8
	Vitvi01g01457	VIT_01s0010g01810	LOC100852583	17.29	15.74	21.64	25.32	25.24	26.6	39.9	38.86	57.53	12.57	10.1	7.32	9.79	13.34	10.82	13.26	9.79	11.46	9.38	13.16	13.3	12.02	14.21	9.37	15.26	10.15	11.03
	Vitvi01g01458	VIT_01s0010g01830	LOC100265010	3.17	1.9	3.35	1.94	1.69	1.34	0.68	0.66	0.24	1.48	1.55	1.03	0.28	1.66	0.81	0.54	0.24	0.41	0.92	0.8	0.59	0.37	0.64	0.25	0.22	0.26	0.34
	Vitvi01g01459	VIT_01s0010g01840	LOC100248212	34.81	10.65	12.39	58.63	59.88	47.74	40.36	46.73	56.96	10.87	11.34	8.05	29.99	19.63	40.85	16.57	30.18	14.61	21.06	23.7	28.07	32.46	25.7	17.28	32.7	23.15	21.52
	Vitvi01g01460	VIT_01s0010g01870	LOC100249479	2.74	3.65	3.84	2.43	1.44	1.31	2.93	1.63	2.14	5.77	7.05	7.64	0.8	2.48	0.37	0.6	2.04	1.37	0.7	1.23	1.06	2.01	0.77	2.96	2.57	1.11	0.91
	Vitvi01g01476	VIT_01s0010g02030	LOC100242603	1767.23	1531.46	2041.16	804.19	602.44	468.76	584.28	504.72	280.39	4126.25	5532.84	6596.04	3677.44	4704.46	3530.91	3284.55	3492.78	2601.02	4950.39	4265.55	3707.85	4034.24	3919.35	3904.09	3454.32	2903.19	3715.18
	Vitvi01g01478	VIT_01s0010g02050	LOC100247740	2.45	2.96	3.09	2.85	3.27	2.91	3.1	2.97	2.86	3.07	3.16	3.23	2.43	2.95	2.36	2.89	3.15	2.71	2.82	2.98	3.16	2.91	2.81	2.54	2.62	2.76	2.52
	Vitvi01g01488	VIT_01s0010g02080	LOC100252853	1.6	1.92	1.74	2.94	3.1	2.78	2.88	3.77	3.7	1.69	1.6	1.48	1.76	2.42	2.18	2.61	2.24	2.57	1.87	1.77	2.13	1.99	1.99	2.05	2.27	2.19	2.25
	Vitvi01g01492	VIT_01s0010g02090	LOC100257993	2.34	3.42	3.27	2.46	2.42	2.33	2.4	2.22	2.38	2.07	1.75	1.22	1.55	2.64	2.09	1.88	1.88	1.95	2.05	2.04	1.64	2.12	1.96	2.43	1.65	1.94	1.88
	Vitvi01g01493	VIT_01s0010g02100	LOC100251079	2.15	2.3	2.54	2.26	1.62	1.74	1.79	2.29	1.72	1.93	1.54	1.45	1.43	2.59	2.38	4.16	4.53	3.58	1.49	1.3	1.25	1.4	1.12	1.09	1.16	1.44	1.14
	Vitvi01g01499	VIT_01s0010g02160	LOC100247607	3.21	2.85	2.72	3.14	3.53	3.13	3.17	3.39	3.45	1.99	1.74	1.55	1.8	1.64	1.66	1.76	1.87	1.61	1.5	1.48	1.72	1.66	1.46	1.56	1.25	1.58	1.44
	Vitvi01g01500	VIT_01s0010g02170	LOC100252714	1.31	1.01	1.12	1.31	1.09	1.13	1.14	1.3	0.95	0.63	0.4	0.49	0.24	0.26	0.18	0.31	0.31	0.25	0.31	0.28	0.21	0.21	0.26	0.37	0.28	0.45	0.34
	Vitvi01g01502	VIT_01s0010g02180	LOC100257864	5.42	5.08	6.14	5.35	6.03	4.99	3.33	4.4	2.96	3.29	3.61	2.9	3.21	3.47	2.75	2.94	2.52	2.43	2.6	2.43	2.61	2.04	2.03	2.48	2.08	3.22	2.61
	Vitvi01g01503	VIT_01s0010g02200	LOC100240870	3.42	4.16	4.44	3.2	3.48	3.27	4.45	4.3	3.67	2.55	2.66	3.3	1.9	3.18	2.71	1.64	1.49	1.48	2.7	2.4	2.3	2.8	2.56	1.89	2.25	1.99	2.07
	Vitvi01g01504	VIT_01s0010g02210	LOC100240962	17.52	17.09	25.01	9.78	8.81	9.44	6.63	6.44	3.37	12.46	14.22	15.14	3.24	8.95	3.94	6.16	4.8	6.21	10.23	10.5	9.1	4.91	6.35	4.76	3.87	4.53	4.17
	Vitvi01g01505	VIT_01s0010g02220	LOC100245965	1.79	2.25	2.06	3.44	4.15	3.23	2.75	3.16	2.24	1.04	1.48	1.54	1.61	1.55	2.47	0.95	1.35	0.64	1.35	1.5	1.78	2.09	1.65	1.76	1.59	0.84	1.18
	Vitvi01g01506	VIT_01s0010g02230	LOC100246057	1.27	1.28	1.45	2.1	2.07	1.57	1.4	1.73	1.23	0.7	0.54	0.63	0.63	0.85	0.72	0.85	0.66	0.67	0.64	0.67	0.74	0.97	0.72	0.76	0.84	1.04	0.7
	Vitvi01g01508	VIT_01s0010g02260	LOC100251099	26.17	13.46	12.08	20.81	22.2	23.55	21.72	21.78	31.81	30.95	30.34	35.08	15.53	13.66	11.5	20.62	18.27	20.23	10.29	11.89	9.67	9.14	8.38	11.05	13.83	15.04	16.25
	Vitvi01g01510	VIT_01s0010g02280	LOC100256260	3.7	2.8	2.94	2.69	3.01	2.61	2.41	2.38	1.37	2.46	2.96	3.85	1.98	1.77	2.03	1.68	2.25	1.33	2.04	1.71	1.84	2.86	1.73	2.09	2.17	2.96	2.28
	Vitvi01g01512	VIT_01s0010g02290	LOC100261354	74.55	1.42	6.03	29.93	25.39	28.65	3.91	5.44	6.64	2.8	2.14	3.23	3.08	1.84	2.89	0.56	1.33	0.72	1.82	1.77	2.3	2.68	1.22	2.58	2.48	1.65	1.03
	Vitvi01g01521	VIT_01s0010g02350	LOC100245943	1.96	2.37	2.09	2.68	2.7	2.6	2.64	3.04	2.42	1.65	1.71	1.58	2.04	3.15	3.13	2.18	2.1	1.87	3.03	2.7	2.42	2.75	2.78	1.98	2.69	2.25	1.75
	Vitvi01g01528	VIT_01s0010g02370	LOC100244217	11.65	12.65	11.12	16.36	17.2	16.18	15.47	16.06	17.02	8.64	7.11	5.22	6.99	10.65	9.12	10.32	7.88	10.27	9.39	9.46	8.46	9.22	9.52	7.82	8.7	8.03	8.27
	Vitvi01g01529	VIT_01s0010g02380	LOC100266542	11.27	13.63	12.11	24.51	24.22	20.99	18.22	22.21	23.03	7.78	6.92	5.92	11.2	15.77	14.47	15.73	14.02	13.79	10.62	9.97	11.27	11.68	10.57	9.39	12.66	14.05	12.39
	Vitvi01g01530	VIT_01s0010g02390	LOC100244197	1.63	1.63	1.52	1.91	2.06	1.85	2.39	3.02	2.29	1.8	2	2.21	1.79	2.27	1.97	2.38	2.26	2.04	1.6	1.61	1.58	1.81	1.34	1.78	2.54	1.99	1.84
	Vitvi01g01532	VIT_01s0010g02410	LOC100254469	3.78	4.01	3.51	4.46	4.9	5.13	6.08	5.5	5.6	3.36	3.25	3.5	2.99	3.16	3	3.86	3.58	4.06	3.4	3.43	4.02	3.74	3.28	3.26	4.03	4.47	4.49
	Vitvi01g01533	VIT_01s0010g02420	LOC100249383	3.44	2.38	2.35	4.02	5.17	4.17	3.85	4.78	5.37	3.22	2.88	3.23	3.14	3.94	4.05	4.04	3.21	3.35	3.49	3.18	3.15	4.55	2.86	3.92	3.18	4.43	3.85
	Vitvi01g01538	VIT_01s0010g02460	LOC100264789	637.25	800.75	408.97	958.09	981.58	1131.58	754.82	767.74	832.73	438.9	382.78	316.43	1018.85	425.32	1419.25	186.14	392	230.26	767.4	792.87	845.11	642.92	608.78	285.57	444.68	295.81	409.07
	Vitvi01g01540	VIT_01s0010g02480	LOC100242500	7.51	9.86	9.86	17.58	16.06	15.31	19.95	23.92	18.51	6.46	5.22	4	6.05	8.5	6.33	12.78	9.18	12.68	6.65	7.47	7.42	7.82	7.57	6.75	8.67	7.29	6.7
	Vitvi01g01543	VIT_01s0010g02530	LOC100240965	1	1.33	1.03	1.46	1.36	1.47	1.44	1.59	1.32	0.88	0.85	0.87	0.95	1.08	1.06	1.24	1.02	1.09	1.12	1.18	1.22	1.32	1.17	1.12	1.22	1.26	1.22
	Vitvi01g01545	VIT_01s0010g02540	0	4.24	4.3	4.44	7.86	8.7	7.55	5.67	6.07	4.76	3.64	3.76	4.49	3.49	4.31	4.31	5.2	3.94	4.74	4.96	4.7	5.35	5.12	4.49	4.63	5.59	5.49	5.54
	Vitvi01g01546	VIT_01s0010g02550	LOC100246062	21.48	20.5	19.41	27.94	27.16	23.26	23.54	28.74	24.13	16.51	15.26	13.42	16.51	22.05	20.27	24.49	22.04	24.22	18.34	19.26	20.75	24.49	19.97	21.87	27.84	30.03	27.3
	Vitvi01g01548	VIT_01s0010g02570	LOC100251202	1.13	1.27	1.12	1.59	1.83	1.35	1.4	1.58	1.59	0.59	0.58	0.57	0.48	0.67	0.61	0.74	0.62	0.72	0.79	0.87	0.83	0.67	0.77	0.69	0.64	0.93	0.8
	Vitvi01g01549	VIT_01s0010g02580	LOC100252740	1.63	1.6	1.32	2.58	3.51	3.04	2.21	2.95	3.2	0.74	0.64	1.02	2.34	1.33	2.54	1.24	1.63	1.06	1.43	1.17	1.29	1.4	1.07	1.32	1.3	1.05	0.97
	Vitvi01g01552	VIT_01s0010g02600	LOC100261441	2.57	1.75	1.97	2.81	3.37	3.03	1.89	2.23	2.24	2.11	1.96	1.83	1.73	2.04	1.98	2.02	1.42	1.97	2.75	2.72	2.58	2.02	2.16	1.94	1.55	2.17	2.01
	Vitvi01g01553	VIT_01s0010g02610	LOC100244315	7.28	9.61	8.51	9.24	9.41	8.96	9.29	11.36	9.74	7.35	6.28	5.1	3.8	7.06	5.8	6.36	5.19	6.55	5.82	6.11	5.13	4.87	5.68	4.82	6.1	6.37	5.31
	Vitvi01g01554	VIT_01s0010g02620	LOC100249470	2.61	2.33	2.28	1.97	2.35	1.98	2.41	2.42	2.29	2.17	2.57	2.64	1.77	1.88	1.98	1.66	2.26	1.18	1.92	2	1.6	1.7	1.88	1.2	1.57	1.72	1.4
	Vitvi01g01557	VIT_01s0010g02670	LOC100257887	5.72	7.84	9.26	3.04	3.75	3.5	3.63	3.17	2.78	4.85	5.86	4.94	1.43	2.48	1.31	1.05	1.08	1.15	2.59	2.34	1.79	1.82	1.37	0.98	1.04	0.97	1
	Vitvi01g01561	VIT_01s0010g02740	LOC100266547	1.39	1.36	1.22	0.87	0.61	1.13	1.25	1.25	1.58	0.81	0.92	0.59	0.25	0.37	0.41	0.27	0.22	0.15	1.33	1.51	0.52	0.3	0.3	0.26	0.25	0.11	0.29
	Vitvi01g01562	VIT_01s0010g02750	LOC100244202	2.83	2.64	2.74	3.64	3.47	3.37	2.5	2.8	2.89	0.41	0.55	0.29	1.97	1.29	1.54	1.74	1.72	1.82	0.7	1.13	1.57	0.88	0.98	0.43	0.97	0.81	0.71
	Vitvi01g01563	VIT_01s0010g02760	LOC100263023	3.49	3.98	3.89	2.43	2.34	2.46	3.34	2.8	2.59	3.03	2.96	2.99	2.61	2.73	2.47	2.44	2.63	1.99	3.08	2.95	3.25	2.8	3.08	2.59	2.38	2.73	2.52
	Vitvi01g01567	VIT_01s0010g02810	LOC100254476	5.14	4.99	6.62	4.6	4.71	3.9	5.37	5.36	4.78	4.08	4.51	4.16	5.94	5.45	5.34	10.35	9.65	10.83	3.97	4.04	4.36	4.06	3.31	3.72	5.81	5.76	4.51
	Vitvi01g01572	VIT_01s0010g02840	LOC100259595	0.15	0.33	0.51	2.3	2.12	1.69	0.88	0.9	0.42	0.11	0.25	0.13	0.35	1.04	0.35	1.14	1.98	2.35	0.09	0.15	0.21	0.61	0.59	0.09	1	0.31	0.63
	Vitvi01g01576	VIT_01s0010g02890	LOC100256374	9.57	5.91	5.98	8.53	8.73	7.46	3.9	4.14	3.81	6.56	6.52	5.49	3.58	5.19	5.03	3.15	4.02	2.54	5.06	4.93	4.7	4.89	4.4	4.31	3.54	3.61	3.77
	Vitvi01g01577	VIT_01s0010g02900	LOC100261458	33.06	37.86	34.11	39.88	48.93	41.93	45.22	46.87	48.33	33.55	39.22	44.49	34.7	43.02	36.24	30.95	36.87	30.28	32.85	29.71	28.32	35.15	31.62	30.47	34.03	29.47	29.4
	Vitvi01g01578	VIT_01s0010g02910	LOC100263011	2	2.34	1.56	2.31	2.64	2.36	2.88	2.83	2.82	2.03	1.78	1.68	1.03	1.75	1.08	1.05	1.11	1.02	1.27	1.18	0.96	1.17	1.15	0.92	1.13	1.03	1.16
	Vitvi01g01580	VIT_01s0010g02920	LOC100261447	2.7	2.98	2.75	3.41	3.57	3.24	2.57	3.16	2.32	2.22	1.93	1.76	1.53	2.35	1.86	2.65	1.97	2.36	1.54	1.53	1.5	1.38	1.4	1.6	1.71	2.45	2.07
	Vitvi01g01589	VIT_01s0010g03050	LOC100254597	2.33	2.38	2.64	2.05	2.23	2.18	2.67	2.95	2.73	1.51	2.1	2.63	2.01	2.12	1.69	1.36	2.3	1.43	1.87	1.82	1.54	1.42	1.44	1.14	1.38	1.5	1.66
	Vitvi01g01618	VIT_01s0010g03300	LOC100264375	1.69	1.92	1.8	1.88	2.32	2.1	1.4	1.71	1.37	2.02	1.82	1.46	2.09	2.38	2.6	2.46	2.06	2.29	2.84	2.99	2.96	2.35	2.86	2.08	1.77	2.25	2.09
	Vitvi01g01620	VIT_01s0010g03310	LOC100242090	0.93	1.13	1.27	1.21	1.1	1.02	1.7	1.89	2.21	1.26	1.17	1.17	0.51	1.12	0.49	1.23	1.21	1	0.38	0.39	0.48	0.33	0.27	0.23	0.87	0.88	0.87
	Vitvi01g01621	VIT_01s0010g03320	LOC100267636	4.47	3.87	4.22	6.09	7.82	7.73	3.85	4.71	5.49	5.04	5.09	3.88	3.37	4.57	4.78	3.66	4.02	2.54	5.36	4.54	4.07	4.69	4.43	3.05	4.47	3.12	3.36
	Vitvi01g01624	VIT_01s0010g03350	LOC100247229	3.98	4.94	4.75	7.95	7.81	7.54	6.94	7.35	7.82	4.18	3.8	3.92	4.44	4.03	3.75	6.37	4.99	6.31	3	3.21	3.5	4.22	3.59	4.33	4.77	4.39	4.3
	Vitvi01g01627	VIT_01s0010g03360	LOC100252350	22.18	25.91	23.15	20.66	22.77	24.8	20.69	19.67	21.01	28.34	27.05	23.38	32.54	24.95	34.58	22.31	36.12	20.78	31.75	31.54	26.1	28.72	26.89	22.31	25.11	19.99	22.56
	Vitvi01g01628	VIT_01s0010g03370	LOC100257483	16.28	12.46	11.42	14.48	13.89	15.32	13.09	11.81	13.23	11.39	12.1	10.11	10.97	10.05	11.57	6.96	11.21	6.94	10.63	8.98	7.37	9.3	7.02	5.1	9.15	6.76	7.23
	Vitvi01g01629	VIT_01s0010g03390	LOC100267769	2.83	2.87	3.35	4.52	4.29	5.33	3.96	5.61	3.18	3.74	3.56	2.29	1.47	3.02	2.12	2.3	1.55	2.14	3.23	3.31	3.01	2.13	2.87	1.61	2.03	2.63	2.49
	Vitvi01g01631	VIT_01s0010g03400	LOC100260931	5.46	5.91	6.05	6.2	5.3	5.51	5.21	5.49	5.25	4.18	4.13	4.01	2.39	3.27	2.3	4.14	3.79	4.1	2.73	3	3.19	3.84	3.26	3.02	3.41	3.01	3.33
	Vitvi01g01632	VIT_01s0010g03410	LOC100266135	0.5	0.76	0.66	1.61	1.48	1.54	1.1	1.34	1.6	0.3	0.27	0.31	0.33	0.72	0.42	0.6	0.4	0.55	0.31	0.52	0.51	0.53	0.75	0.28	0.78	0.26	0.56
	Vitvi01g01634	0	LOC104880550	2.16	2.5	2.89	2.94	4.56	2.51	3.11	2.79	3.34	1.59	1.61	2.32	1.52	3.08	0.77	1.3	0.75	0.79	1.77	2.04	1.23	1.65	1.74	0.4	2.34	1.68	1.39
	Vitvi01g01645	VIT_01s0010g03570	LOC100262484	1.37	1.31	1.45	1.4	1.28	1.22	1.49	1.98	1.24	1.22	1.29	1.1	0.72	1.31	0.81	0.91	0.93	0.89	0.98	0.88	0.89	1.11	0.89	0.84	1.08	1.18	0.89
	Vitvi01g01648	VIT_01s0010g03620	LOC100266036	26.02	13.15	19.64	11.63	13.14	11.39	8.27	7.31	5.67	18.26	20.87	29.08	5.45	4.52	2.44	6.91	10.01	6.11	4.19	5.31	6.42	11.2	7.77	13.84	11.47	12.61	12.28
	Vitvi01g01650	VIT_01s0010g03630	LOC100260936	5.01	8.02	7.93	12.85	7.15	8.84	12.38	8.15	21.05	5.46	5.51	3.43	2.93	4.47	2.99	5.64	6.48	6.28	2.98	3.86	2.77	2.89	3.13	2.66	4.48	2.82	3.22
	Vitvi01g01651	VIT_01s0010g03640	LOC100852520	29.56	19.26	20.96	34.66	26.92	34.73	31.72	17.69	79.4	7.38	11.41	20.97	13.11	10.74	21.08	24.79	20.87	21.79	6.97	9.42	9.34	14.49	7.84	11.01	18.75	9.32	10.28
	Vitvi01g01652	VIT_01s0010g03650	LOC100243727	1.43	1.41	1.46	1.7	1.85	1.66	1.43	2.32	1.59	1.51	1.35	1.28	0.85	1.52	0.89	0.76	0.87	0.89	1.53	1.26	1.24	1.25	1.07	0.79	1.09	1.2	1.09
	Vitvi01g01655	VIT_01s0010g03680	LOC100253955	17.39	22.86	15.93	49.79	52.09	54.45	54.59	31.89	77.56	14.65	16.8	12.04	31.99	17.66	34.08	30.6	30.81	26.85	19.22	26.17	31.06	25.84	28.02	15.32	21.74	14.28	16.75
	Vitvi01g01657	0	LOC100259092	70.65	73.88	83.98	35.48	35.81	37.5	28.17	22.7	18.09	64.68	77.68	51.03	1.26	21.83	3.34	4.58	7.01	4.91	13.57	15.27	6.29	12.61	6.88	11.7	10.8	4.23	4.94
	Vitvi01g01658	VIT_01s0010g03690	LOC100248968	2.68	2.73	3.22	2.92	3.03	2.74	2.83	3.04	2.62	2.09	2.43	2.29	1.42	2.1	1.76	2.29	2.17	1.79	1.87	1.79	1.66	1.83	1.38	1.41	1.99	2.2	1.88
	Vitvi01g01659	VIT_01s0010g03700	LOC100264264	9.71	9.14	9.91	14.35	15.24	14.79	12.95	12.3	12.6	6.92	6.79	7.14	7.13	7.73	7.96	9.51	10.19	8.66	8.24	7.42	7.89	8.78	7.41	7.96	9.62	9.99	9.32
	Vitvi01g01662	VIT_01s0010g03730	LOC100242085	11.88	9.85	8.9	14.16	13.24	12.98	16.39	18.96	17.49	14.01	10.41	9.64	23.13	21.72	25.2	25.48	18.67	20.24	16.3	17.42	21.74	20.78	21.92	25.54	22.69	28.43	29.97
	Vitvi01g01664	VIT_01s0010g03760	LOC104877364	6.19	7.1	5.47	11.07	11.31	9.71	9.12	11.01	9.41	3.84	4.11	4.36	4.25	5.23	4.58	6.98	6.25	6.11	4.26	4.2	4.83	6.27	4.44	5.93	6.93	6.44	5.47
	Vitvi01g01666	VIT_01s0010g03780	LOC100247122	14.12	13.85	11.52	18.19	17.87	18.19	11.41	15.08	15.68	13	12.44	11.82	11.23	14.18	13.12	15.51	12.92	14.99	15.12	14.42	14.68	14.74	14.89	16.06	16.66	17.39	13.93
	Vitvi01g01667	VIT_01s0010g03790	LOC100252245	45.73	46.17	41.2	54.79	46.67	56.98	47.76	42.06	49.8	33.3	36.4	41.13	39.82	35.37	48.08	41.74	45.77	34.73	28.53	32.23	30.83	35.51	29.51	29.76	38.86	34.84	30.4
	Vitvi01g01668	VIT_01s0010g03810	LOC100260828	2.13	3.87	3.02	3.55	2.04	2.3	4.21	3.29	2.64	3.24	3.29	4.58	2.58	3.26	4.19	3.88	3.16	3.44	2.61	2.54	4.52	2.32	3.93	1.12	2.64	3.44	4.96
	Vitvi01g01670	VIT_01s0010g03830	LOC100257379	12.55	13.13	11.17	13.62	12.99	12.93	14.67	15.37	15.24	9.06	10.86	8.51	10.09	10.07	10.46	8.67	10.29	7.4	8.02	7.65	6.88	9.39	7.19	6.14	7.78	6.93	7.02
	Vitvi01g01671	VIT_01s0010g03850	0	4.33	4.25	4.34	3.67	3.65	3.67	3.73	4.31	3.52	4.21	4.28	4.12	3.86	5.33	4.47	5.36	5.49	5.7	3.81	3.61	3.65	3.72	3.42	3.56	4.47	4.71	3.95
	Vitvi01g01672	VVTU572_s_at	LOC100262494	8.65	5.85	7.55	4.37	2.74	2.92	2.96	2.15	3.45	2.47	3.25	4.23	1.01	2.67	1.49	2.36	2.34	1.61	1.59	1.59	1.39	2.18	2.12	1.68	1.9	1.37	1.9
	Vitvi01g01677	VIT_01s0010g03900	LOC100232869	34.69	33.64	37.56	27.8	30.87	25.9	39.43	38.09	29.34	38.56	43.95	64.81	50.19	43.88	40.41	44.07	58.28	45.12	37.8	38.24	39.55	52.01	40.14	48.4	54.14	54.98	52.01
	Vitvi01g01678	VIT_01s0010g03910	LOC100243827	5.36	6.79	5.86	6.25	5.89	5.78	3.97	6.03	5.17	2.75	2.47	2.62	0.24	0.65	0.38	0.45	0.13	0.24	1.52	1.15	0.64	1.36	1.18	1.42	1.63	0.59	0.88
	Vitvi01g01680	VIT_01s0010g03930	LOC100254080	3.12	4.12	2.21	11.38	13.26	18.59	16.25	12.61	23.75	3.4	4.72	6.38	41.46	30.45	52.19	16.35	24.68	16.83	24.9	19.87	18.77	24.51	20.52	10.45	24.4	14.83	14.41
	Vitvi01g01682	VIT_01s0010g03940	LOC100259208	3.3	3.54	4.28	4.11	4.27	4.8	5.02	5.42	5.94	5.54	6.05	7.22	12.93	7.11	12.32	9.76	10.32	11.05	8.19	9.55	10.89	8.89	9.29	9.59	7.09	9.47	8.74
	Vitvi01g01683	VIT_01s0010g03950	LOC100243839	4.09	4.65	4.99	6.57	7.48	5.96	9.78	9.36	10.33	4.17	4.23	2.63	4.21	5.88	3.67	7.23	6.58	7.19	3.99	3.99	4.67	5.34	5.31	5.8	6.03	4.59	4.28
	Vitvi01g01686	VIT_01s0010g03980	LOC100254092	6.6	6.79	5.27	15.11	14.42	14.3	20.27	16.26	35.02	4.51	4.39	4.1	6.08	7.72	12.16	6.14	7.17	4.76	4.64	5.39	3.99	5.07	5.2	3.98	7.27	5.08	5.99
	Vitvi01g01700	VIT_01s0146g00060	LOC100267681	7.88	10.81	8.99	12.73	15.82	14.4	9.79	12.55	12.09	5	5.34	4.04	4.32	5.66	7.62	3.37	2.62	2.88	6.61	7.4	6.62	4.73	4.96	3.02	4	4.46	4.18
	Vitvi01g01701	VIT_01s0146g00070	LOC100245367	17.45	21.64	22.47	11.11	8.78	9.89	5.3	4.63	3.58	5.24	4.68	3.47	0.66	1.47	0.69	0.29	0.72	0.46	3.05	2.91	2.67	2.06	1.94	1.85	0.66	0.97	1.4
	Vitvi01g01703	VIT_01s0146g00090	LOC100854734	2.36	4.27	4.32	1.66	1.21	1.28	0.39	0.48	0.62	0	0.02	0	0	0	0	0	0	0	0.01	0	0	0.01	0	0.04	0	0	0
	Vitvi01g01704	VIT_01s0146g00100	LOC100250497	8.01	11.62	10.68	10.77	8.97	8.35	10.68	10.12	12.13	13.9	14.17	13.55	18.72	20.43	16.84	37.71	36.48	39.19	13.43	12.93	13.72	17.07	15.9	17.82	28.67	13.02	16.23
	Vitvi01g01705	VIT_01s0146g00110	LOC100248997	2.41	2.71	2.55	2.5	2.98	2.65	3.23	2.67	2.97	2.81	2.83	2	1.62	2.67	2.02	2.2	2.12	1.98	2.61	2.44	2.1	2.44	2.49	1.66	3.1	1.69	2.02
	Vitvi01g01706	VIT_01s0146g00120	LOC100255676	2.83	3.06	3.61	2.8	2.75	2.55	2.97	3.12	2.21	2.57	4.06	4.16	2.04	2.88	2.04	2.09	2.19	1.95	2.45	1.92	1.69	1.86	1.31	1.57	2.12	1.61	1.87
	Vitvi01g01707	VIT_01s0146g00130	LOC100254102	5.43	4.94	4.47	8.59	10.27	8.5	7.37	9.44	10.24	5.61	5.27	5	5.43	6.93	6.46	8.23	5.21	8.44	5.71	6.86	6.46	5.02	5.48	5.71	6.78	8.21	7.52
	Vitvi01g01708	VIT_01s0146g00150	LOC100260747	131.95	0.91	1.51	13.54	11.95	9.93	4.38	1.86	4.98	6.25	6.4	6.06	3.57	6.15	3.82	3.45	2.43	2.41	4.5	5.04	3.73	2.05	1.92	2.45	2.96	5.9	5.57
	Vitvi01g01710	VIT_01s0146g00170	LOC100265957	1.67	1.81	2.05	2.05	2.2	1.77	2.14	2.17	1.75	1.52	1.55	1.77	1.64	1.92	1.64	1.78	1.96	1.5	2.08	1.94	2.19	2.09	1.99	1.66	1.87	2.17	2.16
	Vitvi01g01716	VIT_01s0146g00240	LOC100253980	1.02	1.36	1.14	1.94	2.09	1.74	2.35	2.08	1.74	0.88	0.82	0.52	1	1.24	0.89	1.22	1.12	0.7	0.66	0.75	0.86	0.94	1.04	0.48	1.05	0.98	0.87
	Vitvi01g01718	VIT_01s0146g00250	LOC100254113	14.01	12.25	10.51	20.94	24.75	22.72	21.59	23.98	29.8	12.23	10.01	8.76	9.95	13.87	14.32	15.14	12.23	15.04	12.83	11.88	10.63	10.31	10.05	8.54	10.15	10.7	10.51
	Vitvi01g01719	VIT_01s0146g00260	LOC100243643	220.8	298.95	281.43	178.14	136.66	106.44	362.31	217.11	152.38	266.64	305.77	265.42	438.89	586.48	493.87	438.58	210.41	349.49	170.55	126.13	135.79	220.62	174.95	127.47	118.33	159.27	176.08
	Vitvi01g01720	VIT_01s0146g00270	LOC100249010	22.57	28.45	25.95	27.35	23.94	29.54	44.21	40.62	49.82	20.99	22.51	21.92	23.96	21.82	20.33	25.87	23.88	28.94	14.98	17.12	17.59	19.88	17.74	15.79	22.88	13.97	15.76
	Vitvi01g01722	VIT_01s0146g00280	LOC100259233	178.54	156.36	134.7	228.58	273.75	253.36	162.46	160.77	132.43	77.2	77.41	89.01	115.83	133.83	129.49	125.45	141.76	115.09	93.09	101.15	112.04	105.19	108.67	98.32	95.81	109.96	103.44
	Vitvi01g01724	VIT_01s0146g00310	LOC100264409	18.2	20.25	18.95	19.52	19.76	21.17	27.39	27.05	29.68	25.47	24.14	24.62	27.08	27.15	27.82	29.92	27.51	28.17	26.53	27.77	26.09	26.75	27.93	23.88	22.85	25.33	25.79
	Vitvi01g01726	VIT_01s0146g00330	LOC100254108	0.98	1.23	1.22	1.84	1.95	1.81	2.12	1.98	1.74	1.69	1.63	1.32	2.1	2.27	2.56	3.14	3.1	3.19	2.29	2.4	2.75	2.43	2.73	3.04	2.36	3.09	2.79
	Vitvi01g01730	VIT_01s0146g00370	LOC100247251	3.58	5.3	5.88	6.49	5.75	5.48	7.88	7.67	10.37	2.86	2.79	2.2	3.49	3.83	4.23	5.25	4.24	4.82	2.63	3.41	2.58	2.14	2.89	2.31	3.34	2.36	2.88
	Vitvi01g01731	VIT_01s0146g00380	LOC100242123	8.85	8.44	7.51	8.69	8.37	10.17	10.23	8.32	10.01	5.61	6.68	7.43	13.81	8.37	16.03	6.83	10.28	5.53	10.03	9.95	8.04	7.75	8.47	5.07	6.29	5.84	5.93
	Vitvi01g01732	VIT_01s0146g00390	0	4.9	4.07	3.89	8.52	5.33	3.92	3.09	3.97	2.97	11.85	7.95	11.77	16.1	8.76	2.46	13.68	14	20.91	5.33	6.18	5.37	6.38	7.56	4.51	6.66	8.9	6.09
	Vitvi01g01734	VIT_01s0146g00410	LOC100250606	79.77	68.92	66.48	111.26	96.95	88.39	65.72	58.96	51.32	38.44	36.11	48.72	49.08	33.15	37.29	55.52	75.5	54.48	19.76	21.23	22.87	38.53	29.9	26.62	37.29	33.15	35.48
	Vitvi01g01737	VIT_01s0146g00440	LOC100257506	25.92	7.17	6.7	70.05	88.01	91.83	46.98	26.78	75.72	2.22	1.25	1.57	22.74	43.99	55.29	20.47	31.5	10.56	9.48	14.58	11.5	6.53	10.62	4.71	10.33	21.12	18.3
	Vitvi01g01738	VIT_01s0146g00450	LOC100252378	8.4	6.84	8.95	9.79	8.33	8.74	10.23	9.29	9.31	7.41	8.41	10.67	7.96	8.16	8.39	8.95	9.44	8.67	9.44	9.06	7.55	7.49	7.97	7.64	9.32	8.38	6.63
	Vitvi01g01740	VIT_01s0146g00490	LOC100253986	0.56	0.81	0.67	1.47	1.4	1.16	0.83	1.28	1.25	0.23	0.35	0.26	0.18	0.62	0.37	0.64	0.52	0.61	0.49	0.55	0.36	0.43	0.7	0.22	0.76	0.7	0.4
	Vitvi01g01742	VIT_01s0146g00520	LOC100242008	16.36	10.53	12.68	13.28	12.83	13.67	13.04	13.07	14.88	13.41	12.61	13.73	10.19	9.56	10.43	13.27	9.93	8.76	10.14	10.9	10.07	10.81	9.65	8.29	13.55	10.81	13.37
	Vitvi01g01745	VIT_01s0244g00010	LOC100266054	84.57	90.24	96.95	81.85	85.8	75.13	62.26	58.37	45.19	91.86	107.51	146.46	45.23	71.81	44.14	54.78	56.09	68.56	69.84	63.73	63.12	77.31	68.08	72.56	62.8	60.18	63.01
	Vitvi01g01747	VIT_01s0244g00020	LOC100259104	1	1.28	1.27	0.9	0.98	0.93	1	1.05	0.66	0.83	0.85	0.97	0.55	0.83	0.52	0.73	0.62	0.5	0.84	0.9	0.95	0.86	0.8	0.74	0.81	0.92	0.98
	Vitvi01g01748	VIT_01s0244g00030	LOC100253968	1.93	2.56	3.11	1.11	1.1	0.98	1.13	1.09	0.8	3.09	3.94	3.18	0.75	0.99	0.68	0.81	1.08	0.67	1.47	1.27	1	1.7	1.46	1.62	1.29	1.18	0.8
	Vitvi01g01749	VIT_01s0244g00060	LOC100243734	8.99	6.73	6.62	9.52	9.81	8.76	6.86	7.56	6.77	6.9	6.06	4.77	4.7	7.06	5.37	5.7	4.57	5.32	5.53	5.71	5.61	3.35	4.94	5.52	4.01	5.68	5.35
	Vitvi01g01750	VIT_01s0244g00070	LOC100260846	1.82	1.77	2.05	1.37	1.29	1.32	1.59	1.48	1.44	2.05	1.83	1.36	1.31	1.61	1.25	1.35	1.38	1.34	2.02	2.13	2.32	1.49	1.86	1.27	1.22	1.26	1.42
	Vitvi01g01754	VIT_01s0244g00110	LOC100260840	1.02	1.34	1.57	1.07	0.75	0.82	0.48	0.41	0.73	2.36	2.3	1.26	0.37	0.78	0.5	0.54	0.6	0.42	2.19	3.23	1.86	1.1	1.4	1.01	0.73	0.68	0.91
	Vitvi01g01756	VIT_01s0244g00120	LOC104880782	2.11	2.36	2.21	4.25	4.3	3.38	3.56	3.86	3.17	1.27	0.96	1.22	1.76	2.18	1.63	2.69	2.24	1.85	1.38	1.35	1.41	1.69	1.25	1.15	2.1	1.88	1.35
	Vitvi01g01757	VIT_01s0244g00130	LOC100245461	0.14	0.14	0.05	1.55	2	1.38	1.45	1.1	3.19	0.21	0.27	0.05	0.17	0.18	0.35	0.15	0.23	0.2	1.09	1.52	0.64	0.66	0.61	0.37	0.43	0.27	0.73
	Vitvi01g01759	VIT_01s0244g00150	LOC100250592	108.55	102.46	110.41	90.29	85.21	85.19	73.22	85.48	62.94	97.82	82.73	78.88	93.04	115.13	93.08	137.92	110.01	129.29	102.51	105.88	125.2	106.45	115.06	136.58	101.99	126.9	140.38
	Vitvi01g01762	VIT_01s0150g00030	LOC100259206	1.93	2.33	2.25	2.27	2.51	2.28	2.22	2.78	1.98	2.26	1.99	1.78	1.9	2.85	2.41	2.94	2.45	2.65	2.24	2.14	2.37	1.94	2.05	2.02	1.85	2.41	2.34
	Vitvi01g01763	VIT_01s0150g00040	LOC104880872	4.99	5.14	4.21	8.44	10.54	7.64	8.97	9.31	11.81	2.5	2.73	3.15	2.2	3.96	2.73	5.32	4.73	4.6	2.35	2.75	2.46	3.23	2.77	2.64	4.43	2.98	3.54
	Vitvi01g01764	VIT_01s0150g00060	LOC100248984	3.14	1.94	2.86	3.04	2.87	2.2	2.68	2.18	2.25	1.48	1.56	2.92	0.44	0.96	0.22	1.41	1.79	0.87	0.55	0.4	0.62	2.66	1.1	1.36	3.36	0.88	1.1
	Vitvi01g01768	VIT_01s0150g00090	LOC100260954	9.76	7.38	7.9	10.12	10.34	9.18	6.52	8.06	6.3	7.43	6.61	5.77	4.64	6.22	4.94	6.18	4.21	5.9	6.14	5.89	5.8	5.71	5.23	5.75	5.82	7.03	5.89
	Vitvi01g01769	VIT_01s0150g00100	LOC100262625	1.26	1.03	1.17	1.14	1.33	1.14	1.02	0.97	0.85	1.13	1.49	1.28	0.97	1.13	1.07	1.04	1.23	0.84	1.15	1.08	0.97	0.91	0.88	0.58	0.85	0.96	0.96
	Vitvi01g01770	VIT_01s0150g00110	LOC100255660	2.23	2.14	1.92	3.01	3.33	3.08	2.65	3.01	3.53	2.07	2.08	1.73	1.99	2.87	2.25	2.85	2.31	2.64	2.2	2.14	2.14	2.27	2.14	2.31	2.32	2.18	2.33
	Vitvi01g01772	VIT_01s0150g00130	LOC100245345	2.55	2.48	2.7	2.67	3.04	3.03	3.44	3.27	2.63	2.66	2.94	3.38	2.31	1.95	1.92	1.84	2.66	1.85	2.22	2.07	2.48	2.8	2.97	2.86	3.81	3	2.6
	Vitvi01g01773	VIT_01s0150g00140	LOC100267660	0.58	0.86	0.96	0.45	0.44	0.39	0.65	0.46	1.18	0.88	1.04	0.9	1.02	1.26	1.19	1	1.81	1.24	1.37	1.75	1.79	1.06	1.65	0.97	1.26	1.2	1.35
	Vitvi01g01774	VIT_01s0150g00150	LOC100262502	2.15	2.63	2.5	2.49	3.19	3.27	3.96	4.66	4.94	2.03	1.85	0.96	0.97	2.08	1.56	1.26	1.27	1.33	1.54	2.02	1.5	1.08	1.37	0.62	1.13	0.98	1.08
	Vitvi01g01776	VIT_01s0150g00160	LOC100257494	42.49	59.13	44.21	67	70.26	69.35	74.75	72.9	106.72	35.98	32.32	24.58	38.79	39.75	40.96	41.7	34.81	41.62	41	41.78	39.19	44.58	44.44	30.46	40.91	29.67	29.93
	Vitvi01g01777	VIT_01s0150g00170	LOC100252364	21.42	11.87	10.14	12.81	19.48	18.07	10.93	13.28	9.81	8.27	7.46	8.08	2.79	4.07	2.69	3.57	2.69	2.41	5.63	4.97	3.99	4.48	3.57	4.59	4.34	5.59	4.56
	Vitvi01g01778	VIT_01s0150g00180	LOC100852698	5.36	3.89	4.21	3.86	4.04	4.35	3.53	3.84	4.71	6.4	5.45	4.77	4.29	4.3	4	4.78	3.5	4.45	5.3	6.91	4.56	3.99	3.94	3.29	3.61	3.27	3.56
	Vitvi01g01779	VIT_01s0150g00190	LOC100247241	56.51	67.14	64.19	76.57	84.36	88.19	95.92	93.07	113.14	98.78	87.1	79.21	138.17	119.6	175.21	117.74	117.22	110.31	105.79	111.39	111.77	119.81	105.64	100.65	108.07	100.26	92.21
	Vitvi01g01780	VIT_01s0150g00200	LOC100257384	2.53	1.8	1.81	2.29	2.19	1.82	1.66	2.27	1.57	2.22	2.62	2.69	1.49	1.93	2.19	2.26	1.93	1.54	1.72	1.8	1.84	2.35	1.65	2.21	1.87	1.73	1.78
	Vitvi01g01782	VIT_01s0150g00210	LOC100242104	17.98	29.12	30.65	13.16	12	12.98	8.95	7.99	10.21	40.76	33.03	17.69	3.78	12.22	9.05	3.12	4.69	3.7	42.88	42.18	25.81	14.94	20.52	6.19	5.46	4.62	7.79
	Vitvi01g01783	VIT_01s0150g00220	LOC100264392	8.44	9.15	8.23	13.13	16.08	12.42	13.84	14.57	13.43	8.16	8.37	8.22	7.58	10.02	7.89	10.19	10.82	9.88	7.62	6.28	6.7	7.95	5.9	5.4	9.26	7.86	8.04
	Vitvi01g01785	VIT_01s0150g00250	LOC100247128	2.34	2	2.05	1.61	2.04	1.73	2.06	2.15	2.13	1.62	2.06	1.9	2.15	2.31	1.64	2.41	2.47	2.62	1.9	1.83	1.74	2.13	1.71	1.87	1.98	1.86	2.25
	Vitvi01g01788	VIT_01s0150g00270	LOC100241990	47.45	38.52	45.48	27.31	28.77	28.8	31.6	26.25	22.77	21.46	21.13	25.96	16.71	11.23	10.02	15.27	22.08	17.36	11.89	11.77	11.31	17.04	12.09	13.3	11.17	11.59	12.81
	Vitvi01g01789	VIT_01s0150g00280	LOC100254097	27.54	22.14	28.15	12.33	14.17	16.17	14.63	16.73	14.3	9.31	10.41	7.53	9.04	4.25	3.2	4.78	6.73	4.04	9.12	8.5	8.12	8.69	8.42	8.24	4.76	5.74	4.9
	Vitvi01g01790	VIT_01s0150g00290	LOC100259097	31.56	31.16	26.65	43.24	39.34	44.36	38.03	36.02	48.96	24.76	22.59	18.69	20.94	26.95	23.97	31.3	24.6	32.5	24.51	25.16	23.07	24.64	25.37	22.59	30.34	21.57	23.37
	Vitvi01g01792	VIT_01s0150g00310	LOC100248991	241.35	198.08	192.13	263.63	249.22	249.17	266.67	241.88	246.32	230.77	304.22	358.16	277.29	284.94	230.62	194.83	352.19	191.09	187.37	184.82	177.17	199.81	178.32	147.88	234.86	198.06	214.58
	Vitvi01g01793	VIT_01s0150g00320	LOC100243843	3.05	2.99	3.65	4.55	4.64	3.73	4.67	5.68	5.33	2.58	3.06	4.38	2.36	2.75	1.92	3.38	3.65	3	2.04	1.48	1.44	2.96	2.15	2.11	4.01	2.59	2.56
	Vitvi01g01794	VIT_01s0150g00330	LOC100243730	0.09	0.38	0.44	0.84	0.74	0.89	0.62	0.67	0.7	0.32	0.32	0.29	1.29	0.91	1.54	0.46	0.78	0.43	2.03	2.28	2.05	2.71	2.55	1.87	2.73	1.58	1.3
	Vitvi01g01796	VIT_01s0150g00350	LOC100255765	24.4	24.34	28.44	17.45	15.84	15.23	16.08	15.27	8.33	19.76	16.42	16.55	9.67	16.35	9.12	18.72	14.98	17.44	17.28	16.06	15.97	16.71	16.82	18.29	17.93	19.45	19.66
	Vitvi01g01797	VIT_01s0150g00360	LOC104880947	1.82	2.37	1.92	1.98	1.38	0.95	2.83	2.02	1.2	0.94	0.99	1.58	0.7	1.14	0.53	0.68	0.63	0.75	0.23	0.59	0.31	0.65	0.53	0.33	0.43	0.51	0.58
	Vitvi01g01798	VIT_01s0150g00380	LOC100267772	4.51	15.66	16.56	2.93	1.87	1.51	5.79	4.53	1.13	5.91	5.23	4.98	2.92	10.08	3.59	10.29	19.45	14.6	18.9	14.25	12.12	15.36	17.31	12.62	20.68	10.27	13.53
	Vitvi01g01800	VIT_01s0150g00400	LOC100260960	117.66	120.88	105.76	159.06	161.36	155.17	134.96	148.94	128.84	99.65	92.34	88.86	87.18	119.68	111.21	102.34	91.31	88.73	96.7	91.59	92.94	113.85	95.37	85.44	113.73	100.8	99.95
	Vitvi01g01801	VIT_01s0150g00410	LOC100255664	2.35	6.55	4.78	3.28	1.56	1.49	3.89	3.73	3.81	7.94	7.45	7.47	5.68	10.09	10.24	1.55	2.86	2.15	18.05	16.14	10.54	9.39	10.47	6.52	8.51	3.87	4.02
	Vitvi01g01802	VIT_01s0150g00430	LOC100250485	1.04	1.57	1.13	1.33	1.27	1.43	1.58	1.44	1.44	1.42	1.2	0.86	1.53	1.48	1.83	1.14	1.37	1.19	1.6	1.32	1.51	1.22	1.37	1.06	1.12	0.97	1.08
	Vitvi01g01803	VIT_01s0150g00440	LOC100262614	0.14	0.23	0.36	0.12	0.2	0.16	0.27	0.18	0.26	0.19	0.09	0.12	2.81	2.04	5.42	0.76	0.55	0.65	0.95	0.83	0.72	0.28	0.57	0.12	0.16	0.26	0.18
	Vitvi01g01805	VIT_01s0150g00460	LOC100232906	37.56	66.47	105.42	4.58	3.05	2.04	3.29	0.62	0.81	12.04	16.07	27.35	1.9	20.31	1.76	2.11	3.73	2.54	11.57	6.92	4.47	10.53	5.58	3.22	5.18	4.97	3.42
	Vitvi01g01809	VIT_01s0150g00520	LOC100262509	22.91	22.44	20.29	18.99	20.83	20.8	26.96	18.26	21.8	15.65	21.06	25.03	13.06	15.32	12.36	10.3	14.69	9.66	17.27	16.03	14.21	15.16	12.57	13.16	15.78	13.66	13.52
	Vitvi01g01812	VIT_01s0150g00550	LOC100252252	2.97	3.35	2.63	5.17	4.32	4.97	6.23	5.46	8.05	2.25	1.86	2.21	2.22	2.76	2.33	3.62	2.82	3.13	2.5	3.4	2.93	3.26	2.82	2.36	3.63	3.32	3.29
	Vitvi01g01813	VIT_01s0150g00570	LOC100247134	7.12	9.29	7.75	7.2	8.38	7.88	9.66	7.88	9.18	7.29	7.86	8.25	7.22	8.45	7.04	4.93	7.51	4.55	5.76	5.81	5.15	5.53	4.96	4.69	5.29	5.18	5.33
	Vitvi01g01814	VIT_01s0150g00580	LOC100241995	36.26	28.45	26.54	41.5	45.85	41.43	40.19	43.1	51.28	25.13	21.23	13.54	17.23	22.69	23.42	14.4	18.63	12.71	22.52	23.21	19.48	19.27	17.41	14.54	17.99	16.1	17.77
	Vitvi01g01815	VIT_01s0150g00590	LOC100264276	1.78	1.81	1.81	2.14	2.58	1.99	2.48	2.71	2.23	1.69	1.57	1.35	1.52	1.98	1.72	2.01	2.02	1.65	1.62	1.49	1.47	1.79	1.47	1.34	2.03	1.92	1.72
	Vitvi01g01816	VIT_01s0150g00600	LOC100266149	1.64	1.94	1.67	2.3	2.61	2.04	2.16	2.52	1.97	1.59	1.59	1.71	1.63	2.05	1.97	1.58	1.52	1.25	2.43	2.03	2.04	2.6	2.02	2.02	2.02	2.13	2.16
	Vitvi01g01820	VIT_01s0150g00610	LOC100260946	5.7	5.47	4.77	6.36	7.12	7.72	8.08	7.44	8.97	4.63	5.19	6.33	8.94	6.36	9.3	6.8	7.9	5.49	7.65	6.86	6.79	8.54	7.24	6.63	8.14	6.93	6.82
	Vitvi01g01821	VIT_01s0150g00620	LOC100255874	2.46	2.29	2.43	3.66	4.02	3.55	4.71	5.08	4.97	2.4	2.36	2.13	3.17	3.03	3.39	3.82	3.94	3.42	2.84	3.07	3.23	4.24	3.3	3.54	5.36	4.55	4.19
	Vitvi01g01824	VIT_01s0150g00640	LOC100246511	3.94	3.11	2.92	3.77	4.19	3.87	4.59	5.05	3.84	3.06	3.38	3.59	4.32	4.28	4.85	3.07	3.76	2.63	4.14	3.23	3.25	3.51	3.21	2.92	3.23	3.23	3.14
	Vitvi01g01826	VIT_01s0150g00120	LOC100250476	0.19	0.42	0.21	0.99	1.01	1.35	3.22	2.43	6.52	1.01	0.64	0.64	5.06	5.37	5.83	2.86	5.44	3.63	0.79	1.57	2.57	3.04	2.52	2.95	6.87	2.63	1.93
	Vitvi01g01827	VIT_01s0011g03470	LOC100256010	18.66	11.65	11.33	21.2	22.7	21.84	13.77	16.08	16.4	7.91	7.28	4.43	4.27	10.54	8.51	5.1	5.63	3.48	9.99	7.84	7.77	7.48	9.15	4.82	6.23	4.59	5.85
	Vitvi01g01834	VIT_01s0011g00060	LOC104879282	56.76	67.27	73.99	29.07	25.12	26.9	21.81	13.93	17.4	18.74	24.09	15.11	1.18	7.02	2.97	1.05	0.85	0.52	9.17	6.56	3.23	5.66	4.34	2.8	2.47	1.12	1.64
	Vitvi01g01838	VIT_01s0011g00160	LOC100256140	34.05	51.22	45.22	43.71	48.23	52.6	59.37	53.32	80.29	26.46	27.44	21.1	45.1	37.04	50.61	34.88	38.59	35.21	51.16	44.68	41.75	41.99	44.55	23.56	35.97	24.5	26.96
	Vitvi01g01841	VIT_01s0011g00580	LOC100249185	3.46	3.41	3.25	4.82	4.69	4.51	5.5	5.75	6.34	3.8	3.1	2.99	3.49	4.21	3.5	4.6	3.52	4.21	2.75	3.36	3.23	2.46	3	2.37	3.58	3.25	3.85
	Vitvi01g01842	VIT_01s0011g00630	LOC100244013	1.89	1.34	1.4	3.19	3.37	3.56	2.71	3.58	2.78	1.34	0.69	0.96	1.61	1.6	1.21	1.82	1.61	1.71	0.96	0.91	0.77	1.14	0.84	0.84	1.7	1.77	1.05
	Vitvi01g01844	VIT_01s0011g00720	LOC100262937	5.49	8.38	8.14	6.96	6.16	6.44	9.81	8.86	10.71	7.17	5.97	4.1	4.91	7.14	6.36	6.75	7.64	6.67	3.66	4.26	4.41	3.33	4.36	2.37	4.9	3.78	3.66
	Vitvi01g01845	VIT_01s0011g00820	LOC100249028	7.31	6.35	7.75	5.47	4.54	4.7	4.86	4.15	3.97	6.7	7.02	6.67	4.26	6.39	3.98	6.83	5.36	6.43	5.64	6.44	5.59	6.43	6.26	8.42	4.09	5.48	5.83
	Vitvi01g01846	VIT_01s0011g00830	LOC100262861	32.29	27.66	30.31	23.57	30.46	28.64	22.56	17.8	28.43	67.1	73.29	72.49	74.84	44.96	64.96	41.38	64.55	40.74	60.98	48.46	48.03	46.49	36.72	43.37	34.01	27.51	24.51
	Vitvi01g01847	VIT_01s0011g00920	LOC100267935	0.56	0.79	0.51	0.94	0.86	0.96	1.37	1.46	1.67	0.33	0.6	0.19	0.48	0.63	0.57	0.57	0.58	0.85	0.55	0.48	0.41	0.57	0.88	0.35	1	0.61	0.66
	Vitvi01g01854	VIT_01s0011g01040	0	5.21	6.42	6.51	9.47	9.1	7.6	7.24	10.42	7.6	5.48	4.27	3.76	5.97	8.81	7.64	8.63	7.98	6.72	7.61	6.62	7.88	9.23	7.33	8.48	9.71	11.01	10.17
	Vitvi01g01855	VIT_01s0011g01050	LOC100252664	33.46	31.84	30.19	56.96	63.92	60.51	60.66	53.86	49.38	33.87	31.86	34.72	122.93	62.17	108.96	136.89	115.2	130.53	77.53	78.91	86.66	89.66	92.52	105.79	104.3	109	108.65
	Vitvi01g01856	VIT_01s0011g01070	LOC100853109	1.91	3	2.49	3.74	2.34	2.96	3.91	3.61	4.54	1.93	1.99	1.83	1.75	2.18	1.99	2.25	2.94	2.96	2	1.9	1.52	1.9	1.82	1.44	1.97	1.72	1.94
	Vitvi01g01857	VIT_01s0011g01090	LOC100264641	8.19	6.56	6.54	8.73	8.46	8.68	9.23	6.86	10.58	5.56	6.6	6.89	5.53	6.04	5.53	5.21	7.65	3.77	4.35	4.32	4.26	6.46	4.31	3.02	4.99	4.43	4.52
	Vitvi01g01858	VIT_01s0011g01100	LOC100259539	0.9	1.73	1.07	2.7	2.75	2.46	3.06	3.33	3.94	1.04	0.74	0.51	1.04	1.95	1.12	1.77	1.6	1.69	0.72	0.94	0.95	1.06	1.06	1.1	1.77	1.73	1.26
	Vitvi01g01859	VIT_01s0011g01140	LOC100254353	33.11	49.05	50.8	19.35	13.77	19.47	13.13	9.89	11.62	25.69	32.12	41.24	33.03	32.37	24.34	17.63	26.35	21.12	56.54	50.59	49.08	46.12	52.92	59.88	41.01	46.87	37.68
	Vitvi01g01861	VIT_01s0011g01250	0	1.01	1.02	1.17	1.26	1.3	1.02	1.06	0.79	1.17	1	1.08	0.82	0.54	1.04	0.82	1.11	0.88	1.28	0.75	0.94	0.9	0.57	1.19	0.62	0.72	1.05	1.33
	Vitvi01g01865	VIT_01s0011g01350	LOC100855161	0.12	0.14	0.15	1.43	1.49	3.04	6.03	0.86	4.09	0	0.14	0.39	4.4	3.34	7.62	0.21	0.44	0.54	2.04	2.43	1.05	0.56	2.21	0.27	0.71	0.21	0.1
	Vitvi01g01867	VIT_01s0011g01380	LOC100261132	1.45	0.79	1.09	1.15	1.12	1.48	1.14	1.24	1.09	1.15	1.22	1.35	0.93	1.02	0.72	0.71	0.88	0.7	0.78	0.99	0.84	0.91	0.5	0.75	0.89	0.66	0.84
	Vitvi01g01868	VIT_01s0011g01400	0	0.92	1.03	1.3	1.01	0.85	1.16	0.87	1.19	0.89	0.8	1.01	0.96	0.91	0.8	0.42	0.99	0.63	0.66	1.57	1.36	1.1	0.83	0.86	0.54	0.89	1.09	1.12
	Vitvi01g01874	VIT_01s0011g01650	LOC100262776	1.85	2.33	1.56	2.57	2.6	2.39	2.82	2.74	2.94	0.7	0.94	0.67	1.19	1.18	0.81	1.41	1.07	1.04	0.72	0.76	1.09	1.25	1.03	0.87	1.18	1.19	1.31
	Vitvi01g01877	VIT_01s0011g01730	LOC100243937	56.5	83.2	82.15	37.84	44.09	54.28	58.42	44.14	21.92	44.57	55.23	59.07	38.01	42.8	38.3	44.52	50.53	39.58	30.53	32.46	40.29	44.95	41.74	65.38	33.22	36.86	45.16
	Vitvi01g01878	VIT_01s0011g01740	0	12.39	11.08	12.73	6.82	8.98	9.87	8.74	7.48	3.2	8.35	9.34	10.5	6.64	6.84	7.64	11.44	6.73	7.99	5.85	7.09	9.22	9.31	10.16	15.93	6.05	8.34	9.95
	Vitvi01g01879	VIT_01s0011g01750	0	1.41	0.46	1.2	0.57	0.86	2.01	0.53	0.64	0.19	0.71	0.89	0.53	0.26	0.63	1.41	1.24	0.46	1	0.79	1.43	1.22	1.13	1.31	1.53	1.66	1.32	0.98
	Vitvi01g01881	VIT_01s0011g01760	LOC100264562	23.23	29.11	24.85	26.3	30.71	33.13	40.94	36.16	38.5	13.19	17.71	18.39	25.87	20.22	24.09	23.07	30.67	21.97	14.98	16.71	14.79	23.52	16.55	19.42	26.79	23.25	22.87
	Vitvi01g01882	VIT_01s0011g01770	0	2.75	2.51	2.78	3.16	3.41	2.89	2.38	3.06	2.48	3.13	3.3	2.87	4	1.33	2.85	1.44	1.6	1.64	2.61	2.85	3.15	2.61	2.48	1.96	1.83	1.98	2.72
	Vitvi01g01883	VIT_01s0011g01780	LOC100266262	26.16	29.94	37.97	5.45	4.45	5.37	4.79	3.54	1.02	13.85	15.44	13.98	3.41	5.1	3.31	2.86	2.22	2.22	7.5	8.51	7.23	4.34	4.5	6.02	2.12	2.59	3.88
	Vitvi01g01884	VIT_01s0011g01790	LOC104879035	0.77	0.77	1.01	0.53	0.15	0.04	1.22	1.03	0.28	3.11	3.6	7.78	2.05	2.3	1.34	1.69	2.29	1.97	0.78	1.7	2.13	1.6	1.41	2.87	1.42	1.85	2.42
	Vitvi01g01886	VIT_01s0011g01860	LOC104879022	1.73	2	3.14	0.66	0.65	0.73	0.62	0.39	0.37	2.05	1.77	2.1	0.64	1.01	0.43	0.52	0.48	0.3	1.56	1.29	1.25	0.55	0.83	0.77	0.26	0.94	0.45
	Vitvi01g01888	VIT_01s0011g01980	LOC104879009	0.8	0.65	0.67	1.44	1.22	1.22	1.79	2.11	1.41	0.52	0.32	0.14	0.52	0.58	0.57	1.02	0.96	1.22	0.27	0.4	0.27	0.56	0.3	0.59	1.32	0.95	0.69
	Vitvi01g01892	VIT_01s0011g02050	0	19.04	18.76	14.87	37.43	37	38.9	39.81	43.81	38.8	14.09	12.47	10.08	14.81	23.28	20.32	25.59	17.47	24.52	20.05	20.24	22.17	17.69	20.29	20.07	23.37	20.92	25.07
	Vitvi01g01893	VIT_01s0011g02070	LOC100249303	1	1.06	0.96	1.29	1.12	0.96	0.88	0.8	0.75	0.71	0.93	1.19	1.01	0.8	0.81	0.86	1.16	0.89	0.73	0.81	0.92	1.01	0.84	0.72	1.44	1.54	1.31
	Vitvi01g01898	VIT_01s0011g02390	0	0	0	0.06	0.1	0	0.25	1.03	0.52	0.6	0	0.05	0	19.9	2.07	14	0.57	0.78	0.75	12.64	7.58	8.98	4.67	13.1	1.53	1.21	0	0
	Vitvi01g01902	VIT_01s0011g02420	LOC104878959	9.1	12.86	10.44	1.62	2.1	1.2	1.08	0.39	0.29	0.09	0	0.06	1.9	0.28	2.29	0.04	1.54	0.06	0.89	1.07	1.01	0.36	0.38	0	0.75	0	0
	Vitvi01g01903	VIT_01s0011g02430	LOC100260974	4.12	4.54	3.97	4.6	5.75	5.32	3.79	3.64	3.57	2.86	3.66	3.45	2.53	2.81	3.4	2.34	2.46	2.11	4.79	4.5	4.09	3.35	3.57	2.43	3.37	3.16	3.16
	Vitvi01g01907	VIT_01s0011g02500	LOC100254256	0.14	0.14	2.67	0.37	0.39	0.21	0.52	0.18	0.75	2.81	0.83	0.35	0	0.48	0.18	0	0	5.22	0.38	5.41	0	0.14	0	0	0	0	0
	Vitvi01g01915	VIT_01s0011g02600	LOC100247541	2.38	1.09	1	1.57	1.23	3.1	2.53	2.02	1.1	0.44	0.83	0.48	0	0	0.14	0	0	0	1.42	1.36	0.08	0.17	0.29	0.11	0.09	0.25	0
	Vitvi01g01922	VIT_01s0011g02710	LOC100257577	85.91	130.97	293.81	25.31	9.17	13.55	13.3	12.04	6.71	50.39	98.19	115.9	20.25	19.33	12.3	31.36	54.34	24.6	25.3	34.09	26.14	26.72	32.16	51.89	28.44	17.82	30.7
	Vitvi01g01923	VIT_01s0011g02720	0	17.66	19.01	77.18	5.15	0.94	1.47	0.25	0.35	0.8	1.01	2.19	0.49	0.26	0.13	0.17	0.13	0.51	0.27	0.74	1.02	0.32	0.21	0.36	0.95	0.21	0.21	0.08
	Vitvi01g01924	VIT_01s0011g02790	0	8.55	7.52	4.38	26.97	31.15	31.33	19.65	18.48	33.24	3.33	4.23	4.47	7.35	6.43	12.28	3.02	1.75	2.08	17.25	10.88	7.86	8.78	8.98	7.77	6.3	5.81	3.89
	Vitvi01g01926	VIT_01s0011g02900	LOC104878841	0.1	0.04	0.16	1.59	2.12	1.67	1.83	1.82	5.4	0.18	0.18	0.05	2.1	0.1	0.85	0.92	1.3	1.07	0.1	0.35	0.79	0.49	0.45	0.29	0.29	0.62	0.51
	Vitvi01g01927	VIT_01s0011g02980	0	1.37	1.37	1.21	1.94	2.22	1.85	2.18	2.38	2.86	1.3	1.16	0.73	0.97	1.74	1.58	1.82	1.23	1.84	1.02	1.05	1	0.95	0.82	0.84	1.34	1.74	1.31
	Vitvi01g01931	VIT_01s0011g03340	LOC104878794	2.25	1.37	1.88	3.54	3.81	3.38	2.07	3.08	1.39	0.96	1.63	1.31	1.54	2.68	1.42	3.03	1.05	2.67	1.76	1.96	1.78	1.64	2.17	1.92	2.53	3.49	2.46
	Vitvi01g01932	VIT_01s0011g03360	LOC100266408	0.03	0.02	0	0.17	0.15	0.41	0.43	0.11	0.11	0.06	0.06	0.03	2.49	1	2.81	0.84	2.24	1.34	0.73	1.01	1.13	0.89	0.82	0.34	0.44	0.72	0.55
	Vitvi01g01934	VIT_01s0011g03430	LOC100249140	1.85	1.71	1.31	1.42	2.02	1.87	1.89	2.33	1.92	0.29	1.13	0.46	9.21	2.42	10.34	1.75	0.82	0.52	16.39	12.47	5.13	2.12	4.94	1.5	1.03	1.57	1.39
	Vitvi01g01935	VIT_01s0011g03440	LOC100243974	107.24	103.53	78.95	114.49	120.3	145.82	92.44	68.36	80.4	45.99	95.85	59.72	157.05	56.5	118.79	38.47	34.92	30.3	214.11	212.28	111.27	87.43	123.2	50.5	36.22	37.74	31.34
	Vitvi01g01938	VIT_01s0011g03580	LOC100266248	13.63	8.7	8.44	16.82	20.8	20.17	14.38	14.09	20.87	9.87	9.36	8.77	9.03	8.09	10.33	10.46	9.56	9.72	9.79	10.9	8.4	9.35	7.59	8.17	10.84	8.14	9.09
	Vitvi01g01942	VIT_01s0011g03680	LOC100249069	12	11.46	15.77	13.01	15.61	12.52	21.09	18.7	17.19	18.05	20	22.15	12.89	10.25	7.92	10.76	16.67	11.08	12.76	12.72	13.59	15.09	11.41	11.99	13.03	15.04	17.22
	Vitvi01g01943	VIT_01s0011g03690	LOC100257853	48.73	24.1	25.73	27.57	37.92	26.55	39.42	33.54	35.36	34.9	40.59	54.79	36.47	19.27	28.46	19.4	33.37	16.55	26.29	23.22	22.56	27.01	18.2	25.39	26.91	27.78	27.31
	Vitvi01g01944	0	LOC100252432	61.35	27.21	23.92	36.23	42.99	37.19	35.57	29.14	38.23	29.87	31.84	43.18	29.08	19.72	25.91	16.3	28.19	15.69	21.88	21.61	20.24	22.07	15.93	21.01	21.48	28.05	23.54
	Vitvi01g01946	VIT_01s0011g03720	LOC100264677	0.05	0.04	0.06	0.23	0.52	0.37	1.62	1.43	1.37	0.21	0.12	0.14	0.15	0.58	0.02	0.76	1.93	1.6	0.03	0.04	0.15	0.24	0.31	0.27	2.71	3.3	2.36
	Vitvi01g01949	VIT_01s0011g03930	LOC100256104	0.72	0.36	0.57	1.35	1.39	1.33	1.9	2.38	2.94	0.95	0.85	0.56	0.36	0.57	0.49	0.5	0.45	0.2	0.73	0.66	0.41	0.43	0.4	0.23	0.06	0.29	0.35
	Vitvi01g01954	VIT_01s0011g04040	0	3.18	2.63	1.81	12.28	13.18	10.13	6.02	6.68	9.64	0.96	1.27	0.49	4.33	2.71	6.31	2.19	3.62	2.18	3.56	2.12	2.92	3.21	2.79	2.17	2.7	2.44	2.43
	Vitvi01g01955	VIT_01s0011g04140	LOC100250808	446.05	421.73	373.53	576.02	437.92	520.16	651.58	654.21	745.47	450.64	368.77	346.45	716.67	642.41	733.95	834.92	683.57	966.96	477.52	567.94	602.65	547.11	600.82	711.56	719.33	832.26	978.08
	Vitvi01g01956	VIT_01s0011g04160	LOC100254175	2.88	2.97	3.05	2.2	2.68	2.33	1.61	1.74	1.35	2.57	3.09	4.38	1.69	1.94	1.57	2.19	3.43	2.11	2.38	2.38	1.99	2.4	2.21	2.29	2.54	2.55	2.6
	Vitvi01g01957	VIT_01s0011g04170	LOC100242178	5.08	4.87	5.18	3.92	4.34	4.05	3.39	3.28	2.35	3.66	4.3	5.58	4.34	4.13	3.87	4.6	6.55	4.36	4.12	4.46	3.85	4.24	4.47	3.64	4.39	4.51	4.02
	Vitvi01g01958	VIT_01s0011g04190	0	0	0.43	0.28	0.25	0.13	0	0.64	0.52	0.52	0.25	0.72	1.94	1.27	1.15	0.2	1.1	1.38	0.34	0.98	0.66	0.79	1.54	0.54	0.81	3.53	2.04	1.78
	Vitvi01g01960	VIT_01s0011g04250	0	4.86	4.96	6.3	2.24	1.52	1.71	1.88	2.44	1.1	6.7	6.08	7.05	3.69	3.01	2.33	4.59	4.41	4.93	6.87	6.96	8.66	6.06	7.25	11.45	5.19	9.69	8.71
	Vitvi01g01962	VIT_01s0011g04450	LOC100255994	7.32	7.15	8.02	5.31	5.1	5.9	3.78	2.77	3.1	7.6	7.05	5.05	5.07	9.23	7.49	5.21	5.8	4.6	7.24	6.63	5.55	5.08	5.82	3.29	5.1	3.93	4.57
	Vitvi01g01968	0	LOC100267882	2.17	1.2	1.34	1.35	1.71	1.45	2.31	1.41	2.3	1.78	1.6	1.49	1.67	1.7	1.31	2.33	1.93	3.07	1.37	1.5	1.84	0.9	1.57	1.99	0.98	1.43	1.43
	Vitvi01g01971	VIT_01s0011g04830	LOC100255988	231.78	300.04	252.96	344.08	279.23	325.66	325.74	261.01	317.18	139.68	141.49	126.22	164.16	131.57	133.57	199	159.45	209.84	66.03	77.54	68.56	60.8	60.92	69.41	115.23	106.65	117.33
	Vitvi01g01972	VIT_01s0011g04840	LOC104880977	30.26	14.47	11.11	15.04	17.71	20.84	7.24	8.54	8.21	4.25	4.41	1.77	2.03	2.16	2.65	1.86	1.21	1.16	6.23	4.37	2.9	3.68	4.53	5.34	2.64	2.34	2.24
	Vitvi01g01973	VIT_01s0011g04910	LOC100257846	4.56	5.33	7.17	1.64	1.54	1.69	1.7	1.72	2.18	6	6.07	6.27	2.23	2.73	2.16	1.54	1.36	1.49	5.43	4.53	4.87	2.28	3.66	2.11	1.03	1.15	1.4
	Vitvi01g01974	VIT_01s0011g04940	LOC104880809	1.86	1.9	1.43	1.55	2.13	1.82	1.79	2.6	1.72	1.5	1.19	1.3	1.01	1.02	0.97	1.31	1.34	1.21	1.53	0.83	1.57	1.02	0.87	0.81	0.85	1.09	1.46
	Vitvi01g01975	VIT_01s0011g05070	0	0.52	0.3	1.91	0.33	0.17	0.12	0.18	0.12	0	0.67	0.1	0.77	0.09	0.05	0.62	135.27	4.62	0.06	1.12	0.16	0.07	0.6	0.17	0.57	0	0	0.28
	Vitvi01g01976	VIT_01s0011g05110	LOC100232890	6948.55	4590.69	6892.87	2176.64	2374.6	1667.52	1594.55	1530.35	494.52	5007.01	6030.31	9029.67	4156.47	5739.57	5402.28	4610.64	5112.06	2979.07	5140.75	3796.61	3424.54	4131.46	3345.45	4499.66	2585.44	4251.43	3967.36
	Vitvi01g01977	VIT_01s0011g05120	LOC100255942	44.99	24.58	37.2	25.04	11.83	9.49	14.53	5.01	0.98	25.47	35.65	84.64	27.62	18.13	66.3	15.55	32.61	12.58	24.95	17.6	9.89	40.98	11.81	55.28	6.93	21.4	30.09
	Vitvi01g01978	VIT_01s0011g05140	LOC100245649	442.57	412.78	620.36	101.88	146.72	99.01	139.74	48.41	1.82	379.76	446.86	457.11	200.25	530.4	241.48	412.15	271.8	145.46	340.77	232.24	173.92	229.14	93.14	229.5	76.57	308.86	228.7
	Vitvi01g01979	VIT_01s0011g05150	LOC100267971	12.22	9.48	13.49	6.57	2.94	5.98	7.27	7.87	3.7	15.61	19.98	24.11	5.21	71.87	31.7	4.19	3.35	15.03	23.14	20.09	27.31	26.56	23.61	45.14	23.59	30.23	35.08
	Vitvi01g01980	VIT_01s0011g05170	LOC100254219	4	1.68	2.7	0.6	0.26	0.12	0.1	0.07	0.03	2.74	4.05	5.43	0.14	0.13	0.05	0.01	0.01	0.02	0.63	0.45	0.23	0.26	0.16	0.41	0.07	0.18	0.13
	Vitvi01g01981	VIT_01s0011g05180	LOC100853085	166.97	140.07	207.91	46.06	24.39	16.64	6.79	7.56	5.62	86.57	71.92	93.76	3.22	10.23	2.56	1.36	1.57	1.22	60.58	44.19	24.78	39.06	21.66	40.46	13.21	8.65	6.51
	Vitvi01g01983	VIT_01s0011g05240	0	357.95	484.19	482.63	407.84	311.56	405.2	372.5	304.89	379.43	270.85	294.96	325.37	363.1	316.47	418.51	298.12	232.45	271.69	355.62	286.09	277.23	234.58	275.96	209.8	203.01	175.08	150.29
	Vitvi01g01984	VIT_01s0011g05310	LOC100250842	1.01	0.72	1.18	1.11	0.76	0.76	1.44	1.4	1.52	0.63	0.47	0.76	1.05	0.67	0.28	0.92	0.65	0.55	0.45	0.71	0.47	0.77	1.35	0.71	0.95	1.1	0.51
	Vitvi01g01987	VIT_01s0011g05420	LOC100264648	0.15	0.11	0.14	0.24	0.21	2.1	0.8	0.03	0.04	0	0.08	0.23	5.28	0.45	3.56	0.33	2.32	1.11	1.54	1.07	3.4	1	2.11	0.59	0.38	0.99	1.09
	Vitvi01g01990	VIT_01s0011g05440	LOC100266435	0.65	0.28	0.6	0.92	2.15	1.25	1.67	1.87	3.05	0.13	0.16	0.27	4.39	1.45	5.87	3.24	2.68	3.94	2.56	2.65	3.8	4.97	3.92	1.33	4.9	2.94	3.35
	Vitvi01g01991	VIT_01s0011g05520	0	6.01	6.07	5.4	5.11	4.84	4.58	4.61	4.36	3.75	3.6	3.64	2.38	2.47	4.21	3.29	3.01	3.15	3.33	3.35	3.15	2.75	2.74	2.84	2.44	3.06	3.76	2.63
	Vitvi01g01993	VIT_01s0011g05680	0	3.51	3.16	3.25	3.83	4.36	4.06	4.67	3.39	4.82	1.72	1.38	1.15	2.75	2.76	3.7	1.07	1.79	0.67	1.18	1.78	0.89	2.68	1.26	1.14	2.71	0.99	1.34
	Vitvi01g01994	VIT_01s0011g05720	0	0.3	1.17	0.24	3.74	2.9	2.95	3.62	3.98	7.86	2.67	2.93	0.33	3.84	3.56	4.31	2.92	2.41	2.08	1.83	4.09	2.76	3.69	3.9	3.55	6.3	5.13	2.07
	Vitvi01g01995	VIT_01s0011g05830	LOC100250832	9.5	11.87	10.51	13.65	12.77	12.98	12.18	13.71	13.44	8.94	7.87	6.68	6.99	10.47	8.88	10.69	8.84	9.97	8.14	7.79	7.25	7.57	7.34	6.9	9.32	8.76	8.76
	Vitvi01g01996	VIT_01s0011g05840	0	11.54	11.67	11.18	11.55	11.46	11.45	12.68	14.22	11.91	10.37	8.14	7.49	9.33	14.18	9.87	11.74	12.04	12.03	11.74	9.89	8.87	9.92	9.5	8.72	10.78	9.3	9.09
	Vitvi01g02001	VIT_01s0011g05930	LOC100257690	0.3	0.27	0.09	0.6	0.43	2.29	1.3	0.63	0.26	0.64	1.56	1.44	10.43	3.56	7.44	5.16	10.68	8.08	2.35	2.38	3.9	2.43	2.47	1.52	2.27	5.5	5.16
	Vitvi01g02007	0	LOC100266415	0.03	0	0	0	0.02	0	0	0.03	0.04	0.07	0.23	0.77	2.58	1.69	0.18	14.2	35.44	25.67	0.25	0.12	0.82	1.14	1	1.59	3.88	8.59	9.73
	Vitvi01g02009	VIT_01s0011g06460	LOC100242453	5.05	8.75	6.99	9.45	13.06	9.67	7.35	11.81	12.28	17.04	19.47	29.99	28.73	18.22	15.46	49.2	55.25	52.7	16.46	15.37	19.99	29.72	17.42	27.76	30	35.22	38.31
	Vitvi01g02021	VIT_01s0137g00190	LOC104879533	1.67	1.23	1.38	1.96	2.48	1.88	1.72	2.05	1.79	1.26	1.36	0.98	0.91	1.42	1.16	1.4	1.08	1.43	1.03	1.14	1.11	0.96	0.89	1.04	1.15	1.27	1.29
	Vitvi01g02022	VIT_01s0137g00370	LOC104879512	1.9	2.4	2.17	2.35	3	2.52	2.96	3.09	4.07	1.7	1.59	1.4	1.6	1.48	1.36	1.33	1.84	1.49	1.37	1.23	0.87	1.31	1.13	0.87	1.8	1.34	1.14
	Vitvi01g02023	VIT_01s0137g00420	LOC100249199	19.78	22.39	21.24	17.44	18.88	17.08	21.22	20.86	19.07	18.83	21.4	20.97	19.39	22.67	20.04	15.85	21.44	13.38	19.45	17.13	16.7	16.14	16.66	13.72	16.4	16.68	15.52
	Vitvi01g02024	VIT_01s0137g00430	LOC100244027	50.73	53.35	58.42	53.87	65.37	52.11	44.41	57.98	72.48	64.26	56.26	47.78	44.17	54.14	41.23	132.94	56.86	109.98	54.9	63.8	55.21	59.07	66.18	57.9	68.22	53.87	72.3
	Vitvi01g02026	VIT_01s0137g00540	LOC100256069	1.33	1.19	2.4	3.08	3.96	2.62	4.18	4.84	4.52	2	2.6	4.75	5.2	5.18	4.61	7.3	7.94	8.01	1.97	2.59	2.62	2.78	2.4	2.73	6.71	5.12	5.37
	Vitvi01g02028	VIT_01s0137g00660	LOC100247579	1.4	1.55	1.3	1.96	2.03	2.25	2.63	2.46	3.05	1.02	0.99	1.03	1.43	1.09	1.15	1.46	1.58	1.24	0.89	0.97	1.05	1.35	1.05	0.88	1.39	1.12	1.27
	Vitvi01g02029	VIT_01s0137g00680	0	0.43	0.72	0.25	3.01	4.26	3.97	3.86	3.25	4.7	0.11	0.15	0.02	0.61	0.56	0.88	0.35	0.53	0.31	0.54	0.3	0.55	0.54	0.43	0.29	0.67	0.34	0.33
	Vitvi01g02030	VIT_01s0137g00780	LOC100852957	59.36	11.48	18.06	14.52	20.47	21.61	9.91	9.95	12.14	11.18	13.55	4.67	4.08	4.66	4.45	2.72	1.91	1.86	13.16	9.48	6.88	10.64	9.85	11.95	6.32	4.16	2.91
	Vitvi01g02031	VIT_01s0137g00790	0	4.33	7.37	7.65	4.34	5.01	8.11	11.06	6.37	13.55	4.32	6.21	6.94	71.37	4.91	29.7	20.58	31.19	15.87	16.82	20.65	52.52	74.38	46.58	114.98	53.78	78.45	91.66
	Vitvi01g02035	VIT_00s0291g00080	0	1.01	0.92	0.75	2.77	2.65	2.02	1.39	2.14	1.57	0.77	0.54	0.52	0.77	0.67	0.36	0.98	0.77	0.91	0.45	0.32	0.58	0.62	0.65	0.53	0.75	1.09	0.55
	Vitvi01g02036	VIT_00s0225g00020	LOC100259736	167.75	171.43	151.54	245.44	201.9	231.38	270.34	217.62	349.8	203.67	187.83	199.67	226.55	210.19	274.44	211.76	238.58	184.49	124.85	159.79	156.19	152.26	138.86	131.97	136.72	126.29	138.27
	Vitvi01g02040	VIT_00s0225g00200	LOC104878211	0.75	1.2	0.94	1.21	1.4	1.66	0.89	1.21	1	0.91	0.52	0.58	0.68	0.59	0.56	1	0.81	0.37	0.76	1.02	0.37	0.65	0.14	0.71	1.12	0.85	1.01
	Vitvi01g02047	VIT_01s0127g00300	LOC104879715	0.85	0.44	0.4	0.76	1.03	1.04	0.7	0.81	0.6	0.87	0.7	0.66	0.74	0.9	0.63	1.3	0.8	1.11	0.98	1.12	1.03	0.91	0.76	0.7	0.98	1.59	1.48
	Vitvi01g02048	VIT_01s0127g00310	LOC100248190	1.51	1.86	1.84	2.1	2.54	2.88	1.8	2.57	2.1	2.83	3.21	4.75	2.67	3.49	3.64	3.2	2.98	2.92	3.22	3.99	2.72	3.4	3.11	3.39	3.61	3.99	3.23
	Vitvi01g02050	VIT_01s0127g00320	0	1.99	1.44	1.29	2.45	2.07	1.55	3.44	2.46	2.01	2.01	2.32	1.34	2.99	3.27	2.25	8.32	3.77	4.52	3.14	4.06	4.55	5.14	4.02	4.94	6.78	4.22	6.73
	Vitvi01g02052	VIT_01s0127g00370	LOC100249934	1.17	1.02	1.03	1.53	1.92	1.55	1.36	1.59	1.4	0.78	0.92	1.16	0.81	1	1.06	1.18	1.03	0.95	0.62	0.79	0.77	0.53	0.51	0.82	0.86	1.24	1.13
	Vitvi01g02053	VIT_01s0127g00410	LOC100253421	3.1	2.59	2.33	4.34	5.13	4.88	7.53	8.16	8.36	2.02	1.88	1.83	1.53	2.33	1.91	3.39	2.26	3.53	2.01	2.4	2.85	3.2	2.63	2.63	3.61	3.57	4.24
	Vitvi01g02056	VIT_01s0127g00450	LOC100255079	37.04	36.89	29.28	61.13	62.42	57.67	76.91	67.53	72.34	27.85	33.49	46.81	50.56	41.9	43.9	52.2	57.5	48.23	24.66	24.65	26.51	52.77	27.85	38.92	58.78	51.22	49.3
	Vitvi01g02057	VIT_01s0127g00540	LOC104879710	30.27	20.87	19.49	24.76	19.64	40.65	11.36	11.75	13.22	4.91	26.4	7.02	57.34	9.13	54.7	8.84	13.32	4.51	134.32	119.34	62.76	25.82	64.29	18.42	5.11	3.78	3.84
	Vitvi01g02058	VIT_01s0127g00560	LOC100852822	42.15	29.89	26.41	38.91	28.85	55.04	16.56	20.03	21.62	7.73	45.42	8.92	92.11	15.65	97.75	14.27	21.72	7.55	345.84	297	166.17	54.06	163.13	50.49	4.92	10.49	8.35
	Vitvi01g02060	VIT_01s0127g00580	0	1.47	1.01	1.04	1.3	1.61	1.63	1.01	1.28	0.71	1.19	0.47	0.85	0.96	1.38	0.8	1.23	0.59	0.31	1.91	1.21	1.38	1.04	0.74	0.62	0.49	1.01	0.94
	Vitvi01g02061	VIT_01s0127g00590	0	194.23	129.29	142.19	236.34	321.27	238.81	208.73	293.09	263.28	90.87	80.49	101.24	120.91	119.56	112.22	152.41	182.04	114.13	154.58	127.68	136.95	293.4	167.74	256.24	363.8	428.03	318.14
	Vitvi01g02062	VIT_01s0127g00620	LOC104879596	2.09	2.45	2.33	1.01	0.73	1.19	2.01	1.03	1.11	1.17	1.19	0.86	0.7	0.38	0.28	0.03	0.2	0.24	0.6	0.59	0.4	0.42	0.64	0.07	0.06	0.11	0.09
	Vitvi01g02065	VIT_01s0127g00660	LOC100853947	5.08	5.85	4.89	7.98	7.4	6.79	9.29	9.51	7.88	7.76	8.36	7.61	6.39	8.43	9.32	6.95	8.66	6.11	7.83	6.62	8.55	8.22	9.35	7.61	6.07	7.35	6.53
	Vitvi01g02067	VIT_01s0127g00810	LOC100251707	4.76	5.65	4.95	2.93	3.18	2.9	4.51	3.88	3.24	6.26	7.26	8.09	7.27	7.15	5.66	4.73	7.7	4.88	5.68	4.98	5.49	5.86	4.61	5.42	5.81	5.99	5.13
	Vitvi01g02071	VIT_01s0127g00920	LOC100855323	1.75	1.77	1.88	2.35	2.23	2.05	1.72	1.89	1.47	1.31	1.39	1.37	1.87	2.16	2.22	2.16	1.28	1.59	2.4	1.93	2.36	2.09	2.08	1.85	1.74	2.54	2.07
	Vitvi01g02078	VIT_01s0026g00160	0	0.33	1.03	0.84	1.22	0.93	0.74	1.54	1.42	1.73	0.9	0.5	0.42	0.79	1.04	0.42	0.81	1.16	0.88	0.39	1.06	0.51	0.77	0.29	0.49	0.58	0.06	0.76
	Vitvi01g02079	0	LOC104880076	0.14	0.23	0.16	0.12	0.07	0.24	0.2	0.16	0.09	0.42	0.43	0.58	0.45	0.68	0.58	0.17	0.5	0.23	3.12	2.35	2.09	1.56	2.09	1.28	1.37	1.06	1
	Vitvi01g02080	VIT_01s0026g00250	LOC100251981	5.14	5.58	5.28	6.52	6.94	6.47	7.16	7.19	9.5	4.13	4.34	3.79	4.92	5.63	5.61	4.76	5.62	4.27	3.31	3.63	3.27	4.23	3.83	3.21	4.55	3.03	3.45
	Vitvi01g02081	VIT_01s0026g00290	LOC104879994	27.63	27.73	37.8	6.52	6.08	5.56	3.35	4.36	3.8	18.87	26.21	36.5	8.12	10.09	6.13	4.18	9.14	5.78	7.59	4.68	2.93	4.88	4.12	3.77	2.46	5.52	2.9
	Vitvi01g02083	VIT_01s0026g00400	0	1.72	1.42	0.98	2.33	2.59	2.84	1.59	2.08	1.22	0	0	0	0	0	0	0	0	0.12	0	0	0	0	0.16	0	0	0	0
	Vitvi01g02084	VIT_01s0026g00410	0	2.13	2.07	1.55	3.01	2.99	2.49	1.63	1.83	1.51	0.13	0.45	0.2	0.34	0.46	0.81	0.46	0.39	0.24	0.12	0.15	0.35	0.19	0.31	0.09	0	0.28	0.21
	Vitvi01g02085	VIT_01s0026g00420	0	2.16	1.9	1.99	2.74	2.91	2.07	2.15	2.26	1.27	0.05	0.05	0	0	0	0.07	0.02	0	0.07	0	0	0.04	0	0	0.1	0.04	0	0
	Vitvi01g02086	VIT_01s0026g00430	0	2.23	1.54	1.21	2.56	1.27	1.98	2.05	1.32	2.18	2.33	1.22	1.39	10.08	2.35	10.58	1.7	1.59	1.15	1.54	0.84	0.94	11.73	1.21	4.13	1.22	1.19	0.7
	Vitvi01g02091	VIT_01s0026g00750	LOC100267269	2.41	2.28	1.88	2.88	3.01	2.66	3.26	3.5	3.12	1.79	1.86	1.41	2.12	2.35	2.03	2.01	2.16	1.65	1.47	1.33	1.21	1.78	1.34	1.31	1.6	1.43	1.45
	Vitvi01g02092	0	LOC100262106	7.33	14.47	14.84	15.82	12.85	14.28	23.28	20.25	19.49	15.35	14.98	14.89	23.52	16.73	17.33	24.94	26.84	35.44	9.19	10.03	11.14	5.91	9.7	7.78	7.38	9.23	8.13
	Vitvi01g02093	VIT_01s0026g00840	LOC100256999	2.31	2.5	3.31	1.45	1.64	1.54	1.61	1.42	1.22	3.33	3.52	3.16	3.14	4.01	3.82	2.66	3.38	2.61	3.84	3.12	2.6	1.86	2.58	1.85	1.57	1.8	1.7
	Vitvi01g02096	VIT_01s0026g00910	LOC100262187	8.5	2.03	1.85	3.34	3.84	6.41	3.67	1.7	2.05	1.71	4.43	8.74	47.62	9.26	44.52	9.43	15.18	8.86	6.76	6.58	14.7	4.65	6.21	3.31	3.4	5.19	3.55
	Vitvi01g02098	VIT_01s0026g01010	LOC100243213	11.46	11.23	10.19	17.22	19.11	15.98	10.04	12.53	8.47	10.93	10.23	10.86	8.8	11.41	10.42	13.74	9.97	13.39	10.56	10.71	10.97	11.84	10.05	12.48	10	13.62	11.2
	Vitvi01g02099	VIT_01s0026g01030	LOC100258721	16.25	17.3	18.9	11.84	11.48	10.41	13.7	14.51	17.18	9.16	8.27	5.51	10.58	14.99	12.67	9.14	12.19	11.8	11.17	10.93	14.49	12.32	21.1	12.31	8.54	7.78	8.22
	Vitvi01g02101	VIT_01s0026g01130	LOC100243345	1.18	1.49	1.29	1.46	1.32	1.08	1.94	1.5	2.14	0.46	0.7	0.67	0.55	0.45	0.46	0.5	0.68	0.33	1.26	1.33	1.33	1.79	1.32	1.19	2.07	1.38	1.49
	Vitvi01g02122	VIT_01s0026g01900	0	0.78	0.6	0.92	1.55	2.23	3.1	1.97	2.19	1.44	1	0.87	0	0.27	0.4	0.37	0.13	0	0.76	0	0.31	0.22	0.44	0	0	0.67	1.32	0.17
	Vitvi01g02127	VIT_01s0026g02100	LOC100262017	90.6	40.92	54.97	55.58	85.62	73.47	63.14	56.9	58.62	62.74	60.86	77.44	73.5	61.37	69.26	81.95	83.6	79.43	51.08	43.51	47.56	64.14	51.81	65.32	43.16	65.84	63.22
	Vitvi01g02132	VIT_01s0026g02400	LOC100263691	32.78	7.53	4.35	40.93	39.42	83.75	22.92	6.28	31.47	0.12	0.03	0.18	8.72	1.21	3.79	1.49	4.47	1.43	0.04	0.07	0.24	0.03	0.32	0	0.1	0.23	0.11
	Vitvi01g02136	VIT_01s0026g02660	LOC100262011	6.43	5.55	4.88	5.65	6.96	6.34	5.83	5.15	4.53	6.57	8.88	8.84	9	7.3	7.11	5.76	9.63	6.44	4.96	5.28	5.34	6.16	4.91	4.37	5.32	5.72	4.89
	Vitvi01g02139	VIT_01s0182g00070	LOC100252303	5.08	5.44	4.95	7.65	8.62	7.76	6.3	6.22	7.17	5.68	6.56	6.85	4.32	6.53	5.03	4.23	4.3	4.53	6.09	5.09	5.11	5.41	4.56	3.89	4.73	3.98	3.5
	Vitvi01g02178	VIT_01s0010g00800	0	0.1	0	0	0.72	0.44	1.4	1.72	0.37	0.37	0	0.07	0.21	10.41	3.2	10.66	1.56	7.54	0.68	3.88	3.6	3.15	1.35	4.19	0.29	0.91	0.45	0.67
	Vitvi01g02188	VIT_01s0010g01240	0	8.39	4.72	8.75	5.98	6.59	8.38	4.03	4.27	0.87	0	0	0	0	0	0	0	0	0	0	0	0	0	0	0	0	0	0
	Vitvi01g02196	0	LOC100243095	7.44	5.07	7.45	4.28	3.7	3.55	2	1.84	0.9	4.26	4.47	3.8	1.8	4.68	2.66	2.84	1.68	2.56	3.73	3.53	3.16	1.73	2.99	1.86	1.91	2.59	2.76
	Vitvi01g02254	VIT_01s0010g03230	LOC100242071	0	0.01	0	0.03	0.02	0.11	0.01	0.03	0.02	0.02	0.04	0.02	3.11	0.26	3.77	0.52	0.95	0.11	6.92	7.25	6.23	1.21	4.22	0.55	0.2	0.39	0.43
	Vitvi01g02258	VIT_01s0010g03380	LOC100262608	23.95	22.87	18.83	20.86	22.8	19.43	22.59	17.36	16.71	16.65	16.64	14.75	18.26	22.82	16.21	13.71	18.63	11.67	16.65	13.36	11.92	17.71	16.24	12.49	15.19	18.19	13.08
	Vitvi01g02261	VIT_01s0010g03470	LOC100250579	4.9	5.01	3.64	3.36	2.86	2.65	1.71	1.31	0.67	9.46	12.09	10.05	0.24	1.42	0.87	0.39	0.09	0.42	6.56	3.81	2.47	2.39	2.57	3.68	2.97	4.12	3.27
	Vitvi01g02263	VIT_01s0010g03490	LOC100250567	6.81	4.71	3.62	3.08	2.79	2.57	1.36	1.12	0.88	49.62	59.37	57.06	2.92	9.56	2.45	2.65	1.64	2.51	23.57	19.19	16.46	15.29	12.84	17.98	12.08	18.5	16.66
	Vitvi01g02265	VIT_01s0010g03510	LOC100233134	54.87	54.97	48.44	38.15	41.64	40.31	21.34	24.05	12.28	198.82	254.37	256.83	12.52	39.06	13.3	12.27	6.86	8.91	90.5	73.59	53.38	65.44	50.3	79.02	49.83	66.92	61.81
	Vitvi01g02268	VIT_01s0010g03600	LOC100260832	115.16	45.25	52.5	77.17	89.16	76.79	55.8	56.68	61.98	58.38	58.77	66.41	42.66	49.74	38.57	43.83	53.69	35.78	39.64	36.51	27.3	45.92	31.44	37.25	39.1	35.65	36.2
	Vitvi01g02269	VIT_01s0010g03610	LOC100255760	9.34	11.69	8.97	10.91	12.43	11.4	14.15	13.09	14.31	7.12	7.23	8.08	7.32	6.9	7.47	6.01	7.41	5.13	5.18	5.17	5.7	7.46	5.37	4.24	5.6	5.75	5.43
	Vitvi01g02270	VIT_01s0010g03750	LOC100241985	80.72	61.68	60.03	47.8	51.88	47.9	64.61	54.15	49.9	36.08	42.21	51.35	31.38	27.68	22.69	17.86	41.78	18.8	22.55	22.04	17.84	25.01	18.38	17.35	23.66	23.38	27.15
	Vitvi01g02271	VIT_01s0010g03770	LOC100257476	2.99	2.44	2.2	3.2	4.14	3.28	3	3.25	2.95	3.05	3.87	3.86	2.58	2.64	2.01	2.66	2.88	2.76	2.41	2.38	2.45	2.4	2.45	1.9	1.83	2.27	1.64
	Vitvi01g02272	VIT_01s0010g03800	LOC100245446	4.82	4.62	3.65	4.89	5.52	4.48	6.47	4.9	4.9	2.67	3.13	2.71	2.55	2.23	2.36	3.91	3.53	3.57	2.11	1.77	2.09	3.23	2.02	2.46	3.14	2.92	3.36
	Vitvi01g02274	VIT_01s0010g03860	LOC100852958	19.83	23.91	18.91	26.18	18.25	18.2	34.57	17.36	24.79	6.36	8.48	11.71	8.22	4.97	5.63	4.68	10.62	4.48	4.32	5.33	4.22	7.72	4.26	4.28	5.85	4.5	5.25
	Vitvi01g02276	VIT_01s0010g03880	LOC100243721	4.59	4.64	5.03	9.54	9.58	9.23	13.27	13.06	19.73	4.3	4.05	4.56	8.85	6.53	8.08	11.25	12.9	11.06	3.85	4.58	4.87	7.12	5.43	8.34	8.02	6.71	6.27
	Vitvi01g02278	VIT_01s0010g03920	LOC100248973	2.32	1.98	2.14	2.84	3.65	3.27	2.25	3.01	3.18	1.97	1.61	1.26	1.31	2.33	1.83	1.89	1.56	1.64	2.01	2	1.76	1.87	1.61	1.66	1.78	1.54	1.5
	Vitvi01g02283	VIT_01s0146g00020	LOC100253975	7.07	6.7	7.19	6.01	5.77	6.67	6.01	4.42	5.11	6.99	6.77	6.68	5.97	5.84	6.08	5.89	6.4	6.18	8.85	8.68	7.92	5.38	7.98	6.06	5.1	5.38	6.21
	Vitvi01g02289	VIT_01s0146g00290	LOC100264285	2.46	2.86	2.05	2.29	2.58	2.25	2.77	2.19	2.84	2.3	2.38	1.7	2.27	2.39	2.85	2.02	2.89	1.71	1.93	1.77	1.57	1.81	1.63	1.51	1.75	1.73	1.6
	Vitvi01g02290	VIT_01s0146g00320	0	0.12	0.1	0.2	0.36	0.08	0.11	0.34	0.12	0.31	0	0.18	0.13	11.67	4.53	12.09	2.89	8.18	1.46	5.74	6.58	6.07	2.64	4.78	0.36	0.72	2.1	1.06
	Vitvi01g02293	VIT_01s0146g00480	LOC100262641	0.17	0.21	0.23	0.92	1.51	1.36	0.92	1.11	2.8	0.07	0.1	0.12	0.8	0.86	1.51	0.02	0.02	0	1.55	1.47	0.89	0.2	1.11	0.02	0.02	0	0.01
	Vitvi01g02296	VIT_01s0244g00170	LOC100245467	5.88	5.53	6.86	8.9	6.38	5.69	12.78	10.94	8.37	4.15	6.31	13.84	13.34	6.26	5.42	6.96	14.72	8.02	3.09	3.74	5.78	11.27	5.01	12.26	13.74	11.1	9.12
	Vitvi01g02298	VIT_01s0150g00050	LOC100267783	10.19	7.41	7.92	11.3	9.29	9.45	14.64	12.61	18.09	3.9	4.69	5.18	11.42	8.9	10.96	22.14	17.54	18.48	3.9	5.06	4.69	5.33	5.28	5.37	12.55	11.11	12.52
	Vitvi01g02299	VIT_01s0150g00240	LOC100259213	12.18	13.03	17.25	2.81	2.38	1.47	1.32	1.2	0.9	24.21	24.08	19.52	2.14	6.81	3.21	0.47	1.05	0.9	6.05	3.94	2.08	1.09	1.35	1.43	0.53	0.44	0.51
	Vitvi01g02304	VIT_00s0332g00010	LOC100265050	0.36	0.47	0.31	1.4	0.68	0.86	0.82	0.77	1.53	1.2	0.78	1.19	2.04	1.14	0.9	2.01	1.31	4.26	0.21	0.26	0.27	0.24	0.22	0.24	0.55	0.29	0.64
	Vitvi01g02305	GSVIVT00035660001	0	0.27	0.35	0.45	1.14	0.59	0.51	0.84	0.57	1.28	1.12	0.91	0.82	2.26	1.03	0.36	1.24	1.4	2.29	0.35	0.33	0.39	0.35	0.34	0.22	0.66	0.3	0.69
	Vitvi01g02315	VIT_00s0332g00140	0	1.11	1.49	1.43	3.62	2.03	2.09	3.42	2.31	4.28	4.07	3.05	2.17	5.11	4.17	3.05	5.69	4.15	11.05	0.73	0.81	0.82	1.06	0.89	0.97	1.92	1.19	2.44
	Vitvi01g02316	VIT_00s0332g00150	0	2	2.94	2.45	5.55	2.55	2.74	7.37	4.27	8.1	7.48	5.96	4.69	6.66	7.79	6.9	11.76	8.11	23.54	1.83	0.87	1.25	1.25	1.41	1.33	1.89	1.23	4.2
	Vitvi01g02317	VIT_00s0332g00160	0	0.75	0.95	1.08	2.1	0.9	1.27	1.83	1.16	1.86	2.28	1.88	2.07	3.04	2.28	1.38	3.73	2.72	6.11	0.84	0.87	0.76	0.85	0.99	0.47	1.49	0.94	1.34
	Vitvi01g02318	VIT_00s0332g00170	0	0.35	0.17	0.39	1.09	0.23	0.23	0.24	0.58	0.49	1.17	0.89	0.81	1.49	1.28	1.26	1.37	1.23	1.64	0.36	0.56	0.5	0.57	1.02	0.65	0.31	0.55	0.34
	Vitvi02g00001	VIT_02s0025g00020	LOC100248355	2.21	2	2.15	2.31	2.66	2.32	2.9	3.24	2.57	2.96	3.17	3.22	2.25	3.07	2.45	3.13	3.19	3.39	2.8	2.59	2.44	2.76	2.39	2.77	3.01	3.63	3.15
	Vitvi02g00005	VIT_02s0025g00070	LOC100253472	3.91	4.62	4.19	4.59	5.81	4.97	7.88	7.15	6.52	3.32	5.39	6.05	4.48	4.71	4.12	5.24	5.91	5.36	5.21	4.87	5.52	5.44	4.51	4.08	6.83	5.66	6.59
	Vitvi02g00006	VIT_02s0025g00080	LOC100258615	3.84	6.29	8.18	1.71	1.84	1.91	3.31	2.99	1.64	7.51	7.53	5.53	1.58	3.78	1.37	1.64	2.22	1.77	4.82	4.67	2.98	2.39	2.92	2.15	1.53	2.12	2.33
	Vitvi02g00007	VIT_02s0025g00090	LOC100263989	12.08	12.6	12.45	9.6	10.66	10.09	9.3	9.31	8.89	8.41	8.78	7.38	6.04	7.58	6.99	9.3	9.44	8.25	9.55	9.66	9.66	8.95	9.04	8.17	9.12	9.49	10.19
	Vitvi02g00008	VIT_02s0025g00100	LOC100241708	28.23	34.14	34.16	32.66	32.93	31.39	28.39	30.27	29.61	34	31.47	26.15	23.7	32.87	29.71	28.73	27.23	31.35	31.92	34.08	34.53	24.55	30.74	24.98	24.02	28.42	29.57
	Vitvi02g00009	VIT_02s0025g00110	LOC100250174	8.22	8.95	8.99	8.58	10.24	8.6	9.59	11.64	9.91	9.38	8.21	8.98	6.5	11.83	8.68	9.6	7.49	9.06	9.89	9.55	9.1	9.61	8.88	9.46	7.43	10.02	8.61
	Vitvi02g00012	VIT_02s0025g00130	LOC100246828	15.95	15.39	16.15	14.97	14.44	14.83	12.92	12.53	12.62	13.74	13.88	16.04	13.35	13.1	14.62	8.85	11.92	8.97	17.97	15.25	13.28	17.05	14.28	14.34	14.16	12.76	12.6
	Vitvi02g00013	VIT_02s0025g00140	LOC100251967	8	13.71	12.7	33.04	29.84	34.63	33.1	29.91	43.57	8.5	10	15.33	34.26	25.13	29.17	41.47	73.02	62.42	30.64	29.87	30.89	36.27	38.76	34.29	52.3	29.85	37.45
	Vitvi02g00014	VIT_02s0025g00150	LOC100257094	4.09	6.24	7.22	2.82	1.46	2.05	1.8	1.54	2.18	6.19	4.97	4.11	1.65	5.58	2.14	3.88	2.77	3.7	3.12	3.22	2.57	2.07	2.38	1.6	2.57	1.8	2.69
	Vitvi02g00016	VIT_02s0025g00190	LOC100262204	4.64	4.8	6.41	5.01	3.81	4.57	4.89	5.15	3.56	2.52	2.84	2.53	5.08	4.95	5.66	6.48	7.7	7.91	2.81	3.49	3.92	4.45	3.84	4.85	5.26	4.34	4.29
	Vitvi02g00017	VIT_02s0025g00210	LOC100267372	2.6	3.36	4.11	1.91	1.38	1.14	2.79	1.74	1.81	3.62	4.19	3.05	1.09	1.68	1.18	2.19	1.53	1.49	2.2	2.75	1.6	0.81	0.94	0.71	0.78	1.12	1.51
	Vitvi02g00018	VIT_02s0025g00220	LOC104881090	1.15	2.05	1.69	3.82	4.45	4.16	5.67	6.05	6.43	1.22	1.05	0.91	2.25	2.48	2.05	3.99	2.67	3.67	1.37	1.47	2.04	2.17	1.87	2.07	3.05	3.61	3.06
	Vitvi02g00020	VIT_02s0025g00240	LOC100232875	2.93	1.05	1.64	1	1.85	1.09	1.39	1.13	1.94	2.32	2.23	2.49	1.77	0.97	2.04	1.11	0.47	0.74	1.13	1.64	2.23	1.73	2.49	2.91	0.9	1.51	1.53
	Vitvi02g00022	VIT_02s0025g00260	LOC100255362	0.86	1.27	1.59	1.85	3.21	2.35	12.79	10.69	3.21	0.91	1.46	2.27	6.15	0.78	1.05	18.31	17.6	26.23	1.62	1.46	2	2.89	1.86	4.69	5.56	11.44	6.67
	Vitvi02g00023	VIT_02s0025g00270	LOC100260441	2.11	1.64	1.63	2.1	2.95	2.58	2.6	3.01	2.6	1.71	1.37	1.44	2.02	2.91	2.51	2.91	2.33	2.53	1.99	2.04	2.04	2.38	1.9	2.06	2.8	2.86	2.27
	Vitvi02g00025	VIT_02s0025g00280	LOC100265661	351.48	1.26	1.06	53.66	42.81	33.66	5.94	6.58	7.77	22.68	20.87	16.2	7.49	13.87	10.36	3.61	0.91	1.93	11.45	8.53	4.73	4.72	2.67	2.36	2.92	2.99	1.73
	Vitvi02g00027	VIT_02s0025g00300	LOC100243340	45.33	41.11	40.26	41.34	43.97	48.01	50.9	50.55	64.48	42.69	42.72	33.69	37.97	41.98	41.65	31.82	43.34	29.47	48.88	53.06	53.45	44.23	44.73	35.12	41.06	33.11	34.16
	Vitvi02g00029	VIT_02s0025g00330	LOC100248464	1.07	1.42	1.78	2.39	1.55	1.92	4.02	2.64	6.13	1.22	0.88	1.09	3.81	1.57	3.15	4.79	4.86	4.94	2.05	3.51	2.69	2.12	3.14	2.28	4.27	2.54	3.12
	Vitvi02g00030	VIT_02s0025g00340	LOC100253570	5.97	5.88	6.18	5.48	5.87	5.79	7.77	7.78	7.25	7.18	6.31	4.61	6.3	7.13	6.34	6.38	6.16	5.9	7.58	8.45	8.51	6.29	7.64	6.35	5.74	7.09	6.77
	Vitvi02g00031	VIT_02s0025g00350	LOC100258716	0.45	0.16	0	0.35	0.88	1.63	0.7	0.07	0.73	0.15	0.34	0.48	9.66	6.2	16.23	1.02	3.31	0.85	7.02	4.37	3.36	2.06	3.12	0.51	0.84	1.17	1.3
	Vitvi02g00032	VIT_02s0025g00360	LOC100263876	2.41	1.8	5.92	1.3	1.05	1	0.67	0.36	0.71	2.96	3	2.15	2.06	4.75	3.62	0.77	0.29	0.51	4.64	4.01	3.97	1.67	2.6	1.39	0.92	0.94	0.71
	Vitvi02g00034	VIT_02s0025g00370	LOC100250076	5.25	5	4.53	5.64	4.76	5.96	5.06	4.88	6.12	2.66	3.01	2.71	2.78	2.49	3.05	3.53	2.86	2.88	2.95	3.45	2.9	2.68	2.83	2.42	3.01	2.34	2.62
	Vitvi02g00035	VIT_02s0025g00390	LOC100241601	4.36	1.41	1.69	1.91	2.32	2.18	1.71	1.48	1.66	2.05	1.83	1.96	2.29	1.87	2.37	1.75	1.5	1.38	2.12	2.09	2.29	1.56	1.79	1.5	1.54	1.98	1.5
	Vitvi02g00037	VIT_02s0025g00400	LOC100246733	2.12	2.09	2.02	2.05	2.44	1.97	1.95	2.35	1.55	4.56	3.97	3.14	2.42	4.09	3.47	3.1	2.9	2.37	4.83	3.99	3.99	3.46	3.34	3.24	3.17	3.15	2.9
	Vitvi02g00039	VIT_02s0025g00420	LOC100251862	0.21	0.56	0.31	1.5	1.71	1.29	2.55	3.06	6.66	1.81	1.34	1.05	2.61	2.06	3.03	1.38	1.04	1.73	1.2	1.91	1.49	0.84	1.06	0.89	1.55	0.82	1.51
	Vitvi02g00040	VIT_02s0025g00430	LOC100255237	0.56	0.03	0.29	0.03	0.04	0.03	0.04	0.04	0.03	6.12	3.61	3.69	0.13	0.07	0.47	0.38	0.43	0.36	4.3	4.31	24.15	5.64	1.41	4.99	4.28	8.9	3.81
	Vitvi02g00041	VIT_02s0025g00440	LOC100260315	2.61	2.45	2.51	2.42	2.32	2.41	1.93	2.13	2.34	2.29	2.28	1.8	1.42	2.14	1.92	2.03	1.65	2.21	2.26	2.19	1.99	1.53	1.94	1.41	1.74	2.03	1.74
	Vitvi02g00043	VIT_02s0025g00470	LOC100243215	4.9	4.87	4.96	6.08	6.22	5.81	5.38	5.78	5.5	7.16	6.08	3.66	3.19	4.78	3.72	5.93	4.51	6.18	6.21	7.37	5.97	4.55	5.28	4.78	4.97	5.21	5.1
	Vitvi02g00044	VIT_02s0025g00480	LOC100256994	10.32	10.81	9.41	19.4	21.27	18.49	18.37	21.9	19.22	9.89	9.33	10.27	15.01	16.32	19.14	16.54	18.91	14.61	11.74	10.38	11.3	16.6	13.45	13.52	20.25	15.83	14.09
	Vitvi02g00045	VIT_02s0025g00490	LOC100248343	2.37	3.25	2.82	4.49	4.58	4.39	4.51	5.55	4.51	3.16	2.89	2.22	2.96	3.71	3.46	4.46	3.59	3.86	2.8	3.17	3.28	3.45	2.78	3.53	3.55	3.83	3.41
	Vitvi02g00046	VIT_02s0025g00500	LOC100253460	0.2	0.47	0.14	0.8	1	1.1	0.72	0.6	1.11	8.97	9.55	10.26	4.48	4.68	6.89	3.21	2.51	1.84	4.7	5.31	5.85	7.7	4.85	7.81	3.88	4.97	6.47
	Vitvi02g00048	VIT_02s0025g00510	LOC100262101	1.05	0.67	1.29	0.73	0.51	1.91	0.94	0.37	1.25	0.83	0.89	0.92	4.67	1.08	4.77	2.8	1.86	2.44	1.84	2.34	3.02	1.73	2.16	1.32	1.2	3.09	2.46
	Vitvi02g00049	VIT_02s0025g00540	LOC100246818	0	0	0	0	0	0.15	0	0	0	0	0	0	4.59	0.12	1.96	1.3	1.91	1.35	0.69	0.14	1.18	0.52	0.66	0	0	0.39	0.59
	Vitvi02g00050	0	0	0.03	0.14	0.16	0.41	0.12	0.46	0.59	0.41	0.61	0.02	0.06	0	5.95	1.21	6.8	1.22	2.81	1.37	1.12	0.86	1.88	0.85	1.7	0.26	0.3	0.67	0.4
	Vitvi02g00051	VIT_02s0025g00550	LOC100251951	0.39	1.71	3.25	1.39	0.76	1.1	3.39	3.02	3.63	0.53	0.73	0.83	0.33	0.69	0.56	0.39	0.18	1.01	0.55	0.55	0.56	0.27	0.4	0.11	0.48	0.44	0.46
	Vitvi02g00059	VIT_02s0025g00640	LOC100267262	180.94	203.17	200.22	224.82	243.2	237.19	237.34	248.38	284.2	149.13	155.29	128.79	119.92	152.51	126.16	148.69	159.78	128.36	147.9	139.58	139.31	163.03	146.15	122.74	184.53	143.94	155.58
	Vitvi02g00062	VIT_02s0025g00670	LOC100250094	3.44	3.58	3.97	4.55	4.11	4.35	4.62	4.33	6.09	3.9	3.44	2.95	3.09	2.92	3.07	3.49	2.93	3.6	3.62	3.59	3.12	2.71	2.87	2.74	3.58	2.86	2.9
	Vitvi02g00065	VIT_02s0025g00690	LOC100265650	9.26	10.89	10.63	13.51	13.68	12.34	13.23	13.34	12.85	8.09	7.98	7.57	9.52	9.58	8.81	14.26	12.03	15.55	8.61	9.21	9.43	8.05	8.39	7.78	7.63	10.08	10.15
	Vitvi02g00066	VIT_02s0025g00700	LOC100243329	3.92	5.08	5.31	4.2	3.86	2.92	4.45	3.87	3.26	8.5	7.72	9.16	7.06	5.92	5.26	8.39	4.82	7	7.79	13.23	17.17	11.53	17.03	25.62	4.15	5.52	8.63
	Vitvi02g00067	VIT_02s0025g00710	LOC100255255	56.08	52.32	56.26	93.03	90.37	91.71	88.2	89.26	89.4	56.74	41.66	30.79	40.99	61.79	57.64	52.1	43.25	46.75	53	57.33	49.55	53.83	51.68	52.83	51.46	51.89	51.26
	Vitvi02g00071	VIT_02s0025g00780	LOC100263862	4.8	8.81	6.33	10.07	9.94	12.58	10.93	9.81	8.77	5.64	5.25	2.89	8.65	8.91	9.23	6.14	6.4	5.37	10.47	11.19	13.22	10.12	12.34	6.64	9.74	9.41	8.22
	Vitvi02g00072	0	0	5.71	10.43	12.41	7.65	4.03	6.4	3.88	5.65	4.46	3.97	4.48	4.85	7.2	4.99	5.42	13.45	12.22	16.22	3.34	4.54	5.49	7.34	3.88	4.85	11.13	3.74	6.95
	Vitvi02g00073	VIT_02s0025g00820	LOC100253481	58.59	70.99	79.82	47.38	32.8	35.88	34.23	28.34	24.45	48.14	47.42	43.26	48.68	56.42	28.86	101.27	83.19	127.66	37.22	40.88	44.08	37.28	48.6	37.73	68.38	53.77	59.06
	Vitvi02g00075	VIT_02s0025g00830	0	4.16	2.23	2.77	8.05	10.4	5.08	4.59	5.95	5.46	2.48	2.76	1.99	3.45	3.68	4.19	4.03	2.86	2.75	3.54	3.33	3.28	3.93	2.3	3.31	4.16	5.93	4.69
	Vitvi02g00078	VIT_02s0025g00880	LOC100263773	5.62	5.85	5.17	9.65	9.52	9.43	11.54	11.51	12.84	5.46	4.66	3.67	7.8	8.22	8.04	11.59	10.45	11.18	5.94	6.07	6.44	9.9	7.57	8.18	11.56	9.78	9.58
	Vitvi02g00079	VIT_02s0025g00890	LOC104881174	2.28	1.61	1.22	4.34	4.63	4.54	4.35	4.81	6.3	1.93	1.41	1.33	1.92	2.25	2.78	3.97	2.16	2.83	1.15	1.26	1.5	2.05	1.51	1.82	2.7	2.92	3.34
	Vitvi02g00080	VIT_02s0025g00900	LOC100241717	99.24	109.46	101.08	135.11	111.08	131.73	186.48	175.81	248.8	91.14	84.25	79.68	105.4	114.12	108.07	121.95	113.19	135.22	84.08	102.64	100.75	95.18	103	110.63	142.83	126.08	114.92
	Vitvi02g00087	VIT_02s0025g01000	LOC100246834	24.38	29.85	30.02	18.76	20.31	20.58	27.13	25.25	23.3	23.4	24.78	23.98	22.85	27.19	22.93	23.63	27.87	19.85	26.21	21	20.64	21.75	21.94	18.45	21.68	21.99	22.72
	Vitvi02g00088	VIT_02s0025g01010	LOC100251974	0.93	0.91	0.88	0.71	0.81	0.73	0.8	0.71	0.63	0.92	0.98	0.92	1.03	1.07	0.98	1.01	1.11	1.11	1.18	1.18	1.24	1.16	1.25	0.87	0.9	1.06	1.07
	Vitvi02g00089	VIT_02s0025g01020	LOC100257104	5.83	1.51	1.47	2.21	2.96	2.67	1.68	2.41	1.98	2.41	2.49	3.24	1.83	1.48	1.9	2.43	2.07	2.12	2.18	2.49	2.32	1.9	1.98	2.45	1.47	3.12	2.48
	Vitvi02g00092	VIT_02s0025g01050	LOC100262210	20.22	16.38	20.1	16.85	15.3	15.08	12.92	12.73	11.56	13.84	14.6	17.04	15.84	13.37	13.9	11.52	18.66	10.89	12.81	11.17	11.3	15.88	11.73	13.91	12.02	14.05	12.07
	Vitvi02g00095	VIT_02s0025g01070	0	2.86	3.49	3.66	3.6	4.07	3.35	4.58	4.46	4.07	3.84	3.27	3.41	2.44	3.39	4	1.66	2.37	1.66	3.41	4.22	3.7	2.54	3.54	2.25	2.06	2.16	2.51
	Vitvi02g00098	VIT_02s0025g01110	LOC100257085	1.33	1.46	1.27	2.04	1.88	1.81	1.78	2.07	1.33	1.27	1.15	1.01	1.06	1.66	1.33	1.82	1.72	1.81	1.32	1.34	1.46	1.59	1.44	1.38	1.71	1.87	1.47
	Vitvi02g00099	VIT_02s0025g01150	LOC104881245	3.7	1.58	2.03	1.02	1.02	0.93	0.67	0.68	0.62	2.17	2.03	2.04	0.38	0.46	0.55	0.25	0.14	0.08	1.97	1.67	0.91	0.35	0.85	0.37	0.21	0.58	0.38
	Vitvi02g00100	VIT_02s0025g01160	LOC100255371	6.19	3.52	4.03	5.89	6.98	5.89	5.52	6.8	5.41	4.8	4.64	4.21	3.96	5.96	4.71	5.52	4.19	4.08	4.76	4.81	4.67	4.03	4.03	3.95	4.26	5.14	5.15
	Vitvi02g00101	VIT_02s0025g01170	LOC100255355	2.18	1.9	2.05	1.63	2.04	1.51	1.17	1.03	0.94	1.11	1.21	1.2	0.87	1.19	0.89	0.88	1.06	0.99	1.5	1.21	1.12	0.88	1.01	0.62	0.66	0.85	0.82
	Vitvi02g00103	VIT_02s0025g01180	LOC100260448	16.15	15.19	13.23	21.96	24.36	21.86	19.74	21.2	23.57	10.45	9.27	9	11.06	10.88	11.83	15.99	14.89	13.86	8.19	8.72	8.61	14.38	10.78	12.58	16.83	12.72	11.48
	Vitvi02g00104	0	0	3.86	4.96	4.03	3.9	5.89	4.01	4.28	4.54	2.95	1.31	1.82	2.16	0.09	0.91	0	0.11	0.35	0.28	0.38	0.37	0.39	0.77	0.04	0.32	1.52	0.5	0.19
	Vitvi02g00105	VIT_02s0025g01190	LOC100243335	6.81	7.32	6.05	8.35	9.47	8.56	7.89	9.85	8.26	7.2	6.74	5	4.23	6.15	4.46	6.19	4.83	5.56	5.76	5.89	4.76	3.86	5.26	4.75	4.41	5.46	5.05
	Vitvi02g00106	VIT_02s0025g01200	LOC100265666	12.54	13.01	12.49	7.98	9.14	10.03	6.27	7.46	7.39	10.59	8.84	6.69	4.11	6.54	3.68	3.2	3.68	3.37	8.98	9.03	6.95	6.32	7.64	4.89	4.87	4.31	4.8
	Vitvi02g00109	VIT_02s0025g01230	LOC100248471	1.08	1.26	0.98	6.39	7.33	7.3	8.53	9.01	10.27	2.24	1.73	1.99	4.24	5.41	4.18	6.52	5.94	6.77	3.27	5.25	6.73	7.2	7.52	6.4	9.32	7.71	8.26
	Vitvi02g00111	VIT_02s0025g01250	0	1.61	1.57	1.7	2.09	2.21	2.11	2	2.06	2.43	1.49	1.21	0.84	1.19	1.4	1.62	1.32	1.45	1.09	1.51	1.42	1.43	1.46	1.47	1.04	1.5	1.1	1.08
	Vitvi02g00112	VIT_02s0025g01260	LOC100241597	0.68	0.5	1.01	0.71	0.46	0.52	0.12	0.06	0.12	3.87	3.97	5.24	0.6	0.11	0.06	0.22	0.49	0.38	1.08	0.78	0.85	2.33	0.42	2.86	1.5	1.65	0.81
	Vitvi02g00113	VIT_02s0025g01270	LOC100246730	2.99	2.71	2.32	3	2.56	3.07	2.43	2.94	2.03	1.35	1.74	1.69	1.96	1.21	1.75	1.3	1.64	1.07	1.87	1.89	1.91	1.57	1.53	1.3	1.3	1.38	1.39
	Vitvi02g00117	VIT_02s0025g01320	LOC104881268	518.84	612.82	600.83	649.17	569.6	737.77	1000.51	701.42	1425.15	1230.75	1204.57	1454.69	3010.13	1248.53	2729.8	3174.49	3260.18	3265.83	1149.26	1711.75	2037.86	1609.36	1873.07	2136.5	1372.59	1591.6	1730.42
	Vitvi02g00118	VIT_02s0025g01330	LOC100250089	11.63	16.28	16.74	4.55	3.6	3.38	3.44	2.54	2.34	23.11	16.58	10.58	5.49	6.41	3.73	3.62	3.63	4.73	13.8	12.48	10.36	6.12	9.23	6.02	3.62	3.77	4.43
	Vitvi02g00119	VIT_02s0025g01340	LOC100852686	26.92	24.21	25.22	37.25	40.84	31.2	35.44	36	38.68	21.64	21.99	21.49	29.31	20.09	23.93	28.3	33.48	27.53	18.63	16.88	17.23	23.86	18.54	20.78	29.25	25.66	24.95
	Vitvi02g00121	VIT_02s0025g01360	LOC100265543	0.54	3.62	2.15	2.26	1.59	0.8	5.94	6.32	5.46	4.13	4.43	3.89	3.35	5.63	3.33	3.48	1.62	1.94	2.17	2.83	1.55	1.08	1.57	1.24	0.88	3.39	2.11
	Vitvi02g00123	VIT_02s0025g01370	LOC100254757	9.19	9.58	8.49	8.69	9.28	7.94	7.39	7.86	6.06	6.82	6.47	6.89	4.39	6.61	5.5	5.34	5.27	4.56	8.59	6.92	6.92	6.52	6.67	5.64	5.29	6.02	5.77
	Vitvi02g00125	VIT_02s0025g01380	LOC100259874	54.95	47.23	62.19	11.77	5.42	6.63	4.92	3.9	2.02	55.31	54.96	42.2	3.79	9	3.47	4.7	4.02	3.82	22.95	19.18	13.08	7.07	10.85	12.06	4.42	6.48	7.47
	Vitvi02g00127	VIT_02s0025g01400	LOC100261612	6.1	6.5	5.79	6.89	6.6	5.65	5.87	7.07	6.17	5.18	4.1	4.27	4.19	7.64	6.8	7.29	6.13	5.13	5.7	4.92	4.98	8.03	6.32	6.09	9.29	9.53	9.61
	Vitvi02g00128	VIT_02s0025g01410	LOC100265062	16.73	17.67	18.21	20.89	22.51	21.49	21.75	23.37	18.53	22.5	25.04	31.93	27.06	30.78	25.44	41.57	38.46	44	25.23	23.52	23.88	30.88	23.96	29.08	28.33	33.11	29.93
	Vitvi02g00129	VIT_02s0025g01420	LOC100266802	2.94	3.28	2.71	4.04	4.44	4.25	5.23	5.98	6.13	2.08	1.96	1.58	1.78	3.34	2.81	2.8	2.42	2.42	2.4	2.75	2.53	2.56	2.4	1.79	2.89	2.33	2.38
	Vitvi02g00130	VIT_02s0025g01430	LOC100244486	3.69	3.42	3.04	4.71	4.44	6.33	3.8	3	3.93	1.64	1.39	1.49	6.22	4.75	7.53	4.73	4.83	3.44	6.42	6.47	6.64	4.72	7.3	4.39	3.78	3.76	3.68
	Vitvi02g00131	VIT_02s0025g01440	LOC100242771	2.8	2.89	3.07	4.29	4.69	3.96	4.11	4.78	5.04	2.43	2.49	2.9	2.56	3.11	2.81	3.52	2.8	2.21	2.18	2.12	1.97	2.8	2.19	2.6	3.5	2.51	2.39
	Vitvi02g00132	VIT_02s0025g01460	LOC100259868	4.06	3.86	3.79	3.05	3.35	3.08	4.31	4	3.5	2.71	4.07	3.55	5.17	4.34	4.1	3.65	5.33	3.87	3.28	3.43	3.52	3.29	4.03	2.37	4.86	3.22	3.96
	Vitvi02g00133	VIT_02s0025g01470	LOC100253040	5.36	7.98	7.91	7.84	6.67	5.57	9.97	9.05	6.52	5.88	7.04	9.89	1.42	1.92	1.05	3.26	3.78	3.29	2.66	3.05	1.31	8.7	3.89	7.31	9.48	4.82	5.5
	Vitvi02g00135	VIT_02s0025g01480	LOC100265054	6.24	5.97	5.94	9.39	9.11	7.77	7.18	8.65	6.97	4.38	4.36	4.91	3.73	5.49	4.61	6.93	4.94	6.51	4.35	4.43	4.56	5.96	4.89	5.65	6.8	6.64	5.9
	Vitvi02g00137	VIT_02s0025g01500	LOC100263310	7.13	6.79	4.76	6.37	7.21	9.46	9.53	8.47	10.83	4.32	5.55	3.58	4.66	4.01	4.56	2.36	2.77	1.46	4.53	5.28	6.63	4.82	5.82	2.51	2.72	1.81	2.2
	Vitvi02g00138	VIT_02s0025g01510	LOC100241044	47.14	32.53	35.59	42.1	44.68	46.35	40.17	42.59	39.83	29.41	33.65	33.61	26.91	39.44	32.75	36.31	31.91	33.17	38.13	35.6	38.51	32.43	32.95	30.09	33.95	36.34	35.48
	Vitvi02g00143	VIT_02s0025g01560	LOC100251292	1.45	1.96	2.04	2.71	2.98	2.55	3.42	3.26	4.79	1.38	1.34	1.08	2.32	1.99	2.72	1.76	1.47	2.19	1.6	2.75	2.54	2.32	1.84	1.31	2.55	1.61	1.53
	Vitvi02g00144	VIT_02s0025g01570	LOC100256446	11.17	15.66	15.9	9.78	9.81	9.7	9.07	9.49	8.95	12.58	11.83	9.33	7.34	9.81	7.54	10.32	9.56	10.08	11.96	11.09	10.29	8.9	10.65	8.82	8.23	7.59	8.4
	Vitvi02g00145	VIT_02s0025g01580	LOC100261533	30.31	24.48	24.3	22.23	23.9	24.53	14.62	14.62	12.85	22.59	23.84	21.96	12.03	15.09	11.54	16.42	12.59	13.91	20.1	18.12	17.76	17.03	16.86	17.88	13.56	14.7	15.58
	Vitvi02g00146	VIT_02s0025g01590	LOC100266730	1.9	1.48	1.18	1.95	2.09	2.06	1.47	1.68	1.59	2.43	2.31	2.98	2.28	2.54	3.1	2.34	2.94	1.66	3.62	3.42	2.86	3.07	2.81	1.96	2.88	2.53	2.48
	Vitvi02g00149	VIT_02s0025g01610	LOC100249570	28.38	29.41	34.75	18.94	16.91	17.27	12.42	11.83	8.18	29.48	25.38	22.71	26.83	35.02	22.71	49.56	46.37	51.03	27.01	23.23	26.23	21.38	26.48	21.84	26.99	26.55	29.52
	Vitvi02g00153	VIT_02s0025g01650	LOC100254675	2.32	2.41	2.51	2.19	2.06	1.89	1.76	2.53	1.39	3.49	3.51	2.99	2.16	2.87	2.19	3.22	2.33	3.19	3.78	3.5	3.8	2.81	2.63	2.65	2.75	3.61	3.47
	Vitvi02g00155	VIT_02s0025g01660	LOC100233084	4.79	5.04	5.53	4.09	4.23	4.1	4.75	4.43	5.5	4.47	4.56	4.26	3.77	3.7	2.49	4.92	5.8	5.17	3.74	3.29	2.86	3.03	3.27	2.19	2.91	1.92	2.59
	Vitvi02g00156	VIT_02s0025g01670	LOC100259778	1.37	1.95	1.99	1.28	1.14	1.34	1.99	2.11	1.62	2.03	2.04	1.88	1.24	3.09	1.34	1.65	1.51	1.72	2.25	1.32	1.5	1.49	1.71	0.9	1.08	0.92	1.12
	Vitvi02g00157	VIT_02s0025g01680	LOC100264977	2.97	1.16	1.29	2.39	2.92	2.44	2	2	2.16	1.44	1.56	1.56	1.5	2.1	1.76	1.9	1.6	1.53	2.14	1.72	1.63	1.13	1.23	0.91	1.24	1.33	1.15
	Vitvi02g00158	VIT_02s0025g01690	LOC100264984	1.24	1.04	1.29	1.46	1.42	1.21	1.1	1.15	0.98	1.19	1.31	1.71	1.43	0.82	1.03	1.45	1.55	1.23	0.62	0.56	0.67	1.24	0.81	1.09	1.21	1.27	1.2
	Vitvi02g00159	VIT_02s0025g01700	LOC100242702	5.37	5.47	5.4	5.47	7.29	6.44	6.37	5.84	6.6	4.88	5.21	4.44	4.12	5	4.91	4.77	5.57	4.27	4.42	4.68	4.64	4.03	4.46	3.32	3.68	4.61	3.63
	Vitvi02g00160	VIT_02s0025g01710	LOC100247840	17.12	13.32	12.04	35.07	37.95	43.77	30.63	34.13	62.23	6.07	4.44	4.44	4.06	5.2	3.49	9.34	6.63	5.53	5.59	6.44	5.63	22.59	12.43	16.35	23.55	9.47	7.32
	Vitvi02g00161	VIT_02s0025g01720	LOC100252953	347.24	191.34	195.14	386.23	522.14	488.64	458.59	510.85	714.53	410.66	379.86	397.55	623.8	553.28	726.97	488.64	436.73	474.44	436.73	444.56	446.23	490.29	453.51	395.54	395.73	429.86	394.58
	Vitvi02g00163	VIT_02s0025g01740	LOC100247833	4.27	2.5	3.03	3.72	3.32	2.5	2.92	2.5	2.01	2.79	3.05	2.43	0.92	2.59	1.83	1.57	2.72	1.97	1.63	1.64	1.45	1.44	1.32	1.28	2.07	1.11	1.2
	Vitvi02g00175	VIT_02s0025g02000	LOC100244408	2.73	2.29	2.91	1.38	2.14	1.88	3	2.31	2.51	2.71	2.33	2.67	0.91	1.11	1.24	1.64	1.93	1.65	1.6	2.17	2.12	2.21	2.28	2.1	2.31	2.29	2.38
	Vitvi02g00176	VIT_02s0025g02010	LOC100258086	20.19	18.45	18.49	21	25.83	20.72	18.76	19.03	21.65	13.29	11.98	12.38	12.48	14.63	14.75	12.39	15.57	10.25	11.85	11.76	12.04	14.24	11.59	10.24	11.52	11.58	12.92
	Vitvi02g00177	VIT_02s0025g02020	LOC100249566	2.24	2.9	5.95	1.2	1.27	0.93	1.93	1.47	1.36	2.14	3.31	4.37	0.7	1.62	0.83	2.35	2.76	2.57	1.81	1.64	1.42	0.78	1.45	0.8	1.18	0.73	1.17
	Vitvi02g00180	VIT_02s0025g02070	LOC100263398	1.47	1.69	1.8	1.67	1.48	1.71	1.88	1.83	1.57	1.59	1.52	1.04	1.8	2.52	1.77	2.59	2.37	3.01	1.41	1.31	1.26	1.28	1.42	1.25	1.28	1.75	1.61
	Vitvi02g00182	VIT_02s0025g02090	LOC100246244	14.46	21.03	22.13	20.06	18.87	19.1	19.93	20.34	26.65	15.12	13.68	13.19	11.57	13.05	12.2	19.86	18.08	22.34	14.24	14.02	12.83	15.01	15.01	15.46	15.48	14.32	15.84
	Vitvi02g00184	VIT_02s0025g02120	LOC100258256	12.14	10.57	12.1	13.83	13.98	13.59	17.07	19.48	17.86	14.16	13.1	11.97	11.81	13.01	11.68	14.36	13.17	13.54	12.11	13.14	12.07	12.93	14.35	14.77	16.86	14.72	15.39
	Vitvi02g00187	VIT_02s0025g02140	LOC100251379	401.49	129.02	144.14	117.67	134.97	130.06	93.11	109.53	93.74	168.99	160.46	144.01	89.86	114.22	103.18	104.37	85.85	89.17	158.33	153.1	134.46	100.82	121.11	94.73	95.82	118.67	102.07
	Vitvi02g00188	VIT_02s0025g02150	LOC100263393	4.96	5.28	5.13	7.37	8.31	7.5	6.47	7.18	7.16	3.97	4.12	4.04	4.46	4.44	5.61	4.91	3.4	3.71	5.32	5.52	5.7	5.45	5.08	5.49	4.79	5.23	4.71
	Vitvi02g00189	VIT_02s0025g02160	LOC100256523	11.71	11.79	11.07	16.4	15.23	14.88	14.51	16.01	15.89	9.66	9.62	9.93	9.7	13.4	13.09	14.28	11.12	12.8	10.47	10.51	10.46	11.38	10.17	8.61	11.01	10.53	10.11
	Vitvi02g00191	VIT_02s0025g02170	LOC100246241	7.31	9.34	7.41	9.82	11.01	11.92	10.85	13.7	11.1	9.4	7.82	6.31	7.39	11.18	10.12	8.77	7.11	7.98	8.72	7.79	7.33	7.13	6.84	6.48	6.37	6.54	6.24
	Vitvi02g00194	VIT_02s0025g02200	LOC100251375	0.63	0.87	0.75	2	2	1.5	2.33	2.27	2.55	0.6	0.44	0.28	0.27	0.91	0.44	0.82	0.52	0.92	0.53	0.5	0.36	0.49	0.47	0.27	0.8	0.63	0.43
	Vitvi02g00198	VIT_02s0025g02240	LOC100249640	3.06	3.35	3.35	3.96	4.45	3.65	4.27	4.39	3.53	3.01	2.21	2.21	2.8	4.32	3.69	3.27	2.72	3.1	3.83	3.81	3.71	4.33	4.18	3.81	3.14	3.48	3.11
	Vitvi02g00199	VIT_02s0025g02250	LOC100266812	20.38	20.35	25.24	12.24	11.6	10.44	13.39	13.79	14.05	27.53	30	30.04	17.69	20.47	18.62	21.36	17.59	21.37	19.31	17.11	16.81	17.18	18.79	17.53	14.67	16.33	14.2
	Vitvi02g00200	VIT_02s0025g02260	LOC100244495	10.07	11.46	11.27	8.59	7.76	9.76	8.86	8.11	9.57	11.24	11.41	9.31	10.99	10.68	10.4	9.26	9.13	9.74	10.81	11.2	10.65	9.22	10.28	7.38	6.86	7.17	7.15
	Vitvi02g00201	VIT_02s0025g02270	LOC100249644	7.24	6	6.46	5.76	5.94	6.13	3.34	4.09	4.12	6.83	6.56	7.93	3.44	5.09	4.42	3.98	3.46	2.51	6.86	4.81	4.76	4.75	4.14	4	4.18	3.92	3.78
	Vitvi02g00202	VIT_02s0025g02310	LOC100247886	0.88	1.33	1.78	1.29	0.79	0.85	1.26	1.34	0.88	0.95	0.99	0.82	0.83	1.32	0.61	1.52	1.62	2.18	0.3	0.34	0.41	0.64	0.65	0.44	1.54	0.65	0.57
	Vitvi02g00204	VIT_02s0025g02330	LOC100258139	9.85	6.51	6.11	11.11	12.84	12.56	11.32	11.73	11.75	5.78	5.45	4.39	6.41	6.85	5.83	8.87	8.78	8.23	5.86	5.26	5.42	7.4	5.81	6.14	9.33	7.19	7.87
	Vitvi02g00205	VIT_02s0025g02340	LOC100263375	10.38	9.62	9.06	13.38	14.97	13.25	15.6	16.37	19.14	9.69	7.34	6.92	9.42	10.98	9.55	14.32	11.76	13.17	8.78	9.17	9.2	9.49	9.79	9.79	10.09	10.14	10.25
	Vitvi02g00207	VIT_02s0025g02360	LOC100246117	7.56	9.91	10.2	9.91	10.86	10.5	6.98	9.92	7.04	9.46	8.54	7.66	7.01	11.2	8.25	8.87	7.02	7.43	11.9	10.23	10.21	11.24	9.93	9.03	8.61	10.2	8.66
	Vitvi02g00208	VIT_02s0025g02370	LOC100241103	2.82	2.07	2.85	1.31	2.12	1.49	1.51	1.52	1.52	2.11	3.36	3.62	1.67	1.67	1.92	1.36	1.67	1.21	2.3	2.02	1.95	1.84	2.17	0.97	1.58	1.98	2.05
	Vitvi02g00209	VIT_02s0025g02390	LOC100251260	7.13	7.98	7.78	5.6	5.99	7.57	4.42	5.64	5.74	7.67	6.74	5.49	2.05	3.07	2.27	3.05	1.79	3.13	6.87	8.88	6.45	5.02	7.38	7.62	6.57	6.18	6.58
	Vitvi02g00210	VIT_02s0025g02400	LOC100256414	3.07	3.6	3.09	4.97	4.36	4.54	5.57	6.75	7.85	3.58	3.07	2.48	3.41	4.63	3.83	4.99	3.62	4.85	3.1	3.88	3.56	2.85	3.63	3.12	3.89	3.17	3.74
	Vitvi02g00211	VIT_02s0025g02410	LOC100246223	29.19	71.37	71.76	5.4	6.43	4.98	4.34	3.76	2.8	42.44	41.2	24.65	1.96	6.7	1.5	2.76	1.62	1.71	22.23	15.61	10.99	9.1	8.87	6.64	4.18	6.53	5.64
	Vitvi02g00212	VIT_02s0025g02420	LOC100251359	21.91	26.96	28.78	15.39	15.35	15.11	17.18	15.51	14.42	25.98	28.71	29.88	12.29	18.84	10.27	18.98	17.4	19.65	19.06	16.95	16.83	14.14	16.7	17.34	15.09	16.47	15.62
	Vitvi02g00213	VIT_02s0025g02430	LOC100256504	53.13	64.96	71.22	86.47	80.46	87.47	104.96	82.77	132.76	40.35	48.8	48	23.24	25.07	23.29	33.26	30.59	38.03	22.16	31.69	24.96	24.65	23.19	20.01	31.29	23.58	26.36
	Vitvi02g00214	VIT_02s0025g02440	LOC100261603	12.08	13.24	12.02	14.53	15.39	15.46	18.96	17.64	19.18	10.48	10.51	9.91	11.41	12.3	12.09	12.1	12.46	10.75	11.03	11.6	11.54	12.61	12.57	9.6	14.18	11.86	10.75
	Vitvi02g00215	VIT_02s0025g02450	LOC100244479	3.14	2.64	3.36	3.21	3.7	3.14	2.94	4.03	3.46	2.64	3.55	3.83	2.06	2.17	2.66	1.99	2.66	1.46	2.45	2.17	1.58	4.01	2.24	3.09	4.33	3.25	3.31
	Vitvi02g00218	VIT_02s0025g02480	LOC100249628	4.59	4.8	4.93	6.29	6.71	5.9	6.09	6.92	5.34	4.34	3.75	3.78	4.4	5.27	4.74	6.16	5.8	5.88	5.49	5.48	5.46	6.26	5.12	6.13	5.81	7.13	6.46
	Vitvi02g00219	VIT_02s0025g02490	LOC100266707	3.49	4.53	3.92	31.36	39.47	45.57	5.84	8.98	10	39.25	34.2	17.99	21.23	21.85	44.35	10.06	5.99	3.16	22.56	39.51	38.44	24.3	32.45	18.71	5.62	17.06	25.87
	Vitvi02g00221	VIT_02s0025g02520	LOC100232876	4.99	4.89	5.12	4.37	5.12	4.63	4.72	5.79	4.41	4.4	3.53	3.12	3.77	4.21	4.21	5.03	4.76	4.21	5.01	4.57	4.58	4.41	4.13	3.76	4.18	4.53	4.7
	Vitvi02g00222	VIT_02s0025g02530	LOC100265048	56.97	48.07	43.61	65.16	66.59	65.97	72.57	82.13	82.14	29.96	26.08	25.55	45.28	49.59	50.57	70.97	54.69	63.49	44.54	44.46	45.58	60.13	51.44	54.33	67.55	57.1	63
	Vitvi02g00223	VIT_02s0025g02540	LOC100242761	8.76	2.58	5.79	1.36	2.26	0.79	1.81	0.37	0.98	3.26	1.03	1.48	1.39	1.16	0.37	0.47	0.78	0.39	1.49	1.88	0.67	0.45	0.51	0.43	0.23	0.33	0.17
	Vitvi02g00224	VIT_02s0025g02550	LOC100249542	1.71	2.1	2.01	1.82	1.35	1.74	1.3	1.53	1.7	1.77	1.58	1.45	0.94	0.96	1.18	1.18	1.29	1.14	1.68	1.96	1.67	1.7	1.55	1.45	1.5	1.26	1.55
	Vitvi02g00225	VIT_02s0025g02560	LOC100253026	11.91	7.52	4.64	11.37	8.66	10.3	9.49	9.89	14.8	4.97	4.09	3.48	44.03	8.48	27.93	23.13	37.56	25.42	4.39	7.83	14.38	10.39	12.47	12.73	25.12	18.83	14.33
	Vitvi02g00227	VIT_02s0025g02580	LOC100263293	2.05	1.8	1.82	2.11	2.58	2.25	2.66	2.61	2.79	1.57	1.58	1.8	1.64	1.87	2.18	1.82	2.59	1.73	1.86	1.92	1.89	2.1	1.8	1.95	2.24	2.03	1.93
	Vitvi02g00228	VIT_02s0025g02590	LOC100241028	35.32	9.82	10.33	13.79	24.37	26.27	5.59	5.66	8.42	32.26	32.26	24.67	5.64	6.64	3.84	3.2	3.26	2.35	10.77	9.47	11.08	13.27	9.31	15.46	4.68	8.63	6.07
	Vitvi02g00230	VIT_02s0025g02600	LOC100259927	7.64	0.69	13.32	0.79	0.65	0.9	0.73	0.32	0.18	5.79	4.06	4.6	0.07	2.11	2.64	1.56	1.31	2.37	2.37	6.17	2.26	1.16	0.09	0.46	0.67	0.14	0.08
	Vitvi02g00232	VIT_02s0025g02620	LOC100251279	31.39	12.67	14.57	4.45	8.43	7.76	1.48	1.88	1.21	16.32	13.86	5.79	0.1	3.74	0.43	0.19	0.24	0.44	3.6	2.77	1.31	1.43	1.14	1.68	0.31	0.63	0.43
	Vitvi02g00235	VIT_02s0025g02640	LOC100256431	2.11	1	0.94	1.3	1.79	1.89	0.8	1.32	1.01	0.61	0.7	1.16	0.03	0.22	0.1	1.04	0.45	0.36	0.21	0.55	0.37	1.16	0.5	1.04	1.29	1.22	0.99
	Vitvi02g00237	VIT_02s0025g02660	LOC100266719	121.04	109.25	119.54	163.2	165.84	149.14	126.02	119.8	187.99	126.53	125.65	110.73	133.23	121.63	124.59	120.78	136.21	123.48	151.95	149.14	137.47	154.19	152.45	145.2	137.35	119.62	131.53
	Vitvi02g00245	VIT_02s0025g02740	LOC100261591	3.75	3.54	3.74	4.15	3.9	4.48	3.92	4.39	4.15	3.61	3.08	2.95	2.61	3.48	3.3	3.03	2.36	2.08	3.28	3.34	3.18	2.8	3.11	2.47	2.51	2.78	2.85
	Vitvi02g00246	VIT_02s0025g02750	LOC100244469	6.56	6.17	5.95	9.6	10.48	9.46	8.07	9.68	8.43	5.64	5.48	5.2	6.39	8.26	7.26	10.35	7.93	10.02	5.2	5.47	5.84	6.86	5.9	6.53	7.72	9.19	6.97
	Vitvi02g00247	VIT_02s0025g02760	LOC100259769	16.94	15.65	15.5	22.5	25.97	22.13	18.33	21.5	17.35	12.11	10.12	9.39	8.23	13.69	11.28	14.15	10.06	13.45	15.47	14.63	13.05	14.61	11.92	13.03	13.68	15.91	13.48
	Vitvi02g00248	VIT_02s0025g02770	LOC100254667	39.71	48.88	55.9	15.46	11.99	12.49	16.97	12.91	10.29	35.87	29.71	24.62	6.73	13.97	5.97	7.36	8.56	9.09	24.62	24.07	16.22	12.65	17.85	12.23	8.69	8.69	10.8
	Vitvi02g00249	VIT_02s0025g02780	LOC100249556	138.83	134.9	127.65	115.5	107.17	114.06	122.09	97.43	98.72	121.34	149.66	157.04	112.77	140.21	119.7	75.14	134.58	65.68	106.92	91.87	85.52	103.69	88.38	74.7	89.99	80.56	76.83
	Vitvi02g00250	VIT_02s0025g02790	LOC100264969	99.81	91.74	83.22	101.05	108.09	103.06	99.7	104.53	104.36	68.02	73.18	70.08	49.8	80.23	53.14	83.64	61.85	71.78	47.69	53.22	47.62	49.43	46.68	39.6	51.23	46.01	41.33
	Vitvi02g00251	VIT_02s0025g02800	LOC100242684	16.18	12.69	9.37	46.12	65.62	48.8	48.13	41.82	108.67	6.93	7.99	10.08	13.59	10.81	18.25	11.65	17.36	8.47	3.13	3.48	2.54	5.04	2.87	1.68	3.43	3.05	2.89
	Vitvi02g00255	VIT_02s0025g02820	LOC100247984	16.06	15	14.39	24.51	21.63	22.56	28.45	34.59	32.14	11.53	10.63	11.05	13.75	14.93	16.44	17.58	18.32	14.97	12.28	12.9	13.45	19.5	14.99	16.36	19.59	15.6	13.68
	Vitvi02g00256	VIT_02s0025g02830	LOC100253114	1.85	2.17	2.34	1.38	1.41	1.41	1.92	1.72	1.57	2.81	2.72	2.12	2.24	1.85	2.15	2.19	2.55	2.22	2.19	2.35	2.39	1.68	2.09	1.22	1.88	1.58	1.87
	Vitvi02g00257	VIT_02s0025g02840	LOC100242748	1.43	1.57	1.65	0.92	0.95	0.83	0.76	0.86	1.2	1.6	1.78	2.68	0.65	0.66	0.46	0.69	0.51	0.46	1.05	1.22	1.17	0.8	1.02	1.17	1.12	0.37	0.55
	Vitvi02g00260	VIT_02s0025g02880	LOC100263381	1.07	1.06	1.54	0.65	0.47	0.24	0.35	0.24	0.13	2.73	2.6	2.31	0.82	1.63	0.77	1.09	1.35	1.23	2.52	2.49	2.13	1.34	1.83	1.68	0.55	1.03	0.98
	Vitvi02g00261	VIT_02s0025g02890	LOC100263279	2.13	2.31	2.83	1.81	2.33	2.12	2.73	2.58	3.05	1.98	2.16	2.6	2.42	1.89	1.9	1.93	1.93	1.77	1.2	1.69	1.61	1.98	2.16	1.81	2.27	1.36	1.74
	Vitvi02g00263	VIT_02s0025g02920	LOC100232921	30.11	16.04	9.76	37.9	49.64	56.59	46.49	43.35	54.05	15.44	16.85	14.67	61.33	49.87	80.13	31.03	33.5	28.13	54.86	50.58	52.82	69.98	55.88	40.41	52.97	35.55	30.57
	Vitvi02g00270	VIT_02s0025g02960	LOC100246227	1.58	1.16	1.66	2.24	4.67	2.13	5.31	2.96	5.25	0.53	2.72	2.5	14.28	0.59	2.85	15.82	23.76	24.27	22.7	31.21	7.09	10.48	15.84	12.6	12.26	18.02	12
	Vitvi02g00271	VIT_02s0025g02970	LOC100251364	1.87	0.93	1.32	0.53	0.6	0.25	0.61	0.23	0.6	0.53	0.7	0.19	1.12	0.07	0.26	1.57	2.43	1.97	2.24	2.89	0.79	1.16	1.56	1.83	1.08	0.98	0.92
	Vitvi02g00273	DT004114	LOC100261507	10.9	9.48	12.86	3.36	2.72	2.07	1.95	1.89	1.91	9.4	7.62	4.85	2.27	2.68	1.94	1.04	1.09	1.2	3.91	4.16	2.7	4.76	4.07	3.63	1.82	2.88	1.5
	Vitvi02g00274	VIT_02s0025g02990	LOC104881552	7.84	8.8	6.75	13.23	14.23	12.94	17.57	14.1	16.43	6.31	7.81	9.06	12.43	13.01	11.53	7.7	11.3	6.79	5.48	4.64	5.05	6.43	4.92	3.99	6.58	6.92	8.05
	Vitvi02g00275	VIT_02s0025g03000	LOC100266710	0.3	0.98	0.81	0.67	0.39	0.77	1.15	1.21	1.74	0.86	0.42	0.39	4.03	2.2	3.84	2.7	2.74	3.1	5.14	4	4.37	4.09	5.53	3.87	3.89	2.8	2.38
	Vitvi02g00276	VIT_02s0025g03010	LOC100261608	0.42	0.74	1.12	0.89	1.29	0.71	2.27	0.71	0.29	2.17	2.77	4.32	1.29	2.11	1.45	1.1	1.2	0.94	1.9	1.79	1.69	1.79	1.73	2.38	1.55	1.59	1.35
	Vitvi02g00277	VIT_02s0025g03020	LOC104877280	11.46	9.11	10.74	10.84	10.6	10.74	9.57	9.43	8.87	11.71	10.57	8.45	11.13	14.1	16.14	14.35	13.65	12.25	12.86	13.31	11.07	11.85	11.6	10.61	11.67	11.24	10.84
	Vitvi02g00282	VIT_02s0025g03090	LOC100253102	2.71	2.59	2.38	3.06	3.02	3.1	3.37	3.42	3.55	2.53	2.77	2.44	1.96	2.4	2.4	1.6	1.86	1.18	1.75	1.5	1.15	1.66	1	0.66	1.73	1.11	1.25
	Vitvi02g00283	VIT_02s0025g03100	LOC100244482	6.11	4.52	4.88	7.92	9.05	7.44	7.71	8.63	5.96	2.9	3.23	3.67	3.19	3.08	3.38	4.44	4.71	3.49	1.89	1.49	1.99	4.16	2.27	2.14	4.72	3.61	3.34
	Vitvi02g00284	VIT_02s0025g03150	LOC100249633	7.54	6.97	6.75	9.37	8.83	8.79	9.11	9.08	11.27	6.5	5.92	4.57	6.62	8.21	7.01	11.2	9.44	11.28	6.92	7.25	6.67	7.73	7.28	7.42	10.33	8.29	8.46
	Vitvi02g00288	VIT_02s0025g03190	LOC100254752	3.98	4.68	5.46	0.74	0.65	0.95	0.52	0.62	0.88	3.63	4.18	3.34	0.5	1.06	0.15	0.25	0.16	0.2	3.55	2.07	1.51	1.01	1.45	0.75	0.18	0.12	0.48
	Vitvi02g00290	VIT_02s0025g03210	LOC100259865	3.22	3.05	3.28	3.63	4.17	3.9	3.91	3.66	3.46	2.72	2.87	2.53	2.17	2.81	2.86	2.38	2.69	2.08	2.78	2.54	2.43	2.58	2.3	2.03	2.28	1.96	2.16
	Vitvi02g00291	VIT_02s0025g03220	LOC100247896	16.36	26.98	24.35	17.1	12.31	13.42	18.07	20.71	17.07	26.44	20.73	16.73	11.22	15.79	10.68	11.51	12.03	15.24	16.29	16.18	16.18	10.66	14.95	19.6	11.63	15.21	14.51
	Vitvi02g00293	VIT_02s0025g03230	LOC100253017	2.33	2.61	4.31	1.46	1.2	1.38	1.64	2.06	1.67	3.33	3.19	1.87	0.52	1.17	0.78	1.18	0.56	0.91	2.17	1.87	1.62	0.85	1.32	0.96	0.72	0.96	1.12
	Vitvi02g00295	VIT_02s0025g03260	LOC100265051	7.6	4.42	5.88	3.43	2.8	3.18	2.22	2.69	2.45	1.62	1.71	1.81	0.22	0.4	0.31	0.17	0.13	0.17	0.57	0.68	0.4	0.4	0.6	0.15	0.12	0.18	0.13
	Vitvi02g00296	VIT_02s0025g03270	LOC100263283	37.79	43.49	43.89	34.68	37.39	35.41	37.68	40.48	33.29	44.39	39.08	34.36	27.24	34.87	29.9	25.12	24.47	24.34	41.33	42.45	43.01	40.43	41.15	39.9	27.28	32.05	30.9
	Vitvi02g00297	VIT_02s0025g03290	LOC100241023	13.6	14.79	11.95	26.25	25.35	25.75	22.11	24.46	29.65	11.77	11.63	10.59	14.22	14.06	18.86	13.09	13.77	14.58	15.05	14.99	15.48	18.66	15.88	15.46	19	13.72	15.24
	Vitvi02g00298	VIT_02s0025g03300	LOC100854918	6.66	4.77	4.71	9.5	9.94	9.25	11.16	11.39	19.54	3.28	3.06	1.92	11.36	10.95	17.28	5.2	5.35	4.41	13.16	12.07	9.32	7.15	10.93	5.39	7.26	6.6	5.85
	Vitvi02g00301	VIT_02s0025g03310	LOC100242765	42.85	46	38.24	44.7	36.82	43.33	34.99	33.72	24.89	2.27	2.05	3.31	6.7	5.72	3.54	12.16	16.82	17.99	8.54	9.26	14.98	20.92	19.02	23.8	35.62	33.08	32.55
	Vitvi02g00303	VIT_02s0025g03320	LOC100247907	50.32	68.28	51.39	122.09	120.64	118.84	126.66	98.33	51.21	1.97	2.3	1.82	2.49	2.18	2.01	8.95	6.21	10.88	2.31	3.28	4.11	8.21	3.74	11.65	23.24	34.83	18.43
	Vitvi02g00308	VIT_02s0025g03370	LOC100263296	6.83	6.07	5.88	8.09	7.32	7.45	6.07	7.11	6.34	4.74	4.6	4.19	3.46	5.16	4.22	5.48	3.94	5.09	4.39	4.72	4.42	4.49	3.86	4.2	4.42	5.22	5.07
	Vitvi02g00309	VIT_02s0025g03380	LOC100253030	4.57	4.07	5.38	2.96	2.84	3	4.02	3.44	2.39	2.49	2.78	2.38	1.4	1.41	1.47	1.39	1.67	1.4	1.18	1.18	1.15	0.79	1.14	0.98	1.09	1.14	1.04
	Vitvi02g00310	VIT_02s0025g03390	LOC100233001	1889.76	1731.23	1893.63	669.82	434.76	598.3	396.24	306.18	323.08	1580.78	1654.8	1667.73	941.1	767.5	705.55	526.99	657.14	625.84	1080.89	1047.27	846.31	908.09	938.62	923.64	600.27	584.8	629.76
	Vitvi02g00311	VIT_02s0025g03400	LOC100241031	13.96	15	15.16	12.53	12.8	14.24	15.03	16.46	13.49	15.2	16.2	17.27	12.11	13.85	13.87	11.93	12.02	11.46	14.58	13.6	12.65	12.89	13.72	10.83	11.65	11.63	11.1
	Vitvi02g00313	VIT_02s0025g03410	LOC100242838	1.68	1.45	1.64	2.08	2.33	2.07	2.89	3.75	4.2	1.71	1.29	1.1	1.13	1.56	1.31	1.79	1.13	1.46	1.64	1.5	1.19	1.01	1.14	0.86	1.09	1.3	1.47
	Vitvi02g00314	VIT_02s0025g03420	LOC100247977	3.87	6.13	4.95	4.36	4.56	4.48	2.3	3.4	2.49	4.37	4.51	3.49	2.69	3.18	3.72	2.17	2.17	1.6	5.96	5.71	4.43	3.42	4.33	3.11	2.42	2.88	2.12
	Vitvi02g00315	VIT_02s0025g03430	LOC100246139	11.53	10.65	11.2	12.21	10.97	12.7	16.39	16.11	19.1	10.23	11.07	7.99	10.14	13.04	10.75	11.81	11.15	10.69	8.09	8.75	9.25	5.26	7.68	5.47	7.37	7.5	7.21
	Vitvi02g00318	VIT_02s0025g03470	LOC100251282	8.26	7.62	8.04	6.61	7.56	7.25	7.83	7.35	5.94	6.79	7.91	8.22	4.71	6.99	5.91	3.34	4.78	2.86	7.27	7.06	6.16	4.46	5.01	3.25	3.78	4.55	3.73
	Vitvi02g00319	VIT_02s0025g03480	LOC100256435	1.44	1.67	2.47	0.65	0.61	0.56	0.68	0.63	0.39	1.98	1.93	1.51	0.67	1.09	0.69	0.79	0.73	0.83	1.48	1.32	1.11	0.63	0.78	0.63	0.47	0.84	0.59
	Vitvi02g00322	VIT_02s0025g03500	LOC100251356	5.26	3.74	3.58	4.99	6.14	4.58	4.58	5.75	4.47	3.24	3.02	3.06	3.09	4.11	3.71	5.22	3.77	4.17	3.38	3.35	3.65	4.37	3.35	5.31	4.26	6.29	5.33
	Vitvi02g00324	VIT_02s0025g03520	LOC100261521	27.65	11.06	11.39	26.32	37.64	28.41	19.55	21.32	24.73	9.87	9.66	12.27	15.44	13.74	15.7	16.27	15.83	14.35	13.08	12.18	12.05	17.44	13.75	18.29	18.95	19.87	16.87
	Vitvi02g00326	VIT_02s0025g03530	LOC100266723	10.01	6.82	8.78	7.84	9.31	8.43	9.8	11.71	8.54	7.09	6.9	7.52	10.43	7.08	10.99	11.33	9.67	8.96	11.48	11.66	12.94	13.31	12.45	15.32	11.61	15.77	13.32
	Vitvi02g00327	VIT_02s0025g03540	LOC100244399	9.09	20.17	24.17	2.1	2.35	1.88	2.74	2.39	2.03	9.74	7.62	4.23	1.12	6.01	1.24	0.9	1.35	2.5	6.89	5.11	3.46	4.43	4.24	1.66	1.61	1.6	1.24
	Vitvi02g00328	VIT_02s0025g03550	LOC100256502	1.06	1.18	1.26	1.35	1.58	1.37	1.32	1.77	1.26	1.22	1.19	1.32	1.09	1.22	1.37	0.96	1.05	1.16	1.42	1.28	1.25	1.28	1.42	1.2	1.28	1.29	1.3
	Vitvi02g00329	VIT_02s0025g03560	LOC100261599	0.76	0.72	0.67	1.14	1.23	1.18	0.99	1.33	0.89	0.74	0.72	0.62	0.73	0.92	0.93	1.08	0.71	0.93	0.89	0.98	1.01	0.86	0.91	1	1.01	1.48	1.15
	Vitvi02g00330	VIT_02s0025g03570	LOC100266792	2.35	1.65	2.39	1.14	0.99	1.14	1.2	0.91	0.55	2.32	3.29	3.76	1.93	2.15	1.54	2.05	2.68	1.97	2.12	2.36	2.28	1.44	2.08	1.57	1.57	1.52	2.24
	Vitvi02g00331	VIT_02s0025g03580	LOC100249560	6.31	7.21	8.25	5.36	4.31	4.27	4.56	5.46	4.23	5.79	5.34	4.46	2.66	5.14	2.58	5.14	3.76	3.65	5.27	4.74	3.88	3.09	3.67	2.46	3.13	3.08	3.71
	Vitvi02g00333	VIT_02s0025g03600	LOC100259774	332.03	305.23	261.15	461.82	579.78	591.2	747.49	688.22	625.14	272.5	334.92	397.52	573.85	437.32	534.76	415.04	420.95	336.21	404.36	382.31	444.33	603.05	440.61	451.81	561.46	526.49	489.03
	Vitvi02g00335	VIT_02s0025g03620	LOC100242689	8.66	9.09	9.58	7.82	7.44	6.95	7.43	7.47	4.68	13.79	16.8	20.99	12.21	15.27	10.71	9.82	11.75	7.99	15.61	11.93	12.45	13.41	13.1	16.24	10.28	13.14	13.28
	Vitvi02g00338	VIT_02s0025g03660	LOC100253117	6.89	8.02	6.71	17.62	19.49	21.12	19.94	18.67	48.3	12.99	11.47	9.15	38.27	37.47	59.75	32	27.62	30.27	27.03	26.38	18.71	12.67	18.86	6.47	11.22	6.59	7.93
	Vitvi02g00339	VIT_02s0025g03670	LOC100247899	1.43	1.62	1.38	1.16	1.58	1.11	1.68	2.46	2.1	1.11	1.07	1.19	0.97	1.1	0.78	1.39	1.14	0.93	0.72	0.62	0.75	0.74	0.58	0.9	0.91	0.88	0.64
	Vitvi02g00340	VIT_02s0025g03680	LOC100247828	1.46	2.15	3.93	1.02	1.21	1.03	2.22	1.75	1.89	2.74	2.57	2.42	0.13	1.55	0.42	0.3	0.55	0.73	1.62	2.88	0.67	0.91	0.71	0.5	0.92	0.57	0.39
	Vitvi02g00341	VIT_02s0025g03690	LOC100258154	8.7	9.63	7.89	12.5	14.64	12.34	13	15.6	14.04	11.97	9.92	6.63	9.75	15.9	12.74	14.54	12.41	12.36	9.37	10.18	9.66	8.15	9.7	7.94	10.01	10.98	10.98
	Vitvi02g00342	VIT_02s0025g03700	LOC100258246	3.43	3.6	4.91	1.87	1.64	1.49	1.8	1.94	1.38	2.78	3.2	3.11	0.56	2.36	1.06	1.01	0.85	1.07	2.44	2.19	1.5	1.65	1.34	0.87	1.32	0.68	1.01
	Vitvi02g00343	0	0	0.49	1.14	1.13	1.08	0.91	0.49	0.91	0.46	0.84	3.36	1.93	3.32	4.35	4.4	6.21	2.93	5.81	4.24	9.91	9.57	10.57	7.96	7.25	7.79	5.57	4.53	6.98
	Vitvi02g00344	VIT_02s0025g03730	LOC100246131	0.39	0.86	0.89	0.49	0.68	0.8	0.67	0.42	0.49	9.68	9.83	15.37	3.4	7.72	3.41	5.06	7.15	6.38	0.57	0.58	0.38	0.56	0.58	0.99	0.52	0.51	0.62
	Vitvi02g00346	VIT_02s0025g03760	LOC100261513	1.77	1.99	2.22	1.27	1.21	0.89	0.9	1.13	0.73	1.8	2.12	1.4	0.5	1.42	0.81	0.41	0.6	0.44	1.96	1.52	1.22	0.9	0.89	0.29	0.41	0.7	0.57
	Vitvi02g00349	VIT_02s0025g03790	LOC100241111	2.16	1.89	2.04	2.61	2.64	2.04	1.79	2.12	1.56	1.94	1.94	2.3	1.26	2.03	1.44	1.71	1.42	1.54	1.45	1.56	1.46	1.33	1.31	1.34	1.3	1.83	1.3
	Vitvi02g00363	VIT_02s0025g03930	LOC100259920	7.42	10.16	7.73	8.2	9.9	8.92	8.07	8.21	9.18	7.28	7.07	5.2	5.83	7.47	5.67	7.37	6.85	7.5	7.9	7.02	6.54	7.82	6.43	5.92	7.02	5.08	5.45
	Vitvi02g00365	VIT_02s0025g03950	LOC100254793	2	2.28	2.05	2.41	3	2.87	2.75	2.96	3.37	1.78	1.82	1.19	1.19	2.02	1.69	1.88	1.18	1.95	1.94	1.94	1.58	1.32	1.88	1.34	1.27	1.27	1.61
	Vitvi02g00366	VIT_02s0025g03960	LOC100265107	3.73	5.55	5.6	3.52	3.22	3.29	4.22	4.06	3.04	3.36	4.12	4.95	3.76	3.6	2.79	4.19	4.72	3.34	4.1	3.47	4.14	4.28	4.1	4.74	4.96	6.07	5.04
	Vitvi02g00367	VIT_02s0025g03970	LOC100265091	5.26	5.41	5.98	4.78	5.47	4.83	4.49	6.34	4.07	4.33	4.39	4.66	3.01	4.41	3.32	5.07	3.99	4.92	3.61	3.96	4.18	5.4	4.44	5.42	4.35	5.8	4.21
	Vitvi02g00373	VIT_02s0025g04050	LOC100251323	21.78	20.13	19.59	32.95	39.33	33.98	31.98	33.71	42.48	19.2	17.45	17.51	22.4	30.68	27.83	34.99	29.99	35.19	21.72	24.92	22.74	22.03	23.96	22.61	26.25	31.41	29.07
	Vitvi02g00374	VIT_02s0025g04060	LOC100256474	37.12	8.13	6.34	75.5	67.58	75.36	22.63	20.15	24.58	0.92	1.12	1.13	0.8	1.35	1.32	2.15	1.97	1.11	0.89	0.38	0.65	3.04	0.95	1.46	2.23	1.44	1.58
	Vitvi02g00375	VIT_02s0025g04070	LOC100261568	1.28	1.19	1.08	1.49	1.44	1.25	1.52	1.5	1.58	0.85	0.83	0.78	0.81	0.95	0.9	0.86	0.83	0.83	0.98	1.2	1.08	0.95	0.99	0.79	0.99	0.81	0.87
	Vitvi02g00379	VIT_02s0025g04100	LOC100263354	3.61	3.37	3.94	3.94	3.7	3.6	4.88	5.32	3.69	4.59	4.26	3.57	4.48	6.37	5.42	6.64	5.22	6.01	5.16	5.08	5.6	5.08	5.42	5.37	4.85	6.95	6.23
	Vitvi02g00381	VIT_02s0025g04120	LOC100254717	1.14	2.1	2.09	1.68	1.01	0.91	1.15	1.04	0.63	1.96	1.96	1.63	0.58	2.11	1.19	1.21	1.19	1.73	1.55	1.71	1.59	1.17	1.74	0.92	0.64	0.79	0.64
	Vitvi02g00382	VIT_02s0025g04130	LOC100241085	3.2	4.35	5.96	2.77	3.24	4.23	5.33	2.88	3.56	4.69	4.97	3.3	12.61	8.96	15.35	9.21	11.24	7.18	6.92	6.21	7.69	4.94	7.9	2.9	3.1	2.9	2.53
	Vitvi02g00383	VIT_02s0025g04140	LOC100246202	3.22	2.74	3.29	2.67	3.53	2.62	4.45	4.16	3.27	2.16	1.99	2.23	1.55	2.55	1.55	1.81	2.24	1.8	1.57	1.69	1.57	1.74	1.53	1.39	2.17	1.73	1.5
	Vitvi02g00384	VIT_02s0025g04150	LOC100251339	13.61	15.25	14.96	19.31	16.19	19.26	17.52	16.22	24.7	12.54	12.52	11.46	11.83	12.64	12.23	17.87	15.87	18.92	9.94	12.39	11.22	10.61	11.35	11.25	13.48	9.35	11.12
	Vitvi02g00386	TC56379	LOC100265013	42.26	49.14	62.78	24.32	17.48	22.1	30.97	32.35	27.31	55.02	52.47	55.94	59.38	44.29	66.82	60.33	61.97	58.36	58.22	54.52	66.63	50.77	64.64	72.28	38.14	32.66	36.26
	Vitvi02g00387	VIT_02s0025g04170	LOC100256486	22.21	1.95	3.67	5.38	8.57	9.62	2.23	2.59	3.7	8.59	6.65	5.18	6.48	6.28	8.32	7.47	4.68	5.59	6.86	8.19	6.94	4.07	5.58	5.77	2.98	5.64	6.83
	Vitvi02g00388	VIT_02s0025g04180	LOC100261582	7.06	2.93	2.16	4.41	6.06	4.52	2.5	2.91	1.91	2.09	2.77	5.44	1.71	1.59	1.27	1.21	1.03	0.7	1.52	0.9	1.29	2.17	1.62	3.01	1.26	1.89	2.04
	Vitvi02g00389	VIT_02s0025g04190	LOC100252990	8.97	7.36	6.42	11.59	11.68	11.51	9.6	11.06	9.73	4.85	4.32	4.27	2.93	4.66	3.95	5.54	4.89	4.34	3.37	2.8	2.66	4.53	3.34	3.72	6.35	5.13	4.3
	Vitvi02g00390	VIT_02s0025g04210	LOC100266776	3.19	3.63	4.89	2.52	1.91	1.82	4.03	2.94	1.7	5	5.08	6.47	4.48	2.35	1.41	6.11	6.53	7.05	4.01	2.92	5.28	6.77	4.76	13.62	6.46	8.47	8.13
	Vitvi02g00391	VIT_02s0025g04230	LOC100244461	1.14	3.86	3.4	0.9	6.36	15.2	7.08	0.48	1.41	1.74	15.7	6.1	225.05	10.45	113.44	4.58	2.63	35.86	40.06	47.88	161.74	36.8	50.21	44.77	26.16	64.56	52.48
	Vitvi02g00393	VIT_02s0025g04250	LOC100249610	0.4	0.58	0.48	0.95	1.03	7.54	1.25	0.24	5.85	1.29	3.38	2.06	445.64	9.84	242.53	21.78	10.79	65.37	252.48	434.37	847.08	159.18	400.04	141.43	157.88	493.47	486.23
	Vitvi02g00394	VIT_02s0025g04350	LOC100258133	22.73	23.52	22.18	17.3	20.81	17.55	20.71	21.42	15.05	19.94	23.94	32.3	27.69	23.76	26.28	10.7	19.12	10.75	18.18	15.16	16.61	16.53	14.19	13.2	11.88	14.88	11.8
	Vitvi02g00398	VIT_02s0025g04380	LOC100241013	10.86	9.72	10.95	11.56	11.29	12.96	7.86	7.15	8.7	8.22	8.96	6.43	4.11	5.71	6.8	3.97	3.38	3.11	7.76	7.74	4.91	5.25	5.21	3.95	4.03	4.53	4.48
	Vitvi02g00401	VIT_02s0025g04400	LOC100246112	2.73	2.42	2.17	2.96	4.07	2.57	2.81	3.58	2.71	2.47	2.3	1.86	2.17	2.88	2.68	2.44	2.97	2.31	1.86	1.8	1.62	1.43	1.55	1.81	1.53	1.95	2.03
	Vitvi02g00402	VIT_02s0025g04410	LOC100251254	16.29	20.92	18.04	14.77	14.06	13.9	12.39	12	13.69	19.46	16.01	12.53	11.99	16.01	14.59	10.91	10.93	10.98	23.04	21.84	18.78	17.51	18.19	14.02	13.23	10.82	10.8
	Vitvi02g00404	VIT_02s0025g04430	LOC100854513	0.96	1.23	1.09	1.11	1.46	1.44	1.18	1.1	1.09	0.65	0.7	0.99	1.14	0.97	1.05	0.91	1.1	0.69	1.04	0.93	0.72	0.87	0.57	0.54	1.12	0.77	0.96
	Vitvi02g00410	VIT_02s0025g04490	LOC100256411	3.28	5.7	4.28	4.16	3.82	4.75	4.74	5.11	4.2	2.46	1.72	1.13	0.82	2.82	1.89	0.64	0.46	0.75	3.84	2.5	1.53	1.23	1.3	0.52	0.69	0.37	0.43
	Vitvi02g00413	VIT_02s0025g04520	LOC100244451	7.75	7.87	9.08	5.25	5.85	5.18	4.16	4.66	3.54	10.11	8.78	6.12	2.14	5.41	2.77	3.02	2.9	2.68	6.53	6.57	4.61	3.2	4.25	1.85	2.02	3.09	2.77
	Vitvi02g00415	VIT_02s0025g04540	LOC100261500	9.39	10.07	10.78	6.79	5.58	6.69	4.78	4.85	4.02	9.41	10.25	10.1	4.14	7.32	5.71	5.55	5.54	6.56	10.09	9.88	9.76	9.24	10.35	10.76	7.37	6.85	6.15
	Vitvi02g00416	VIT_02s0025g04550	LOC100266705	85.79	84.07	81.12	24.91	34.24	27.55	12.26	12.11	9.45	56.32	49.27	32.44	0.02	5.32	0.33	0.12	0.35	0.37	4.7	5.2	1.3	2.6	2.26	4.24	1.4	0.98	1.37
	Vitvi02g00417	VIT_02s0025g04560	LOC100259834	39.1	43.15	34.88	48.95	42.89	55.67	59.4	48.62	74.85	59.63	61.02	75.98	170.97	91.47	99.92	222.01	260.5	287.31	55.73	70.97	82.59	80.16	94.28	101.73	99.08	104.67	114.86
	Vitvi02g00419	VIT_02s0025g04570	LOC100265017	1.04	1.83	2.22	0.82	0.74	1.04	0.96	0.69	0.69	2.12	1.92	1.4	1.09	2.79	1.18	0.35	0.76	0.54	2.82	2.1	2.18	1.07	1.63	0.65	0.62	0.7	0.42
	Vitvi02g00420	VIT_02s0025g04580	LOC100244379	77.7	96.37	83.26	107.61	119.47	122.77	90.75	92.03	74.31	90.17	90.8	86.41	57.08	66.76	58.27	52.55	65.54	50.27	100.4	92.96	84.02	79.8	83.17	77.31	73.14	65.62	65.18
	Vitvi02g00421	VIT_02s0025g04590	LOC100249539	1.33	2.92	1.98	5.65	4.19	5.16	7.67	6.87	10.09	2.35	1.6	1.32	4.41	3.22	4.8	5.93	4.85	4.94	2.01	2.79	2.7	2.77	3.06	2.73	3.62	2.45	2.87
	Vitvi02g00423	VIT_02s0025g04610	LOC100254814	80.39	126.2	131.79	56.11	49.44	56.39	78.15	60.98	64.55	125.8	105.04	70.04	61.94	80.16	63.86	62.97	64.65	56.81	81.81	79.63	61.53	50.54	64.94	39.56	38.54	32.35	33.79
	Vitvi02g00424	VIT_02s0025g04620	LOC100252995	1.95	2.23	2.21	2.67	2.68	2.88	2.76	3.07	2.66	1.68	1.52	1.32	3.63	2.6	4.97	2.58	2.21	2.23	1	1.1	1.53	0.67	0.98	0.67	0.45	0.64	0.49
	Vitvi02g00425	VIT_02s0025g04630	LOC100259923	8.39	5.3	5.82	8.96	9.55	9.75	7.2	7.6	9.13	5.26	5.68	5.75	3.79	5.19	4.83	6.68	5.2	6.01	4.29	5.03	3.59	4.11	4.29	4.36	4.51	4.77	4.86
	Vitvi02g00426	VIT_02s0025g04640	LOC100263264	2.94	2.95	3.05	3.13	3.41	3.34	2.82	3.36	2.49	3.14	3.29	3.93	2.8	3.58	3.15	4.09	3.93	3.63	3.4	3.38	3.56	3.57	3.3	3.68	3.57	4.64	4.05
	Vitvi02g00429	VIT_02s0025g04660	LOC100265112	50.75	32.73	32.44	42.63	59.35	56.01	37.59	46.05	54.37	23.88	32.95	52.07	30.26	21.83	24.05	43.72	38.74	36.66	17.3	16.47	21.41	38.83	24.89	43.78	47.27	43.47	41.28
	Vitvi02g00431	VIT_02s0025g04680	LOC100256403	1.6	1.53	1.61	1.08	1.07	1.19	1.05	0.88	1.19	1.48	1.46	1.63	0.88	1.09	0.97	1.25	1.05	1.11	1.3	1.4	1.06	0.77	1.15	0.94	0.9	0.88	0.98
	Vitvi02g00434	VIT_02s0025g04710	LOC100242824	2.51	1.36	1.57	1.69	1.71	1.28	1.05	1.44	1.03	1.45	1.4	1.81	0.75	0.75	0.58	1.23	1.22	0.89	1.05	0.93	1.19	1.37	1.29	2.09	1.67	1.79	1.48
	Vitvi02g00435	VIT_02s0025g04720	LOC100233142	1054.53	1224.04	933.37	1023.72	1004.34	1273.77	627.07	709.59	814.78	969.92	808.79	604.68	63.45	190.54	84.64	112.32	76.03	86.64	448.65	399.33	259.07	550.08	344.13	481.57	434.09	338.76	322.8
	Vitvi02g00436	VIT_02s0025g04730	LOC100253090	17.77	17.68	16.12	19.87	19.6	21.39	13.58	14.63	19.01	6.71	8.09	15.47	16.49	3.31	11.19	15.37	25.88	15	11.47	11.97	14.4	11.59	11.26	16.1	10.75	16.34	12.72
	Vitvi02g00437	VIT_02s0025g04750	LOC100247964	2.66	2.4	2.84	2.35	1.56	2.04	2.38	2.19	3.02	4.31	4.98	4.26	5.7	6.33	6.09	5.45	4	6.24	2.97	4.7	4.8	3.97	4.01	2.36	3.43	2.02	3.04
	Vitvi02g00441	VIT_02s0025g04770	LOC100265102	2.61	3.11	3.22	2.05	2.44	2.43	2.58	2.21	1.76	2.69	2.67	2.57	2.11	2.34	2.31	2.47	3.01	2.17	2.31	2.29	2.63	2.58	2.13	2.26	1.49	1.75	1.63
	Vitvi02g00444	VIT_02s0025g04830	LOC100263358	6.68	4.99	4.39	10.14	11.64	10.52	13.14	13.82	15.29	4.77	4.8	4.02	5.97	4.55	5.8	6.53	6.91	6.67	3.77	4.53	4.25	4.58	4.1	3.92	6.02	5.41	5.49
	Vitvi02g00445	VIT_02s0025g04840	LOC100241091	5.83	4.2	4.42	5.53	6.43	5.69	5.09	5.57	5.4	3.18	4.2	5.99	2.98	2.56	3.02	3.62	3.15	2.96	4.64	3.79	4.08	4.5	3.68	5.2	3.97	4.65	4.19
	Vitvi02g00446	VIT_02s0025g04850	LOC100855232	2.94	3.35	3.22	5.25	6.83	4.48	5	7	5.38	3.02	2.48	2.1	2.28	1.75	1.69	4.2	2.23	2.74	2.38	2.2	2.25	6.18	3.39	6.99	7.74	5.54	4.94
	Vitvi02g00448	VIT_02s0025g04900	LOC100256489	4.79	5.29	4.49	5.85	6.46	6.15	6.13	6.93	6.24	2.16	2.32	1.92	1.54	2.45	2.13	2.1	1.85	2.11	2.36	2.44	2.21	2.4	2.27	1.9	2.13	1.89	2.02
	Vitvi02g00450	VIT_02s0025g04920	LOC100266779	43.37	62.18	63.55	30.67	17.67	25.98	29.56	24.41	15.88	64.78	56.04	51.8	38.61	41.43	32.34	57.06	47.57	68.83	48.66	50.17	38.21	40.17	46.1	47.25	38.69	27.09	31.89
	Vitvi02g00457	VIT_02s0025g04980	LOC100244464	6.84	5.25	4.88	5.38	4.82	4.45	4.4	5.06	5.29	4.16	4.74	4.39	7.13	3.78	5.5	6.66	6.54	5.14	3.8	3.4	4.25	4.85	3.81	5.26	5.21	6.86	5.76
	Vitvi02g00458	VIT_02s0025g04990	LOC100258130	6.29	12.05	10.59	8.06	7.84	7.18	7.98	7.86	7.4	8.91	8.57	6.72	4.38	7.55	4.93	4.93	4.3	4.89	8.78	9.11	7.5	6.86	8.26	5.88	5.64	6.04	4.91
	Vitvi02g00461	VIT_02s0025g05050	LOC100259845	21.82	24.57	24.19	35.86	38.35	37.13	33.39	33.22	34.08	22.16	22.73	17.83	15.13	22.29	17.91	19.02	19.32	15.72	20.4	19.95	19.16	15.84	18.52	15.93	18.37	18.07	17.55
	Vitvi02g00463	VIT_02s0025g05080	LOC100852756	7.82	8.45	7.34	11.96	10.87	11.9	12.05	10.88	9.85	5.77	4.94	3.77	3.43	5.31	4.12	5.15	4.56	3.47	4.8	4.98	4.71	3.79	4.38	3.75	4.37	4.21	4.05
	Vitvi02g00466	VIT_02s0025g05110	LOC100251249	1.64	0.37	0.75	0.37	0.88	0.52	2.38	0.86	2.17	0.71	0.54	0.8	2.28	0.68	0.94	4.1	4.26	5.85	0.24	0.23	0.55	1.37	0.57	2.06	2.48	2.7	2.42
	Vitvi02g00467	VIT_02s0025g05120	LOC100242743	38.17	9.07	9.91	15.43	28.1	21.33	6.88	6.53	7.51	18.29	18.05	18.31	11.76	15.65	15.41	20.18	10.27	9.01	18.72	20.64	15.68	15.64	16.25	21.27	11.93	31.47	29.29
	Vitvi02g00468	VIT_02s0025g05130	LOC100244375	2.06	2.35	2.46	3.35	2.91	3.04	4	4.64	5.19	1.62	1.5	0.99	1.45	1.93	2.02	2.46	2.72	2.3	1.25	1.31	1.55	2.07	2.06	1.43	3.04	1.77	1.89
	Vitvi02g00469	VIT_02s0025g05140	LOC100256891	5.24	5.08	6.16	3.46	4.02	4.37	4.97	4.82	3.96	5.96	7.26	9.12	5.37	5.88	5.55	5	6.58	4.85	7.67	6.79	6.47	7.38	7.45	5.44	6.43	6.48	6.07
	Vitvi02g00471	VIT_02s0025g05160	LOC100258514	7.76	8.2	6.89	9.49	10.78	9.52	12.16	12.06	11.85	6.4	6.13	7.14	7.03	8.03	6.95	7.46	9.44	6.77	5.77	4.79	5.24	7.74	5.44	5.7	9.14	8.11	8.36
	Vitvi02g00473	VIT_00s2563g00010	LOC100264305	18.41	23.12	23.91	13.69	12.92	16.33	18.93	13.22	14.66	14.19	14.75	13.37	28.1	38.39	56.33	8.65	14.2	7.92	51.23	35.26	36.02	32.09	36.47	23.05	19.47	17.11	14.21
	Vitvi02g00474	VIT_02s0241g00010	LOC100260606	0.94	1.36	1.14	1.6	1.67	1.64	1.41	1.83	1.74	0.69	0.81	0.65	0.53	1.37	0.71	1.36	0.89	1.39	0.91	0.67	0.6	0.84	1.05	0.49	1.21	0.92	0.79
	Vitvi02g00477	VIT_02s0241g00060	LOC100260132	14.21	12.18	9.81	11.9	15.89	15.17	10.21	12.45	9.27	15.25	13.45	8.21	3.29	7.98	3.59	4.41	6.66	4.82	5.15	6.4	3.11	6.97	5.87	9.37	10.7	7.02	6.75
	Vitvi02g00479	VIT_02s0241g00080	LOC100243132	68.97	52.87	50.52	89.68	109.87	88.59	88.39	97.63	110.44	41.78	40.32	38.87	48.12	56.49	54.6	65.8	57.55	57.24	44.5	40.68	43.43	62.57	46.1	48.16	74.9	65.05	63.51
	Vitvi02g00480	VIT_02s0241g00090	LOC100265433	1.68	1.76	1.48	1.73	2.58	1.76	1.79	2.02	1.67	1.18	1.04	1.15	0.74	1.17	0.94	1.24	1.21	1	1.17	1.13	1.06	1.35	1.34	1.1	1.23	1.37	0.97
	Vitvi02g00481	VIT_02s0241g00100	LOC100249883	0.3	0.36	0.03	2.35	3.48	3.02	1.33	1.36	4.58	2.69	1.52	0.55	2.22	1.76	5.78	0.79	1.32	0.5	2.45	5.11	2.53	2.89	1.48	1.56	0.98	1.25	2.08
	Vitvi02g00482	VIT_02s0241g00110	LOC104882013	6.35	6.98	5.67	8.02	7.72	8.67	9.38	10.57	11.51	4.1	3.53	2.47	3.18	4.53	4.51	5.5	4.06	4.54	4.68	4.85	4.3	5.18	4.86	3.28	6.07	4.81	4.01
	Vitvi02g00483	VIT_02s0241g00120	LOC100244756	1.28	2.66	2.66	1.17	0.9	0.81	1.99	2.24	1.11	2.26	1.85	1.82	1.05	1.6	0.72	1.16	1.7	1.67	1.69	1.62	1.55	1.23	1.75	1.11	1.42	0.98	1.7
	Vitvi02g00485	VIT_02s0241g00140	LOC100232874	133.99	175.35	177.13	125.28	84.46	105.23	141.57	106.32	144.89	138.43	139.02	124.19	110.03	90.75	88.64	90.77	124.05	90.25	74.6	95.63	80.93	85.2	81.44	66.63	68.29	52.19	62.46
	Vitvi02g00486	VIT_02s0241g00160	LOC100249980	3.13	3.33	3.52	2.44	2.65	2.62	2.19	2.48	1.9	3.37	3.14	3.65	2.62	3.28	2.78	3	3.6	2.75	3.82	3.3	3.44	3.48	2.99	2.91	2.86	2.9	2.66
	Vitvi02g00496	VIT_00s0555g00050	LOC100242143	8.5	9.3	9.37	10.23	10.36	9.31	8.55	8.15	10.2	4.72	5.56	5.69	3.55	4.68	5.35	4.78	4.7	3.24	4.9	5.31	3.86	4.77	4.03	3.57	4.72	3.73	3.79
	Vitvi02g00498	VIT_00s0323g00040	LOC100245386	2.18	1.87	1.95	1.88	2.37	2.11	1.95	1.59	1.44	2.04	2.62	2.7	2.01	1.73	1.95	1.78	1.88	1.42	1.91	1.92	1.81	2.26	1.93	1.59	1.67	1.72	1.66
	Vitvi02g00500	VIT_00s0323g00060	LOC100248802	0.74	0.97	0.75	2.38	2.95	1.73	3.58	2.6	4.34	0.41	0.66	0.76	2	0.54	0.39	2.15	6.02	2.34	1.47	1.58	1.52	2.14	1.29	3.81	1.88	2.52	2.3
	Vitvi02g00501	VIT_00s0323g00070	LOC100243664	120.8	307.58	166.91	111.13	180.25	154.6	504.54	488.63	513.2	350.91	501.51	611.01	144.14	44.77	53.93	110.05	206.62	204.66	382.17	321.84	311.75	426.25	473.31	889	303.87	569.17	462.09
	Vitvi02g00502	VIT_00s0323g00080	LOC100257414	31.83	28.09	25.07	51.36	58.09	56.13	39.59	55.06	43.49	19.83	17.47	18.66	11.52	14.96	11.51	18	14.39	16.31	15.53	17.41	15.08	28.35	20.75	23.6	26.58	21.86	17.59
	Vitvi02g00505	VIT_00s0323g00100	LOC100260773	0.65	6.58	0.51	1.75	1.51	0.92	0.5	0.37	0.66	0.29	0.33	0.62	0	0.01	0.09	0.06	5.65	0.06	0.03	0.04	0.12	0.22	0.02	0.22	0.02	0.02	0.07
	Vitvi02g00509	VIT_02s0154g00040	LOC100250522	3.55	2.08	2.28	2.63	3.55	3.62	1.97	2.79	1.93	1.21	1.25	0.92	0.06	0.3	0.12	0.44	0.3	0.24	0.85	0.77	0.46	1.81	1.1	1.21	1.93	0.75	0.71
	Vitvi02g00511	VIT_02s0154g00080	LOC100262548	5.29	11.47	12.63	1.18	0.99	0.91	0.76	0.7	0.44	12.69	13.71	7.51	0.45	2.86	0.7	0.14	0.25	0.26	11.24	6.94	3.59	2.3	2.38	0.78	0.39	0.91	0.45
	Vitvi02g00512	VIT_02s0154g00090	LOC100241232	49.65	49.55	35.87	24.23	16.15	29.51	14.89	13.48	9.62	34.76	31.48	23.95	14.87	5.39	7.26	9.7	8.23	11.56	36.73	41.77	38.42	23.12	37.43	30.18	15.55	19.47	23.6
	Vitvi02g00513	VIT_02s0154g00100	LOC100252289	7.18	7.48	11.83	5.2	4.66	4.79	7.16	6.02	6.37	9.33	9.23	7.91	6.11	6.63	5.42	7.13	6.89	9.53	8.32	8.81	8.71	6.44	9.4	8.73	6.13	6.25	6.67
	Vitvi02g00514	VIT_02s0154g00110	LOC100852434	1.46	1.03	0.62	3.56	5.34	4.85	3.13	4.51	3.33	0.62	0.48	0.75	0.99	0.92	1.56	0.72	0.74	0.58	1.37	1.25	1.05	1.62	1.05	0.86	1.02	1.44	1.35
	Vitvi02g00516	VIT_02s0154g00130	LOC100854486	4.41	5.05	4.31	4.25	2.86	3.55	3.49	3.47	4.25	5.74	5.11	4.17	5.81	6.34	4.79	7.52	5.79	7.45	4.74	5.3	5.85	5.13	6.18	4.44	6.64	4.25	4.59
	Vitvi02g00517	VIT_02s0154g00140	LOC100854507	1.51	2.01	2.09	1.89	1.8	1.88	1.92	1.97	2.3	1.71	1.84	1.48	1.64	1.51	1.82	1.46	1.71	1.32	2.12	1.89	1.89	1.73	2	1.31	1.83	1.37	1.48
	Vitvi02g00524	VIT_02s0154g00190	LOC100255688	5.73	9.89	6.91	6.98	6.82	7.5	8.48	10.12	11.86	4.04	3.76	3.42	6.14	4.65	5.66	8.14	7.2	8.65	3.63	5.05	5.13	4.8	5.36	4.34	6.19	6.84	6.87
	Vitvi02g00527	VIT_02s0154g00230	LOC100259139	2.09	2.56	2.34	3.52	2.85	2.99	3.56	2.99	4.53	2.11	2.28	1.38	2.16	2.59	2.15	2.53	2.25	2.49	2.18	2.34	1.93	1.77	2.16	1.78	1.71	1.78	1.76
	Vitvi02g00531	VIT_02s0154g00310	LOC100262648	2.28	1.21	15.36	1.01	0.06	0.36	0.04	0.04	0.06	13.69	12.86	12.2	0.82	4.02	0.64	0	0.14	1.49	15.88	23.38	3.42	1.26	1.38	0.66	0.05	0.1	0.15
	Vitvi02g00533	VIT_02s0154g00350	LOC100250615	1.41	2.06	2.36	4.2	2.93	5.89	3.29	2.37	5.99	6.07	7.45	5.04	14.99	11.06	34.8	2.55	2.69	1.59	17.79	16.57	11.79	3.67	8.99	2.03	0.86	0.88	1.71
	Vitvi02g00534	VIT_02s0154g00370	LOC100255799	1.11	1.13	1.12	1.25	1.29	1.42	1.42	1.38	1.44	1.16	1.45	0.78	1.23	1.69	1.91	0.96	0.95	0.77	1.89	1.51	1.37	0.48	1.04	0.63	0.55	0.7	0.77
	Vitvi02g00535	VIT_02s0154g00390	LOC100260865	7.98	9.48	9.19	9.1	11.19	9.83	14.44	14.48	12.68	7.37	9.1	12.34	15.21	15.8	12.14	11.1	18.61	12.43	8.85	7.55	8.8	13.62	9.76	11.99	12.44	14.88	12.64
	Vitvi02g00536	VIT_02s0154g00400	LOC100252271	26.44	28.26	31.81	36.92	29.12	32.91	35.58	40.84	44.5	30.72	22.21	17.76	21.45	30.3	26.54	33.02	22.22	30	22.69	26.53	28.5	21.98	24.75	27.88	30.71	31.01	36.21
	Vitvi02g00538	VIT_02s0154g00410	LOC100262529	4.49	4.75	4.53	4.54	3.98	3.73	5.72	4.35	5.51	5.19	5.04	4.04	6.93	6.32	5.88	7.33	8.68	10.05	4.88	4.84	4.71	6.19	5.24	5.25	6.65	6.04	6.09
	Vitvi02g00541	VIT_02s0154g00450	LOC100255681	1.55	1.85	1.48	1.44	1.55	1.52	1.3	1.37	0.85	2.02	2.1	2.46	1.19	1.78	1.23	1.43	1.27	1.15	3.68	3.4	3.08	2.61	2.56	2.79	2.17	2.91	2.3
	Vitvi02g00542	VIT_02s0154g00460	LOC104877275	4.22	3.79	3.78	5.39	7.12	5.79	6.87	6.82	7.19	2.98	2.39	3.24	3.48	3.42	2.64	4.49	4	4.19	2.24	2.48	2.28	3.16	2.18	3.04	3.73	3.02	3.16
	Vitvi02g00548	VIT_02s0154g00530	LOC100265964	1.63	1.41	1.78	1.62	1.86	1.96	1.62	1.79	1.17	1.08	1.26	1.53	0.7	0.67	0.83	0.75	1.37	0.91	0.97	0.83	0.82	0.95	0.97	0.78	0.97	1.22	1.19
	Vitvi02g00554	VIT_02s0154g00610	LOC100242021	7.37	7.69	5.74	10.12	13.1	10.64	14.64	15.17	16.87	6.97	6.66	7.72	11.71	10.6	11.2	12.87	13.9	11.02	5.85	5.68	5.9	9.27	6.62	5.9	10.75	9.1	8.77
	Vitvi02g00555	VIT_02s0154g00620	LOC104882152	43.26	31.19	32.7	42.81	37.62	40.96	56.91	57.3	55.46	31.92	28.26	29.07	32.4	35.57	35.42	42.81	37.45	45.72	33.39	34.26	37.78	35.84	38.34	45.16	48.65	50.37	51.22
	Vitvi02g00556	VIT_00s1338g00020	LOC100855147	72.4	77.96	78.24	87.13	77.13	79.94	56.48	48.66	46.49	72.04	85.13	82.81	79.93	61.1	64.71	61.28	72.97	68.09	71.24	68.84	68.29	66.59	70.32	64.84	64.95	67.6	59.18
	Vitvi02g00557	VIT_00s0229g00010	LOC104878220	3.52	3	3.35	4.1	3.37	3.58	5.1	4.38	5.43	2.87	2.67	2.61	2.87	3.4	2.92	4.05	3.06	3.15	2.5	2.7	3	2.3	2.62	3.58	4.31	4.49	3.81
	Vitvi02g00559	VIT_00s0229g00030	LOC100255037	9.55	10.37	9.6	11.64	12.33	11.21	11.26	12.87	11.2	8.18	7.67	6.09	7.73	11.02	9.43	11.16	8.69	12.19	10.3	10.56	10.96	9.67	10.69	11.65	11.27	14.62	12.11
	Vitvi02g00560	VIT_00s0229g00050	LOC100852790	4.36	4.48	5.66	6.43	7.81	6.46	10.28	11.81	11.76	6.16	5.82	7.43	6.82	5.95	7.83	5.55	5.3	4.93	7.05	6.55	6.37	6.01	5.77	4.02	6.24	5.56	6.9
	Vitvi02g00561	VIT_00s0229g00060	LOC100243751	49.81	52.35	52.04	87.9	97.92	92.49	108.01	99.25	117.92	67.87	67.57	97.34	128.06	69.37	100.54	112.15	120.16	107.03	59.35	67.01	79.31	85.48	82.48	98.65	90.63	94.16	106.99
	Vitvi02g00565	VIT_00s0229g00100	LOC100260861	2.69	2.74	3.22	1.47	1.67	1.45	1.28	1.45	1.13	3.37	2.99	2.55	0.85	1.81	0.89	0.99	1.21	1.23	2.16	2.07	1.64	1.41	1.49	1.06	1.06	1.11	1.19
	Vitvi02g00566	VIT_00s0229g00110	LOC100266068	18.79	17.25	17.35	20.91	20.76	19.45	15.09	17.61	13.08	15.85	14.87	13.39	14.1	19.28	17.23	23.49	17.65	23.82	14.53	15.39	15.58	17.01	15.31	18.65	19.6	24.72	18.09
	Vitvi02g00571	GSVIVT00012973001	0	11.66	9.34	14.73	4.04	3.62	4.04	2.76	2.71	3.3	8.81	8.2	15.64	3.44	7.99	6.22	3.13	3.19	1.42	10.43	8.21	7.1	7.04	8.31	5.54	3.21	4.39	2.09
	Vitvi02g00575	VIT_00s0229g00190	LOC100252861	1.43	1.45	1.6	1.41	1.41	1.61	1.18	1.73	1.08	1.59	1.52	1.64	1.72	1.06	0.77	1.41	2.38	1.75	1.05	1.43	1.08	1.43	1.55	0.65	1.9	1.79	1.33
	Vitvi02g00580	VIT_02s0236g00130	LOC100243594	11.03	11.37	8.6	11.74	13.1	13.89	9.01	11.84	8.18	9.03	10.53	12.55	4.98	7.19	4.87	4.53	5.09	3.92	13.13	10.89	8.62	12.45	10.93	13.21	8.86	9.03	7.98
	Vitvi02g00581	VIT_02s0236g00140	LOC100243294	4.15	3.59	4.44	3.6	3.97	3.85	2.73	3.36	2.46	2.74	4.14	3.05	2.08	3.66	3.16	1.76	2.68	1.8	3.5	3.52	2.55	2.17	3.05	2.06	2.06	2.21	1.81
	Vitvi02g00585	0	0	15.78	20.37	10.61	33.31	32.86	32.11	25.78	35.6	31.39	28.29	20.48	8.71	3.26	8.66	3.3	4.85	3.1	4.13	6.37	7.61	5.89	8.11	7.74	9.58	8.28	7.25	6.04
	Vitvi02g00590	VIT_02s0012g00020	LOC100248998	2.05	1.4	1.58	1.46	1.8	1.62	1.72	1.83	1.65	1.8	1.91	2.03	1.63	2.76	1.95	2.8	2.32	2.1	1.56	2.3	2.02	2.15	1.79	2.04	1.72	2.33	2.06
	Vitvi02g00593	VIT_02s0012g00030	LOC100257446	1.84	1.99	1.75	2.67	3.73	3.25	2.97	3.57	3.23	1.77	1.59	1.27	2.19	2.63	2.84	2.67	2.21	2.23	1.54	1.24	1.68	1.94	1.61	1.52	2.16	2.61	1.82
	Vitvi02g00595	VIT_02s0012g00060	LOC100855014	1.12	1.09	0.88	1.36	1.96	1.64	1.58	1.86	1.76	0.61	0.4	0.48	0.91	0.87	0.92	0.9	0.95	0.83	1.01	1.37	1.31	1.64	1.2	1.18	1.72	1.9	1.75
	Vitvi02g00597	VIT_02s0012g00080	LOC100262569	14.99	16.45	15.33	21.14	21.86	20.99	22.21	23.77	23.22	12.88	12.32	13.17	17.02	17.46	18.1	18.97	19.95	16.39	13.29	11.5	13.69	16.18	13.22	12.03	17.55	17.63	15.92
	Vitvi02g00598	VIT_02s0012g00090	LOC100854975	14.91	25.8	30.9	12.13	8.49	9.46	17.78	16.04	13.49	30.98	27.35	23.55	14.9	29.04	14.26	16.7	22.77	22.69	22.21	18.34	15.61	12.23	14.17	11.47	13.82	13.83	10.86
	Vitvi02g00599	VIT_02s0012g00100	LOC100254103	13.85	14.98	14.13	15.21	17.96	15.16	16.52	14.6	13.89	16.94	23.18	21.12	15.4	20.48	16.6	9.67	14.28	8.53	14.5	12.87	11.16	12.37	11.7	8.82	10.18	9.99	9.88
	Vitvi02g00604	VIT_02s0012g00150	LOC100264398	6.81	8.53	8.05	8.72	9.55	8.32	10.18	10.91	9.17	7.33	6.88	7.39	8.06	10.7	8.09	9.1	9.89	9.96	9.84	9.47	9.32	9.73	9.66	8.55	8.61	8.82	8.57
	Vitvi02g00605	VIT_02s0012g00170	LOC100247246	42.91	63.9	58.48	39.9	41.1	45.22	61.83	62.11	61.76	90.95	80.56	77.45	87.61	115.22	148.77	73.01	65.75	74.43	157.01	135.15	113.78	137.98	142.76	124.34	84.09	89.6	68.52
	Vitvi02g00606	VIT_02s0012g00180	LOC100252369	4.73	5.66	5.43	4.35	5.22	4.47	4.51	5.16	3.41	11.02	9.16	8.45	9.22	11.17	10.62	5.77	5.53	4.93	7.69	7.47	8.15	6.59	7.26	6.12	4.26	5.41	5.12
	Vitvi02g00614	VIT_02s0012g00280	LOC100257499	100.53	77.88	83.41	71.98	108.7	91.43	45.22	40.26	37.36	94.45	121.55	136.01	56.05	82.83	55.34	61.85	75.79	46.46	60.19	58.32	45.38	33.92	37.53	18.25	32.17	30.59	43.53
	Vitvi02g00617	VIT_02s0012g00310	LOC100262630	2.96	3.29	2.9	3.68	3.78	3.69	2.74	3.45	2.74	2.23	2.46	2.49	2.88	3.36	3.75	2.41	2.22	2.18	3.53	3.43	3.35	3.14	3.2	2.87	2.72	3.32	2.85
	Vitvi02g00627	VIT_02s0012g00480	LOC100264343	3.6	4.21	3.86	5.47	5.14	5.1	5.8	6.19	5.82	4.17	3.75	3.42	4.05	4.68	4.17	7.07	4.76	7.17	3.09	3.54	3.68	3.31	3.4	3.98	4.86	6.19	5.57
	Vitvi02g00633	VIT_02s0012g00530	LOC100260851	10.46	4.66	5.1	13.54	12.92	13.61	9.21	10.95	8.49	3.04	2.97	3.47	2.69	3.63	4.14	4.56	2.69	3.5	5.1	5.4	4.24	5.29	4.51	5.82	5.61	5.45	5.26
	Vitvi02g00635	VIT_02s0012g00560	LOC100245417	9.58	11.33	12.34	8.55	9.58	8.98	8.97	9.26	9.75	10.03	10.78	10	7.65	10.19	9.17	8.53	9.35	8.01	8.36	7.67	7.4	7.52	7.86	6.64	7.55	7.37	7.48
	Vitvi02g00636	VIT_02s0012g00570	LOC100250547	3.68	3.53	4.1	3.47	3.35	3.71	2.13	2.47	2.35	3.48	3.24	3.07	2.41	2.02	3.64	1.95	2.55	2.09	2.58	2.51	2.49	2.98	2.42	2.22	2.99	2.08	1.64
	Vitvi02g00638	VIT_02s0012g00580	LOC100266059	24.52	29.3	25.68	18.78	19.29	17	12.97	14.18	9.91	29.21	28.44	26.63	10.22	22.67	15.45	10.39	7.95	9.64	29.6	26.81	23.99	20.88	21.94	16.09	11.96	12.11	11.91
	Vitvi02g00639	VIT_02s0012g00590	LOC100243743	0.91	0.73	0.97	0.89	1.06	0.79	0.76	0.76	0.81	1.06	1.19	1.37	1.47	1.44	1.24	2.2	1.76	2.02	0.58	0.67	0.72	0.7	0.65	0.65	0.65	0.78	0.85
	Vitvi02g00640	VIT_02s0012g00600	LOC100248887	4.82	5.05	5.18	3.97	4.35	3.94	4.53	4.21	4.29	6.05	5.39	5.54	4.63	4.5	4.16	4.59	5.51	4	4.98	4.44	4.63	5.09	4.74	3.17	4.05	4.05	4.21
	Vitvi02g00641	VIT_02s0012g00610	LOC100253981	10.66	14	14.67	19.9	13.62	14.37	26.24	17.51	39.8	10.94	16.08	17.24	13.19	10.47	12.44	11.77	14.34	11.42	6.57	9.12	6.41	7.02	8.51	8.12	13.56	7.63	9.06
	Vitvi02g00642	VIT_02s0012g00620	LOC100259116	1.16	1.24	1.24	1.58	1.61	1.57	1.41	1.47	1.72	1.27	1.57	1.34	1.5	1.56	1.64	1.07	1.49	1.31	2.34	2.06	1.74	1.82	1.82	1.41	1.54	1.68	1.64
	Vitvi02g00645	VIT_02s0012g00630	LOC100255727	30.16	34.14	30.88	32.4	30.21	31.4	32.7	29.38	42.89	26.03	28.09	32.73	25.52	21.59	19.7	28.81	24.78	28.93	15.44	19.5	17.67	19.78	18.86	21.04	21.2	20.14	20.09
	Vitvi02g00648	VIT_02s0012g00730	LOC100247087	0.43	0.47	0.15	0.67	1.08	2.23	1.76	1.23	2.81	0.57	0.36	0.39	4.25	3.01	5.96	2.06	2.77	2.28	5.51	6.66	4.63	2.34	3.86	1.24	1.29	1.12	0.87
	Vitvi02g00649	VIT_02s0012g00740	LOC100247147	1.31	1.41	1.63	0.98	1.03	0.69	0.89	0.88	0.77	0.82	1.01	1.12	0.75	0.84	0.71	0.97	1.12	1.04	0.52	0.58	0.6	0.92	0.62	0.54	0.76	0.86	0.78
	Vitvi02g00650	VIT_02s0012g00750	LOC100252262	5.36	6.02	5.6	4.92	5.9	5.14	6.97	6.97	6.98	2.98	3.46	3	2.68	3.12	2.8	2.81	3.03	2.58	2.76	2.57	2.57	2.9	2.91	2.35	3.12	3.14	2.87
	Vitvi02g00651	VIT_02s0012g00760	0	28.55	35.62	32.24	25.81	31.31	37.43	40.71	43.68	43.86	29.64	37.62	39.02	49.49	42.02	53.73	37.09	31.48	27.19	41.23	37.9	41.02	46.21	47.04	36.34	31.76	33.51	33.93
	Vitvi02g00654	VIT_02s0012g00840	LOC100267844	1.56	1.18	1.56	1.79	1.56	1.24	1.49	1.04	1.21	1.18	0.94	0.91	0.66	1.19	1.36	1.06	0.99	1.18	1.14	1.1	1.15	1.18	1.21	0.85	0.95	0.8	1.1
	Vitvi02g00655	VIT_02s0012g00850	LOC100245538	1.13	0.99	0.86	1.35	1.62	1.2	1.08	1.41	1.05	1.3	1.15	1.1	0.89	1.13	1.11	1.34	1.13	1.06	1.14	1.11	1.03	1.03	1.02	1.11	0.92	1.21	1.04
	Vitvi02g00656	VIT_02s0012g00860	LOC100250662	4.16	3.53	3.77	6.29	6.42	6.14	4.48	5.19	4.58	3.46	3.57	3.06	2.66	4.03	3.9	4.87	3	4.43	4.96	5.15	4.65	4.09	3.93	3.72	4.06	5.36	4.21
	Vitvi02g00659	VIT_02s0012g00890	LOC100267676	18.7	9.94	12.49	7.26	10.16	11.54	7.75	5	5.47	4.62	5.46	6.18	1.96	1.92	2.18	1.04	0.96	1.25	2.2	1.54	0.76	1.71	0.78	1.51	0.98	1.03	1.61
	Vitvi02g00660	VIT_02s0012g00900	LOC100245362	1.58	1.76	1.6	2.2	2.08	2.21	2.15	2.5	2.85	1.56	1.3	1.11	1.17	1.88	1.34	1.88	1.45	1.48	1.13	1.22	1.18	1.16	1.29	0.92	1.39	1.13	1.14
	Vitvi02g00661	VIT_02s0012g00910	LOC100250494	6.63	7.36	7.55	6.47	7.76	6.19	6.17	7.11	6.3	8.19	7.37	7.32	6.62	8.8	7.65	7.21	7.74	6.8	8.36	7.29	7.83	8.11	7.76	7.18	7.87	7.77	7.94
	Vitvi02g00662	VIT_02s0012g00920	LOC100255670	3.11	4.19	4.13	3.7	3.74	3.64	3.55	3.8	3.97	3.47	3.01	2.81	2.32	2.76	2.59	2.9	2.79	2.98	3.66	3.7	3.39	3.24	3.41	3.2	2.93	3.1	3.27
	Vitvi02g00663	VIT_02s0012g00930	LOC100260742	6.31	5.68	5.04	8.7	9.16	7.49	9.06	10.09	9.09	3.84	3.84	3.68	5.62	6.3	6.43	6.69	6.91	5.54	6.11	5.77	6.39	9.08	6.68	7.13	11.57	11.45	9.56
	Vitvi02g00667	VIT_02s0012g01000	LOC100247200	1.47	1.52	1.47	1.37	1.69	1.63	1.54	1.74	1.37	1.22	1.26	1.14	1.01	1.48	1.02	1.32	1.28	1.34	1.44	1.37	1.32	1.35	1.1	1.45	1.32	1.65	1.44
	Vitvi02g00669	VIT_02s0012g01010	LOC100257457	2.53	2.11	3.46	7.43	9.18	7.81	8.65	7.68	12.19	7.85	6.55	6.59	12.82	13.61	13.76	20.24	26.73	22.35	3.04	5.17	6.58	7.18	4.78	4.18	10.99	11.5	11.59
	Vitvi02g00670	VIT_02s0012g01020	LOC100249004	5.3	4.91	6.4	5.5	5.21	4.89	6.92	6.66	5.9	6.37	7.3	9.61	6.25	7.95	6.79	8.58	8.23	8.65	4.93	5.1	4.63	5.76	5.34	5.34	4.74	5.69	5.22
	Vitvi02g00673	VIT_02s0012g01040	LOC100255731	35.74	67.14	63.62	58.53	50.98	46.17	28.59	39.24	20.51	18.1	18.52	23.92	6.93	13.1	7.66	15.4	11.53	10.77	16.41	13.42	11.23	12.9	14.55	13.83	9.58	10.54	11.53
	Vitvi02g00674	VIT_02s0012g01050	LOC100260803	1.25	1.08	1.17	1.47	1.25	1.46	1.46	1.45	1.27	1.17	1.11	1.19	0.8	0.97	0.77	0.97	0.79	0.83	1.05	1.02	1.11	1.15	1.02	1.14	1.3	1.19	1.26
	Vitvi02g00677	VIT_02s0012g01090	LOC100259066	8.93	8.92	9.59	14.63	14.72	14.25	16.46	16.05	15.51	7.99	7.28	6.7	9.27	8.66	7.99	10.6	11.06	10.91	5.54	6.33	7.23	11.29	8.11	10.36	16.31	13.71	11.66
	Vitvi02g00678	VIT_02s0012g01100	LOC100264235	1.07	1.43	1.06	2.3	2.35	2.29	1.76	2.06	2.93	1.23	1.27	1.14	0.98	1.33	0.92	1.42	0.79	1.26	1.16	1.58	1.02	0.71	0.98	0.79	0.98	1.14	1.21
	Vitvi02g00680	VIT_02s0012g01120	LOC100259229	3.47	2.45	3.11	1.64	1.03	0.63	0.76	0.6	0.46	2.68	3.55	6.6	0.37	0.15	0.3	0.98	1.39	0.55	1.04	0.93	0.7	2.18	1.3	2.52	2.27	2.21	1.75
	Vitvi02g00681	VIT_02s0012g01130	LOC100241958	6.11	2.62	3.29	6.31	9.19	8.01	4.02	4.8	4.39	5.56	6.02	5.57	6.43	7.17	7.35	8.25	4.01	7.17	6.44	5.8	5.33	4.2	3.94	4.09	4.33	7.96	6.83
	Vitvi02g00684	VIT_02s0012g01170	LOC100257566	2.52	3.11	3.16	2.61	2.58	2.3	2.36	2.4	2.15	3.39	3.28	3.23	1.46	2.62	1.74	2.28	1.97	2.29	3.61	3.68	3.42	3.24	3.57	3.29	2.99	2.99	3.22
	Vitvi02g00685	VIT_02s0012g01180	LOC100242119	21.05	20.17	21.05	26.6	25.15	23.71	36.88	33.22	39.07	31.28	28.34	25.01	25.04	23.99	20.47	33.36	30.09	34.55	18.99	19.49	14.66	14.41	17.57	16.92	20.63	18.96	22.41
	Vitvi02g00688	VIT_02s0012g01210	LOC100252374	6.74	7.18	6.92	7.45	7.4	7.19	6.32	6.28	6.17	5.38	5.98	7.17	5.49	4.33	4.88	3.98	5.41	3.58	6.23	6.15	6.13	5.92	5.85	5	4.23	4.54	4.92
	Vitvi02g00689	VIT_02s0012g01220	LOC100247252	10.87	8.06	9.38	9.71	10.63	10.32	11.33	11.33	11.67	12.47	12.45	14.21	11.07	7.58	8.57	9.1	11.23	8.02	9.27	10.15	10.78	11.71	10.8	11.42	12.99	11.05	11.27
	Vitvi02g00691	VIT_02s0012g01240	LOC100243800	14.68	5.1	4.69	11.76	17.07	15.48	13.1	15.48	9.61	8.51	10.23	14.93	10.99	8.02	9.38	18.5	11.59	14.58	6.04	6.71	8.62	8.26	6.74	12.12	9.78	23.37	17.44
	Vitvi02g00693	VIT_02s0012g01250	LOC100257503	6.78	7.37	7.06	7.06	7.37	7.78	8.77	8.5	10.12	6.28	5.42	5.51	4.15	4.11	3.85	5.26	5.29	4.43	4.34	4.48	3.68	5.15	4.32	3.55	5.16	4.56	4.17
	Vitvi02g00695	VIT_02s0012g01270	LOC100267793	1.14	2.15	2.71	0.95	0.61	0.43	0.26	0.15	0.3	6.76	5.79	8.04	5.75	2.68	2.95	5.69	8.73	6.32	4.1	5.6	5.4	3.52	4.64	7.36	2.12	4.93	4.21
	Vitvi02g00696	VIT_02s0012g01280	LOC100248947	6.29	8.2	8.1	13.15	10.91	10.81	18.62	17.86	23.5	9.16	7.81	7.29	12.61	11.7	11.98	12	12.21	15.94	11.28	12.14	9.7	11.25	13.46	12.92	15.72	9.81	10.66
	Vitvi02g00698	VIT_02s0012g01320	LOC100250607	23.52	28.89	27.06	60.47	55.93	51.05	51.25	57.53	76.4	17.92	16.15	13.28	22.47	29.26	31.53	29.37	30.67	30.72	14.36	19.18	17.73	17.35	16.32	14.67	25.25	19.87	22.41
	Vitvi02g00699	VIT_02s0012g01330	LOC100252326	16.64	17.76	18.2	22.54	25.89	22.49	20.8	22.67	24.93	15.45	16.61	15.34	11.76	16.27	13.74	12.99	13.73	13.12	18.22	15.5	13.7	17.54	15.15	12.56	15.14	13.37	13.27
	Vitvi02g00700	VIT_02s0012g01340	LOC104882327	1.61	1.17	1.4	1.9	1.75	1.42	1.89	1.71	2.14	1.47	1.61	1.15	0.94	1.68	1.43	1.91	1.75	2.02	1.32	1.36	1.39	1.41	1.13	1.3	1.56	1.74	1.26
	Vitvi02g00702	VIT_02s0012g01380	LOC100255790	15.11	7.68	11.24	10.99	10.64	10.79	14.76	11.46	11.07	18.04	27.17	60.61	33.14	22.68	18.33	24	48.65	27.73	17.54	16.73	17.36	34.16	22.71	29.78	41.25	35.5	29.32
	Vitvi02g00703	VIT_02s0012g01390	LOC100260856	5.85	16.47	12.6	17.04	10.89	14.46	26.48	23.98	33.85	11.97	12.19	9.01	11.48	13.21	16.9	7.61	9.41	7.44	12.53	16.01	12.35	11.37	16.25	9.9	14.14	5.4	6.78
	Vitvi02g00704	VIT_02s0012g01400	LOC100250554	110.07	58.88	48.34	95.02	119.12	113.92	96.84	103.39	120.99	59.35	55.98	61.54	93.61	86.81	105.26	130.89	121.59	112.61	64.44	70.33	73.53	92.09	66.77	98.34	92.9	95.95	95.42
	Vitvi02g00705	VIT_02s0012g01410	LOC100266064	17.76	17.84	26.13	13.37	10.61	12.85	7.58	6.54	4.88	10.9	12.03	11.13	4.36	7.91	3.74	3	3.04	3.03	9.92	6.11	4.47	5.41	3.73	3	3.52	3.58	2.63
	Vitvi02g00708	VIT_02s0012g01440	LOC100243705	9.09	8.87	11.12	4.87	4.27	4.37	4.15	5.47	2.45	7.47	8.06	7.84	1.65	5.38	2.42	2.61	2.2	1.63	3.74	4.1	2.94	3.28	3.21	3.17	3.25	2.86	2.6
	Vitvi02g00715	VIT_02s0012g01550	LOC100262704	3.49	2.57	2.75	3.08	3.61	3.13	2.69	3.6	2.88	3.11	2.15	1.98	1.78	3.02	2.16	3.06	2.27	2.07	2.87	3.03	2.76	2.59	2.56	2.5	2.7	3.02	2.99
	Vitvi02g00717	VIT_02s0012g01570	LOC100253987	24.89	43.81	32.72	47.59	46.45	52.26	42.26	40.69	44.36	47.96	43.38	30.27	19.7	33.11	34.79	13.75	9.8	11.91	35.73	40.89	31.79	29.76	31.75	39.04	23.14	30.75	30.27
	Vitvi02g00718	VIT_02s0012g01580	LOC100259119	3.87	3.87	3.01	4.45	4.78	4.7	4.49	4.47	5.05	3.41	2.97	2.84	4.09	3.59	3.66	3.23	3.82	3.71	3.67	3.63	3.09	3.41	3.48	3.07	3.54	3.06	3.33
	Vitvi02g00719	VIT_02s0012g01590	LOC100245547	0.22	0.5	0.45	1.12	0.9	0.84	0.78	0.75	0.95	3.01	2.2	3.07	2.2	1.71	1.53	0.58	1.13	1.07	0.95	1.2	2.69	2.42	1.98	2.73	1.58	1.43	1.55
	Vitvi02g00722	VIT_02s0012g01620	LOC100266124	6.26	6.73	6.26	7.05	9.56	6.87	8.36	9.51	7.04	6.41	4.97	4.29	5.57	7.81	6.07	7.84	6.89	5.99	4.51	4.79	5.44	4.84	4.91	5.25	4.69	7.46	6.57
	Vitvi02g00723	VIT_02s0012g01630	LOC100264293	12.38	14.28	13.51	18.88	17.6	18.57	20.07	18.14	20.06	10.68	9.77	11.11	17.91	13.44	14.89	16.52	16.45	18.72	13.8	14.82	15.05	20.65	17.2	18.09	18.04	16.13	17.58
	Vitvi02g00724	VIT_02s0012g01640	LOC100242009	2.07	1	0.98	1.95	2.29	2.05	2.33	2.52	3.02	1.74	1.35	1.02	0.93	1.58	1.08	1.11	0.8	1	1.1	1.09	1.11	0.74	0.86	0.91	0.49	1.06	1.09
	Vitvi02g00726	VIT_02s0012g01660	LOC100248951	9.15	10.39	8.43	4.59	5.56	4.03	3.99	5.09	4.88	13.14	14.99	11.56	0.22	3.72	0.36	0.72	0.95	1.24	3.17	3.21	1.46	2.65	2.19	3.23	3.17	2.89	2.28
	Vitvi02g00729	VIT_02s0012g01680	LOC100259175	8.19	9.67	10.15	13.9	13.95	12.17	8.46	8.68	8.56	6.93	6.58	4.91	2.57	6.92	3.99	4.8	3.9	4.52	6.21	6.55	5.29	4.24	5.62	3.61	3.53	2.37	2.83
	Vitvi02g00732	VIT_02s0012g01750	LOC100262589	1	1.14	0.99	1.94	2.04	1.8	2.39	2.72	2.27	1.1	0.75	0.73	1	1.56	1.35	1.8	1.65	1.69	1.08	1.04	1.28	1.51	1.17	1.39	1.54	1.82	1.77
	Vitvi02g00733	VIT_02s0012g01760	LOC100852839	1.2	1.03	0.95	1.83	1.89	1.68	1.34	1.9	1.88	0.82	0.64	0.58	1.32	1.35	0.8	1.11	0.92	1.14	1.29	1.13	1.09	1.46	1.13	0.79	1.06	1.33	1.15
	Vitvi02g00735	VIT_02s0012g01780	LOC100260812	2.06	2	2.09	2.97	3.11	2.87	2.78	2.94	2.68	1.9	1.76	1.59	0.96	2.13	1.53	1.77	1.61	1.43	1.95	1.65	1.31	1.54	1.69	1.19	1.7	1.25	1.37
	Vitvi02g00737	VIT_02s0012g01790	LOC100247152	24.15	27.68	26.48	34.52	35.02	37.48	28.37	34.89	36.39	20.17	17.7	14.09	18.16	23.98	23.18	24.27	22.3	25.75	22.21	21.72	21.49	20.62	22.82	20.1	24.46	24.33	22.05
	Vitvi02g00739	VIT_02s0012g01810	LOC100243710	2.09	1.53	1.39	2.85	2.91	2.31	2.14	2.88	3	1.94	1.77	1.84	1.86	2.48	2.22	2.48	1.89	1.9	1.84	1.93	1.58	1.78	1.62	1.73	1.95	2.28	2.34
	Vitvi02g00746	VIT_02s0012g01840	LOC100252266	2.05	1.39	1.5	2.82	3.19	2.75	1.52	2	1.65	1.26	1.32	1.29	1.12	1.27	1.32	1.06	1.35	0.89	1.26	1.24	1.42	0.99	1.33	1.23	1.29	1.57	1.11
	Vitvi02g00747	VIT_02s0012g01850	LOC100257399	4.56	4.52	5.18	4.01	4.49	4.16	4.42	4.43	4.38	4.82	5.28	5.28	3.89	4.33	3.47	4.16	4.55	3.78	5.04	4.5	3.91	4.6	4.64	4.22	3.62	3.99	3.74
	Vitvi02g00749	VIT_02s0012g01860	LOC100262521	0.84	1.03	0.9	1.01	1.31	1.19	1.25	1.03	1.32	0.89	1.01	0.88	1.17	1.22	1.65	1.12	1.33	1.01	1.42	1.37	1.21	1.15	1.07	1.08	0.91	1.13	1.1
	Vitvi02g00750	VIT_02s0012g01900	LOC100247104	5.4	4.86	4.59	7.31	8.57	7.66	9.09	10.24	9.74	4.23	4.95	6.65	5.93	4.84	5.01	6.05	5.62	4.8	3.78	3.22	3.81	6.73	4.25	5.39	6.39	7.23	6.4
	Vitvi02g00751	VIT_02s0012g01920	LOC100245552	7.5	7.41	7.87	8.05	9.22	8.03	6.6	8.32	5.99	6.33	6.15	6.44	6.21	8.26	7.48	8.4	8.34	7.29	8.21	7.14	7.53	7.57	7.56	8.16	7.04	9.33	7.77
	Vitvi02g00752	VIT_02s0012g01930	LOC100260925	6.78	5.99	6.32	7.06	7.93	7.27	4.72	5.9	4.25	4.87	5.77	6.49	4.62	6	5.43	5.55	5.31	4.85	7.05	6.04	6.3	6	5.96	6.49	5.67	8.05	6.1
	Vitvi02g00757	VIT_02s0012g01940	LOC100250498	6.58	5.54	5.76	6.3	7.08	7.3	5.03	4.36	4.7	9.14	8.45	8.14	4.83	6.12	4.72	4.57	4.51	4.31	6.81	6.15	5.26	5.02	5.51	4.75	4.11	4.09	4.24
	Vitvi02g00773	VIT_02s0012g02050	LOC100264252	9.81	9.27	8.89	11.58	10.66	10.46	13.89	11.75	17.17	6.38	5.48	5.89	6.37	5.35	6.12	7.78	6.7	7.66	4.85	6.09	5.65	7.22	6.62	6.06	8.02	7.05	7.7
	Vitvi02g00777	VIT_02s0012g02090	LOC100260748	5.7	5.42	4.83	7.35	8.91	7.92	8.48	7.25	8.61	5.1	5.01	4.41	6.5	6.93	7.76	5.64	6	4.63	5.55	5.68	5.47	5.88	5.95	5.11	6.24	5.61	5.38
	Vitvi02g00780	VIT_02s0012g02120	LOC100265958	6.73	7.84	7.6	6.83	7.14	6.6	9.1	8.33	7.46	8.6	9.62	6.78	9.33	10.08	9.46	7.33	11.14	7.36	8.73	8.37	6.56	6.75	6.64	5.29	8.54	5.79	7.38
	Vitvi02g00785	VIT_02s0012g02160	LOC100264363	0.97	0.91	1.02	1.11	1.08	1.05	1	1.08	0.81	0.88	0.9	1.07	0.76	0.87	0.8	1.1	0.89	1.04	1.06	1.14	1.2	1.25	1.03	1.58	1.22	1.53	1.25
	Vitvi02g00790	VIT_02s0012g02190	LOC100247219	7.83	9.85	9.47	11.39	10	9.54	18.13	18.29	24.99	13.82	10.04	6.8	16.92	15.9	19.97	12.57	11.59	16.68	14.83	17.62	18.45	11.32	18.31	10.36	11.1	11.06	9.78
	Vitvi02g00792	VIT_02s0012g02220	LOC100267763	59.89	92.47	51.5	102.98	106.52	91.35	215.16	203.38	262.49	75.42	63.04	64.94	114	80.93	75.77	136.9	105.19	134.5	41.52	56.68	59.81	63.87	60.84	84.66	95.21	116.02	119.05
	Vitvi02g00795	VIT_02s0012g02240	LOC100260823	2.29	1.89	1.83	3.34	3.49	2.86	2.44	3.01	2.26	2.64	2.45	2.34	2.12	2.59	2.53	2.9	2.24	2.4	2.44	2.6	2.38	2.26	1.91	2.3	2.5	3.22	2.96
	Vitvi02g00796	VIT_02s0012g02250	LOC100243644	3.19	3.26	3.1	4.64	4.4	4.14	3.77	3.6	3.41	3.28	2.8	2.62	2.59	3.1	2.92	3.01	2.88	2.67	3.03	2.77	2.8	3.21	2.74	2.82	3.07	2.85	3.05
	Vitvi02g00802	VIT_02s0012g02290	LOC100264257	8.74	8.11	9.93	13.54	13.9	12.01	18.31	18.1	21.31	9.51	7.86	9.67	8.42	13.81	11.63	17.69	12.63	16.72	8.06	8.3	7.79	9.41	9.24	10.47	11.31	11.92	10.36
	Vitvi02g00805	VIT_02s0012g02340	LOC100254114	0.2	0.17	0.1	0.37	0.24	1.79	1.21	0.15	0.89	0.78	0.75	0.45	2.9	1.31	2.79	1.02	1.57	1.07	3.7	4.53	5.35	3.58	4.33	1.83	2.24	3.73	2.47
	Vitvi02g00828	VIT_02s0012g02520	LOC100264410	1.89	1.46	1.54	1.47	1.65	1.58	1.6	1.51	1.56	1.35	1.51	2.02	2.07	2.07	1.91	1.52	2.24	1.42	1.61	1.56	1.61	1.91	1.56	1.54	1.96	2.64	2
	Vitvi02g00831	VIT_02s0012g02530	LOC100242124	4.09	3.28	3.48	2.76	2.74	2.85	2.97	3.29	2.05	2.92	2.74	3.14	2.46	2.57	2.77	2.1	2.19	1.74	3.59	3.27	3.43	3.08	3.29	2.83	2.4	2.98	2.67
	Vitvi02g00836	VIT_02s0012g02570	LOC100248864	8.45	6.66	6.2	10.3	12.14	10.36	9.71	11.75	10.99	6.44	5.5	5.9	6.31	7.26	6.76	7.52	6.1	6.94	6.92	6.55	6.64	6.36	7	7.32	6.98	8.01	7.14
	Vitvi02g00842	VIT_02s0012g02660	LOC100252379	5.51	6.44	6.27	6.92	8.25	7.05	7.46	8.12	7.4	4.99	4.83	5.12	4.64	6.71	5.88	6.05	5.92	5.42	5.56	4.91	4.72	6.14	4.87	4.95	6.06	5.95	5.64
	Vitvi02g00847	VIT_02s0012g02670	LOC100257507	14.95	20.23	17.19	19.5	19.56	19.76	20.36	18.96	18.09	16.3	22.44	26.87	16.48	16.7	12.71	17.91	22.83	20.86	15.43	13.86	13.17	19.13	14.7	19.93	25.14	17.1	15.85
	Vitvi02g00855	VIT_02s0012g02780	LOC100267661	1.5	1.52	1.59	1.55	1.6	1.68	1.69	1.72	1.33	1.83	2.05	2.73	2.49	3.03	3.61	1.73	2.73	1.54	2.96	2.52	2.39	2	2.27	1.69	1.65	1.72	1.6
	Vitvi02g00887	0	0	1.61	1.68	1.73	4.27	3.26	2.27	3.57	3.82	2.93	3.34	2.96	3.05	1.87	2.03	1.08	2.28	2.34	2.88	2.2	1.58	1.62	1.16	1.59	1.81	1.75	1.18	1.13
	Vitvi02g00888	GSVIVT00015576001	0	2.66	1.95	1.7	3.53	2.98	2.7	3.16	3.04	2.41	3.57	2.7	3.55	2.37	2.55	0.86	2.85	2.89	2.16	2.16	1.85	1.48	2.18	2.42	2.38	1.35	1.83	2.11
	Vitvi02g00915	VIT_02s0109g00080	LOC100244092	17.28	13.98	16.71	14.45	10.76	11	9.67	10.61	7.22	16.25	16.13	21.43	5.07	3.74	2.18	8.25	10.91	8.29	7.84	8.43	9.86	20.56	12.97	22.6	26.63	21.28	18.93
	Vitvi02g00935	0	0	19.54	26.02	22.95	18.58	21.71	17.55	23.3	21.37	20.53	19.12	24.25	22.78	13.19	14.36	9.51	11.98	11.59	12.09	13.92	11.49	13.32	13.1	11.12	12.66	13.78	9	14.14
	Vitvi02g00936	VIT_02s0109g00230	LOC100263040	15.92	15.74	13.99	10.81	10.12	10.33	8.11	9.42	6.46	12.5	12.22	12.9	4.8	6.61	3.29	8.13	6.39	8.72	10.01	9.33	8.61	9.11	9.74	14.15	8.12	10.13	8.88
	Vitvi02g00938	VIT_02s0109g00250	LOC100261471	0.5	0.62	0.56	1.73	2.18	1.66	2.04	2.19	2.04	0.13	0.09	0.11	0.05	0.2	0.18	0.42	0.32	0.55	0.13	0.31	0.31	0.39	0.48	0.31	0.59	0.47	0.42
	Vitvi02g00942	VIT_02s0109g00310	LOC100263035	1.56	1.17	0.78	1.26	1.53	1.15	1.49	3.3	2.3	4.72	4	2.1	2.3	5.43	1.94	4.31	2.13	3.26	1.72	4.3	4.11	5.76	4.12	4.14	5.67	4.66	4.12
	Vitvi02g00950	VIT_02s0109g00360	LOC100257906	4.37	4.26	4.48	4.86	5.23	4.51	5.69	5.5	4.77	4.95	6.07	6.67	5.23	5.98	5.2	5.3	6.24	4.82	5.1	4.97	4.72	5.61	4.81	4.63	5.58	6.04	5.27
	Vitvi02g00953	VIT_02s0109g00370	LOC100252755	1.1	0.91	0.82	1.22	1.32	1.28	1.3	1.09	1.37	1.15	1.55	1.09	1.44	1.12	1.37	1.1	1.3	0.85	1.2	0.98	0.92	0.85	0.92	0.79	1.16	1.14	1.22
	Vitvi02g00954	VIT_02s0109g00380	LOC100247646	5.25	4.6	4.87	4.71	5	4.7	5.12	6.32	4.5	5.63	4.75	4.72	6.33	7.9	7.52	7.08	5.76	6.21	6.44	6.21	6.38	6.82	6.47	6.12	6.32	7.56	6.71
	Vitvi02g00971	VIT_02s0033g00010	LOC100246499	1.94	2.48	2.63	2.03	2.08	2.71	2.46	2.41	2.88	2.61	2.22	1.39	2.64	2.66	2.88	1.47	1.93	1.3	3.86	3.33	3.18	1.95	2.68	1.79	1.74	1.55	1.6
	Vitvi02g00975	VIT_02s0033g00060	LOC100251728	5.7	5.24	5.42	8.53	8.15	8.39	10.6	11.23	12.22	7.3	6.01	5.02	6.59	8.05	7.03	10.59	8.43	11.12	4.69	5.34	6.09	5.15	4.95	5.45	9.36	10.8	10.85
	Vitvi02g00978	VIT_02s0033g00080	LOC100246589	0.89	1.16	1.22	1.1	1	1.04	1.18	1.33	0.92	1.13	1.09	1.1	0.87	1.27	0.89	1.42	1.13	1.19	1.3	1.18	1.21	1.29	1.21	1.26	1.19	1.42	1.32
	Vitvi02g00983	VIT_02s0033g00130	LOC104882568	43.27	29.33	34.19	88.86	81.66	76.32	78.55	71.99	120.93	29.89	27.51	22.86	43.34	39.05	46.69	56.78	42.45	52.84	19.67	24.95	22.71	17.47	17.36	20.63	37.82	30.44	36.37
	Vitvi02g00991	VIT_02s0033g00180	LOC100263727	38.01	28.86	33.43	58.85	51.95	55.41	49.57	38.92	76.69	88.02	81.15	67.74	70.88	70.01	72.79	92.75	76.72	97.21	58.52	72.83	61.6	39.43	57.31	56.49	61.58	50.6	56.31
	Vitvi02g00995	VIT_02s0033g00240	LOC100258579	3.5	5.3	6.05	2.36	2	2.33	4.22	3.77	3.44	5.58	5.62	4.98	3.05	2.81	2.71	2.89	3.2	3.59	2.96	3.19	2.65	2.08	2.29	2.95	2.47	2.3	2.18
	Vitvi02g01001	VIT_02s0033g00270	LOC100248319	0.71	0.49	0.36	1.16	1.79	3.5	2.15	1.7	2.73	0.22	0.24	0.12	2.45	0.46	2.51	0.52	0.86	0.34	1.58	1.22	1.59	1.61	1.52	1.11	0.77	1.4	1.44
	Vitvi02g01003	VIT_02s0033g00290	LOC100243193	0.69	0.38	0.68	0.24	0.23	0.27	0.38	0.39	0.21	1.87	2.29	2.89	0.98	1.07	0.81	1.12	0.79	1.14	2.85	2.27	2.15	1.1	1.29	1.14	1.15	1.28	1.52
	Vitvi02g01015	VIT_02s0033g00390	LOC100232838	102.36	138.98	92.93	175.43	222.33	194.37	60.86	87.11	46.05	125.35	129.06	124.15	19.35	52.35	19.16	21.1	12.51	13.56	83.78	87.85	65.64	120.15	80.93	111.83	85.19	99.63	83.88
	Vitvi02g01019	VIT_02s0033g00410	LOC100233098	29.7	30.13	26.61	51.9	64.77	58.67	17.2	23.15	20.11	30.19	36.92	28.7	1.85	9.55	2.27	3.11	1.57	2.02	19.72	20.34	9.11	27.06	17.94	27.11	22.65	23.42	15.93
	Vitvi02g01022	VIT_02s0033g00440	0	0.87	1.51	3.25	4.73	1.78	2.32	0.48	0.57	3.29	0.58	10.2	12.14	0.43	3.41	0.25	0.3	0.03	0.13	0.97	4.3	0.35	8.25	0.51	0.7	1.06	2.71	1.53
	Vitvi02g01024	VIT_02s0033g00450	LOC100853472	66.91	87.29	56.88	104.58	115.64	104.56	34.87	48.57	28.16	68.68	71.15	59.67	9.15	24.58	12.33	7.81	4.79	6.19	46.78	46.64	30.97	48.16	34.28	46.13	34.89	45.52	35.81
	Vitvi02g01067	VIT_02s0033g00700	LOC100853652	0.48	0.27	0.26	2.03	1.46	3.51	4.03	1.93	1.23	1.13	1.7	1.88	36.85	28.22	22.79	25.37	64.57	42.84	31.09	27.49	40.97	22.42	39.32	10.69	23.11	43.76	49.26
	Vitvi02g01127	VIT_02s0033g01070	LOC104877515	0.5	1.39	0.55	2.61	1.94	2.21	2.68	3.78	2.31	0	0	0	0	0	0	0	0	0	0.14	0.12	0.08	0.36	0.04	0.69	0.23	0.13	0.14
	Vitvi02g01139	VIT_02s0033g01110	LOC100245875	48.34	57.93	66.09	42.59	47.29	48.89	71.13	72.76	63.1	106.21	99.52	100.04	95.24	131.38	112.64	114.08	104.56	109.68	90.24	91.12	93.07	84.09	88.17	89.14	79.26	94.01	89.84
	Vitvi02g01143	VIT_02s0033g01120	LOC100251016	424.72	728.72	710.01	312.42	236.79	227.92	251.11	213.01	158.06	1095.64	1060.93	1005.68	450.54	639.68	330.31	420.44	355.24	493.06	787.46	779.81	744.39	672.55	855.87	975.64	382.36	475.24	466.52
	Vitvi02g01150	VIT_02s0033g01150	LOC100256174	8.88	5.59	6.41	5.26	6.5	5.47	6.47	6.34	5.74	7.83	7.82	7.95	6.55	5.73	6.19	7.42	7.6	6.93	6.11	5.95	5.9	4.02	5.25	4.96	5.47	5.88	5.83
	Vitvi02g01152	VIT_02s0033g01160	LOC100261262	31.7	28.31	25.85	37.33	35.44	37.06	46.03	41.8	43.77	23.64	20.8	22.51	28.57	24.84	27.51	28.27	26.91	26.57	15.71	17.98	18.95	21.22	18.13	20.3	21.86	22.49	25.25
	Vitvi02g01153	VIT_02s0033g01170	LOC100263039	1.9	2.17	2.1	5.05	5.04	4.39	6.14	7.35	8.86	2.16	1.92	1.86	2.48	3.84	3.07	5.13	4.26	5.15	1.98	2.36	2.63	3.03	2.58	3.03	4.48	3.86	3.56
	Vitvi02g01154	VIT_02s0033g01190	LOC100266685	3.85	3.02	2.8	5.34	5.46	4.86	4.66	5.25	4.1	2.44	2.67	3.34	4.57	4.65	4.96	3.75	3.72	2.88	3.19	2.76	3.19	4.61	3.42	3.7	3.87	4.25	4.26
	Vitvi02g01159	0	0	0.45	0.12	0.12	1.3	0.38	0.53	0.96	0.28	0.18	0.88	0.45	0.8	0.63	1.86	0.85	3.19	0.24	1.47	0.6	0.83	1.36	1.6	0.58	1.53	0.17	2.7	0.64
	Vitvi02g01161	VIT_02s0033g01240	LOC100266681	1.4	1.15	1.07	1.95	2.19	1.44	2.85	2.92	3.18	1.52	1.67	1.58	1.58	2.58	2.25	1.83	1.34	1.79	2.26	1.69	2.53	1.74	1.88	2.05	1.94	2.34	1.95
	Vitvi02g01163	VIT_02s0033g01300	LOC100244354	5.16	4.88	4.88	5.64	6.39	5.52	6.26	6.64	5.76	4.19	4.19	4.99	4.12	4.5	3.94	4.36	4.42	4.12	3.71	3.84	3.65	4.07	3.18	3.23	4.16	3.74	4.07
	Vitvi02g01164	VIT_02s0033g01310	LOC100249510	20.79	26.83	22.52	22.22	24.64	27.4	19.63	22.53	29.77	16.98	17.34	19.15	32.26	31.17	32.73	35.72	29.43	27.1	29.43	28.94	28.12	21.98	31.65	22.74	28.49	24.61	24.59
	Vitvi02g01171	VIT_02s0033g01330	LOC100254618	216.36	200.41	169.89	237.89	242.08	228.14	331.55	256.09	228.27	140.96	177.59	256.46	264.88	177.68	169.51	198.51	331.16	235.1	75.17	74.09	90.58	172.52	100.76	135.39	224.33	194.08	205.99
	Vitvi02g01172	VIT_02s0033g01340	LOC100261374	3.4	3.75	3.36	6.33	5.44	5.43	5.35	5.23	5.65	2.61	2.16	2.75	2.88	3.47	3.1	5.26	5.15	4.15	2.04	2.36	2.29	3.6	2.74	3.69	4.47	3.86	3.9
	Vitvi02g01179	VIT_02s0033g01370	LOC100242634	14.35	14.32	12.17	11.8	13.34	13.58	9.11	8.8	10.57	12.18	11.92	13.15	12.9	11.25	12.16	12.53	16.29	12.34	13.35	13.62	13.26	11.97	12.61	11.7	13.08	13.11	12.01
	Vitvi02g01182	VIT_02s0033g01380	LOC100247765	3.71	1.06	0.68	10.23	7.11	17.38	5.6	1.74	5.16	1.18	1.32	2.12	42.23	39.06	71.16	19.01	23.7	12.7	36.21	29.43	28.15	16.11	31.1	7.88	11.07	8.65	7.56
	Vitvi02g01183	VIT_02s0033g01400	LOC100254505	1.72	1.65	1.8	1.25	1.15	1.33	1.13	1.22	0.9	1.42	1.54	1.41	1.22	1.32	1.24	1.14	1.13	1.17	1.56	1.48	1.66	1.29	1.47	1.3	0.96	1.57	1.35
	Vitvi02g01193	VIT_02s0087g00100	LOC100266568	3.08	3.45	3.27	3.57	3.32	3.32	4.23	4.67	4.23	1.96	1.7	1.87	2.55	2.97	2.45	3.39	3.81	3.43	1.66	1.61	1.71	2.08	2.01	2.1	2.38	2.41	2.26
	Vitvi02g01201	VIT_02s0087g00130	LOC100254494	2.2	2.7	2.57	3.15	3.24	2.97	2.94	3.16	3.01	1.87	2.02	2.1	1.5	1.97	1.67	2.12	1.75	2.12	2.46	2.3	2.27	2.37	2.44	2.28	2.07	2.27	2.08
	Vitvi02g01203	VIT_02s0087g00140	LOC100259610	1.68	2.63	2.93	2.57	2.79	1.67	3.29	3	2.72	2.64	2.36	2.31	1.74	2.38	1.73	2.05	2.43	2.32	2.17	1.96	2.17	2.41	2.55	2.14	2.11	1.85	1.56
	Vitvi02g01204	VIT_02s0087g00170	LOC100264793	1.63	2.01	2.16	0.79	0.69	0.74	0.6	0.57	0.45	1.53	1.39	1.03	0.47	0.98	0.47	0.53	0.51	0.63	1.3	1.03	0.85	0.78	0.91	0.56	0.57	0.49	0.47
	Vitvi02g01206	VIT_02s0087g00190	LOC100249391	1.59	1.69	2.27	0.79	0.74	0.57	0.84	0.79	0.45	2.11	2.29	2.06	1.03	1.58	1.07	1.65	1.47	1.62	1.85	1.59	1.38	1.24	1.43	1.63	1.19	1.48	1.26
	Vitvi02g01210	VIT_02s0087g00240	LOC100251001	5.28	6.41	9.79	3.69	3.07	2.43	5.8	5.28	5.07	7.79	6.99	7.26	3.69	4.41	2.69	4.48	5.05	5.18	4.35	5.17	3.42	2.97	3.54	2.11	3.37	2.15	2.97
	Vitvi02g01211	VIT_02s0087g00260	LOC100256382	3.21	2.37	2.01	2.56	2.81	2.61	2.95	3.52	2.53	1.5	1.39	1.19	1.35	1.72	1.89	2.33	2.16	1.85	1.36	1.44	1.62	1.82	1.63	1.44	2.33	2.22	1.68
	Vitvi02g01222	VIT_02s0087g00330	LOC100252842	1.89	6.54	4.14	14.92	9.51	15.26	12.92	11.92	17.03	17.09	12.43	6.45	13.73	18.07	28.41	17.58	10.68	16.39	16.25	26.05	25.51	15.67	29.16	16.46	20.71	18.87	27.09
	Vitvi02g01224	VIT_02s0087g00340	LOC100263024	10.39	11.99	8.96	15.49	14.52	15.29	10.55	12.23	13.77	12.54	8.99	6.98	3.84	5.36	4.65	5.51	4.06	4.94	9.91	10	6.66	13.51	10.89	13.05	13.2	8.82	8.83
	Vitvi02g01230	VIT_02s0087g00400	LOC100245856	110.37	123.97	141	49.78	45.72	32.25	51.38	36.19	30.78	291.26	265.05	308.35	347.68	534.13	382.55	223.56	139.04	214.79	285.72	286.31	345.97	332.44	355.7	290.73	139.83	258.35	273.3
	Vitvi02g01231	VIT_02s0087g00420	LOC100249371	0.74	1.06	1.3	1.39	1.4	1.07	1.51	1.57	1.51	1.05	1.09	1.06	0.19	0.74	0.38	0.38	0.36	0.48	0.67	0.63	0.59	0.41	0.58	0.47	0.42	0.38	0.48
	Vitvi02g01232	VIT_02s0087g00430	LOC100254478	3.92	4.14	4.28	4.84	4.74	4.83	5.38	5.81	5.62	3.62	3.67	3.99	3.44	4.66	4.15	5.09	3.96	4.83	3.92	4.31	4.06	4.7	4.52	4.28	4.6	4.64	4.91
	Vitvi02g01235	VIT_02s0087g00460	LOC100252728	0.81	0.77	0.78	1.35	1.46	1.02	1	1.23	1.04	0.64	0.69	0.62	0.37	0.85	0.62	0.66	0.49	0.48	0.73	0.65	0.66	0.67	0.72	0.63	0.8	0.66	0.53
	Vitvi02g01248	VIT_02s0087g00570	LOC100256375	0.95	1.07	0.91	1.38	1.51	1.51	1.19	1.42	0.97	0.52	0.65	0.84	0.5	0.74	0.43	0.79	0.74	0.71	0.65	0.52	0.66	0.81	0.65	0.82	0.83	0.76	0.74
	Vitvi02g01261	VIT_02s0087g00610	LOC100266665	2.62	1.83	1.56	1.62	1.66	1.69	1.31	1.5	1.27	1.19	1.2	1.23	0.59	0.84	0.53	0.71	0.66	0.69	0.7	0.77	0.7	0.83	0.83	0.83	0.96	0.81	0.85
	Vitvi02g01264	VIT_02s0087g00630	LOC100261349	14.55	12.5	15.73	2.74	2.98	2.44	1.5	1.82	0.84	23.59	22.15	14.92	0.03	2.79	0.19	0.1	0.29	0.13	3.8	3.4	1.09	1.45	1.42	2.98	0.76	0.95	1
	Vitvi02g01267	VIT_02s0087g00650	LOC100244212	3.03	2.75	2.9	4.13	4.27	4.01	3.66	4.12	4.59	2.23	1.99	1.5	1.9	2.91	2.49	3	2.34	2.96	2.27	2.13	2.34	2.54	2.66	2.1	2.64	2.23	2.4
	Vitvi02g01268	VIT_02s0087g00690	LOC100249377	4.73	5.6	5.14	6.53	6.77	6.74	5.54	6.1	6.79	3.99	3.72	3.16	2.79	4.08	3.24	4.32	3.84	4.7	3.96	3.81	3.22	3.51	3.31	3.56	3.96	4.08	3.41
	Vitvi02g01269	VIT_02s0087g00710	LOC100264783	1.44	13.16	3.85	1.57	1.18	1.72	3.29	5.74	4.26	7.31	5.57	1.76	0.51	5.96	1.34	0.18	0.25	0.34	5.18	7.33	2.61	2.69	2.9	1.36	1.32	0.92	0.55
	Vitvi02g01272	VIT_02s0087g00740	LOC100263017	2.07	2.19	2.25	2	1.96	2.09	1.92	1.97	1.65	2.75	2.86	2.1	3.31	2.94	3.54	2.34	2.65	2.18	3.8	3.71	3.63	2.19	3.04	2.03	1.55	2.35	2.06
	Vitvi02g01273	VIT_02s0087g00750	LOC100244332	1.09	0.34	0.14	13.6	12.11	8.93	7.54	3.44	18.79	0.24	0.24	0.16	9.41	8.58	18.17	0.75	0.92	0.46	8.59	7.58	4.65	2.59	4.76	1.13	0.82	0.73	0.73
	Vitvi02g01274	VIT_02s0087g00760	LOC100246073	0.92	1.1	0.72	1.04	0.96	0.94	0.94	1.35	1.05	0.37	0.42	0.27	0.22	0.64	0.49	0.71	1.03	0.64	0.37	0.46	0.46	0.58	0.49	0.29	1.07	0.71	0.59
	Vitvi02g01275	VIT_02s0087g00790	LOC100259709	22.62	18.55	15.38	26.71	27.34	23.78	25.13	27.94	19.67	14.03	12.8	17.32	22.93	27.47	25.91	27.94	24.55	22.16	12.1	11.58	13.6	20.53	13.38	15.03	22.53	20.42	22.42
	Vitvi02g01276	VIT_02s0087g00800	LOC100264895	9.47	10.48	11.85	9.94	10.48	10.91	10.87	11.25	10.99	8.6	9.91	11.43	8.6	10.07	10.15	11.31	12.73	10.58	9.53	8.43	9.35	11.32	9.8	9.14	11.65	9.99	9.46
	Vitvi02g01278	VIT_02s0087g00830	LOC100242608	4.24	4.28	3.91	5.34	5.94	4.99	4.53	5.3	4.3	4.02	3.6	4.04	2.78	3.99	3.61	4.28	3.34	3.76	2.91	3.03	3.22	3.41	2.8	2.83	2.57	3.87	3.53
	Vitvi02g01279	VIT_02s0087g00840	LOC100247745	3.49	4.17	4.88	3.2	2.16	2.51	3.89	2.9	2.33	5.7	6.05	7.95	2.04	3.01	2.69	2.49	2.59	2.71	2.55	4.87	3.09	2.11	3.51	3.13	1.28	1.95	2.93
	Vitvi02g01284	VIT_02s0087g00880	LOC100263130	5.02	5.42	5.2	4.81	5.07	4.64	5.26	5.4	5.15	5.48	4.83	4.42	5.18	5.37	4.89	5.57	5.56	5.5	6.14	5.96	5.81	5.48	6.4	6.88	5.62	5.61	5.91
	Vitvi02g01286	VIT_02s0087g00910	LOC100251100	2.21	1.2	1.41	2.67	1.91	2.13	5.41	4.13	3.42	4.33	4	8.5	6.46	3.56	2.51	63.27	109.93	91.46	4.14	4.73	3.96	8.47	4.57	12.93	25.41	27.91	21.49
	Vitvi02g01288	VIT_02s0087g00930	LOC100252859	4.64	5.67	2.14	17.2	9.51	17.82	7.04	7.42	10.55	11.68	13.31	15.18	17.44	5.19	12.43	24.99	27.02	27.11	52.09	38.06	30.68	73.73	74.05	137.83	80.37	76.89	83.95
	Vitvi02g01290	VIT_02s0087g00950	LOC100852499	2.59	2.45	2.27	3.51	2.66	2.66	3.83	4.05	4	2.14	2.03	2.01	2.81	2.37	2.17	5.44	4.8	5.1	1.89	2.5	2.69	3.31	2.66	3.39	4.77	3.87	4.24
	Vitvi02g01302	VIT_02s0087g01020	LOC100257888	6.96	8.76	7.08	8.22	9.12	8.27	8.13	8.07	7.19	11.65	13.57	14.98	11.63	11.11	11.39	13.27	13.11	11.71	17.8	18.75	18.44	15.6	14.71	19.88	13	21.54	17.83
	Vitvi02g01310	VIT_02s0033g00380	0	112.8	162.39	120.85	208.15	258.9	222.76	76.76	103.88	50.65	145.75	152.4	133.37	24.6	61.9	23.35	24.81	16.16	15.1	97	112.51	92.82	145.13	98.56	126.74	98.6	119.41	106.92
	Vitvi02g01312	VIT_02s0025g00160	LOC104881089	22.51	24.54	26.05	28.77	27.66	26.37	26.42	29.96	26.33	22.18	19.35	15.41	16.16	25.35	21.25	24.79	18.66	26.53	22.89	21.73	24.86	25.3	25.04	23.51	23.88	23.35	21.27
	Vitvi02g01313	VIT_02s0025g00230	LOC100854417	11.49	4.25	5.03	4.89	5.73	4.31	4.06	3.34	3.26	6.77	8.59	10.5	5.88	5.79	6.19	3.97	6.47	4.42	5.92	5.25	4.46	5.65	3.78	5.82	5.38	4.58	4.77
	Vitvi02g01314	VIT_02s0025g00290	LOC104881105	1.1	1.06	1.22	1.89	2.12	1.92	1.63	1.66	1.44	0.36	0.23	0.21	0.33	0.33	0.52	0.72	0.61	0.75	0.48	0.36	0.31	0.68	0.61	0.26	0.86	0.64	0.45
	Vitvi02g01315	VIT_02s0025g00310	0	45.37	43.56	41.7	49.05	49.99	51.27	53.04	50.03	68.68	49.6	53.92	44.31	50.35	46.18	45.62	35.76	53.27	34.17	49.18	48.68	49.05	47.65	43.11	31.39	43.97	33.88	34.25
	Vitvi02g01321	VIT_02s0025g00620	LOC100255348	0.81	0.98	0.65	1.15	1.16	0.99	1.25	1.51	1.59	0.25	0.48	0.43	0.25	0.53	0.17	0.43	0.34	0.31	0.51	0.79	0.63	0.55	0.63	0.26	0.59	0.39	0.43
	Vitvi02g01328	VIT_02s0025g00810	LOC100248364	6.56	8.89	7.53	17.83	19.84	20.08	36.02	30.85	39.91	6	5.42	3.91	8.91	12.05	6.25	23.41	28.48	35.31	4.91	6.43	8.8	10.02	10.17	6.9	19.95	18.26	17.43
	Vitvi02g01329	VIT_02s0025g00840	LOC100258622	5.11	4.19	5.79	4.94	5.95	4.55	4.19	4.9	3.06	5.24	5.78	7.39	5.01	5.56	4.96	6.92	6.61	6.51	6.57	6.93	7.75	7.22	6.45	6.79	6.31	8.66	7.27
	Vitvi02g01335	VIT_02s0025g01080	0	34.84	32.57	31.69	26.79	24.26	23.84	14.35	13.94	12.65	23.98	23.18	17.28	14.79	15.01	15.02	10.1	15.8	10.73	17.19	14.33	14.29	22.08	15.02	17.73	14.8	11.37	16.1
	Vitvi02g01337	GSVIVT00002451001	LOC104881257	2.08	2.27	1.97	9.81	13.27	11.6	14.71	17.01	22.97	1.27	1.93	1.58	6.79	3.96	4.57	10.16	8.37	8.66	1.28	1.81	2.9	4.37	3.07	4.02	8.62	6.47	8.03
	Vitvi02g01339	VIT_02s0025g01450	LOC100247918	124.61	114.3	114.33	97.39	98.65	99.29	86.44	79.17	53.25	93.92	104.73	157.33	118.81	126.3	88.36	144.38	160.17	96.49	120.4	98.94	99.68	125.36	123.63	168.14	153.11	169.38	157.65
	Vitvi02g01344	VIT_02s0025g01780	LOC100241114	1.82	0.68	1.51	1.23	1.11	0.84	1.08	0.8	1.22	0.85	0.85	0.79	0.21	0.36	0.27	0.17	0.11	0.12	0.46	0.4	0.22	0.17	0.27	0.23	0.15	0.19	0.27
	Vitvi02g01356	VIT_02s0025g01990	LOC100266728	2.46	2.2	3.48	0.8	0.55	0.45	1.56	1.12	0.17	1.71	2.33	2.36	0.93	2.22	0.78	1.54	1.4	1.9	1.36	1.42	0.6	0.35	0.71	0.37	0.45	0.36	0.61
	Vitvi02g01364	VIT_02s0025g02470	LOC100266795	13.41	10.87	10.31	15.35	17.44	16.15	17.39	19.61	16.43	10.19	9.79	11.49	12.32	12.42	11.06	16.66	14.7	13.81	9.46	9.05	10.13	13.01	10.34	11.27	15.51	12.71	13.33
	Vitvi02g01365	VIT_02s0025g02500	LOC100233121	21.72	25.99	24.74	26.45	25.47	21.28	37.21	35.23	33.51	16.01	12.27	11.65	56.53	24.33	34.61	50.8	68.3	54.32	55.11	64.47	66.39	85.34	92.91	117.44	94.06	95.15	77.59
	Vitvi02g01369	VIT_02s0025g02900	LOC100241107	3.33	4.92	4.09	5.38	5.38	5.56	5.67	5.16	6.46	3.58	3.29	2.14	2.83	5.56	5.15	3.37	2.98	3.36	4.05	3.74	3.2	3.65	3.85	1.52	4.27	1.9	2.01
	Vitvi02g01370	0	LOC100249546	11.47	13.51	8.54	84.33	45.61	80.24	29.74	32.93	46.9	63.58	76.8	52.78	40.99	21.15	75.84	19.65	21.55	11	53.33	92.84	48.46	53.23	46.7	30.68	17.91	37.49	60.88
	Vitvi02g01375	VIT_02s0025g03140	LOC100260287	0.77	1.41	1.07	0.74	0.89	1.11	0.95	0.68	0.33	0.81	1.74	2.41	0.92	0.8	0.94	3.06	1.94	2.5	2.5	3.29	1.62	1.43	2.17	2.12	1.2	1.5	1.36
	Vitvi02g01378	0	LOC104881633	0.44	0.76	0.81	1.41	1.64	1.32	1.34	1.75	1.76	0.28	0.28	0.27	0.13	0.62	0.4	0.2	0.3	0.2	0.28	0.19	0.55	0.35	0.34	0.11	0.16	0.14	0.23
	Vitvi02g01379	VIT_02s0025g03460	LOC100263372	1.58	1.56	1.39	1.17	1.33	1.03	1.16	1	1.45	1.21	1.24	1.3	0.8	1	0.92	1	0.99	0.84	1.25	1.26	0.99	1.01	1.06	1.05	0.85	1.06	1.14
	Vitvi02g01382	0	LOC100265045	1.53	1.81	1.96	2.18	2.28	1.67	1.9	1.56	1.32	3.76	3.59	3.52	2.38	4.48	3.87	4.92	3.59	5.41	2.88	2.83	2.63	2.26	2.56	2.47	2.96	3.04	2.53
	Vitvi02g01391	VIT_02s0025g03910	LOC104881676	2.93	2.36	2.48	3.87	3.83	4.63	2.75	3.25	2.17	2.54	2.36	2.14	1.7	2.88	2.26	2.87	1.21	2.6	2.09	2.02	1.62	0.96	1.89	0.96	1.18	2.19	1.55
	Vitvi02g01393	0	LOC104881682	1.43	1.36	1.19	2.18	2.61	2.29	2.69	2.24	2.69	2.75	1.67	2.49	1.53	1.93	2.07	1.78	3.04	1.34	1.85	1.14	1.4	2.65	1.58	1.7	1.73	2.08	1.63
	Vitvi02g01395	VIT_02s0025g04010	LOC100247960	14.48	19.1	16.72	15.7	17.64	21.94	12.17	13.54	13.96	13.97	15.02	17.79	20.33	17.01	20.58	17.54	19.55	15.82	18.22	18.2	17.57	18.58	20.94	15.35	14.52	15.69	13.76
	Vitvi02g01397	VIT_02s0025g04020	LOC100253084	17.98	23.24	19.87	19.97	22.6	26.94	17.59	19.06	21.72	10.71	11.08	13.29	15.58	15.12	16.52	15.38	15.47	12.16	20.33	20.63	20.37	20.32	21.64	17.7	17.43	17.26	15.58
	Vitvi02g01399	VIT_02s0025g04200	LOC100258122	3.35	3.12	3.78	3.66	2.7	4.28	4.83	3.24	3.41	3.43	4.87	7.11	14.77	5.26	12.14	7.54	10.67	7.58	16.68	15.35	17.23	12.77	16.69	14.72	19.88	17.19	15.57
	Vitvi02g01400	VIT_02s0025g04220	LOC100263258	0.66	0.57	0.69	1.25	1.42	1	1.38	1.48	1.34	0.44	0.47	0.53	0.86	0.98	1.08	1.12	1.01	0.94	0.62	0.67	0.84	0.81	0.61	0.79	1	0.86	0.77
	Vitvi02g01403	VIT_02s0025g04260	LOC100254732	0.05	0.17	0.04	0.9	0.24	4.26	0.6	3.7	3.81	0.75	1.77	1.28	353.7	8.54	190.43	12	11.27	54.29	138.04	199.48	390.44	110.99	174.15	55.3	58.77	204.92	265.57
	Vitvi02g01404	VIT_02s0025g04270	LOC100259841	7.26	6.9	2.72	17.94	2.97	11.52	5.8	0.24	30.46	6.8	12.59	35.36	312.29	5.62	128.22	68.59	184.42	26.1	44.5	258.55	149.49	55.76	330.42	81.24	24.68	87.51	92.37
	Vitvi02g01405	VIT_02s0025g04280	LOC100246096	268.98	397.99	390.04	317.77	200.89	893.59	716.95	356.03	481.14	1673.88	3067.86	2759.19	7577.58	1040.67	4969.22	3697.84	6887.79	5380.26	2784.7	3653.2	5961.05	3118.61	3933.81	2621.28	2435.31	4127.71	4114.06
	Vitvi02g01406	VIT_02s0025g04290	LOC100242737	711.12	1171.85	979.7	1058.76	1022.56	3032.31	2630.16	1391.08	2122.34	3552.22	5010.44	6267.61	25291	3367.88	16010.1	8173.62	16633.9	12129.7	11946.2	15016.8	23685.1	13012.1	17636.2	10416.2	12876.4	17619.8	17287.6
	Vitvi02g01407	VIT_02s0025g04320	LOC100256397	7.6	13.36	12.36	7.47	7.44	9.74	11.56	7.54	12.03	17.16	19.93	16.35	19.65	13.56	8.42	6.77	10.82	12.2	10.17	9.6	9.44	22.76	13.86	10.19	9.43	5.59	7.81
	Vitvi02g01408	VIT_02s0025g04330	LOC100232841	4805.38	8441.85	6125.28	3763.6	3481.12	6721.31	4790.24	4991.54	5771.29	12950.7	14325.5	15748.4	11635.5	8460.22	10696.2	10240	4965.03	8781.38	15010.2	18115.2	18210.2	11708	18998.7	18666.5	10344.2	12556.8	13573
	Vitvi02g01409	VIT_02s0025g04340	LOC100263272	161.67	162.74	114.22	444.56	433.22	870.7	473.8	440.15	991.84	92.99	82.71	115.08	1298.14	175.96	1097.07	680.11	416.46	635.26	170.48	363.83	694.98	523.22	429.74	445.33	709.77	937.86	1077.05
	Vitvi02g01414	VIT_02s0025g04870	0	6.04	6.1	3.18	20.15	20.97	20.39	8.57	10.25	5.82	1.3	0.92	0.34	1.28	3.55	5.74	1.33	0.77	1.63	2.54	2.04	2.69	1.92	1.31	1.57	1.11	0.66	1.51
	Vitvi02g01415	VIT_02s0025g04880	LOC100232891	108.67	105.51	107.5	111.42	98.5	109	100.59	126.78	71.14	37.12	27.99	19.44	74.34	36.68	71.76	30.17	31.02	27.47	71.83	66.84	78.87	61.65	86.46	75.74	57.17	75.12	83.64
	Vitvi02g01416	VIT_02s0025g04890	0	34.73	43.72	43.2	43.81	37.19	47.06	35.89	49.04	25.78	16.1	10.43	6.91	31.54	16.26	34.19	12.27	13.3	11.45	26.73	26.96	31.59	29.64	42.98	35.12	22.52	31.77	34.59
	Vitvi02g01419	VIT_02s0025g05000	LOC104881874	0.87	1.26	1.41	0.82	0.98	1	1.3	1.46	1.79	1.66	1.61	1.45	0.9	1.48	0.9	1.27	1.12	1.38	1.38	1.36	1.05	1.02	1.12	0.85	0.98	0.9	1.13
	Vitvi02g01423	VIT_02s0241g00020	LOC100265823	2.58	1.72	2.83	2.59	2.37	2.77	2.91	1.66	2.51	1.34	1.94	2.05	2.04	1.94	3.1	1.99	2.1	1.79	2.28	1.98	1.16	1.83	1.94	1.49	1.74	1.05	1.34
	Vitvi02g01424	VIT_02s0241g00030	0	2.78	3.13	6.28	4.05	3.55	2.66	2.17	2.41	2.91	9.74	10.53	7.36	5.12	4.44	5.08	3.39	3.24	3.36	7.34	6.63	5.37	4.08	3.86	3.45	1.98	2.66	2.93
	Vitvi02g01425	VIT_02s0241g00070	LOC104881987	2.13	2.41	2.48	1.81	2.22	2.52	2.82	2.87	2.38	3.81	4.88	3.9	3.21	3.83	4.66	3.42	3.57	3.21	5.17	3.79	4.38	3.91	4.13	3.23	3.04	3.37	2.37
	Vitvi02g01429	VIT_00s0323g00020	LOC100264431	7.03	4.41	4.03	6.01	6.27	6.38	6.53	6.51	6.51	9.82	10.64	13.43	11.71	10.31	10.96	11.57	13.97	12.13	9.64	9.82	10.33	9.84	9.13	10.64	11.06	11.43	10.61
	Vitvi02g01430	GSVIVT00007278001	LOC104878333	46.87	55.24	54.46	50.65	51.11	87.1	64.35	36.05	60.86	34.62	38.74	39.19	187.44	83.69	215.29	61.38	95.49	50.24	103.08	131.18	153.93	54.4	115.87	34.5	29.4	35.02	37.54
	Vitvi02g01433	VIT_02s0154g00050	LOC104882043	4.48	3.49	4.09	4.01	4.29	3.72	3.02	3.23	2.58	2.45	3.07	2.97	2.71	1.69	2.18	2.31	2.43	2.08	2.82	3.18	3.05	3.7	2.81	4.4	3.29	4.88	3.98
	Vitvi02g01438	VIT_02s0154g00280	LOC100247265	0	0.53	0	0	0	0	0	0	0	11.04	14.8	4.15	1.05	3.5	0.22	0	0	0.11	21.61	13.09	3.22	18.93	5.87	4.22	17.45	12.36	2.37
	Vitvi02g01439	VIT_02s0154g00290	LOC100252384	0	0	0	0	0	0	0	0	0	3.63	5.15	9.33	2.59	3.98	0.3	0.04	0	0.19	2.62	1.96	1.66	16.73	5.39	7.72	7.33	5.01	2.22
	Vitvi02g01440	VIT_02s0154g00300	LOC100257513	1.38	1.48	2.38	0.22	0.11	0.27	0.28	0.17	1.04	245.46	473.63	541.92	320.15	303.07	107.02	4.87	7.12	39.95	1375.35	915.8	791.41	1323.18	1321.21	950.31	886.58	645.02	280.36
	Vitvi02g01441	VIT_02s0154g00330	LOC100245490	8.53	9.89	8.8	6.46	7.68	7.02	9.6	8.95	9.55	8.64	9.64	12.02	9.79	8.64	8.35	7.96	10.48	7.92	6.53	6.11	6.35	8.27	5.96	6.17	7.9	6.15	6.33
	Vitvi02g01446	VIT_02s0154g00480	LOC100243757	45.25	0.41	0.39	18.35	17.9	14.83	6.34	3.6	11.57	1.11	1.13	1.74	2.62	3.11	4.27	0.8	0.9	0.45	3.23	3.04	3.05	1.56	1.22	0.72	4.59	2.82	2.8
	Vitvi02g01447	VIT_02s0154g00490	LOC100248906	7.89	0.03	0.04	4.93	2.77	3.26	0.49	0.33	1.1	0.07	0.17	0.1	0.5	0.83	0.8	0.18	0.67	0.09	0.22	0.14	0.2	0.24	0.06	0.07	0.77	0.1	0.04
	Vitvi02g01448	VIT_02s0154g00560	LOC104882149	1.93	0.97	1.01	2.03	2.38	2.12	1.36	1.87	1.22	2.03	1.79	1.98	1.84	2.11	1.95	2.59	1.57	2.21	0.47	0.45	0.37	0.67	0.36	0.67	0.51	0.55	0.56
	Vitvi02g01449	VIT_02s0154g00580	LOC100855263	1.76	2.26	4.84	0.6	0.5	0.3	0.04	0.5	0.42	4.23	6.07	6.61	2.06	3.54	1.94	2.25	4.9	2.01	2.07	1.78	1.34	2.12	1.76	1	1.18	0.88	0.5
	Vitvi02g01450	VIT_02s0154g00590	0	4.33	3.64	9.44	1.15	0.25	0.35	0.8	0.37	0.39	0.12	0.06	1.78	0	0.49	0.07	0.11	0.44	0.23	12.48	12.52	9.17	9.02	7.01	4.28	7.02	4.18	3.91
	Vitvi02g01451	VIT_00s1338g00010	LOC100855182	0.62	0.81	0.86	1	1.07	1.28	1.3	1.66	1.5	0.5	0.61	0.35	0.46	0.47	0.31	0.86	0.6	0.8	0.5	0.44	0.41	0.62	0.3	0.1	0.42	0.3	0.28
	Vitvi02g01453	VIT_00s0229g00080	LOC100248900	1.04	1.02	0.91	1.38	1.27	1.09	1.36	1.42	1.49	1.68	1.07	1.34	1.38	1.68	1.39	0.98	1.13	0.85	1.42	1.33	1.17	1.08	1.05	0.73	1.15	0.75	0.98
	Vitvi02g01454	VIT_00s0229g00170	LOC100247746	6.01	5.65	5.49	3.66	4.85	3.42	5.6	4.58	4.26	5.47	7.41	6.09	5.64	5.85	4.13	4.29	7.38	5.3	5.42	4.27	4.96	5.08	4.73	2.88	5.81	5.17	4.63
	Vitvi02g01458	VIT_02s0236g00040	LOC100853434	0.9	1.17	0.96	1.11	0.77	0.96	1.25	1.2	0.85	0.91	0.68	0.83	0.58	0.77	0.72	0.43	0.51	0.38	1.73	1.73	1.77	1.07	1.52	0.75	0.74	0.87	1.06
	Vitvi02g01464	VIT_02s0236g00100	LOC100853220	6.85	8.97	6.98	6.74	7.65	15.08	15.01	8.38	14.25	7.68	9.33	13.26	33.94	37.79	67.37	10.16	33.03	6.66	28.06	19.94	18.07	17.35	17.67	8.06	9.63	4.27	5.46
	Vitvi02g01466	VIT_02s0236g00120	LOC100248732	0.51	0.84	0.52	1.22	1.9	3.48	2.14	2.12	3.87	0.37	1.08	1.02	8.4	10.85	16.35	3.25	6.25	2.14	3.3	2.43	2.57	2.88	3.37	2.13	1.6	1.07	0.81
	Vitvi02g01467	VIT_02s0012g00010	0	0.37	0.52	0.44	1.21	1.49	1.75	0.79	0.35	1.29	0.63	1.01	0.33	0.95	0.94	1.52	0.59	0.29	0.6	2.3	2.49	1.76	1.17	1.51	0.27	0.57	0.56	1.05
	Vitvi02g01470	VIT_02s0012g00160	LOC100242112	3.81	3.68	4.38	2.6	2.46	2.53	3.11	2.85	2.8	2.88	3.16	2.64	2	2.93	1.59	1.38	2.17	1.32	2.18	2.03	2.04	2.48	2.17	1.42	2.39	2.08	1.8
	Vitvi02g01471	VIT_02s0012g00290	LOC100265998	8.21	11.46	11.06	12.54	11.48	11.17	17.28	16.59	22.02	8.44	8.9	11.62	8.31	8.13	7.15	10.67	10.86	11.54	8.53	10.55	10.03	8.05	12.58	8.43	8.2	6.74	7.56
	Vitvi02g01472	VIT_02s0012g00390	LOC100255836	0.7	0.92	0.57	0.86	1.39	1.16	1.46	1.4	1.23	0.28	0.17	0.22	0.48	0.31	0.3	0.14	0.09	0.18	0.09	0.11	0.21	0.03	0.15	0	0	0	0
	Vitvi02g01473	VIT_02s0012g00400	LOC100260905	0.47	0.47	0.55	1.31	2.69	2.07	2.87	2.03	2.55	0.32	0.37	0.17	0.86	0.68	0.91	0.34	0.23	0.27	0.91	1.3	0.83	0.48	0.51	0.26	0.16	0.16	0.03
	Vitvi02g01475	0	LOC100266107	4.1	5.42	8.14	4.55	6.86	4.24	11.69	9.72	9.79	2.3	1.97	2.41	6.47	4.32	4.36	2.82	6.54	3.16	5.22	3.8	5.58	4.02	4.53	4.01	2.6	5.19	5.69
	Vitvi02g01479	VIT_02s0012g00450	LOC100248938	1.53	1.22	1.16	2.9	5.02	4.81	2.1	3.28	2.3	0.66	0.84	1.08	0.21	0.8	1.14	0.33	0.52	0.22	0.76	1.16	0.92	1.05	1.1	0.44	0.81	0.77	0.88
	Vitvi02g01481	VIT_02s0012g00500	LOC100250600	351.04	303.87	234.77	286.75	424.73	344.7	348.94	345.45	221.86	383.18	487.62	699.88	393.48	395.41	232.46	440.49	567.69	493.4	252.56	203.61	220.75	415.11	266.86	380.16	465.53	498.68	453.07
	Vitvi02g01482	VIT_02s0012g00510	LOC100255785	2.34	2.51	2.27	2.77	3.68	3.02	3.3	3.64	3.1	1.3	1.79	1.81	2.07	1.91	2.05	2.23	2.26	1.72	2.11	1.88	1.95	2.6	2.38	2.13	3.03	2.95	3.16
	Vitvi02g01483	VIT_02s0012g00550	LOC100267737	0.86	1.67	2.55	0.86	0.79	1.09	1.39	0.73	1.06	3.13	3.19	3.67	2.58	6.01	4.87	1.33	2.1	1.7	5.84	5.12	3.66	2.43	2.67	0.95	1.49	2.46	1.63
	Vitvi02g01492	VIT_02s0012g00710	LOC100242004	8.57	10.01	11.12	7.85	8.99	8.3	7.59	6.93	7.04	10.87	13.28	17.15	8.1	9.8	7.82	7.54	8.57	6.79	11.97	9.96	9.08	9.97	9.1	9.26	9.02	9.45	9.08
	Vitvi02g01504	VIT_02s0012g01300	LOC100254052	2.57	3.14	2.81	3.78	4.62	3.61	3.7	4.6	4.6	2.79	3.37	3.41	2.32	3.02	2.91	2.49	2.7	3.57	3.2	2.58	2.34	2.7	3.44	2.45	2.97	2.68	2.8
	Vitvi02g01507	VIT_02s0012g01370	LOC100245427	3.15	2.71	3.06	0.46	0.17	0.24	0.18	0.25	0.74	3.66	2.53	2.82	1.08	1.06	1.04	0.18	0.08	0.26	2.31	2.01	1.44	1.12	2.1	1.56	0.77	0.98	0.77
	Vitvi02g01513	VIT_02s0012g01870	LOC100267682	3.31	3.63	4.81	1.49	1.44	0.71	1.02	0.66	0.31	1.77	1.38	0.97	0.42	1.35	0.71	0.38	0.36	0.34	1.82	1.12	0.74	0.76	0.97	0.37	0.17	0.23	0.26
	Vitvi02g01515	VIT_02s0012g01910	LOC100267862	0.97	1.07	1.03	1.07	1.32	0.98	1.2	1.42	1.19	0.7	0.7	0.65	0.62	1	0.77	0.94	0.91	0.86	0.94	0.77	0.76	0.85	0.71	0.67	0.84	0.86	0.81
	Vitvi02g01523	VIT_02s0012g02300	0	10.74	10.67	10.11	17.38	15.78	14.9	23.33	20.96	23.43	10.37	9.5	12.21	12.32	16.85	11.44	18.81	16.08	20.67	10.7	10.29	11.48	10.67	13.94	12.93	17.13	15.17	11.5
	Vitvi02g01532	VIT_02s0012g02600	0	9	5.09	3.96	8.56	9.11	9.64	6.98	7.29	6.29	5.37	5.32	5.56	3.64	5.42	4.15	4.29	3.55	4.81	5.13	3.19	4.58	3.54	2.99	4.84	3.71	4.63	4.12
	Vitvi02g01537	VIT_02s0012g02810	LOC100248986	7.23	12.54	11.19	6.64	4.01	4.99	6.12	4.15	1.89	25.87	35.37	36	3.18	8.07	1.06	3.31	6.42	4.12	6.12	5.81	3.96	5.2	6.2	12.47	12.16	12.37	13.18
	Vitvi02g01585	VIT_02s0033g00420	LOC100249859	0.65	0.62	0.51	0.94	0.72	1.14	0.45	0.45	0.2	12.21	18.05	20.81	21.83	18.41	16.55	8.22	14.15	5.54	13.68	9.62	11.24	13.67	6.87	9.71	7.09	8.57	9.26
	Vitvi02g01594	VIT_02s0033g00520	LOC100246578	1.71	1.44	1.38	1.9	1.75	1.64	1.07	1.24	1.16	0.89	0.9	1.16	1.12	1.34	1.14	1.22	1.53	1.44	1.13	1	1.09	1.44	1.2	1.38	1.55	1.57	1.19
	Vitvi02g01595	VIT_02s0033g00540	LOC100853517	1.36	1.27	1.59	1.9	2.37	2.25	2.01	2.05	1.47	1.25	1.31	1.1	1.07	1.48	0.97	1.64	1.05	1.65	1.64	1.96	2.14	1.95	1.47	1.61	1.85	1.75	1.74
	Vitvi02g01596	VIT_02s0033g00550	0	3.94	2.45	3.79	4.74	6.75	5.51	3.49	4.84	4.36	2.87	2.91	3.14	2.99	3.8	2.45	3.94	2.26	3.05	4.93	5.33	5.8	4.89	4.25	4.89	3.9	4.84	5.22
	Vitvi02g01597	0	LOC100855213	3.87	3.05	3.43	4.24	4.99	4.94	2.8	4.02	3.04	3.18	2.54	2.77	1.93	2.82	2.92	3.29	2.25	2.94	4.49	4.5	5.22	3.33	3.22	3.85	2.93	5.21	3.99
	Vitvi02g01598	0	LOC104882626	3.73	2.8	2.75	4.44	4.64	4.03	2.12	2.86	2.19	2.88	2.34	1.7	1.65	2.03	1.89	2.8	1.93	2.37	2.7	3.73	3.8	2.58	2.53	2.84	3.13	3.97	3.05
	Vitvi02g01613	VIT_02s0033g00770	LOC100253338	0	0.03	0.04	0.02	0	0.32	0.25	0.11	0.06	0	0.08	0.19	2.3	0.47	1.55	0.31	1.75	0.93	1.42	1.03	3.62	0.76	1.49	0.63	0.5	0.46	2.17
	Vitvi02g01614	VIT_02s0033g00790	LOC100248203	0	0	0.04	0	0.1	0.04	0.09	0.02	0	0.02	0	0.05	1.85	0.48	0.87	0.4	2.03	0.67	1.51	1.71	3.34	0.48	1.69	0.48	0.19	0.98	1.98
	Vitvi02g01615	VIT_02s0033g00800	LOC100243086	4.22	4.14	3.53	8.8	10.87	11.49	11.75	11.06	13.46	7.29	7.6	11.5	46.04	21.02	30.56	23.81	33.39	23.43	28.75	22.42	27.67	44.08	38.37	48.32	56.39	45.78	33.58
	Vitvi02g01618	VIT_02s0033g00850	0	0.02	0.02	0	0.19	0.29	0.34	0.4	0.27	0.09	0.28	0.32	0.39	1.81	2.46	0.87	2.8	5.46	1.95	1.39	2.02	2.68	4.95	6.15	0.39	2.13	1.48	4.19
	Vitvi02g01621	VIT_02s0033g00870	LOC100265384	0.09	0.23	0.12	0.43	0.35	0.44	0.41	0.52	0.18	0.12	0.23	0.24	2.64	1.05	2.34	1.57	2.1	1	0.54	0.74	2.31	2.45	3.01	0.98	2.04	0.9	1.3
	Vitvi02g01630	VIT_02s0033g01100	LOC104882706	58.48	67.98	78.53	53.52	56.18	57.73	74.19	80.33	67.62	123.62	118.5	107.49	100.83	160.74	137.9	125.74	119.88	123.62	102.69	102.57	107.59	89.09	92.64	97.37	86.48	125.41	101.58
	Vitvi02g01640	VIT_02s0033g01390	LOC100252878	10.41	5.18	2.05	66.06	81.7	81.31	64.75	65.07	147.6	2.32	2.35	2.91	28.34	26.57	42.98	22.91	26.65	18.1	17.04	21.99	23.53	22.67	23.19	19.59	27.04	37.36	37.71
	Vitvi02g01649	VIT_02s0087g00150	0	5.01	4.86	5.59	2.83	4.5	4.44	3.25	2.96	2.98	3	2.07	5.98	1.57	2.18	2.11	0.77	5.32	3.09	2.99	3.24	1.69	5.8	1.91	1.63	3.65	1.68	2.7
	Vitvi02g01650	VIT_02s0087g00160	LOC100244227	1.47	1.38	1.25	0.99	1.19	0.96	1.14	0.89	0.78	0.86	1.34	1.74	0.91	0.91	1.01	0.72	1.35	0.82	0.95	0.81	0.72	1.12	0.64	0.72	1.07	1.01	0.86
	Vitvi02g01653	VIT_02s0087g00250	0	12.73	15.14	20.85	9.72	13.57	11.53	18.66	16.76	12.87	12.18	13.84	13.3	10.61	10.6	8.51	6.17	13.36	6.07	11.13	11.47	7.47	5.88	5.78	2.89	7.88	4.66	7.6
	Vitvi02g01661	VIT_02s0087g00380	0	0.84	4.91	2.48	0.87	0.69	1.17	3.54	3.5	6.54	1.5	1.97	1.16	2.37	3.49	0.57	2.4	13.3	6.48	0.61	0.19	0.55	0.46	0.31	0	2.08	2.98	1.03
	Vitvi02g01664	VIT_02s0087g00590	LOC100261459	1.02	1	1.14	1.11	0.89	0.87	1.08	1.11	1.16	0.92	1.18	1.6	1.11	1.16	0.86	0.8	1.25	0.68	0.91	0.68	0.82	0.66	0.7	0.36	0.59	0.63	0.69
	Vitvi02g01669	VIT_02s0087g00770	LOC100249488	25.51	25.83	23.35	35.5	40.56	36.35	33.21	40.77	29.8	19.64	18.28	17.56	18.36	28.59	25	25.64	22.22	19.88	24.63	21.27	19.9	24.52	22.97	20.27	25.37	25.61	23.16
	Vitvi02g01670	VIT_02s0087g00780	LOC100254598	130.7	147.57	169.84	103.13	100.98	112.49	197.94	157.46	211.17	117.38	140.44	160.28	135.52	129.2	135.14	123.15	153.6	136.37	100.58	100.74	110.35	121.17	106.39	117.68	133.97	93.57	99.91
	Vitvi02g01678	VIT_00s1227g00010	LOC100853658	17.96	22.41	17.91	21.72	22.83	21.55	20.94	18.67	20.62	23.58	22	23.88	18.22	20.15	19.11	14.93	16.46	11.41	17.6	15.31	15.95	19.8	18.25	13.88	18.37	13.43	16.65
	Vitvi02g01680	VIT_00s1286g00020	LOC100854341	5.47	4.62	3.34	8.64	9.5	9.24	7.13	9.75	8.89	3.06	3.02	3.2	2.73	2.34	2.12	2.69	1.42	2.48	2.89	2.84	3.02	5.91	3.12	3.99	3.4	2.61	2.33
	Vitvi02g01682	VIT_00s0233g00190	LOC100250510	0.96	2.05	2.04	2.19	1.88	1.36	1.44	2.29	1.32	0.99	0.94	1.01	0.67	1	0.66	0.86	0.89	0.8	0.89	1.03	0.74	1.03	1.17	0.5	0.78	0.63	0.77
	Vitvi02g01683	VIT_00s0233g00180	LOC100242032	9.93	13.99	12.78	15.17	14.31	15.3	13.42	14.6	19.12	8.06	6.9	7	9.76	10.64	9.13	13.3	12.6	14.15	8.58	9.84	11.27	12.1	11.13	10.38	15.01	12.79	16.08
	Vitvi02g01695	VIT_00s0233g00060	0	2.16	2.62	2.6	2.62	2.71	2.73	3.08	3.03	3.62	2.3	2.46	2.04	3	2.39	2.85	2.34	2.91	2.33	3.37	2.92	3.3	2.7	3.05	2.18	3.1	2.42	2.44
	Vitvi02g01696	VIT_00s0233g00050	LOC100247172	8.89	10.1	10.12	8.89	6.63	7.11	8.14	7.08	8.89	9.07	7.3	6.81	7.9	8.67	7.42	9.36	8.5	9.02	8.11	7.9	8.12	7.38	8.49	5.92	8.86	5.23	6.73
	Vitvi02g01701	VIT_00s0233g00030	LOC100254004	0.27	0.21	0.24	1.34	2.12	1.38	1.55	2.23	1.86	0.27	0.26	0.5	1.17	0.63	2.19	0.63	0.74	0.59	1.28	1.15	0.97	1.18	0.75	0.52	0.93	0.91	0.81
	Vitvi02g01704	VIT_00s0459g00010	0	3.69	4.17	4.03	4.5	5.4	4.67	2.96	3.49	2.33	3.04	3.41	2.12	2.81	3.72	3.58	4.52	3.47	4.57	2.72	2.8	2.88	3.01	2.9	3.54	4.04	4.95	4.09
	Vitvi02g01706	VIT_00s0459g00030	LOC100854766	3.03	2.88	4.33	3.02	3.16	2.96	3.91	3.04	3.25	4.01	4.48	3.53	1.78	4.33	3.31	2.75	3.18	1.79	4.08	3.29	2.94	2.7	3.26	1.56	3.04	2.23	1.64
	Vitvi02g01707	VIT_00s0459g00040	0	0.38	1.41	1.83	1.68	1.72	2.04	1.77	1.08	1.66	1.69	1.72	1.24	0.54	1.33	1.09	1.52	0.69	0.94	1.65	1.14	0.66	0.95	1.36	0.28	1	1.19	0.82
	Vitvi02g01711	VIT_00s0551g00030	LOC100852861	36.61	38.2	37.19	35.66	29.52	36.01	28.81	24.07	22.92	25.59	30.25	30.27	26.91	22.76	24.77	23.54	31.75	25.34	27.42	28	26.28	27.03	29.35	25.35	26.66	22.86	24.25
	Vitvi02g01712	VIT_00s0551g00020	LOC100852778	33.15	28.97	28.76	34.61	35.53	32.57	29.43	30.69	31.26	20.32	18.12	13.3	19.79	18.16	19.62	19.85	26.13	15.93	19.58	18.25	19.6	23.4	19.3	15.21	19.39	18.21	19.1
	Vitvi02g01713	VIT_00s0551g00010	LOC100241307	71.98	69.86	66.62	70.68	53.59	71.17	89.07	81.18	115.89	70.35	68.5	69.49	76.23	65.11	82.26	87.11	74.26	90.06	36.1	51.32	47.84	40.12	41.59	45.23	58.77	55.83	63.88
	Vitvi02g01716	VIT_00s0299g00110	LOC104878316	8.97	6.81	9.68	3.98	5.27	3.99	3.41	2.49	2.17	6.5	7.73	7.32	3.4	4.73	3.34	4.44	4.35	3.77	4.44	4.13	3.28	3.42	3.44	4.26	2.57	3.09	3.27
	Vitvi02g01717	VIT_00s0299g00100	LOC100246436	7.3	5.17	6.05	11.43	7.54	6.49	4.84	5.49	6.2	6.32	7.91	8.03	1.54	3.19	2.92	1.81	2.27	2.78	2.15	2.6	1.77	2.46	2.08	1.95	2.29	1.5	1.31
	Vitvi02g01718	VIT_00s0299g00080	LOC100853295	3.19	2.62	2.71	4.69	4.76	3.89	3.2	3.68	4.4	1.88	2.11	1.92	1.83	1.67	1.8	2.43	1.57	1.59	2.04	2.27	1.88	1.78	1.91	1.82	1.61	1.63	1.82
	Vitvi02g01720	VIT_00s0299g00070	LOC100266043	2.08	1.52	1.74	1.66	1.55	1.47	1.86	1.23	1.42	2.47	1.94	1.96	1.31	1.6	1.11	1.33	1.24	1.45	1.93	1.75	1.37	1.38	1.72	1.53	1.54	1.32	1.38
	Vitvi02g01721	VIT_00s0299g00060	LOC100253962	12.84	16.39	14.75	21.79	20.22	21.41	26.67	27.67	31.32	11.58	11.6	12.15	14.82	14.18	14.02	17.26	21.35	20.69	11.98	12.28	13.75	17.05	14.1	14.42	21.86	11.84	12.31
	Vitvi02g01723	VIT_00s0299g00030	LOC100241255	1.06	1.1	1.12	1.33	1.3	1.23	1.29	1.39	1.1	0.96	0.97	0.92	0.78	1.24	0.98	1.22	1.02	1.16	0.68	0.81	0.84	0.59	0.65	0.61	0.87	1.05	1.03
	Vitvi02g01724	VIT_00s0299g00010	0	6.81	5.98	6.54	7.34	6.66	7.28	8.56	7.89	10.57	6.99	8.7	10.07	9.44	10.07	11.61	7.1	7.95	7.61	8.77	9.09	8.68	6.75	7.38	5.58	7.01	6.97	5.96
	Vitvi02g01726	VIT_00s0389g00020	LOC100257386	9.92	9.41	9.94	9.45	8.85	9.76	14.87	13.84	11.97	9.84	10.8	11.08	12.51	12.35	15.28	9.5	11.26	9.65	13.85	13.48	12.62	11.04	12.11	9.52	8.51	8.77	8.71
	Vitvi02g01727	VIT_00s0389g00030	LOC100260384	1.03	1.21	1.24	1.13	1.22	0.8	1.1	1.59	1.11	0.56	0.55	0.75	0.66	0.48	0.24	0.77	0.81	0.83	0.3	0.58	0.57	1.81	1.1	2.11	2.31	0.82	0.96
	Vitvi02g01731	VIT_00s0341g00060	LOC100251036	3.42	1.66	1.82	4.45	4.76	3.94	4.92	4.05	5.64	3.11	2.61	2.08	2.09	3.66	2.31	3.49	2	3.04	1.21	1.89	1.31	0.93	1.24	1.09	1.24	2.82	2.34
	Vitvi02g01733	VIT_00s0341g00050	LOC100263062	1.34	1.49	1.23	2.15	2.04	1.66	1.48	1.84	1.08	1.03	0.82	0.94	1.08	1.15	1.38	1.23	1.07	1.28	1.16	1.34	1.2	1.42	1.2	1.1	1.51	1.49	1.08
	Vitvi02g01734	VIT_00s0341g00030	LOC100257929	2.65	2.22	2.58	2.29	2.74	2.58	2.68	2.74	2.45	2.28	2.67	2.6	1.98	1.86	1.78	1.84	1.88	1.63	2.97	2.55	2.35	2.49	2.15	2.11	2.57	2.42	2.17
	Vitvi02g01735	VIT_00s0341g00020	LOC100854867	4.95	2.74	2.56	4.29	4.99	4.82	4.58	4.35	5	3.9	3.4	3.46	3.46	4.81	3.8	5.92	4.6	5.97	2.79	3.03	3.13	2.14	2.32	2.34	3.6	4.58	4.48
	Vitvi02g01736	VIT_00s0341g00010	LOC100264826	12.7	11.09	12.34	12.18	13.79	13.78	10.64	11.51	10.41	11.28	11.41	13.77	8.53	10.34	9.06	11.35	12.32	9.37	11.93	11.64	10.82	12.13	11.56	13.12	11.51	11.3	11.95
	Vitvi02g01737	VIT_02s0488g00050	0	8.34	6.04	7.02	7.54	14.04	10.09	3.26	5.94	9.07	10.77	9.42	7.06	2.49	7.69	8.88	5.04	6.24	7.19	16.58	10.85	12.12	10.22	11.74	12.24	9.94	8.57	6.49
	Vitvi02g01747	VIT_00s0790g00020	LOC100853341	4.64	4.96	2.33	7.43	7.84	7.92	6.15	8.76	5.94	6.19	5.6	2.47	0.46	2.98	0.89	1.34	0.86	0.82	2.38	2.85	2.18	2.28	2.34	2.69	2.28	1.49	1.55
	Vitvi02g01749	VIT_00s1217g00010	LOC100251487	21.39	22.23	17.46	32.03	34.23	29.65	37.56	35.79	34.08	18.55	16.21	13.28	13.96	19.18	12.98	25.66	26.24	26.9	16.27	18.61	18.06	22.93	22.46	18.81	28.83	24.34	27.67
	Vitvi02g01750	VIT_00s0591g00020	LOC104878464	28.48	31.77	30.77	44.55	38.38	38.94	52.54	41.98	56.92	18.94	18.96	14.61	14.85	21.25	16.04	28.3	27.49	30.51	18.9	29.29	27.35	25.93	29.78	24.67	41.22	33.76	34.77
	Vitvi02g01751	VIT_00s0591g00010	LOC100247853	2.01	1.17	1.08	1.89	2.6	2.48	1.8	2.16	2.22	1.49	1.43	0.97	1.38	1.66	1.8	1.72	1.47	1.51	1.65	1.59	1.63	1.06	1.13	1.33	1.06	1.58	1.45
	Vitvi02g01752	0	LOC100854739	5.75	5.42	5.43	5.19	3.96	5.36	5.25	4.73	5.2	7.22	6.83	5.93	6.51	6.84	5.21	3.23	5.2	3.51	8.29	8.36	8.28	4.39	7.19	4.77	3.64	4.28	4.74
	Vitvi02g01753	VIT_00s0204g00010	LOC100259805	2.94	4.1	3.31	9.75	8.23	9.02	10.34	12.63	13.38	2.74	2.86	2.56	6.23	5.46	5.46	7.25	7.66	6.67	3.02	3.84	4.2	7.14	5.44	6.68	8.96	6.87	7.36
	Vitvi02g01762	VIT_00s0204g00170	LOC100855146	25.71	26.26	28.02	19.2	17.19	17.26	16.39	14.19	10.53	28.21	31.44	27.53	20.42	21.38	17.57	16.42	20.77	18.29	26.65	23.82	23.4	26.56	25.46	22.23	20.64	19.53	21.76
	Vitvi02g01768	VIT_00s0204g00220	LOC100855178	0.96	1	1.01	1.01	1.12	0.98	1.1	1.23	1.13	0.97	0.8	0.73	0.8	0.99	0.64	0.91	1.04	0.78	0.98	0.95	1.03	1.43	0.94	1.05	1.27	1.15	1.41
	Vitvi02g01774	VIT_02s0234g00080	LOC100259474	1.65	1.49	1.47	1.16	1.52	1.41	1.48	1.74	1.19	0.95	1.27	1.36	0.85	0.84	0.79	0.68	0.89	0.71	0.71	0.68	0.83	0.81	0.57	0.57	0.7	0.93	0.77
	Vitvi02g01777	VIT_02s0234g00100	LOC100244786	3.04	3.44	3.8	2.45	2.91	2.54	3.78	3.7	2.62	4.14	4.04	4.1	3.84	5.7	5.74	4.2	3.47	3.41	4.64	4.08	4.11	4.77	3.92	3.14	4.3	3.92	3.79
	Vitvi02g01778	VIT_02s0234g00110	LOC100854621	70.62	111.8	84.73	93.42	44.6	115.18	50.22	45.56	94.46	19.97	20.81	26.02	18.18	17.71	19.86	10.07	17.64	10.41	24.69	34.77	31.97	40.44	32.61	40.91	18.27	11.55	17.63
	Vitvi02g01780	VIT_02s0234g00130	LOC100254640	5.02	8.73	5.89	17.57	13.77	14.19	29.93	25.93	71.37	3.66	4.64	5.57	38.39	30.54	60.87	7.95	12.63	12.7	27.15	31.46	18.76	8.29	18.15	5.96	8.72	1.57	2.42
	Vitvi02g01788	VIT_00s0309g00050	LOC100267839	0.25	0.28	0.54	0.55	0.72	0.4	0.23	0.64	0.73	1.49	2.71	4.48	1.51	1.77	2.01	1.36	2.94	1.33	1.99	2.37	2.19	1.25	1.35	1.65	0	0.51	0.72
	Vitvi02g01792	VIT_00s0287g00010	0	4.88	3.94	4.12	4.9	5.09	5.56	4.42	5.53	3.74	2.96	3	3	1.75	4.01	2.5	4.32	5.31	5.85	2.42	3.45	4.16	4.49	4	4.66	3.05	4.11	4.84
	Vitvi02g01793	0	LOC100852456	1.51	1.54	1.34	2.13	2.34	2.11	1.42	2.24	1.76	1.02	1.71	0.59	0.94	1.08	0.96	1.4	1.57	1.54	1.03	0.9	1.49	1	1.16	1.45	1.38	2	1.49
	Vitvi02g01794	VIT_00s0287g00020	LOC104878305	2.06	1.91	2.19	2.68	2.88	2.33	3.18	3.05	4.21	1.69	1.77	2.27	1.16	1.73	1.4	1.97	1.52	1.92	1.77	2.23	1.09	1.48	1.2	1.67	1.67	2.1	1.97
	Vitvi02g01795	VIT_00s0287g00030	LOC100262620	4.58	5.15	4.94	7.43	7.86	7.49	8.16	9.36	7.46	5.84	5.6	5.13	6.68	9.88	9.65	11.64	9.48	8.8	6.64	6.59	7.1	7.71	7.13	5.66	7.14	5.93	6.67
	Vitvi02g01796	VIT_00s0287g00050	LOC104878306	3.03	1.79	2.18	1.79	2.06	1.89	2.77	2.23	1.71	1.61	1.23	1.58	1.67	1.91	2.1	1.77	1.7	1.53	1.66	1.8	1.6	2.18	1.5	1.9	1.95	1.91	2.12
	Vitvi02g01797	VIT_00s0287g00070	0	13.81	13.13	11.46	17.52	20.95	17.22	19.31	19.9	15.68	10.37	11.22	9.15	13.46	10.91	8.87	13.22	13.82	9.58	7.75	9.66	11.5	14.1	10.45	13.87	15.01	14.66	16.36
	Vitvi02g01798	VIT_00s0287g00080	LOC100255313	3.71	3.14	3.02	4.37	4.79	4.25	4.38	4.42	4.14	2.51	2.91	2.51	2.9	2.48	2.47	2.81	3.76	2.99	2.24	2.69	3.24	4.14	2.7	3.18	4.35	3.99	3.58
	Vitvi02g01805	VIT_00s0616g00020	LOC100263826	5.97	6.41	7.31	4.45	5.08	4.54	5.54	5.76	4.42	4.49	6.01	6.31	2.01	2.65	1.37	1.91	2.49	1.89	3.3	2.8	3.11	3.97	3.14	3.22	3.95	3.38	3.14
	Vitvi02g01808	VIT_00s0533g00050	LOC100852642	77.27	93.9	130.94	31.44	10.44	24.17	20.97	11.31	25.72	86.83	87.54	63.41	23.28	28.38	27.98	26.61	16.83	23.34	39.77	58.72	44.28	18.85	38.45	33.67	20.82	16.36	20.67
	Vitvi02g01811	VIT_00s0533g00020	LOC100253528	2.48	2.94	2.89	3.4	3.45	3.2	2.68	2.8	3.11	2.18	1.91	2.21	1.07	0.79	0.87	1.79	1.91	1.17	1.25	1.39	1.01	2.25	1.39	2.36	2.38	0.98	1.61
	Vitvi02g01812	VIT_00s0533g00010	LOC100253628	8.07	9.45	10.07	11.92	12.06	12.66	14.28	13.01	13.2	9.65	13.5	15.32	10.74	15.9	12.7	8.18	11.27	8.88	13.25	11.78	9.39	10.57	10.84	7.57	11.12	7.65	7.72
	Vitvi02g01813	VIT_00s1372g00010	LOC100243298	0.99	0.97	1.02	1.43	1.28	1.1	0.86	1.35	0.78	0.52	0.68	0.49	0.78	0.65	0.49	0.84	0.73	0.79	0.52	0.44	0.68	0.58	0.52	0.34	0.91	0.5	0.44
	Vitvi02g01814	VIT_00s1372g00020	LOC100248422	22.48	26.42	25.46	19.2	23.34	24.54	23.26	19.98	22.47	27.49	32.97	29.77	24.8	29.76	31.01	19.72	26.33	21.51	36.55	32.09	29.27	25.6	28.61	20.92	22.95	18.58	19.41
	Vitvi02g01816	VIT_00s0620g00020	LOC100265608	67.33	60.2	61.28	82.39	83.23	89.04	77.77	78.88	95.65	61.89	52.7	48.5	56.95	59.8	67.09	63.18	62.31	56.07	52.63	54.78	51.53	52.49	52.8	42.78	52.42	47.66	50.36
	Vitvi02g01822	0	LOC100246762	3.42	2.93	3.26	3.24	3.22	3.16	2.47	3.19	2.34	2.09	2.62	2.04	2.07	3.02	2.66	3.98	2.75	3.2	1.99	2.44	2.56	2.48	2.64	2.8	2.59	3.73	2.98
	Vitvi02g01826	VIT_00s1525g00010	LOC100244845	15.41	26.46	22.55	22.72	23.12	21.43	37.42	33.22	31.06	18.67	17.35	17.71	12	16.31	9.67	21.01	16.76	21.97	14.64	15.77	15.24	19.07	19.3	22.14	20.08	17.87	18.74
	Vitvi02g01827	VIT_00s1665g00010	LOC100241557	111	64.64	60.31	95.31	97.88	104.81	98.02	81.07	91.24	63.07	75.21	91.49	103.05	101.65	119.66	83.97	106.44	71.05	89.11	81.52	77.04	92.43	84.7	67.99	83.74	72.51	78.93
	Vitvi02g01829	0	LOC100249614	9.95	7.94	8.59	7.5	8.16	6.28	8.81	9.35	7.75	9.42	8.07	8.78	10.47	8.5	9.29	11.46	12.3	10.32	7.37	6.5	7.5	8.63	8.19	7.72	9.15	13.02	12.17
	Vitvi02g01830	VIT_00s1764g00020	LOC100253000	1.57	4.43	4.1	0.54	0.43	0.57	0.71	0.88	0.86	7.32	5.54	3.32	1.24	3.39	2.48	0.49	0.36	0.6	7.9	6.73	4.53	1.36	2.58	0.55	0.25	0.63	0.96
	Vitvi02g01833	VIT_00s1937g00010	LOC100853400	52.18	50.36	54.24	26.49	22.83	23.02	18.69	16.8	11.19	44.51	37.78	30.86	13.42	23.5	12.39	13.42	7.68	13.72	34.91	36.4	25.25	20.2	22.11	14.1	12.99	16.41	9.45
	Vitvi02g01838	VIT_00s2117g00010	LOC100263268	2.75	3.34	4.27	2.94	2.68	2.56	2.83	3.79	4.15	5.06	4.82	3.11	2.88	3.87	3.02	3.8	2.64	3.94	4	3.57	3.2	2.76	3.21	2.8	3.36	2.36	2.44
	Vitvi02g01839	VIT_00s2125g00010	LOC100255536	9.18	10.94	14.31	7.91	6.01	6.91	5.68	6.08	5.87	15.43	15.94	9.1	8.86	12.41	8.9	6.94	5.52	5.8	13.9	12.8	9.07	7.3	9.13	6.68	6.53	4.51	5.09
	Vitvi02g01841	VIT_00s2240g00010	LOC100854767	6.41	9.15	7.48	9.47	8.29	8.45	12.04	11.09	9.62	9.44	9.35	7.68	7.6	8.21	5.45	8.67	6.86	9.97	5.67	5.1	5.73	7.73	5.61	7.31	7.16	7.89	5.87
	Vitvi02g01842	VIT_00s2244g00010	0	1.17	1.51	1.75	2.7	2.47	2.14	2.3	3.09	1.6	0.24	0.28	0.09	0.12	0.26	0.2	0.14	0.23	0.08	0.08	0.2	0.14	0.19	0.21	0.12	0.19	0.09	0.25
	Vitvi02g01843	0	LOC104878687	2	3.53	4.76	0.64	0.37	0.65	1.03	0.5	0.72	8.05	5.48	1.99	0.96	3.94	2.68	0.57	0.31	0.53	5.7	5.31	3.78	0.78	2.95	0.64	0.39	1.49	0.79
	Vitvi02g01845	VIT_00s2527g00010	LOC100853849	15.59	14.13	11.29	7.93	4.89	8.99	4.81	4.47	3.08	11.41	8.24	5.2	3.42	1.51	2.11	2.74	2.37	3.32	9.95	12.12	11.46	5.26	10.03	10.03	4.51	6.04	8.2
	Vitvi02g01847	VIT_00s2547g00010	LOC100267695	0.17	1.08	0.99	1.42	0.93	0.73	1.96	2.07	1.42	0.73	1.06	1.56	0.32	1.07	0.62	0.38	1.37	0.81	0.55	1.05	1.11	1.05	0.77	0.59	1.18	0.82	0.83
	Vitvi02g01848	VIT_00s2574g00010	LOC100854110	8.86	10.26	10.77	10.78	9.35	10.33	8	7.1	6.26	7.73	8.38	8.49	7.98	6.69	6.23	6.36	7.97	8.38	8.71	8.38	8.39	8.96	9.07	7.89	8.44	6.27	7.81
	Vitvi02g01852	VIT_00s2851g00010	LOC100855394	9.97	3.96	4.75	3.8	3.49	3.73	3.63	3.51	3.73	5.55	4.93	5.15	2.57	4.08	3.63	4.82	4.56	5.37	3.3	3.37	3.44	2.04	2.57	1.93	2.55	2.44	3.6
	Vitvi03g00001	VIT_03s0038g00010	LOC100241918	37.62	40.9	35.01	68.39	62.62	59.66	76	71.71	84.03	40.45	38.2	37.99	47.65	56.79	54.26	64.09	55	65.43	41.81	43.84	43.92	48.97	46.04	47.67	60.2	61	63.42
	Vitvi03g00002	VIT_03s0038g00020	0	3.61	4.22	3.84	6.59	7.09	5.6	9.68	8.55	8.88	5.27	4.77	5.22	5.17	7.85	5.45	7.96	6.86	8.69	5.71	6.32	5.99	6.6	7.06	5.96	8.61	8.27	10.22
	Vitvi03g00003	VIT_03s0038g00030	LOC100248561	3.68	3.82	3.96	3.72	3.9	3.78	2.86	3.75	2.67	3.4	3.36	3.84	2.13	2.88	2.39	3.88	2.77	3.28	3.21	3.16	3.03	3.31	2.72	3.11	2.74	3.91	3.22
	Vitvi03g00004	VIT_03s0038g00050	LOC100262246	11.22	12.09	11.12	17.16	18.99	16.66	18.78	21.6	18.67	12.03	10.38	9.49	11.63	16.52	14.53	20.48	18.24	21.2	7.26	9.17	8.1	8.54	7.64	9.62	13.17	15.08	14.45
	Vitvi03g00007	VIT_03s0038g00110	LOC100257200	2.95	2.61	2.42	3.35	4.19	3.06	2.57	3.34	2.2	2.28	2.14	1.71	1.68	2.45	2.22	2.68	2.22	2.41	2.84	2.75	2.78	2.68	2.69	2.36	2.15	2.77	2.52
	Vitvi03g00011	VIT_03s0038g00160	LOC100252013	4.03	2.57	2.83	4.96	5.68	4.74	4.38	4.15	4.74	2.41	2.43	3.28	2.02	3.01	2.97	3.57	3.72	3.22	2.77	2.76	2.79	2.66	2.13	2.76	3.36	3.59	3.46
	Vitvi03g00012	VIT_03s0038g00170	LOC100258922	1.51	1.68	1.78	1.44	1.51	1.26	1.06	1.4	1.03	1.47	1.58	1.31	0.97	1.26	1.03	1.51	1.12	1.41	1.7	1.74	1.78	1.22	1.38	1.4	1.37	1.91	1.55
	Vitvi03g00015	VIT_03s0038g00220	LOC100260651	4.98	6.5	5.37	6.01	5.53	5.85	3.22	3.89	3.9	0.1	0.05	0	0.6	0.18	0.39	0.48	0.29	0.17	0.25	0.41	0.39	0.44	0.33	0.14	0.66	0.32	0.27
	Vitvi03g00016	VIT_03s0038g00230	LOC100246877	1.84	1.32	1.64	1.78	1.49	3.57	1.67	1.17	1.14	1.14	1.51	1.41	4.77	2.74	4.79	1.35	2.52	0.97	4.02	3.92	3.29	1.57	3.09	0.89	0.99	0.94	1.13
	Vitvi03g00017	VIT_03s0038g00250	LOC100241752	2.18	1.91	1.94	1.99	1.75	3.3	2.34	1.72	2.16	4.04	3.53	3.61	8.3	8.11	14.35	1.9	2.85	1.16	12.93	12.05	11.59	7.05	9.38	6.52	3.82	2.29	2.68
	Vitvi03g00021	VIT_03s0038g00280	LOC100233049	435.57	464.12	415.48	553.82	499.71	552.03	514.38	500.93	694.91	391.23	350.98	372.52	649.17	444.22	505.36	637.75	629.39	643.06	413.27	448.28	466.76	577.11	525.28	551.87	554.77	447.9	480.98
	Vitvi03g00022	VIT_03s0038g00290	LOC100258865	20.49	21.7	21.88	19.71	18.4	20.03	17.86	19.74	17.71	19.37	20.03	20.39	15.1	22.09	17.08	19.22	17.53	18.55	18.09	19.49	18.99	18.88	19.13	18.81	16.97	19.3	18.45
	Vitvi03g00028	VIT_03s0038g00350	LOC100253714	1.47	1.61	2.13	0.63	0.46	0.53	0.49	0.41	0.26	1.62	1.69	1.76	0.66	0.92	0.37	1.1	0.88	1.14	1.33	1.19	0.97	1.16	0.99	1.57	0.78	1.08	1.03
	Vitvi03g00029	VIT_03s0038g00380	LOC100248617	1.68	2.07	2.35	1.64	1.48	1.57	1.34	1.07	0.81	1.52	1.76	1.73	0.81	1.07	0.63	1.81	1.38	1.63	1.01	1.01	1.14	1.58	0.91	1.44	1.76	1.68	1.6
	Vitvi03g00031	VIT_03s0038g00400	LOC100243481	0.86	0.74	0.71	1	0.66	0.84	1.3	1.37	1.49	1.21	1.01	1.12	0.79	1.01	0.67	1.13	1.13	1.34	1	1.12	1.13	1.31	1.15	1.08	1.44	1.25	1.36
	Vitvi03g00033	VIT_03s0038g00430	LOC100265746	0.93	2.02	1.65	1.58	1.29	1.45	1.39	1.38	1.55	1.9	1.79	1.22	1.54	1.98	2.38	1.4	1.72	1.55	3.11	2.63	2.03	1.88	2.22	1.18	2.79	1.17	1.15
	Vitvi03g00034	VIT_03s0038g00450	LOC100265798	10.88	9.13	9.86	5.32	5.24	5.43	5.53	4.63	3.21	13.48	12.64	12.69	9.95	9.64	9.18	6.07	9.52	5.86	10.47	10.22	10.36	8.43	9.17	9.03	5.32	8.14	8.27
	Vitvi03g00035	VIT_03s0038g00460	LOC100260580	4.65	4.83	4.94	3.18	3.79	3.39	3.01	2.68	2.52	5.18	4.93	4.58	2.22	3.29	2.88	2.62	2.36	2.36	4.24	3.49	3.1	3.22	3.36	2.59	2.28	2.66	2.2
	Vitvi03g00037	VIT_03s0038g00490	LOC100255460	3.35	2.56	2.85	3.54	3.6	5.45	3.31	2.32	5.58	2.17	2.16	2.45	5.15	4.61	7.63	2.01	3.57	2.06	4.67	4.31	3.61	3.81	5.5	3.08	2.08	1.69	1.85
	Vitvi03g00038	VIT_03s0038g00500	LOC100250277	5.45	7.07	6.2	5.91	8.6	7.67	5.46	6.24	9.64	3.83	2.78	1.03	0.17	1.49	0.29	0.41	0.4	0.54	0.22	0.74	0.49	0.38	0.22	0.53	0.28	0.08	0.16
	Vitvi03g00041	VIT_03s0038g00590	LOC100243531	5.96	6.16	5.6	7.29	9.14	6.67	10.42	11.51	10.35	5.96	6.4	5.9	8.15	10.57	8.1	9.43	9.61	8.5	4.81	4.06	4.77	6.69	4.7	4.62	7.04	6.92	6.05
	Vitvi03g00042	VIT_03s0038g00610	LOC104878757	12.18	13.41	11.18	19.3	19.97	19.01	21.51	24.96	20.98	12.78	10.64	8.33	13.77	19.28	17.37	22.86	14.99	22.59	9.52	10.75	11.74	10.14	10.37	12	16.09	17.66	16.96
	Vitvi03g00043	VIT_03s0038g00620	LOC100250334	2.87	2.65	2.28	5.62	5.62	5.3	5.96	6.67	7.83	2.15	1.78	1.47	2.77	3.13	2.93	3.66	3.66	3.16	2.29	2.5	2.62	2.69	2.58	2.95	3.78	3.29	3.46
	Vitvi03g00045	VIT_03s0038g00640	LOC100245210	1.38	1.42	1.48	2.24	2.71	2.17	2.23	3.2	2.84	0.88	1.19	1.16	1.52	1.31	1.36	1.91	2.45	2.07	1.37	0.98	1.31	1.9	1.21	1.34	2.3	1.59	1.57
	Vitvi03g00046	VIT_03s0038g00650	LOC100267514	2.44	1.91	1.69	2.2	2.55	1.82	2.68	2.64	2.32	2.02	1.83	1.52	1.34	1.38	1.36	1.34	1.06	1.2	1.86	1.62	1.99	1.44	1.72	1.6	1.47	1.78	2
	Vitvi03g00047	VIT_03s0038g00660	LOC100255572	1.98	1.35	0.89	3.13	3.66	3.17	2.75	2.33	2.16	0.76	0.71	0.4	1.06	1.37	1.09	1.62	1.42	1.15	1.59	1.44	2.08	2.42	1.93	1.82	2.59	3.17	2.73
	Vitvi03g00048	VIT_03s0038g00670	LOC100262354	83.06	48.57	49.08	77.04	74.81	67.5	44.34	39.56	36.3	30.79	25.19	31.99	4.08	6.48	2.83	12.63	10.61	8.88	11.21	11.28	8.43	33.21	17.32	24.46	36.26	27.14	26.72
	Vitvi03g00049	VIT_03s0038g00690	LOC100257242	8.2	5.87	7.33	5.75	6.67	5.2	4.68	6.12	4.89	4.19	3.98	4.93	2.98	3.99	3.85	3.89	3.41	2.32	2.75	2.63	3.04	4.16	3.39	4.36	4.03	3.42	3.47
	Vitvi03g00050	VIT_03s0038g00700	LOC100250389	5.93	4.68	5.36	4.38	5.03	4.54	3.43	4.05	2.83	4.19	3.7	3.77	3.32	5.39	4.61	4.83	4.31	4.94	4.83	4.8	5.03	3.36	4.36	4.1	3.27	4.08	4.34
	Vitvi03g00051	VIT_03s0038g00720	LOC100246984	9.71	10.55	9.94	7.17	7.87	7.37	8.9	7.9	6.73	8.34	9.77	10.8	8.22	7.16	6.72	6.04	8.56	5.98	7.07	6.28	5.38	6.49	5.03	4.98	6	5.65	6.16
	Vitvi03g00053	VIT_03s0038g00750	LOC100258971	13.63	13.25	13.05	12.13	14.38	14.03	14.07	15.04	14.9	14.14	13.85	13	12.72	15.34	13	15.55	14.6	14.57	18.04	17.57	16.64	17.81	15.83	16.77	17.93	16.1	16.74
	Vitvi03g00054	VIT_03s0038g00760	LOC100233080	228.64	251.25	231.48	344.27	334.58	355.74	401.45	371.81	648.07	179.69	158.64	83.61	118.42	199.97	195.73	124.75	134.67	127.58	179.74	192.52	180.97	216.96	222.77	210.63	251.32	136.69	134.45
	Vitvi03g00055	VIT_03s0038g00790	LOC100248726	106.73	138.16	100.87	145.19	125.12	149.74	131.63	123.09	158.5	72.38	76.56	84.29	76.42	87.47	85.19	70.96	73.78	61.63	80.52	89.6	86.7	104.97	90.31	79.97	80.45	68.98	75.99
	Vitvi03g00056	VIT_03s0038g00800	LOC100243586	18.44	17.84	18.23	16.88	16.06	16.1	15.53	14.55	13.03	18.08	19.28	23.94	18.5	16.46	18.93	13.57	16.76	11.54	11.82	9.93	10.2	12.82	9.96	8.21	8.84	10.17	10.3
	Vitvi03g00058	VIT_03s0038g00840	LOC100233069	7.45	6.26	7.63	7.52	8.11	7.18	7.18	8.2	6.58	8.23	7.38	7.46	4.91	6.74	5.9	5.81	6.36	4.35	6.34	6.16	5.59	6.69	5.48	5.01	5.93	5.39	4.96
	Vitvi03g00059	VIT_03s0038g00860	LOC100255631	33.06	29.98	26.05	30.96	31.72	28.17	42.62	47.42	39.84	39.51	30.65	27.02	26.52	39.58	27.03	38.13	31.44	37.92	13.6	14.32	14.16	18.14	11.7	18.93	31.86	34.83	37.44
	Vitvi03g00060	VIT_03s0038g00870	LOC100262408	4.03	4.27	3.94	5.77	5.65	5.33	6.14	6.78	5.8	5.08	4.08	2.45	4.55	5.91	5.22	5.63	4.55	4.38	5.24	5.39	5.18	5.18	5.18	4.29	5.4	5.47	5.32
	Vitvi03g00061	VIT_03s0038g00880	LOC100250446	44.25	41.76	39.2	72.73	66.13	61.62	85.75	81.13	106.56	28.01	23.63	21.26	40.13	35.83	34.82	58.34	55.51	64.18	28.55	31	29.26	35.73	38.65	44.78	65.85	53.47	51.09
	Vitvi03g00062	VIT_03s0038g00910	LOC100267621	2.59	2.38	1.95	2.61	3.04	2.81	2.22	2.29	2.33	2.75	2.85	2.17	1.59	1.85	1.44	1.57	1.82	1.66	2.26	2.36	1.98	2.37	2.14	1.79	2.3	1.88	2.09
	Vitvi03g00063	VIT_03s0038g00920	LOC100257294	1.12	0.96	1.05	1.33	1.29	1.23	1.2	1.32	1.19	1.08	0.89	0.81	0.87	1.09	0.85	1.01	1.07	1.03	0.66	0.71	0.66	0.68	0.74	0.54	0.64	0.77	0.8
	Vitvi03g00064	VIT_03s0038g00950	LOC100257133	0.8	2.13	1.36	0.62	0.7	0.05	2.37	1.73	1.37	2.21	4.11	8.44	0.17	0.85	0.23	0.21	0.49	0.6	0.8	0.88	0.42	0.66	0.55	0.36	2.55	0.42	1.05
	Vitvi03g00065	VIT_03s0038g00960	LOC100247042	1.36	2.12	1.86	1.16	1.36	1.34	1.36	1.55	1.39	1.83	2.23	2.07	1.33	2.05	1.11	1.3	2	1.52	1.9	1.74	1.63	1.68	1.85	1.61	1.41	1.57	1.54
	Vitvi03g00072	VIT_03s0038g01070	LOC100253764	0.72	1.61	1.26	2.14	1.86	1.8	2.03	2.36	1.96	1.02	0.94	0.87	0.65	1.8	1.01	1.29	1.34	1.44	1.03	0.94	1.21	1.08	0.97	0.91	1.21	1.18	0.79
	Vitvi03g00074	VIT_03s0038g01310	LOC100253710	10.2	14.09	11.48	7.98	9.33	12.29	9.82	8.3	9.99	8.73	12.38	11.13	11.59	9.9	9.54	9.96	16.02	8.82	8.45	8.59	6.78	8.72	6.88	6.93	9.87	8.09	7.3
	Vitvi03g00076	VIT_03s0038g01320	LOC100250266	1.18	1.33	1.19	1.38	1.46	1.3	0.98	1.11	0.9	0.54	0.47	0.46	0.27	0.34	0.2	0.49	0.43	0.5	0.4	0.51	0.52	0.91	0.63	0.87	0.68	0.76	0.67
	Vitvi03g00077	VIT_03s0038g01330	LOC104878534	1.48	2.17	2.21	1.6	1.29	1.45	2.25	3.12	2.88	1.22	0.99	0.91	0.51	0.46	0.92	0.79	0.94	1.01	0.7	0.48	0.28	2.33	1.71	1.6	4.51	0.65	0.65
	Vitvi03g00080	VIT_03s0038g01380	0	95.01	77.98	64.33	100.33	135.26	152.59	96.3	119.07	151.89	42.86	37.63	35.45	57.25	46.98	69.95	49.18	42.21	34.05	93.69	92.27	100.35	123.49	95.7	116.44	117.26	115.33	90.17
	Vitvi03g00083	VIT_03s0038g01410	LOC100241797	0.14	0.36	0.5	0.11	0.37	0.31	0.48	0.19	0.21	0.61	1.55	1.06	0	0.02	0.11	0.12	0.14	0.08	2.01	2.64	1.35	3.02	1.53	3.26	2.2	1.3	1.19
	Vitvi03g00085	VIT_03s0038g01440	LOC100233110	25.52	21.14	23.96	24.5	23.43	24.68	31.66	29.57	26.39	19.9	20.09	25.85	25.51	22.81	29.7	24.65	26.04	18.79	16.74	17.39	19.1	21.85	17.94	17.13	19.23	19.72	18.94
	Vitvi03g00087	VIT_03s0038g01470	LOC100265794	18.81	22.29	19.21	26.02	24.11	26.64	28.45	28.84	33.56	16.88	17.54	14.85	21.13	21.39	22.71	29.95	27.52	27.96	20.34	20.83	20.2	22.12	21.81	21.07	28.42	21.58	23.19
	Vitvi03g00088	VIT_03s0038g01480	LOC100253759	7.84	11.68	10.28	10.35	9.04	9.68	9.22	10.41	9.91	12.1	11.7	10.82	5.86	12.1	10.64	7.98	8.38	7.03	11.25	10.2	8.89	9.05	8.73	7.06	8.46	6.58	5.54
	Vitvi03g00089	VIT_03s0038g01490	LOC100248664	1.72	1.48	1.64	2.64	2.77	2.7	1.84	2.38	1.68	1.18	1.28	0.95	1.07	1.95	1.8	1.65	1.41	1.38	1.53	1.45	1.59	1.26	1.27	0.97	1.66	2.02	1.55
	Vitvi03g00097	VIT_03s0038g01780	LOC100260576	7.17	5.83	6.19	6.58	7.01	6.77	8.5	7.29	6.98	9.95	9.96	8.5	9.9	10.28	9.26	9.23	11.11	8.15	5.98	6.83	7.18	5.8	6.84	4.71	5.37	5.55	5.44
	Vitvi03g00098	VIT_03s0038g01790	LOC100257183	1.29	1.98	1.95	1.62	1.59	1.52	2.26	2.03	2.19	2.21	2.25	1.77	1.74	3.06	2.09	2.02	2.13	2.16	1.41	1.18	1.25	1.43	1.43	1.31	1.52	0.99	1.01
	Vitvi03g00099	VIT_03s0038g01810	LOC100255509	1.22	1.25	1.36	1.48	1.9	1.55	1.7	2.07	2.15	1.4	1.52	1.87	0.99	1.72	1.41	1.7	1.56	1.6	1.17	1.22	1.14	1.29	1.18	0.95	1.25	1.56	1.26
	Vitvi03g00100	VIT_03s0038g01820	LOC100250330	20.84	27.61	24.35	24.8	29.82	26.76	25.58	28.19	26.2	22.34	21.99	19.51	20.29	24.06	25.89	17.11	20.51	14.91	20.74	18.95	19.99	18.98	19.6	12.22	14.83	13.97	14.27
	Vitvi03g00104	VIT_03s0038g01930	LOC100267506	700.19	787.71	687.86	1031.84	705.12	1108.03	1059.4	870.7	1194.81	365.48	276.7	242.98	247.89	163.12	227.32	128.14	93.6	69.34	120.51	153.7	145.28	125.54	138.37	143.85	91.08	69.01	68.79
	Vitvi03g00105	VVTU1542_at	0	135.66	139.63	114.54	185.9	137.25	202.23	185.81	154.21	186.46	54.21	39.87	34.3	39.34	23.84	34.78	18.03	14.49	10.32	23.97	28.39	25.72	26.16	24.4	28.91	17.15	11.41	11.85
	Vitvi03g00106	VIT_03s0038g01940	LOC100253753	1.54	1.51	1.63	1.57	1.7	1.49	1.59	1.91	1.25	1.25	1.3	0.8	0.87	1.6	1.29	1.09	0.75	0.93	1.46	1.13	0.9	1.01	1.14	0.71	0.79	0.94	0.94
	Vitvi03g00107	VIT_03s0038g01950	LOC100262348	26.78	23.81	22.39	37.92	38.75	36.96	51.72	49.79	89.21	32.1	28.37	22.77	27.02	39.79	35.44	45.76	30.02	44.88	28.49	33.09	27.02	24.57	34.1	26.53	41.81	28.73	30.04
	Vitvi03g00110	VIT_03s0038g02000	LOC100260628	3.75	5.21	5.05	2.6	3.45	4.18	3.69	3.9	3.67	8.26	7.07	4.71	6.64	6.72	5.32	6.8	6.84	7.57	6.96	6.97	7.92	5.94	7.72	5.72	6.13	5.57	6.18
	Vitvi03g00114	VIT_03s0038g02070	LOC100262391	35.8	38.01	33.34	62	57.04	54.08	51.09	54.05	76.75	23.39	22.85	18.5	23.41	32.34	29.76	32.61	29.21	37.12	30.83	32.35	30.67	39.42	35.45	38.4	45.49	37.56	32.12
	Vitvi03g00116	VIT_03s0038g02080	LOC100252156	2.28	2.66	2.22	3.32	3.17	3.06	3.93	4.85	4.22	1.56	1.57	0.9	1.62	2.19	1.85	1.61	1.15	1.46	1.18	1.21	1.06	1.38	1.48	0.93	1.42	1.39	1.36
	Vitvi03g00118	VIT_03s0038g02100	LOC100247029	1.98	2.5	2	3.7	3.38	3.14	2.83	3.34	3.02	2.04	1.98	2.3	1.89	2.6	1.77	2.83	2.58	2.39	3.04	2.94	3.39	3.99	3.49	3.68	3.99	3.64	3.66
	Vitvi03g00121	VIT_03s0038g02130	LOC100259004	24.01	33.67	23.8	70.23	65.29	74.66	73.9	59.4	153.83	32.35	24.05	15.02	26.62	38.95	50.45	32.3	34.45	31.89	21.44	29.58	24.73	19.85	23.53	17.89	33	19.05	19.52
	Vitvi03g00122	VIT_03s0038g02140	LOC100253820	0.63	1.81	2.11	5.01	5.19	8.04	9.56	6.3	6.59	6.58	5.6	2.54	3.59	14.81	8.22	7.63	3.98	7.39	3.17	3.98	3.84	4.24	5.04	2.06	2.61	1.8	2.01
	Vitvi03g00123	VIT_03s0038g02160	LOC100232855	9.2	9.26	10.2	14.07	12.17	14.01	9.54	8.12	12.07	7.61	9.97	14.61	5.14	6.68	6.58	15.3	7.71	11.08	7.36	6.52	6.88	9.44	7.3	8.76	11.25	6.68	8.47
	Vitvi03g00124	VIT_03s0038g02170	LOC100265907	9.33	10.2	12.13	7.98	6.08	10.6	6.89	4.94	6.81	12.11	13.2	14.52	4.85	3.23	2.57	8.29	4.46	6.01	1.85	3.43	2.23	2.01	1.33	2.49	2.6	2.85	3.36
	Vitvi03g00126	VIT_03s0038g02190	LOC100260696	6.68	10.31	7.1	13.7	8.35	11.75	12.36	12.04	14.23	4.7	4.18	3.39	5.77	6.58	7.27	4.85	4.63	5.72	22.71	29.29	27.43	16.28	24.35	20.13	21.48	16.4	22.02
	Vitvi03g00127	VIT_03s0038g02200	LOC100255625	2.27	2.45	2.51	1.98	2.82	2.29	2.36	2.46	2.06	2.51	2.35	2.22	2.21	2.52	2.74	2.15	2.17	1.73	3.24	3.17	2.96	2.91	2.57	1.77	2.03	1.71	2.19
	Vitvi03g00128	VIT_03s0038g02210	LOC100250440	15.96	16.47	13.05	21.52	22.33	23.26	20.02	21.87	29.32	17.03	16.49	11.06	16.72	17.91	18.26	19.23	15.24	20.04	19.88	20.33	19.29	20.12	20.66	18.48	20.63	15.12	17.4
	Vitvi03g00130	VIT_03s0038g02230	LOC100854771	11.44	16.27	27.27	8.8	6.05	5.54	11.28	12.14	12.92	16.61	16.52	13.91	0.81	3.62	0.81	1.36	2.2	1.79	4.7	5.96	3.02	2.39	3.41	2.63	2.9	1.28	1.85
	Vitvi03g00131	VIT_03s0038g02240	LOC104878379	24.5	22.17	20.99	39.04	44.37	39.89	32.9	37.33	35.12	16.99	13.6	12.38	21.35	28.4	29.85	26.23	24.12	24.36	20.62	18.6	19.87	24.85	21.53	21.82	28.03	26.2	21.78
	Vitvi03g00132	VIT_03s0038g02250	LOC100260508	0.99	1.24	1.37	1.94	1.99	1.47	2.05	2.09	1.64	0.5	0.53	0.43	0.37	1.19	0.4	0.98	1	0.7	0.52	0.47	0.54	0.96	0.64	0.59	1.23	0.88	0.63
	Vitvi03g00133	VIT_03s0038g02280	LOC100267615	11.83	11.66	12.09	14.23	16.31	13.11	17.99	19.36	24.11	9.79	9.27	7.9	8.32	9.95	7.92	12.85	14.57	12.88	9.3	9.04	8.54	10.69	10.06	9.59	14.36	11.2	11.4
	Vitvi03g00135	VIT_03s0038g02300	LOC100257349	29.57	34.38	30.93	49.37	53.12	49.24	62.55	55.92	66.29	21.36	23.93	29.58	28.04	29.96	32.04	34.09	33.58	29.39	20.1	19.69	21.34	28.85	21.32	19.58	33.62	28.11	27.22
	Vitvi03g00136	VIT_03s0038g02310	LOC100233133	38.82	28.92	29	33.46	38.41	37.35	30.47	27.95	42.78	34.22	30.82	29.74	49.24	36.71	45.63	46.86	47.99	43.14	22.85	31.95	32.54	23.62	24.48	28.49	26.45	35.9	34.29
	Vitvi03g00137	VIT_03s0038g02320	LOC100246866	19.17	17.1	18.46	14.69	14.4	14.35	23.82	20.48	23.19	16.31	15.58	14.95	22.86	15.02	17.95	18.99	21.88	17.84	16.26	16.76	19.41	20.83	19.11	18.04	18.54	16.47	17.72
	Vitvi03g00139	VIT_03s0038g02340	LOC100264024	17.55	17.52	16.02	25.11	24.4	24.78	22.01	24.38	26.67	14.93	13.22	11.46	13.74	19.78	17.41	25.78	17.48	27.02	12.52	15.13	15.53	11.98	14.13	15.04	16.65	20.4	17.55
	Vitvi03g00143	VIT_03s0038g02380	LOC100253703	7.05	7.09	8.53	8.83	9.22	7.99	7.15	7.22	7.05	8.04	8.17	8.68	6.57	7.18	6.47	6.4	8.95	6.02	7.08	7.54	6.18	6.83	6.38	5.64	7.31	7.71	7.65
	Vitvi03g00144	VIT_03s0038g02400	LOC100245139	0.65	0.91	1.66	0.87	0.57	0.46	0.39	0.23	0.22	1.1	0.82	1.21	1.63	1.8	3.19	0.73	1.96	0.49	0.51	0.48	0.41	0.19	0.61	0.02	0.08	0.18	0.1
	Vitvi03g00146	VIT_03s0038g02420	LOC100243471	3.45	6.02	5.82	7.3	7.44	6.53	9.67	11.49	10.17	6.79	5.32	5.31	7.97	8.44	10.11	6.96	8.18	6.22	5.02	4.76	6.79	5.76	5.5	4.74	5.45	4	4.25
	Vitvi03g00147	VIT_03s0038g02430	LOC100265787	3.41	3.19	3.54	4.2	5.22	4.35	6.46	7.01	8.41	3.39	2.58	2.31	3.51	4.73	3.87	5.07	4.66	4.39	2.34	2.77	2.51	2.64	2.91	2.66	2.93	3.17	3.46
	Vitvi03g00148	VIT_03s0038g02440	LOC100260571	25.18	26.9	22.23	54.57	49.11	48.38	43.54	34.32	65.11	9.79	19.74	17.61	12.26	25.66	18.89	20.23	35.38	22.08	18.85	20.13	15.14	29.87	21.27	14.09	40.41	16.7	16.86
	Vitvi03g00149	VIT_03s0038g02450	LOC100262284	0.36	1.25	1.03	0.81	0.54	0.43	0.75	0.58	0.16	0.62	0.92	2.24	0.78	2.07	1.39	0.85	1.3	0.64	0.82	0.7	0.52	0.97	0.38	0.67	0.49	0.4	0.67
	Vitvi03g00150	VIT_03s0038g02460	LOC100255504	2.47	2.6	3.59	1.68	1.85	1.54	1.57	1.78	1.59	3.23	3.78	4.53	2.75	2.77	2.33	2.18	3.16	2	1.5	1.4	1.32	1.44	1.29	1.25	1.47	1.59	1.37
	Vitvi03g00151	VIT_03s0038g02470	LOC100250325	16.32	17.18	15.7	25.15	19.66	22.26	26.04	22.64	27.55	14.55	13.58	12.52	17.25	15.9	15.37	17.1	20.28	18.13	15.58	14.02	14.8	19.18	16.66	16.28	25.08	17.27	17.96
	Vitvi03g00152	VIT_03s0038g02480	LOC100257179	0.81	0.95	0.83	1.14	1.07	1.18	1.39	1.36	1.36	0.73	0.69	0.84	1.71	1.01	1.83	1.05	2.17	0.86	0.66	0.5	0.47	0.93	0.56	0.57	0.42	0.41	0.64
	Vitvi03g00153	VIT_03s0038g02490	0	16.8	18.93	17.46	31.28	36.14	30.26	41.42	38.61	50.41	16.97	18.67	19.86	21.83	22.7	30.37	17.77	26.3	15.96	10.18	10.72	10.19	12.84	9.58	9.94	12.09	13.5	14.94
	Vitvi03g00154	VIT_03s0038g02510	LOC100262344	25.84	18.54	22.03	26.01	29.22	25.96	17.76	16.73	13.06	18.11	21.79	30.71	12.64	9.52	6.51	15.45	19.08	11.15	6.31	6.01	6.72	13.65	7.59	12.4	15.33	14.61	12.63
	Vitvi03g00155	VIT_03s0038g02520	LOC100233027	295.01	322.19	336.02	131.73	97.62	112.03	76.72	46.56	45.45	298.25	271.75	249.31	162.13	156.15	86.09	147.02	262.17	204.6	125.31	132.92	115.84	95.69	96.97	70.23	66.95	79.01	102.79
	Vitvi03g00156	VIT_03s0038g02530	LOC100252114	7.52	7.51	7.21	8.21	11.95	8.61	7.77	7.17	6.69	6.34	7.32	9.03	7.08	7.27	5.64	6.17	6.71	6.5	6.1	5.21	5.75	6.98	4.5	5.27	5.5	5.82	6.16
	Vitvi03g00158	VIT_03s0038g02560	LOC100246973	2.16	1.85	1.88	2.57	2.63	2.53	2.88	2.9	3.31	1.94	1.87	1.33	1.55	1.66	1.3	1.3	1.83	0.67	1.7	1.8	1.8	1.39	1.24	0.91	1.27	0.74	0.88
	Vitvi03g00159	VIT_03s0038g02570	LOC100258896	9.23	9.46	9.66	15.43	15.39	13.4	11.62	14.08	13.26	8.96	9.81	10.67	7.12	11.38	9.86	11.46	8.84	11.84	8.83	9.24	8.48	9.5	9.16	8.54	9.17	10.85	9.21
	Vitvi03g00160	VIT_03s0038g02580	LOC100241847	5.79	6.15	5.37	6.68	6.99	6.85	8.36	7.44	7.28	5.87	5.95	4.85	7.05	6.11	6.94	5.3	7.25	5.73	5.26	4.94	4.67	6	4.64	4.61	7.36	5.45	5.82
	Vitvi03g00161	VIT_03s0038g02590	LOC100264130	26.11	28.96	28.92	30.08	29.97	30.98	27.46	31.37	31.83	23.55	20.71	17.62	17.07	24.54	20.22	21.19	21.15	20.03	25.43	23.6	21.2	24.03	21.26	19.17	22.75	19.25	19.2
	Vitvi03g00165	VIT_03s0038g02620	LOC100253813	5.48	5.28	5.07	5.96	6.01	5.89	5.16	5.46	5.87	5.01	4.6	4.58	3.93	5.09	4.9	5.18	4.32	5.24	5.27	5.38	5.04	4.82	4.7	4.66	4.29	4.93	4.74
	Vitvi03g00166	VIT_03s0038g02640	LOC100248653	3.24	4.02	3.65	3.62	4.66	3.78	3.55	3.74	3.29	3.37	3.06	2.72	2.49	3.47	2.82	3.12	2.45	2.63	3.68	3.69	3.66	3.74	3.37	3.13	2.39	3.54	3.02
	Vitvi03g00167	VIT_03s0038g02650	LOC100248713	8.95	16.87	15.41	11.94	9.54	8.87	9.97	10.29	8.33	15.43	13.85	9.74	8.79	13.76	10.54	10.15	11.68	10.68	17.38	17.5	15.75	12.42	16.26	10.56	10.61	9.74	10.25
	Vitvi03g00169	VIT_03s0038g02670	LOC100265837	2.95	1.85	1.94	2.69	2.94	3.11	2.97	2.51	3.79	2.26	2.05	2.56	2.29	1.62	1.64	2.84	2.51	2.39	1.83	2.16	2.08	2.47	1.96	2.09	2.3	2.01	2.06
	Vitvi03g00171	0	LOC100255550	1.33	1.18	1.14	1	1.26	1	0.8	1.11	0.97	0.82	0.86	0.92	0.73	0.81	0.6	0.85	0.55	0.61	0.66	0.8	0.59	0.53	0.5	0.63	0.65	0.72	0.71
	Vitvi03g00172	VIT_03s0038g02720	0	4.53	2.35	3.6	2.69	2.56	2.47	1.67	1.76	1.12	4	4.39	3.9	1.64	1.3	1.35	2.36	1.45	2.22	3.2	4.33	2.74	2.37	1.67	2.66	2.62	3.44	3.94
	Vitvi03g00173	VIT_03s0038g02760	LOC100243574	25.36	31.32	30.91	23.54	27.4	24.59	31.09	33.29	33.87	34.65	29.08	22.41	23.94	29.47	24.23	29.3	27.55	29.77	28.86	28.83	27.08	27.16	29.29	24.43	22.1	23.99	24.1
	Vitvi03g00174	VIT_03s0038g02770	LOC100265901	2.55	2.17	2.75	1.82	2.1	1.93	2.56	2.44	1.95	2.81	3.53	3.96	3.21	2.9	2.93	2	3.75	1.93	2.22	1.86	2.19	1.95	2.17	1.83	1.38	2.34	2.29
	Vitvi03g00178	VIT_03s0038g02810	LOC100260691	4.07	3.82	3.81	3.85	4.41	3.64	4.33	4.13	4.07	3.35	3.59	5.88	3.53	3.72	3.26	2.98	4.59	2.87	4.05	3.35	3.15	4.81	3.16	3.04	4.77	3.94	3.63
	Vitvi03g00179	VIT_03s0038g02820	LOC100255620	2.85	2.6	3.07	2.34	2.66	2.62	2.24	2.32	1.89	1.62	1.34	1.32	1.19	1.29	1.13	1.31	1	1.15	1.95	1.75	1.65	1.61	1.55	1.49	1.33	1.64	1.32
	Vitvi03g00180	VIT_03s0038g02830	LOC100250435	2.13	2.32	2.48	2.27	2.25	2.2	2.09	2.39	2.32	1.92	1.92	1.79	1.47	1.63	1.53	2.01	1.83	2.41	2.63	2.56	2.47	2.33	2.48	2.43	2.35	2.69	2.33
	Vitvi03g00181	VIT_03s0038g02860	LOC100267611	20.17	21.11	30.14	10.31	7.84	8.61	9.16	9.89	6.69	30.29	34	39.61	15.08	17.19	9.93	23.24	20.34	20.89	28.53	27.77	27.12	20.99	29.38	31.12	22.1	24.97	26.2
	Vitvi03g00183	VIT_03s0038g02890	LOC100248766	2.87	2.55	3.1	2.87	2.9	3.05	3.07	3.57	4.92	0.57	0.52	0.8	0.69	0.7	0.54	1.21	0.84	0.91	4.53	2.85	3.1	3.59	3.23	2.96	4.12	3.15	3.03
	Vitvi03g00185	VIT_03s0038g02920	LOC100262458	9	12.67	12.91	4.09	2.95	3.42	5.92	4.79	5.02	11.03	10.24	7.77	3.11	6.27	3.28	3.57	3.78	3.27	3	3.13	4.13	1.13	2.44	0.88	1.21	2.18	2.34
	Vitvi03g00186	VIT_03s0038g02930	LOC100257341	6.01	6.35	7.28	7.94	7.51	6.41	5.97	5.49	6.54	1.99	1.68	1.53	1.54	2.1	1.57	4.87	3.66	4.05	4.26	3.77	3.31	5.8	4.56	5.63	6.95	5.13	5.19
	Vitvi03g00187	VIT_03s0038g02940	LOC100251996	4.64	4.48	4.39	4.46	5.23	4.74	4.5	4.48	4.86	4.5	3.99	4.84	4.04	4.22	4.59	5.29	4.88	5.2	4.68	5.08	5.05	5.13	4.98	5.69	4.65	5.94	5.21
	Vitvi03g00188	VIT_03s0038g02950	LOC100255431	0.9	1.04	0.9	1.11	1.24	1.09	1.16	1.38	0.89	0.36	0.37	0.37	0.29	0.57	0.33	0.72	0.33	0.47	0.5	0.47	0.58	0.61	0.43	0.35	0.65	0.68	0.42
	Vitvi03g00190	VIT_03s0038g02970	LOC100245131	0.86	1.04	0.86	2.1	1.82	1.96	1.66	1.8	1.36	0.69	0.86	0.75	1.5	2.03	2.62	2.02	1.11	1.83	2.17	1.89	2.27	1.99	1.86	1.88	2.58	2.83	1.86
	Vitvi03g00191	VIT_03s0038g02980	LOC100262278	0.65	0.91	0.53	1.48	1.84	1.98	1.35	1.59	1.65	0.75	0.72	0.41	0.15	0.42	0.33	0.15	0.08	0.11	0.82	0.52	0.44	0.59	0.53	0.28	0.3	0.48	0.27
	Vitvi03g00193	VIT_03s0038g03060	LOC104878194	1.68	1.1	1.71	1.55	1.45	1.48	1.13	1.47	1.21	1.2	1.49	1.51	0.66	1.25	1.09	1.33	0.67	0.89	1.4	1.29	1.56	0.74	0.9	0.66	0.6	1.44	1.25
	Vitvi03g00195	VIT_03s0038g03100	LOC100258889	3.25	3.12	3.48	5.46	5.51	5.01	4.05	5.33	4.43	2.13	2.35	2.67	2.08	3.53	2.5	4.19	2.83	3.44	2.41	2.64	2.27	2.57	2.28	2.24	3.2	3.5	2.92
	Vitvi03g00196	VIT_03s0038g03110	LOC100253743	28.22	38.12	37.59	31.33	35.21	30.48	23.9	24.46	25.25	23.77	24.12	18.57	11.67	24	17.18	16.89	18.74	18.34	24.04	20.14	18.08	20.86	19.97	18.19	18.33	18.16	17.25
	Vitvi03g00197	VIT_03s0038g03120	LOC100253697	4.65	6.26	5.59	5.75	6.06	5.92	7.54	6.7	10.26	5.28	4.52	3.92	6.13	5.93	7.44	6.55	5.81	6.18	6.13	6.45	6.76	6.24	6.9	5.24	4.48	4.43	5.16
	Vitvi03g00199	VIT_03s0038g03200	LOC100267546	1.42	1.31	1.18	1.62	1.69	1.98	1.55	1.47	1.44	0.88	1.02	1.04	0.81	1.37	1.53	1.29	1.02	1.23	1.17	1.25	1.3	1.15	1.18	0.76	1.31	1.32	1.22
	Vitvi03g00200	VIT_03s0038g03230	LOC100243463	7.84	7.94	7.67	8.28	8.69	8.28	9.21	9.64	8.5	9.38	8.04	7.7	9.23	11	10	9.34	8.82	8.75	7.97	8.05	8.1	6.44	7.91	7.34	6.19	7.31	7.13
	Vitvi03g00202	VIT_03s0038g03240	LOC100247016	3.95	3.37	3.21	4.42	5.4	4.72	5.89	6.21	7	5.45	4.47	4.86	4.97	5.89	5.17	8.18	5.57	7.36	2.75	3.27	4.34	3.15	3.42	4.51	3.98	5.22	5.46
	Vitvi03g00203	VIT_03s0038g03250	LOC100241886	2.91	2.19	2.55	2.02	2.11	2.31	2.04	2.46	2.08	2.18	1.94	1.86	0.49	0.58	0.54	0.8	0.53	0.71	1.55	1.66	1.22	1.58	1.59	1.65	1.83	1.54	1.63
	Vitvi03g00204	VIT_03s0038g03260	LOC100264167	11.5	13.2	12.97	15.44	15.74	14.91	10.16	12.24	12.03	8.79	8.28	8.13	6.42	7.86	7.7	9.66	6.61	9.23	9.05	8.15	8.44	7.99	7.58	7.89	7.91	9.65	8.43
	Vitvi03g00205	VIT_03s0038g03270	LOC100265782	9.49	11.6	10.84	6.69	6.94	7.34	5.64	5.7	6.32	8.66	7.68	7.33	4.6	5.93	5.3	5.12	4.23	4.96	9.91	9.89	8.32	7.66	8.27	7.74	5.34	6.71	6.14
	Vitvi03g00206	VIT_03s0038g03400	LOC100232985	2.98	1.87	2.25	9.5	10.24	21.15	18.26	17.49	43.81	1.57	1.32	1.19	28.88	3.76	84.88	2.2	0.67	0.65	17.86	20.33	52.94	17.78	32.27	11.02	9.58	9.94	10.84
	Vitvi03g00207	VIT_03s0038g03410	LOC100241839	0.38	0.56	0.8	0.32	0.08	1.63	0.26	0.21	0	0.47	0.68	1.02	2.45	4.2	6.55	1.46	1.21	0.12	14.02	7.2	5.06	2.01	4.57	0.65	0.84	1.32	0.57
	Vitvi03g00209	VIT_03s0038g03430	LOC100258952	104.58	185.68	228.25	20.07	28.94	20.82	25.74	10.12	14.56	169.87	160.51	109.71	39.38	101.05	40.51	13.31	26.53	22.54	81.03	51.79	39.05	33.89	35.16	11.65	15.62	15.6	11.52
	Vitvi03g00210	VIT_03s0038g03440	LOC100255425	2.13	2.33	2.58	2.96	3.33	3.09	2.14	2.79	2.09	2.14	2.14	2.14	1.83	2.04	2.06	2.43	1.98	2.03	2.19	2.08	2.44	3.4	2.46	3.1	2.99	3.32	2.53
	Vitvi03g00213	VIT_03s0038g03530	LOC100248706	7.96	12.82	8.24	14.17	17.21	23.35	37.76	23.72	40.39	13.32	10.66	8.51	40.11	71.7	69.25	23.15	32.64	21.83	47.57	41.37	31.79	36.35	44.9	18.96	29.87	12.94	12.4
	Vitvi03g00216	VIT_03s0038g03560	LOC100243569	2.09	1.88	2.06	3.7	2.85	2.74	1.5	1.82	3.71	1.38	1.82	2.62	1.72	0.95	0.95	1.01	1.44	1.19	3.28	4.52	3.99	5.81	4.11	6.23	5.78	4.83	5.46
	Vitvi03g00217	VIT_03s0038g03570	LOC100265895	135.4	263.56	224.6	39.65	40.59	47.66	87.38	76.93	48.83	398.8	369.15	267.46	132.27	179.83	102.91	94.09	86.76	136.67	339.29	288.97	279.02	189.9	287.82	261.87	63.5	104.81	98.69
	Vitvi03g00222	VIT_03s0038g03610	LOC100265934	10.28	10.53	10.73	10.56	10.22	10.75	11.01	9.4	15.87	7.63	8.63	11.78	8.71	8.13	10.47	12.82	12.18	10.59	7.13	8.3	7.78	9.95	8.18	7.98	10.42	7.73	8.12
	Vitvi03g00223	VIT_03s0038g03620	LOC100260682	8.38	7.9	10.07	5.03	5.15	5.29	5.42	5.45	4.66	6.65	6.14	5.19	5.05	6.31	4.83	9.02	7.46	8.37	5.08	5.61	5.49	4.83	5	5.35	5.14	6.53	6.56
	Vitvi03g00224	VIT_03s0038g03630	LOC100255655	14.5	14.15	12.88	21.77	23.77	22.98	25.65	25.94	41.7	14.15	13.29	9.63	13.42	13.73	12.97	14.51	12.29	14.94	12.25	13.66	13.51	13.31	11.66	9.4	13.24	10.01	11.35
	Vitvi03g00225	VIT_03s0038g03640	LOC100255613	2.2	2.69	2.85	2.58	2.32	2.31	2.4	2.32	2.14	2.88	2.74	3.35	1.57	1.84	1.75	1.37	1.8	1.05	1.91	2.16	1.5	1.86	1.82	1.38	2.07	2.06	1.56
	Vitvi03g00226	VIT_03s0038g03650	LOC100250427	7.47	7.12	7.42	8.14	9.55	7.8	10.39	7.91	9.1	4.99	5.22	5.75	5.18	6.13	5.92	5.91	7.21	5.32	4.37	3.68	3.35	5.04	3.9	3.14	5.97	4.1	3.97
	Vitvi03g00227	VIT_03s0038g03660	LOC100250244	2.37	2.59	4.5	0.22	0.12	0.12	0.09	0.05	0.04	4.31	3.44	2.08	0.55	1.07	0.23	0.07	0.08	0	2.07	1.08	0.43	0.3	0.24	0	0.06	0.25	0.1
	Vitvi03g00228	VIT_03s0038g03670	LOC100245301	4.12	3.21	2.88	4.69	5.39	4.5	3.69	4.87	3.98	3.05	2.89	2.68	3.26	4.43	3.78	4.5	3.8	3.77	3.58	3.24	3.48	3.34	3.54	3.37	3.87	4.31	4.11
	Vitvi03g00229	VIT_03s0038g03680	LOC100267604	42.57	36.23	34.13	50.56	52.59	53.65	43.15	50.12	51.83	34.96	31.71	29.91	34.74	38.6	35.67	51	39.08	45.37	34.37	36.95	38.71	43.19	39.1	43.05	42.11	40.23	43.19
	Vitvi03g00231	VIT_03s0038g03710	LOC100267426	3.31	3.66	3.99	4.56	3.97	3.99	4.41	5.13	4.72	2.34	2.3	2.11	2.24	3.05	2.62	3.36	3.21	3.39	1.88	2.09	2.16	1.96	2.21	2.29	2.88	2.16	2.06
	Vitvi03g00233	VIT_03s0038g03730	LOC100257163	3.59	4.33	4.04	4.09	4.39	4.84	4.78	4.64	4.78	3.73	3.82	3.45	5.5	6.35	5.28	7.17	6.77	7.34	4.94	5.1	6.12	5.39	5.95	5.08	5.64	5.48	5.3
	Vitvi03g00234	VIT_03s0038g03740	LOC100252032	0.79	0.73	0.87	2	1.59	1.13	1.45	1.71	2.15	0.41	0.33	0.41	0.14	0.52	0.62	0.43	0.39	0.42	0.23	0.34	0.26	0.59	0.36	0.26	0.36	0.44	0.32
	Vitvi03g00235	VIT_03s0038g03750	LOC100246897	5.02	6.13	5.9	7.08	6.83	6.64	6.24	7.51	7.11	5.54	5.53	5.15	5.4	7.47	6.88	5.93	5.86	6.07	7.85	7.94	7.92	6.16	7.29	5.39	6.39	5.58	5.58
	Vitvi03g00238	VIT_03s0038g03800	LOC100255530	4.83	2.97	3.02	4.09	4.92	6.56	3.39	3.3	4.38	3.45	2.45	2.8	9.45	7.99	13.06	3.73	3.68	2.11	9.31	7.86	7.13	6.22	7.6	3.36	2.73	3.09	2.95
	Vitvi03g00241	VIT_03s0038g03840	LOC100853903	3.74	3.59	2.83	3.76	5.02	3.9	4.66	4.2	3.94	2.67	2.95	3.55	3.14	2.99	3.23	1.66	2.7	1.42	2.42	2.69	2.78	2.48	1.86	1.53	1.63	1.98	1.44
	Vitvi03g00242	VIT_03s0038g03860	LOC100853859	52.34	106.32	114.46	30.8	22.79	32.23	74.12	40.68	145.56	68.24	67.01	51.57	11.55	58.06	25.44	7.5	12.73	18.52	19.55	26.46	20.34	10.26	16.98	4.53	2.91	5.81	2.8
	Vitvi03g00243	VIT_03s0038g03870	LOC100854676	12.91	12.59	12.62	16.1	15.45	15.62	13.09	14.65	15.28	9.65	8.75	7.7	8.25	10.64	10.84	12.78	10.63	12.51	8.86	8.9	8.89	9.06	9.24	8.77	10.45	10.1	9.98
	Vitvi03g00244	VIT_03s0038g03900	LOC100241728	12.68	15	12.06	18.95	18.44	18.62	14.34	15.06	24.75	12.51	13.03	11.58	11.79	13.96	12.69	13.88	12.23	14.94	13.98	14.69	10.41	13.5	11.2	9.85	11.43	7.46	9.1
	Vitvi03g00245	VIT_03s0038g03910	LOC100247004	2.3	3.13	3.21	2.7	2.74	2.86	2.46	2.85	2.87	3	2.43	2.54	2.02	2.74	2.79	1.95	2.14	1.87	2.5	2.2	2.22	1.64	1.76	1.07	1.42	1.06	1.19
	Vitvi03g00246	VIT_03s0038g03920	LOC100241875	3.63	5.9	3.78	14.78	14.56	15.04	12.32	13.81	15.65	3.89	3.92	2.83	4.42	6.31	7.2	5.54	5.25	6.05	1.55	2.15	1.41	1.9	2.06	1.24	0.85	1.04	1.52
	Vitvi03g00247	VIT_03s0038g03940	LOC100264011	100.81	146.21	123.71	52.8	40.8	53.37	32.12	33.32	32.67	133.38	130.68	71.51	30.18	95.7	41.04	28.82	22.13	32.47	66.09	60.61	43.15	31.51	39.41	21.56	23.42	24.63	27.1
	Vitvi03g00248	VIT_03s0038g03950	LOC100258841	0.88	0.96	1	0.77	1.19	1.1	1.13	1.61	1.15	0.08	0.07	0.09	0	0.11	0.09	0.2	0.22	0.08	0.24	0.35	0.18	0.92	0.57	0.21	0.74	0.34	0.23
	Vitvi03g00249	VIT_03s0038g03960	LOC100253693	15.85	19.32	19.94	13.04	14.64	14.36	13.03	15.04	11.72	18.71	18.25	16.6	17.02	24.56	21.45	15.99	20.29	14.89	23.36	18.89	16.25	15.95	15.51	11.4	13.2	13.16	12.42
	Vitvi03g00250	VIT_03s0038g03970	LOC100248592	31.54	38.72	30.98	34.42	32.83	29.02	25.94	33.96	15.87	8.31	7.11	5.53	1.03	4.39	2.67	1.95	1.52	1.6	1.79	1.22	0.62	3.66	1.55	2.81	3.2	1.49	1.48
	Vitvi03g00251	VIT_03s0038g03980	LOC100243457	20.23	38.04	31.42	6.53	6.39	6.96	5.44	3.42	2.98	16.56	16.72	15.32	4.43	12.55	5.42	0.94	1.38	1.87	4.83	3.5	2	2.59	2.38	0.89	0.18	0.53	0.21
	Vitvi03g00252	VIT_03s0038g03990	LOC100248746	4.5	5.04	5.11	3.31	3.65	3.15	3.08	3.44	2.83	3.62	2.98	2.13	2.43	4.11	3.31	2.18	2.51	1.88	3.34	2.57	2.38	2.97	2.72	1.83	1.87	1.92	1.99
	Vitvi03g00254	VIT_03s0038g04010	LOC100265775	7.37	8.13	8.88	6.42	7.04	7.64	8.72	9.73	8.54	7.89	8.32	7.53	7.57	8.49	7.31	8.24	8.39	7.41	7.72	6.9	7.12	6.61	6.45	5.27	6.1	5.48	6.1
	Vitvi03g00256	VIT_03s0038g04030	LOC100265928	2.06	2.93	2.6	2.67	3.69	2.93	3.27	3.26	2.86	1.15	1.61	1.52	0.66	2.14	1.46	1.25	1.58	1.02	1	0.95	1.25	1.31	1.41	1.27	1.87	1.46	1.13
	Vitvi03g00257	VIT_03s0038g04040	LOC100260562	33.8	30.68	27.82	40.94	40.85	41.99	43.1	42.24	48.75	32.82	32.05	38	44.61	34.75	32.19	37.25	38.6	41.25	22.12	23.95	27.83	31.51	28.32	29.67	27.79	25.25	29.17
	Vitvi03g00259	VIT_03s0038g04070	LOC100255649	4.25	3.14	3.1	5.3	5.12	4.23	5.36	6.02	5.39	2.53	4.16	4.61	2.99	3.18	2.91	3.07	4.22	2.29	2.25	1.91	1.95	2.26	1.93	1.28	2.7	3.15	2.33
	Vitvi03g00260	VIT_03s0038g04080	LOC100250310	3.01	3.14	3.47	3.11	3.37	3.48	3.95	3.59	3.72	2.66	2.67	2.76	2.27	2.24	2.22	2.39	2.54	2.39	2.6	3.32	3.19	3	3.25	2.72	3.42	3.08	3.18
	Vitvi03g00261	VIT_03s0038g04090	LOC100250471	5.75	6.13	5.9	6.44	6.85	6.63	5.15	5.85	4.95	5.52	5.24	4.16	4.44	5.71	5.64	5.81	4.72	5.8	5.87	5.86	5.82	4.54	5.4	4.98	4.58	5.75	5.03
	Vitvi03g00262	VIT_03s0038g04100	LOC100245191	80.42	76.75	81.65	95.58	69.54	90.95	108.5	98.9	164.22	48.6	35.67	39.97	97.6	49.11	75.93	129.84	173.45	179.28	28.41	49.96	56.59	37.3	55.82	33	75.05	62.9	77.7
	Vitvi03g00263	VIT_03s0038g04110	LOC100245113	2.14	2.83	3.77	1.97	1.2	2.02	1.98	2.15	1.16	3.14	2.47	2.25	2.34	4.07	3.42	3.7	2.75	2.67	2.39	2.94	2.8	1.96	2.76	2.94	2.64	2.16	1.99
	Vitvi03g00265	VIT_03s0038g04130	LOC100262258	32.47	29.84	23.81	52.45	57.03	52.61	48.98	55.19	64.89	25.06	20.64	19.42	27.77	36.8	33.22	34.79	29.4	37.54	24.2	24.98	24.23	35.82	26.97	32.62	44.61	47.29	37.36
	Vitvi03g00266	VIT_03s0038g04150	LOC100262332	2.02	2.35	2.25	2.52	2.57	2.43	2.38	2.62	2.05	1.79	1.88	1.66	1.67	2.46	2.1	2.1	2.07	2.13	2.01	2.07	2	2.31	1.91	1.8	1.91	1.9	1.87
	Vitvi03g00267	VIT_03s0038g04160	LOC100257225	1.01	3.12	2.81	2.11	2.88	2.61	1.61	1.69	1.14	0.78	1.06	1.53	2.4	0.67	1.48	3.36	2.46	2.75	2.18	3.11	3.36	3.83	3.86	10.8	2.77	6.34	5
	Vitvi03g00269	VIT_03s0038g04180	LOC100252027	3.28	2.96	3.76	4.15	3.83	2.59	4.03	4.86	4.55	2.77	3.36	2.46	2.94	3.37	2.86	2.12	3.67	2.15	3.11	2.9	2.27	3.64	2.95	2.48	3.34	4.01	3.49
	Vitvi03g00270	VIT_03s0038g04190	LOC100252103	5.45	6.19	5.62	8.12	8.73	6.96	11.95	12.64	14.5	5.96	4.62	4.48	3.84	6.7	5.04	4.92	4.9	4.95	4.76	4.77	4.38	4.28	4.33	2.76	3.75	3.83	4.29
	Vitvi03g00272	VIT_03s0038g04210	LOC100241765	1.28	1.81	1.33	1.69	1.56	1.28	1.24	1.7	1.06	0.44	0.41	0.33	0.01	0.27	0.01	0.07	0.05	0.03	0.44	0.43	0.18	1.7	0.86	1.43	0.81	0.14	0.04
	Vitvi03g00273	VIT_03s0038g04240	LOC100241833	5.85	5.11	5.75	5.79	5.91	5.96	5.56	5.59	5.72	4.85	5.24	4.98	4.83	4.84	5.17	5.53	5.36	4.99	5.77	6.2	6.29	5.65	5.58	5.39	4.65	5.54	5.87
	Vitvi03g00274	VIT_03s0038g04250	LOC100264115	23.67	27.75	29.8	16.39	14.16	16.48	16.63	15.91	16.44	24.12	21.85	16.17	9.72	21.05	13.35	12.45	9.11	12.64	17.51	17.17	14.31	11.51	13.87	9.61	10.33	8.34	7.96
	Vitvi03g00275	VIT_03s0038g04260	LOC100253731	1.96	1.3	1.38	2.3	2.79	2.42	1.8	2.16	1.81	0.75	0.76	0.68	0.76	0.8	0.85	1.38	0.93	0.98	0.54	0.51	0.61	0.94	0.7	0.8	1.2	0.85	0.75
	Vitvi03g00277	VIT_03s0038g04270	LOC100258947	66.68	62.65	68.4	67.08	73.6	65.78	65.48	68.76	64.51	68.93	71.94	79.41	60.24	65.31	68.87	70.31	79.49	57.65	56.48	49.37	49.47	60.63	51.5	60.29	62.54	63.66	61.14
	Vitvi03g00278	VIT_03s0038g04280	LOC100248632	0.96	1.04	1.08	1.23	1.52	1.28	0.89	0.91	0.82	1.23	1.28	0.86	0.76	0.94	0.66	0.93	0.97	0.72	1.45	1.33	1.21	1.23	1.2	1.05	1.13	1.05	1
	Vitvi03g00283	VIT_03s0038g04320	LOC100253801	3.42	3.74	3.76	4.39	5.01	4.51	4.57	4.99	5.06	3.18	3.03	2.74	2.62	3.82	3.8	3.43	3.17	3.3	3.54	3.66	3.39	3.61	3.54	3.01	3.49	3.37	3.06
	Vitvi03g00285	VIT_03s0038g04350	LOC100243563	14.23	13.61	13.36	13.4	14.58	13.63	12.02	14.08	12.56	13.46	12.96	13.56	14.51	15.38	14.66	14.49	16.67	12.51	14.19	14.36	14.58	13.65	14.14	11.56	10.58	12.34	12.58
	Vitvi03g00286	VIT_03s0038g04360	LOC100265887	10.88	10.93	10.07	16.69	15.08	15.93	17.5	17.44	21.32	10.21	9.16	8.01	9.9	12.14	12.13	14.3	12.68	12.29	9.62	10.08	9.37	11.06	9.87	9.18	12.62	10.32	11.38
	Vitvi03g00287	VIT_03s0038g04370	LOC100260677	2.8	3.88	3.46	2.35	2.23	2.31	2.66	2.86	2.67	3.41	3.23	2.49	2.82	4.01	2.97	3.15	3.38	3.17	3.1	3.06	3.32	2.68	2.83	2.3	2.63	2.54	2.28
	Vitvi03g00288	VIT_03s0038g04400	LOC100250419	42.53	47.92	40.6	84.12	93.54	85.59	61.97	79.12	81	26.71	24.4	21.07	30.94	38.84	41.91	38.08	28.48	33.12	25.8	24.64	26.28	30.84	28.57	21.61	25.04	21.18	22.63
	Vitvi03g00289	VIT_03s0038g04420	LOC100267597	5.49	6.22	7.36	4	4.34	3.67	4.24	4.56	3.63	5.63	6.28	7.4	3.26	4.43	3.3	3.91	4.64	3.69	5.26	4.7	3.89	4.23	3.89	3.96	3.95	3.96	3.91
	Vitvi03g00292	VIT_03s0038g04450	LOC100257329	125.24	134.59	164.85	47.58	26.49	27.77	22.51	17.96	8.97	69.47	86.1	122.95	20.58	48.2	19.69	38.01	47.59	37.54	44.92	39.03	32.17	35.78	51.36	37.33	19.63	18.8	26.22
	Vitvi03g00293	VIT_03s0038g04460	LOC100854024	1.78	2.02	1.91	2.34	2.7	2.22	1.94	2.18	1.83	1.25	1.49	1.2	1.19	1.48	1.35	2.03	1.38	1.97	1.68	1.92	1.64	1.53	1.8	1.5	1.8	2.05	1.8
	Vitvi03g00294	VIT_03s0038g04470	LOC100252199	22.35	21.56	26.74	18.02	19.08	18.59	17.22	18.99	14.71	26.82	25.77	28.03	23.84	27.28	24.61	23.45	24.01	21.8	28.28	28.68	28.43	27.26	27.01	31.93	23.19	29.16	25.11
	Vitvi03g00296	VIT_03s0038g04490	LOC100247076	2.89	2.93	3.35	2.59	2.44	2.33	2.1	2.52	2.19	3.72	4.27	3.59	2.74	3.43	3.27	2.39	2.61	2.05	3.54	3.13	2.67	2.29	2.82	2.09	1.61	1.94	1.67
	Vitvi03g00297	VIT_03s0038g04500	LOC100267529	7	7.07	8.21	9.92	10.16	10.14	9.85	10.49	8.86	10.56	11.71	11.28	9.71	12.72	14.83	8.65	7.44	7.49	15.71	14.32	14.44	14.25	14.54	12.09	9.16	12.06	11.65
	Vitvi03g00298	VIT_03s0038g04510	LOC100241723	14.81	16.85	13.63	20.74	22.48	26.06	18.71	20.37	18.51	14.39	12.47	10.75	34.48	22.38	41.41	24.46	20.36	21.4	60.52	49.03	44.62	31.65	48.23	26.63	26.98	23.27	27.32
	Vitvi03g00302	VIT_03s0038g04550	LOC100264004	0.95	1.77	1.88	1.52	0.72	0.97	1.59	1.19	0.83	1.61	1.95	1.71	2.19	1.68	1.11	3.06	1.18	3.12	1.14	1.32	1.45	1.1	1.55	2.33	1.02	1.56	2.09
	Vitvi03g00303	VIT_03s0038g04560	LOC100258834	37.55	38.49	33.7	46.43	45.46	43.12	47.35	37.89	51.61	31.09	39.46	37.81	42.59	43.54	45.12	35.86	50.34	36.35	35.51	35.98	31.95	35.76	33.91	25.54	43.07	31.14	31.4
	Vitvi03g00304	VIT_03s0038g04570	LOC100253688	2.82	3.48	1.67	5.05	5.41	7.6	4.25	5.38	4.46	0.71	0.48	0.26	0.9	0.85	0.96	0.86	0.51	0.56	1.86	1.83	2.78	1.91	2.14	0.96	0.7	1.8	0.75
	Vitvi03g00306	VIT_03s0038g04590	LOC100243604	15.64	14.59	15.96	14.17	14.28	12.54	8.64	11.36	7.29	11.14	10.54	9.96	6.51	7.36	6.43	8.88	10.22	9.45	8.46	7.45	7.67	10.86	8.43	13.54	10.68	8.79	8.18
	Vitvi03g00307	VIT_03s0038g04600	LOC100248585	17.99	23.76	23.33	14.8	16.66	15.08	15.79	15.63	15.07	22.16	24.52	20.02	17.06	22.17	16.6	15.98	18.6	15.16	27.06	23.99	22.09	22.71	23.74	20.62	20.73	18.67	18.2
	Vitvi03g00308	VIT_03s0038g04610	LOC100255646	11.52	11.15	10.6	21.75	21.74	20.16	18.62	21.58	22.75	9.76	9.32	7.55	8.31	14.26	11.99	13.53	9.42	11.52	8.71	9.97	9.96	9.53	9.21	8.17	10.02	10.28	9.28
	Vitvi03g00310	VIT_03s0038g04700	LOC100245184	81.98	79.05	109.09	32.53	24.73	25.19	31.29	27.48	16.09	67.65	56.53	51.05	28.32	75.08	36.62	41.26	31.13	34.37	52.22	59.18	54.09	42.34	50.22	34.45	22.78	22.16	34.1
	Vitvi03g00312	VIT_03s0038g04730	LOC100257152	1.82	1.5	0.74	1.7	2.09	1.31	2.09	3.58	1.06	1.13	0.75	0.92	0.36	2.77	0.66	1.91	1.14	0.96	1.09	1.25	0.88	5.98	2.51	5.28	5.49	1.57	1.7
	Vitvi03g00314	VIT_03s0038g04750	LOC100257219	36.33	39.98	31.68	62.47	76.41	65.53	78.35	76.83	88.39	44.55	53.29	73.55	87.82	69.07	86.18	78.63	94.64	78.63	47.95	45.43	45.16	65.17	45.96	51.86	73.21	62.76	56.77
	Vitvi03g00317	VIT_03s0063g02700	LOC100852549	1.71	0.59	0.59	2.02	2.56	2.27	0.84	1.12	0.82	0.55	0.52	0.62	0.92	0.89	0.88	1.01	0.67	0.7	0.37	0.47	0.38	0.71	0.43	0.45	0.75	1.09	0.82
	Vitvi03g00319	VIT_03s0063g02660	LOC100852509	5.94	3.09	4.01	3.03	3.49	2.24	3.56	3.91	3.08	4.53	3.1	2.4	2.09	2.16	1.76	1.46	1.39	1.71	2.62	3.16	2.29	1.47	2.49	0.93	1.2	1.34	1.37
	Vitvi03g00322	VIT_03s0063g02640	LOC100853861	32.55	30.55	29.16	29.25	25.36	27.09	26.93	28.21	35.53	29.16	26.15	23.69	18.59	26.84	24.92	16.94	17.48	16.57	13.5	13.84	10.67	13.32	13.78	10.37	13.07	9.25	8.36
	Vitvi03g00324	VIT_03s0063g02630	LOC100853783	5.3	6.01	5.58	8.69	10.62	10.52	11.16	11.65	11.4	5.43	7.08	5.73	6.33	8.88	8.63	7.5	8.11	6.9	5.26	4.81	4.45	6.1	4.86	3.71	7.64	6.16	6.25
	Vitvi03g00327	VIT_03s0063g02610	LOC100853676	1009.58	1259.8	1040.73	1947.42	1819.13	2038.78	1684.78	1328.69	1765.12	429.67	410.79	378.25	659.1	724.89	715.75	654.45	757.25	664.68	607.65	698.49	701.43	730.9	803.75	618.51	816.38	571.11	687.89
	Vitvi03g00328	VIT_03s0063g02600	LOC100853635	2.25	2.64	2.48	1.94	1.69	1.53	1.51	2.1	1.91	1.99	1.72	0.99	0.79	0.85	1.09	0.37	0.31	0.21	1.91	1.73	1.89	0.94	1.74	0.97	0.97	0.94	1.22
	Vitvi03g00329	VIT_03s0063g02590	LOC100852464	1.95	1.5	1.37	1.68	2.36	2.23	1.97	2.8	2.67	1.96	1.82	1.89	1.36	2.03	1.48	2.09	1.78	2.07	1.37	1.31	1.7	1.76	1.31	1.84	2.12	2.05	2.1
	Vitvi03g00330	VIT_03s0063g02580	LOC100853593	4.32	4.57	4.54	4.5	5.47	4.51	6.12	6.48	6.07	3.24	4.04	2.72	2.53	3.61	2.82	2.35	3.67	2.28	3.25	2.6	3.19	3.63	2.66	2.34	4.08	2.29	3.23
	Vitvi03g00331	VIT_03s0063g02560	LOC100853559	5.18	5.96	5.97	5.17	6.29	5.53	5.65	5.66	5.74	6.45	5.71	4.58	6.21	6.86	6.52	6.3	6.5	6.11	7.13	6.63	6.22	5.76	5.98	5.06	5.24	5.62	5.33
	Vitvi03g00332	VIT_03s0063g02550	LOC100853527	18.47	19.35	17.32	17.8	19.78	17.58	22.28	20.67	19.72	13.64	15.62	18.75	13.14	14.36	13.34	11.07	13.72	10.24	14.49	13.66	14.07	14.83	12.82	12.32	13.46	13.15	12.15
	Vitvi03g00333	VIT_03s0063g02540	LOC100853459	4.11	4.2	3.57	5.61	5.12	4.96	6.62	5.05	7.42	4.02	4.81	5.31	3.95	4.73	4.23	2.75	4	2.59	3.25	3.39	2.27	2.52	2.34	1.6	3.14	1.64	2.19
	Vitvi03g00334	VIT_03s0063g02530	LOC100853422	1.78	1.4	2.74	2.05	2.3	1.98	3.15	4.22	3	2.83	2.11	2.51	4.47	3.62	4.12	4.62	7.02	4.86	3.46	4.12	6.92	5.99	3.57	5.49	8.61	6.68	5.13
	Vitvi03g00335	VIT_03s0063g02520	LOC100853383	8.67	4.47	4.47	8.48	8.16	8.49	9.99	10.13	16.23	4.38	4.49	7.14	7.55	5.15	5.8	10.91	10.62	11.63	3.24	4.09	3.62	6.64	4.22	6.99	9.24	6.92	7.04
	Vitvi03g00338	VIT_03s0063g02510	LOC100852435	0.95	1.35	1.68	0.81	0.55	0.49	0.68	0.5	0.58	2.77	2.66	2.5	1.58	2	0.99	1.56	1.67	1.75	1.24	1.37	1.86	1.76	2.08	2.48	1.14	0.82	1.2
	Vitvi03g00339	VIT_03s0063g02500	LOC100853345	8.82	10.9	12.51	9.38	9.17	8.93	9.23	8.8	10.17	10.06	9.12	7.79	6.84	8.41	7.27	9.67	8.66	9.6	7.84	7.87	7.99	7.7	8.19	7.4	7.16	7.69	7.34
	Vitvi03g00340	VIT_03s0063g02490	LOC100853320	14.8	15.26	15.2	12.17	10.51	12.16	12.52	12.08	13.38	13.02	9.44	6.73	6.59	7.5	4.4	6.32	6.9	7.55	40.46	50	44.02	26.67	43.26	41.33	21.29	29.82	31.76
	Vitvi03g00343	VIT_03s0063g02480	LOC100853292	2.85	3.1	3.3	2.99	3.11	2.88	3.02	3	2.29	3.28	3.29	2.85	2.56	3.24	3	3.18	3.59	2.79	3.55	3.16	2.99	3.63	3.08	3.5	3.37	3.52	3.22
	Vitvi03g00344	VIT_03s0063g02450	LOC100853178	44.52	51.54	55.38	38.03	40.35	39.79	32.5	35.16	31.38	43.54	42.09	36.9	24.08	36.69	30.62	32.07	29.91	31.68	44.55	40.39	38.44	38.45	38.69	32.89	32.33	33.78	31.09
	Vitvi03g00348	VIT_03s0063g02420	LOC100853135	21.75	25.57	24.85	19.13	20.75	19.09	18.76	19.53	16.85	19.79	21.78	21.07	17.32	20.95	17.95	15.87	18.69	12.97	19.08	16.59	15.27	17.75	14.2	15.12	15.66	17.26	17.19
	Vitvi03g00349	VIT_03s0063g02410	LOC100855339	4.26	4.39	4.22	5.97	5.99	5.46	5.58	5.9	5.11	4.55	3.41	3.25	4.52	5.58	5.42	6.6	5.24	6.56	4.53	4.52	4.86	5.21	4.5	5.73	6.28	7.71	6.25
	Vitvi03g00352	VIT_03s0063g02340	LOC100852969	15.51	8.17	22.98	3.83	2.9	2.93	2.05	1.09	1.23	1.7	2.91	4.62	1.74	0.98	0.54	0.98	0.84	0.98	0.54	1.13	0.92	1.31	0.49	0.67	0.81	0.76	0.9
	Vitvi03g00355	VIT_03s0063g02310	LOC100855233	18.21	21.12	18.19	28.2	31.87	27.22	29	30.63	35.02	14.97	12.88	10.55	12.98	18.32	14.7	20.06	18.9	19	14.76	15.06	13.89	19.46	17.18	14.19	19.26	13.97	13.75
	Vitvi03g00356	VIT_03s0063g02300	LOC100852857	2.84	3.19	2.89	3.3	4.13	3.69	4.04	4.19	3.73	2.75	2.84	2.3	1.89	1.97	1.63	1.92	2.59	2.1	1.95	2.14	1.83	2.7	2.43	1.86	3.28	2.75	2.82
	Vitvi03g00357	VIT_03s0063g02280	LOC100852787	1.08	1.23	1.03	1.46	1.57	1.89	2.1	1.83	1.83	0.44	0.62	0.79	0.63	0.69	0.78	0.58	0.8	0.57	1.04	0.92	0.82	1.15	0.91	0.92	1.29	1.01	1.14
	Vitvi03g00358	VIT_03s0063g02260	LOC100852729	5.38	5.9	6.48	5.03	5.07	5.27	5.09	5.68	4.96	6.65	6.09	5.66	4.94	7.39	5.91	8.46	5.86	8.99	6.55	7.25	7.84	6.77	7.13	7.49	7.31	9.1	8.45
	Vitvi03g00359	VIT_03s0063g02250	LOC100852699	1.12	2.43	1.72	4.01	5.43	3.14	21.18	13.23	22.2	3.36	3.1	4.21	7.13	5.51	3.49	4.25	2.57	3.43	2.8	4.47	3.66	14.17	6.96	5.62	28	10.04	6.39
	Vitvi03g00361	VIT_03s0063g02230	LOC100855164	1.21	1.32	0.82	1.21	1.31	0.73	0.88	1.33	1.05	0.45	0.6	0.2	0.16	0.43	0.24	0.44	0.31	0.38	0.6	0.64	0.29	0.42	0.38	0.74	0.4	0.57	0.29
	Vitvi03g00365	VIT_03s0063g02120	LOC100257247	0.85	1.47	1.78	0.93	0.62	0.94	1.27	0.93	1.35	2.04	2.12	1.89	1.42	1.49	1.51	1.4	1.26	1.25	2.14	2.68	2.12	1.38	2.52	2.12	1.16	1.33	0.95
	Vitvi03g00367	VIT_03s0063g02110	LOC100255479	28.58	29.42	28.99	33.14	35.6	31.83	36.05	34.34	35.38	29.33	30.65	38.55	32.22	33.17	32.5	27.65	32.36	24.31	30.24	23.85	25.51	35.74	26.3	31.04	30.26	32.27	30.26
	Vitvi03g00368	VIT_03s0063g02100	LOC100250299	27.97	28.53	27.37	32.22	31.54	31.28	24.41	25.7	21.55	22.65	23.68	21.72	27.49	29.22	27.8	25.18	28.28	23.78	30.81	28.3	29.93	28.58	31.38	21.11	25.91	22.76	24.64
	Vitvi03g00369	VIT_03s0063g02090	LOC100253828	6.07	5.31	7.56	5.94	6.71	6.29	6.61	6.59	10.82	2.92	3.7	3.92	7.75	9.64	11.61	4.32	10.76	3.66	6.67	6.03	6.65	7.95	7.73	3.91	4.98	5.42	3.34
	Vitvi03g00370	VIT_03s0063g02080	LOC100248731	6.32	5.73	5.55	7.66	7.59	7.51	6.21	6.24	6.34	4.04	4.01	4.73	2.87	4.29	3.23	3.15	2.52	2.08	3.82	3.96	3.52	3.95	3.77	2.64	3.44	3.34	2.75
	Vitvi03g00371	VIT_03s0063g02060	LOC100243593	3.22	3.02	3.47	2.75	3.19	2.78	2.84	3.25	2.46	2.29	2.04	1.64	1.81	2.69	2.13	2.3	2.31	2.16	2.71	2.64	2.63	2.29	2.5	2.29	2.43	2.76	2.37
	Vitvi03g00372	VIT_03s0063g02050	LOC100245178	19.38	17.74	16.61	18.11	17.34	19.08	15.58	15.01	17.39	12.89	16.19	16.09	12.91	14.21	11.88	12.63	14.6	11.31	17.82	15.42	11.51	10.87	11.46	9.17	12.62	9.39	10.74
	Vitvi03g00373	VIT_03s0063g02040	LOC100265915	1.83	1.97	1.79	1.86	2.12	1.97	2.23	2.91	2.01	0.69	0.53	0.67	0.32	0.52	0.22	0.67	0.5	0.68	0.57	0.52	0.62	0.85	0.73	0.9	1.42	0.55	0.79
	Vitvi03g00374	VIT_03s0063g02030	LOC100267479	125.83	113.81	115.67	117.72	125.8	112.04	141.1	171.84	118.91	74.07	62.55	71.47	80.62	80.56	71.8	93.6	78.03	84.08	55.45	58.64	61.95	69.95	52.89	83.47	81.45	104.97	98.22
	Vitvi03g00377	VIT_03s0063g02000	LOC100257215	8.95	8.52	7.7	13.1	15.41	12.37	11.08	12.46	12.06	7.27	6.62	5.68	6.71	8.94	8.12	9.93	8.77	9.33	7.49	7.89	7.28	8.95	6.97	8.58	9.35	9.51	8.97
	Vitvi03g00379	VIT_03s0063g01970	0	3.13	4.13	3.19	1.71	1.64	1.84	2.64	1.75	1.02	2.64	2.56	2.22	0.93	2.75	1.54	0.18	1.12	0.55	2.87	2.95	2.2	1.65	1.58	1.28	1.74	1.01	0.7
	Vitvi03g00383	VIT_03s0063g01920	LOC100267626	2.74	4.65	4.79	5.09	4.63	4.42	5.7	6.67	4.43	4.48	4.29	4.65	3.42	4.13	4.64	4.9	4.56	4.76	3.17	3.09	3.45	3.16	2.85	3.52	4.57	6.57	4.48
	Vitvi03g00384	VIT_03s0063g01910	LOC100258936	4.6	4.11	3.62	4.44	3.94	4.4	2.66	2.57	2.11	2.04	2.7	2.83	1.16	1.99	1.43	1.11	1.63	1.04	2.35	2.22	2.02	2.82	1.87	1.77	3.25	1.25	1.48
	Vitvi03g00385	VIT_03s0063g01900	LOC100855134	3	3.28	2.84	4.34	4.58	4.46	4.99	4.87	4.31	2.51	2.78	2.58	2.42	3.94	3.42	2.23	3.01	1.63	2.67	2.15	1.91	1.75	1.91	1.33	1.68	1.78	2.09
	Vitvi03g00386	VIT_03s0063g01890	LOC100262245	1.72	2.6	1.98	2.55	2.3	1.99	3.06	3.25	4.37	3.52	3.37	2.48	0.26	2.43	0.56	0.79	1.15	1	0.94	1.75	0.67	1.09	0.73	0.96	1.7	0.51	1.32
	Vitvi03g00388	VIT_03s0063g01880	LOC100257137	8.67	5.62	6.04	2.76	3.97	3.42	2.56	1.94	1.38	7.85	8.82	7.13	0.08	1.93	0.11	0.09	0.37	0.31	1.46	1.1	0.28	0.4	0.34	0.57	0.74	0.29	0.51
	Vitvi03g00389	VIT_03s0063g01870	LOC100248690	37.02	48.81	44.15	29.55	20.62	25.36	17.46	17.04	12.41	25.8	29.57	35.42	21.56	20.46	16.17	15.77	18.33	16.45	26.72	25.47	28.01	28	27.74	29.14	27.53	28.47	28.39
	Vitvi03g00395	VIT_03s0063g01820	LOC100253713	1.85	4.92	1.74	6.84	4.37	9.34	2.47	3.82	2.14	0	0.02	0	0.37	2.53	2.03	0	0	0	1.37	1.44	1.48	0.46	1.15	0	0	0	0.02
	Vitvi03g00396	VIT_03s0063g01800	LOC100243552	1.94	1.71	1.81	2.12	2.51	2.19	2.43	2.91	2.13	1.59	1.47	1.68	1.59	1.68	1.74	1.72	1.61	1.33	1.64	1.52	1.74	1.73	1.32	1.29	1.66	1.61	1.52
	Vitvi03g00397	VIT_03s0063g01790	LOC100248616	0.44	0.53	0.52	2.65	2.16	3.56	3.88	4.11	6.93	0.93	0.57	0.42	1.48	4.09	3.65	3.18	2.4	1.73	4	6.24	7.18	14.64	6.88	6.21	13.81	3.48	2.24
	Vitvi03g00398	VIT_03s0063g01780	LOC100243480	2.11	2.25	2.25	3.96	4.45	5.24	4.38	4.84	3.63	0.96	1.01	1.1	3.7	4.21	6.6	2.34	1.89	1.72	4.56	4.09	3.68	2.5	2.99	1.79	2.09	2.71	1.6
	Vitvi03g00400	VIT_03s0063g01740	LOC100260579	1.33	1.32	1.38	1.75	1.63	1.52	1.1	1.32	1.11	1	0.96	0.76	0.86	1.27	1.12	1.32	0.99	1.31	0.97	1.14	1.22	0.96	1.05	1.02	1.37	1.83	1.26
	Vitvi03g00403	VIT_03s0063g01730	LOC104877347	14.87	13.21	14.63	17.9	20.78	18.08	21.72	22.61	20.54	7.53	9.9	7.45	9.77	11.35	10.18	6.77	10.91	5.76	11.01	8.24	5.28	7.69	8.18	7.65	11.11	7.83	7.77
	Vitvi03g00405	0	LOC100245283	0.62	0.8	1.72	2.05	2.41	1.61	1.48	1.84	1.52	4.33	5.01	5.87	2.07	2.2	1.93	1.82	1.83	2.1	0.62	1.34	1.9	1.68	2.11	3.34	1.58	1.45	1.74
	Vitvi03g00415	VIT_03s0063g01460	LOC100255593	2.46	3.79	3.06	3.76	4	3	3.4	3.77	1.92	2.17	2.42	2.48	1.21	2.23	0.56	1.94	2.29	2.08	1.44	1.37	1.73	1.84	1.76	1.62	1.79	2.2	2.36
	Vitvi03g00425	VIT_03s0063g01390	LOC100260575	1.02	0.86	0.93	1.32	1.69	1.36	1.07	1.36	0.82	0.84	0.82	0.9	1.11	1.25	1.17	1.42	1.13	1.24	1.29	1.36	1.25	1.23	1.23	1.2	1.13	1.76	1.43
	Vitvi03g00426	VIT_03s0063g01380	LOC100267586	0.84	1.47	0.42	10.85	11.36	6.56	11.83	12.07	15.48	1.7	2.17	3.02	14.05	4.76	15.75	10.7	23.41	11.88	4.66	9.25	7.75	23.72	8.76	11.68	19.16	19.73	19.91
	Vitvi03g00429	VIT_03s0063g01360	LOC100262433	6.3	6.68	6.86	5.53	6.54	6.01	6.72	6.56	6.46	6.73	6.42	5.82	4.77	6.32	4.74	6.28	6.06	5.77	5.8	5.54	4.85	5.64	5.06	4.89	5.32	5.65	5.44
	Vitvi03g00431	VIT_03s0063g01330	LOC100252188	17.12	47.02	9	25.1	20.54	38.09	9.24	31.65	18.7	1.69	0.9	0.3	8.41	4.66	2.52	6.2	12.28	12.18	1.57	1.51	2.49	4.14	1.89	2.85	8.36	9.32	5.84
	Vitvi03g00432	VIT_03s0063g01310	LOC100247063	47.92	123.94	25.85	63.72	59.93	127.75	34.23	95.51	46.08	4.63	2.4	1.67	25.9	5.55	8.79	13.98	26.14	21.69	6.51	7.36	13.32	15.79	8.55	10.41	37.98	51.43	26.51
	Vitvi03g00435	VIT_03s0063g01290	LOC100263992	439.03	1328.99	315.89	531.55	410.7	917.06	247.12	728.95	535.23	9.04	3.67	2.06	15.47	4.81	5.18	5.24	9.23	8.95	15.35	16.55	22.95	39.93	16.6	24.88	57.48	48.44	27.91
	Vitvi03g00437	VIT_03s0063g01280	0	1.32	12.48	0.62	1.24	0.9	26.77	0.13	3.25	0.72	0.18	0.04	0.37	1.1	0.07	0.23	0.13	0.62	0.96	0.34	0.23	0.45	1.9	0.5	0.29	1.69	1.05	1.42
	Vitvi03g00441	VIT_03s0063g01220	0	77.25	172.22	32.93	127.92	105.24	215.47	59.75	141.03	99.48	5.41	2.58	1.86	7.44	2.22	2.96	2.21	1.24	2.46	12.24	12.67	20.18	30.94	16.87	25.3	49.2	35.82	23.96
	Vitvi03g00442	VIT_03s0063g01180	LOC100253819	2.69	9.03	3.05	7.34	4.66	13.96	0.17	3.39	2.51	7.58	5.91	4.26	12.67	8.71	8.11	11.38	14.82	16.19	10.76	11.91	13.55	14.84	12.77	13.06	15.66	20.22	20.02
	Vitvi03g00444	VIT_03s0063g01160	0	1.02	4.19	4	1.74	5.23	2.32	2.97	4.57	0.9	0.35	0.19	0.08	0.92	0.23	1.93	0.22	0.81	0.53	0.99	0.75	1.66	1.69	0.66	1.06	3.52	3.11	1.34
	Vitvi03g00449	VIT_03s0063g01100	LOC100250293	2.8	3.18	3.35	2.89	2.95	3.12	3.94	4.28	3.97	2.84	3.38	2.67	3.06	3.02	2.24	2.64	3.77	3.08	2.06	2.33	2.06	2.41	2.14	1.77	2.86	1.49	2.19
	Vitvi03g00452	VIT_03s0063g01080	LOC100245171	5.42	4.98	4.7	10	10.57	9.54	7.9	9.03	9.35	4.04	4.37	4.41	4.74	5.61	5.52	7.29	6.51	7.5	4.27	4.99	5.11	5.84	5.24	5.9	6.97	6.85	7.32
	Vitvi03g00454	VIT_03s0063g01060	LOC100267475	17.82	14.21	14.4	20.11	25.44	21.18	24.68	28.08	30.68	16.22	12.72	11.46	15.45	19.73	19.87	19.85	19.65	16.39	15.55	14.99	14.26	18.43	14.54	13.98	20.26	17.88	17.94
	Vitvi03g00457	VIT_03s0063g01030	LOC100262316	1.75	1.45	1.06	2.14	2.29	2.1	1.33	1.69	1.61	1.16	1.01	0.78	0.59	1.19	1.01	0.69	0.58	0.51	1.09	1.11	0.81	0.93	0.82	0.62	0.93	0.6	0.7
	Vitvi03g00458	VIT_03s0063g01020	LOC100253702	2.12	2.23	2.9	1.44	1.26	0.92	1.94	0.98	1.71	3.72	4.27	3.52	1.73	2.65	2.12	2.5	2.77	2.2	3.39	3.46	2.9	2.6	2.75	2.3	2.62	2.26	2.29
	Vitvi03g00464	VIT_03s0063g00940	LOC100241846	1.02	1.22	0.99	1.48	1.46	1.48	1.67	1.88	1.65	1.96	1.68	1.47	2.3	3.12	3.12	2.99	2.67	2.59	2.38	2.83	2.67	2.78	2.61	2.85	3.3	2.97	3.02
	Vitvi03g00467	VIT_03s0063g00930	LOC100855388	2.25	2.51	2.22	2.57	2.91	2.07	3.11	3.55	3.16	2.1	1.68	1.12	1.19	1.18	0.82	1.2	1.19	0.93	0.99	1.25	0.76	0.75	0.78	1	1.12	1.16	0.88
	Vitvi03g00469	VIT_03s0063g00920	LOC100252086	17.85	19.57	18.19	28.31	21.7	26.54	44.87	42.71	44.76	27.48	19.53	16.58	33.2	36.23	32.22	42.51	32.21	44.94	15.68	19.17	21.02	17.81	18.31	21.14	34.3	30.57	36.68
	Vitvi03g00471	VIT_03s0063g00900	LOC100258959	1.52	1.9	1.73	3.76	3.77	3.21	3.2	3.89	3.85	1.07	0.9	0.77	0.94	1.3	1.24	1.35	1.42	1.44	1.19	1.16	1.11	1.33	1.17	1.25	1.68	1.49	1.56
	Vitvi03g00472	VIT_03s0063g00890	LOC100246948	2.57	1.93	2.2	2	2.26	1.83	1.75	1.55	1.13	2.27	2.48	2.73	1.44	2.01	1.09	1.77	1.78	1.55	2.24	2.37	2.17	1.77	1.99	1.88	1.56	2.52	2.12
	Vitvi03g00473	VIT_03s0063g00880	LOC100253812	4.58	6.24	6.08	11.31	8.68	15.65	11.21	9.19	16.38	4.92	3.98	4.21	13.08	12.79	19.64	6.48	8.09	6.05	8.83	8.54	7.23	4.68	6.2	3.16	6.41	4.27	5.11
	Vitvi03g00475	VIT_03s0063g00860	LOC100264100	54.42	48.37	74.34	17.15	10.22	10.1	7.27	5.85	3.34	140.58	126.72	109.41	62.03	101.45	50.4	55.91	52.55	50.1	127.49	126.27	128.53	87.78	111.61	97.14	57.17	63.83	77.17
	Vitvi03g00476	VIT_03s0063g00850	LOC100258930	38.89	32.59	33.75	39.59	38.57	35.87	32.41	35.04	23.04	28.65	23.38	24.45	33.68	35.5	34.24	38.91	46.18	34.56	33.45	31.75	38.48	45.67	39.06	43.81	51.28	59.06	57.64
	Vitvi03g00477	VIT_03s0063g00840	LOC100253782	0.93	1.05	0.99	1.11	0.98	1.08	1.09	1.58	1.36	0.97	1.15	1.16	0.77	1.44	0.98	0.97	1.01	1.01	1.3	1.27	1.14	1.06	1.28	0.68	0.97	0.79	0.97
	Vitvi03g00479	VIT_03s0063g00830	LOC100248687	44.45	49.01	65.29	55.38	41.29	55.57	72.99	52.94	88.52	53.98	48.73	41.24	53.04	35.95	47.3	52.14	57.12	53.07	43.91	55.87	42.11	27.33	43.66	30.94	26.67	20.89	21.68
	Vitvi03g00480	VIT_03s0063g00820	LOC100243547	20.07	30.55	37.43	35.32	25.96	40.37	52.22	39.81	56.14	50.34	42.98	27.91	96.51	83.48	135.26	74.38	82.16	57.47	82.1	92.42	78.16	53.85	77.05	40.74	54.87	29.33	37.17
	Vitvi03g00481	VIT_03s0063g00810	LOC100265871	45.43	55.57	55.46	42.66	35.83	49.65	49.47	45.26	55.18	118.32	116.23	111.91	50.97	67.21	56.72	51.7	52.07	49.02	94.29	106.18	89.19	85.78	95.68	83.48	46.24	47.04	50.44
	Vitvi03g00483	VIT_03s0063g00750	LOC100245277	25.05	39.73	32.11	36.32	25.83	29.07	34.2	33.87	31.95	21.64	18.71	18.68	20.29	20.46	9.22	28.88	43.15	35.64	15.77	20.14	17.74	22.59	25.36	29.68	39.62	23.44	27.14
	Vitvi03g00485	VIT_03s0063g00680	LOC100255619	7.24	5.17	4.35	8.71	10.41	8.97	7.7	9.36	7.94	4.63	4.32	3.89	3.24	4.34	3.42	4.46	3.27	4.33	4.43	4.85	4.16	5.08	5.08	5.58	6.36	6.53	5.76
	Vitvi03g00486	VIT_03s0063g00650	LOC100245307	5.36	4.61	4.62	7.32	8.33	7.56	7.09	7.75	7.83	4.8	4.76	4.97	5.14	5.25	5.99	8.01	7.97	7.29	4.8	4.45	3.81	7.11	4.99	5.68	8.46	6.94	6.91
	Vitvi03g00491	VIT_03s0063g00610	LOC100258817	1.95	1.85	1.88	2.04	1.81	2.15	1.67	1.47	1.15	1.45	1.62	1.94	2	1.75	2.33	1.33	1.78	1.36	1.96	1.89	1.9	1.9	1.7	1.6	1.5	1.96	1.54
	Vitvi03g00492	VIT_03s0063g00600	LOC100257340	2.46	2.41	2.71	3.77	3.76	3.66	2.48	3.08	2.51	1.58	1.64	1.45	1.53	1.96	2.08	2.39	1.84	2.41	2.04	2.19	2.48	2.45	2.15	2.7	2.43	3.61	2.52
	Vitvi03g00495	VIT_03s0063g00540	LOC100260539	12.1	12.61	8.64	23.84	26.73	22.06	25.4	29.14	33.31	9.08	8.45	6.25	9.23	12.63	10.1	11.23	10	10.72	9.2	8.49	9.04	8.32	9.11	8.09	9.7	9.33	9.65
	Vitvi03g00496	VIT_03s0063g00530	LOC100257203	1.88	4.22	2.9	2.47	4.73	2.17	1.73	2.79	1.81	0.65	1.01	1.46	0.66	0.68	0.59	1.58	1.12	0.77	1	0.83	0.95	0.68	0.81	1.45	0.9	0.71	0.63
	Vitvi03g00498	VIT_03s0063g00500	LOC100262310	2.86	2.69	2.68	2.76	2.95	2.71	2.81	2.82	2.24	2.12	2.42	2.85	2.39	2.92	2.55	2.29	2.64	1.98	2.41	2.01	1.99	2.59	2.04	1.91	2.63	2.34	1.99
	Vitvi03g00499	VIT_03s0063g00480	LOC100265781	14.95	10.91	10.03	20.88	24.67	21.2	20.39	21.96	31.55	10.35	8.29	7.53	15.26	17.91	16.75	22.66	16.16	18.44	9.9	11.97	12.66	16.25	13.51	16.56	16.88	20.25	17.38
	Vitvi03g00509	VIT_03s0063g00370	LOC100253671	19.16	29.78	33.96	25.02	27.42	25.39	16.57	13.69	17.12	45.33	45.38	47.94	9.9	18.15	21.49	6.79	5.38	6.52	40.26	66.19	43.27	16.7	23.14	12.61	10.05	14.39	18.74
	Vitvi03g00510	VIT_03s0063g00360	LOC100255469	5.38	5.46	5.07	5.43	6.35	5.94	5.56	6.24	4.87	4.85	4.94	5.07	5.18	7.18	6.82	5.29	5.44	4.39	7.59	6.6	6.65	6.21	6.62	5.5	5.14	6.13	5.42
	Vitvi03g00511	VIT_03s0063g00330	LOC100854677	1.33	1.24	0.98	1.21	1.31	1.24	1.22	1.36	1.28	0.75	0.58	0.6	0.34	0.98	0.44	0.65	0.48	0.33	0.68	0.49	0.49	0.5	0.63	0.54	0.51	0.33	0.32
	Vitvi03g00512	VIT_03s0063g00300	LOC100258951	0.78	0.92	0.84	1.71	2	1.98	2.23	2.5	2.27	1.42	1.39	1.24	1.82	1.38	1.47	2.16	1.29	1.78	1.44	1.42	1.69	1.51	1.5	1.4	1.86	2.11	2.25
	Vitvi03g00513	VIT_03s0063g00290	LOC100253805	3.75	2.95	3.37	2.64	2.88	2.66	3.01	3.04	2.47	2.17	1.95	2.48	2.51	1.9	2.03	2.3	2.72	2.06	2	1.95	2.42	3.45	2.14	3.47	2.19	2.91	2.82
	Vitvi03g00514	VIT_03s0063g00280	LOC100248705	5.04	4.22	4.43	4.72	5.82	5.54	5.96	6.63	7.84	5.56	5.64	4.62	4.67	5.51	5.42	5.75	5.26	5.69	6.32	6.35	5.58	6.97	6.13	6.31	7.84	5.69	6.75
	Vitvi03g00515	VIT_03s0063g00270	LOC104878785	3.75	3.56	3.22	6.52	7.02	6.05	5.37	6.16	6.82	2.95	2.74	2.83	2.61	3.93	3.62	4.39	3.47	3.91	3.72	3.87	3.67	3.91	3.89	3.6	4.5	4.03	4.33
	Vitvi03g00519	VIT_03s0063g00180	LOC100264205	1.03	2.53	4.14	2.5	1.72	1.9	3.54	2.07	3.05	1.87	2.47	2.71	0.29	1.46	0.72	0.71	1.36	0.63	1.81	2.28	1.51	1.81	1.85	2.11	2	0.5	1.23
	Vitvi03g00521	VIT_03s0063g00160	LOC100258840	3.86	4.18	4.15	4.26	4.29	3.83	3.77	4.22	3.55	4.53	4.27	3.7	3.25	4.25	3.63	4.82	4.06	4.44	4.11	4.22	4.47	4.48	4.21	3.87	4.84	4.76	4.33
	Vitvi03g00523	VIT_03s0063g00150	LOC104878783	2.39	2.27	2.16	2.26	1.95	1.89	4.47	3.49	5.47	3.38	2.5	2.13	4.37	4.13	5.33	2.43	1.38	2.27	4.56	4.65	3.02	1.55	3.05	1.79	1.56	1.15	1.41
	Vitvi03g00524	VIT_03s0063g00140	LOC100233087	4.95	2.2	4.29	6.97	5.98	22.87	11.04	2.55	8.06	8.09	6.73	10.52	31.81	10.89	23.78	17.79	23.46	7.79	29.61	48.08	55.42	24.15	41.39	14.93	6.33	8.31	8.5
	Vitvi03g00525	VIT_03s0063g00130	LOC100250286	120.77	116.83	152.62	255.23	140.99	213.02	248.84	128.61	356.53	136.06	172.56	212.51	149.83	121.14	219.92	177.43	194.32	135.61	81.22	121.17	117.68	118.33	107.73	96.46	144.85	86.76	83.86
	Vitvi03g00527	VIT_03s0063g00120	LOC100255489	15.78	13.25	9.79	24.36	27.48	27.24	15.59	19.74	21.44	3.38	2.84	3.3	6	3.38	7.54	4.69	5.5	4.11	6.28	6.33	6.26	7.82	5.94	5.43	5.41	5.52	6.16
	Vitvi03g00529	VIT_03s0063g00100	LOC100245190	4.61	5.22	5.9	3.37	4.16	3.23	3.21	3.26	2.25	5.36	4.27	3.71	2.66	5.81	3.99	3.18	3.37	3.83	5.02	4.48	4.01	3.79	3.34	2.59	2.34	3.05	2.53
	Vitvi03g00530	VIT_03s0063g00080	LOC100262331	24.87	19.95	18.93	32.2	31.1	29.82	26.22	28.29	31.68	15.51	13.13	11.92	19.36	26.3	24.75	26.56	20.37	24.55	19.54	19.37	19.05	24.75	21.04	23.42	29.78	27.64	24.45
	Vitvi03g00531	VIT_03s0063g00070	LOC100241923	20.45	17.19	19.74	23.98	24.5	17.72	22.28	20.72	19.48	17.53	14.38	13.01	25.45	20.57	24.55	32.99	25.9	31.03	21.79	22.52	26.01	26.92	27.1	27.25	32.67	34.14	37.06
	Vitvi03g00532	VIT_03s0063g00060	LOC100257224	4.31	4.25	4.43	2.9	3.41	2.89	2.8	2.66	2.73	2.39	2.13	2.08	2.77	2.37	2.79	2.91	2.86	3.28	3.8	3.4	3.45	2.42	3.28	2.93	2.47	2.76	2.81
	Vitvi03g00533	VIT_03s0063g00050	LOC100248565	18.81	30.61	25.88	49.6	42.67	40.75	31.2	34.1	55.01	77.11	65.89	45.76	47.31	74.32	77.67	61.59	49.42	44.24	53.27	64.91	56.2	74	59.07	74.32	70.12	53.18	54.05
	Vitvi03g00535	VIT_03s0063g00030	LOC100267469	2.43	5.93	4.8	2.88	1.55	1.29	3.75	2.67	3.74	2.17	1.7	1.4	0.16	1.11	0.74	0.57	0.54	0.29	0.87	1.48	0.3	0.48	0.48	0.38	0.52	0.13	0.19
	Vitvi03g00537	VIT_03s0063g00010	LOC100241832	8.46	15.09	13.74	5.83	2.84	3.65	3.08	1.75	1.49	29.72	21.4	9.29	4.14	14.78	7.42	3.68	1.8	3.65	18.61	22.36	13.05	8.84	12.86	4.87	5.55	2.7	4.84
	Vitvi03g00539	VIT_03s0180g00010	LOC100252080	150.17	225.75	175.89	260.46	254.93	254.02	277.62	255.39	389.08	228.93	211.51	176.2	285.68	273.6	237.67	437.88	367.33	504.85	197.83	226.16	248.91	285.71	300.51	294.32	332.85	301.2	357.65
	Vitvi03g00540	VIT_03s0180g00020	LOC100246943	3.83	3.85	4.33	3.54	4.04	3.75	3.94	4.41	3.77	3.71	3.61	3.77	4.17	4.51	4.3	4.65	5.24	4.53	4.19	4.3	4.48	4.56	4.47	4.57	4.04	4.65	4.49
	Vitvi03g00541	VIT_03s0180g00030	LOC100241815	3.82	3.53	3.39	5.98	5.3	5.46	5.2	5.8	8.04	5.79	5.25	4.8	8.48	5.67	9.1	5.17	5.47	5.98	8.51	7.62	7.24	6.61	6.85	6.89	6.26	5.73	6.56
	Vitvi03g00542	VIT_03s0180g00040	LOC100264093	11.11	15.78	22.14	3	1.08	1.33	1.64	1.47	1.82	2.97	3.43	3.09	0.5	1.56	0.42	0.34	0.16	0.13	2.45	2.09	1.66	1.11	1.15	0.56	0.96	1.01	0.63
	Vitvi03g00543	VIT_03s0180g00050	LOC100258926	4.9	5.52	5.42	6.8	7.37	6.75	7.9	8.73	8.87	5.14	4.46	3.35	4.38	5.84	4.54	5.5	5.52	5.32	4.9	4.87	4.57	4.67	4.42	3.97	5.55	3.89	4.25
	Vitvi03g00545	VIT_03s0180g00070	0	88.84	101.94	105.97	47.78	29.12	35.1	47.15	31.79	41.67	390.63	469.79	437.78	340.25	355.62	284.2	350.67	329.76	421.55	358.83	342.23	323.8	302.87	344.75	349.46	219.48	228.33	256.82
	Vitvi03g00547	VIT_03s0180g00080	LOC100853810	4.37	5.75	5.46	4.76	4.79	4.79	6.45	6.09	5.48	4.71	4.79	3.95	7.16	6.15	6.46	7.79	8.48	7.24	5.27	5.32	6.05	4.84	5.74	5.73	5.05	5.18	5.27
	Vitvi03g00548	VIT_03s0180g00090	LOC100248682	7.97	14.54	13.73	6.52	4.81	6.13	4.65	3.06	4.44	12.24	8.54	4.1	2.76	4.02	2.93	1.67	1.54	2.64	6	5.54	4.1	3.17	3.81	1.9	1.54	1.65	1.62
	Vitvi03g00549	VIT_03s0180g00110	LOC100248700	2.34	2.09	2.06	1.86	1.58	1.81	1.9	1.83	1.13	1.57	1.95	1.58	1.75	0.92	1.44	1.81	2.79	1.75	1.05	1.45	1.41	1.95	1.32	2.43	2.04	1.82	1.7
	Vitvi03g00550	VIT_03s0180g00120	LOC100265867	0.99	1.2	1.08	0.98	1	0.99	1.26	1.21	1.44	1.05	1.04	0.78	1.03	0.94	0.62	1.16	1.03	1.25	1.06	1.1	1.19	1.18	1.11	1	1.22	0.89	0.94
	Vitvi03g00551	VIT_03s0180g00130	LOC100260655	12.96	10.13	10.87	18.44	20.33	21.57	16.35	15.05	34.79	9.62	9.15	7.96	10.64	12.91	20.49	10.42	9.53	8.31	11.48	12.9	10.13	7.94	10.09	7.14	8.57	7.39	7.95
	Vitvi03g00552	VIT_03s0180g00140	LOC100260676	8.08	6.93	9.19	5.45	2.48	5.22	2.46	1.7	3.3	4.9	5.56	5.91	3.54	3.72	5.36	1.7	3.19	1.54	4.51	4.34	2.78	2.1	2.89	2.25	1.63	1.37	1.14
	Vitvi03g00556	VIT_03s0180g00160	LOC100255605	2.39	2.44	2.72	2.48	1.98	2.33	3.03	2.91	3.09	2.42	2.7	2.45	2.19	2.41	1.79	2.63	2.43	2.6	1.95	2.37	2.19	2.19	2.42	2.12	2.21	1.76	2.17
	Vitvi03g00557	VIT_03s0180g00200	LOC100245274	55.52	96.88	79.93	133.54	130.11	137.19	175.33	238.57	270.6	120.1	112.16	126.96	88.16	43.3	81.44	102.8	114.21	115.5	166.58	148.25	89.71	206.36	144.48	289.71	289.42	161.18	115.77
	Vitvi03g00559	VIT_03s0180g00210	LOC100267575	6.67	6.27	6.83	11.02	12.47	8.72	20.8	19.16	20.71	9.51	7.95	5.68	4.49	10.12	7.57	2.45	2.17	2.61	6.07	7.87	7.47	4.97	6.43	3.41	1.88	2.29	2.87
	Vitvi03g00560	VIT_03s0180g00230	LOC100247075	1.27	1.48	1.32	1.4	1.38	1.39	1.27	1.21	0.98	1.09	1.08	1.08	0.97	1.16	1	1.08	1.01	1.05	1.43	1.18	1.05	1.23	1.13	1	1.47	1.23	1.09
	Vitvi03g00561	VIT_03s0180g00250	LOC100262421	0.46	0.85	0.85	1.27	1.97	1.58	3.02	1.67	2.5	1.53	2.26	2.44	4.14	3.81	2.85	4.38	7.57	6.79	1.73	1.19	1.5	1.36	2.13	1.71	2.34	3.6	2.86
	Vitvi03g00564	VIT_03s0180g00260	LOC100257308	60.63	66.46	50.51	132.83	125.83	153.3	125.36	109.18	131.44	155.25	153.09	185.68	217	173.18	189.63	275.23	267.52	250.2	149.71	163.66	179.74	249.49	188.1	271.94	232.68	217.35	230.18
	Vitvi03g00566	VIT_03s0180g00280	LOC100252177	1.39	1.48	1.8	2.14	2.91	4.04	3.55	2.41	6.75	5.03	4.18	2.65	11.37	6.56	15.2	5.4	8.1	6.43	11.38	14.23	13.08	8.17	11.4	5.15	4.93	5.4	6.5
	Vitvi03g00568	VIT_03s0180g00320	LOC100247052	3.02	0.64	17.67	1.05	0.91	1.14	1.18	1.46	1.99	1.28	1.4	2.07	1.28	0.52	5.26	1.42	2.13	4.46	7.97	14.19	1.47	4.25	1.52	3.26	6.81	2.15	2.41
	Vitvi03g00569	VIT_03s0091g00040	LOC100246123	0.28	0.24	2.99	0.17	0.05	0.18	0.19	0.17	0.47	0.36	0.42	0.33	0.18	0.32	0.29	0.14	0.1	0.7	5.19	6.27	0.61	1.36	0.59	1.38	1.94	2.33	1.74
	Vitvi03g00570	VIT_03s0091g00050	LOC100254271	1.46	1.36	1.68	1.28	0.92	0.87	1.33	1.26	0.91	1.43	1.4	2.09	1.15	1.31	0.94	0.97	1.15	0.86	1.25	1.25	1.14	1.02	1.07	1.17	0.87	1	0.93
	Vitvi03g00573	VIT_03s0091g00080	LOC100242426	14.54	14.07	13.89	13.1	11.39	12.36	12.97	14.86	11.61	8.74	9.62	10.96	12.21	11.16	10.38	12.4	14.1	11.64	9.01	8.73	9.54	9.86	10.71	9.27	10.51	11.8	10.26
	Vitvi03g00580	VIT_03s0091g00230	LOC100243866	27.56	19.29	20.52	34.71	40.63	44.33	20.62	26.76	24.48	1.63	1.09	1.28	0.43	1.82	1.32	4.56	2.3	2.99	1.37	0.75	1.36	13.43	5.79	7.48	13.91	2.13	1.66
	Vitvi03g00581	VIT_03s0091g00240	LOC100266190	1.17	1.51	1.78	0.97	1.05	0.94	0.7	0.92	0.77	1.52	1.43	1.02	0.18	0.81	0.38	0.24	0.17	0.27	1.39	1.1	0.81	0.5	0.64	0.31	0.37	0.24	0.32
	Vitvi03g00582	VIT_03s0091g00260	LOC100264703	20.61	27.61	26.95	19.17	15.43	13.84	17.94	15.26	6.1	27.49	31.82	38.49	19.82	21.29	13.35	24.98	41.62	24.43	20.07	15.16	15.78	18.63	16.37	26.34	21.41	24.38	24.51
	Vitvi03g00583	VIT_03s0091g00270	LOC100255906	2.8	2.73	3.24	2.02	2.93	2.53	2.78	3.1	2.27	3.33	3.19	2.8	3.95	4.02	3.86	4.59	4.41	3.78	3.83	3.44	3.41	3.47	3.71	3.85	3.01	4.19	4.09
	Vitvi03g00586	VIT_03s0091g00310	LOC100250741	16.73	10.62	24.25	10.26	5.26	6.91	6.42	6.63	6.16	18.77	18.6	27.45	42.19	34.16	50.19	56.54	60.88	55.65	35.35	40.25	39	63.07	63.04	85.8	86.55	65.4	59.05
	Vitvi03g00587	VIT_03s0091g00320	LOC100245609	5.24	4.32	3.86	7.26	9.55	6.9	6.22	7.65	5.79	3.92	3.68	3.87	4.13	4.68	4.45	4.63	4.82	3.93	3.64	3.77	4.01	5.22	3.77	4.02	3.87	4.79	4.11
	Vitvi03g00589	VIT_03s0091g00360	LOC100267925	3.3	3.14	2.96	3.8	4.16	4.08	3.61	3.71	3.47	4.84	4.58	4.79	5.71	5.79	6.03	5.57	5.47	5.09	5.28	4.61	4.84	5.45	5.11	4.64	5.51	5.47	5.41
	Vitvi03g00591	VIT_03s0091g00370	LOC100250734	0.88	1.13	1.06	1.47	1.59	1.23	1.55	1.21	1.6	0.86	0.8	0.81	0.31	1.13	0.67	0.85	0.5	0.69	0.84	1.24	0.42	0.67	0.88	0.71	1.07	0.72	0.6
	Vitvi03g00592	VIT_03s0091g00380	LOC100262780	3.66	3.69	4.06	2.63	3.02	2.33	2.99	2.86	2.47	2.28	2.64	2.55	1.74	2.12	1.53	1.16	1.95	0.95	2.01	1.99	1.71	1.62	1.75	1.42	1.72	1.74	1.63
	Vitvi03g00597	VIT_03s0091g00410	LOC100257657	3.81	6.48	10.26	2	1.14	1.57	1.88	1.85	1.54	6.55	5.3	4.19	0.91	3.7	0.89	1.43	1.23	1.77	3.34	3.75	2.27	1.07	2.4	0.45	1.37	1.09	1.24
	Vitvi03g00598	VIT_03s0091g00420	LOC100252521	44.9	124.65	108.96	7.41	2.14	5.83	5.43	2.73	9.9	160.57	141.63	63.63	13.84	32.11	20.78	5.17	2.68	11.62	27.86	32.55	16.31	14.18	12.89	8.31	6.68	10.61	8.26
	Vitvi03g00599	VIT_03s0091g00430	LOC100242279	4.91	4.04	5.26	5.88	5.57	5.61	5.93	4.36	7	3.12	3.2	4.9	2.1	2.14	2.24	2.77	2.84	2.01	1.49	2.06	1.77	2.6	1.98	2.12	3.14	1.94	2.05
	Vitvi03g00600	VIT_03s0091g00440	LOC100257649	2.87	2.32	2.8	3.51	4.05	3.58	4.53	4.99	5.43	1.18	1.07	0.61	0.87	1.17	1.15	1.29	1.1	1.49	1.05	1.22	0.97	0.76	1.19	0.86	1.08	1.49	1.4
	Vitvi03g00601	VIT_03s0091g00450	LOC100264565	0.77	1.76	0.63	1.48	2.43	2.1	0.81	1.42	2.01	0.02	0.12	0.06	0.78	0.1	0.39	0.13	1.08	0	0.08	0.15	0.25	0.53	0.18	0.12	1.08	0.06	0.02
	Vitvi03g00602	VIT_03s0091g00460	LOC100259392	1.67	1.41	1.45	1.5	1.41	1.53	1.37	1.63	1.41	0.74	0.8	0.52	0.47	0.82	0.56	1.02	0.93	0.71	1.01	1.13	0.88	1	0.61	0.72	1.04	0.86	0.87
	Vitvi03g00603	GSVIVT00007735001	LOC104878832	0	0	0	0	0	0	0	0	0	2.48	1.75	0.96	0.46	0.76	0.57	0.41	0.53	0.57	2.5	2.34	1.84	1.08	1.35	0.71	0.7	1.03	1.06
	Vitvi03g00604	GSVIVT00001431001	LOC104878831	0	0	0	0	0	0.01	0	0	0	13.61	12.14	12.41	5.15	6.35	4.82	5.28	7.91	4.61	14.7	11.56	8.82	8.23	9.18	8.85	9.08	17.11	10.6
	Vitvi03g00605	VIT_03s0091g00470	LOC100254953	6.96	9.94	11.99	11.93	14.48	12.32	12.07	12.18	14.39	13.22	12.14	7.13	7.72	13.5	10.84	8.84	6.93	9.46	14.04	14.07	11.01	11.83	12.31	6.33	8.39	7.72	8.77
	Vitvi03g00606	VIT_03s0091g00480	LOC100249808	4.61	5.23	5.4	10.02	8.87	9.99	8.59	7.51	10.52	7.83	6.5	4.34	12.41	12.26	17.52	8.45	7.5	6.69	13.1	12.31	10.42	5.69	10.59	4.88	5.7	6.23	6.85
	Vitvi03g00609	VIT_03s0091g00520	LOC100244673	2.42	3.43	2.96	2.81	3.75	3.05	2.65	3.42	3.13	1.95	1.84	1.73	3.52	2.98	4.12	2.45	2.86	2.08	3.25	2.46	3.01	2.61	2.41	1.88	1.86	2.06	2.16
	Vitvi03g00610	VIT_03s0091g00530	LOC100249805	0.01	0.01	0.02	0.03	0.01	0.01	0.02	0.01	0.03	1.21	1.5	1.56	0.66	1.15	0.92	1.31	0.97	0.72	1.39	1.28	1.38	1.3	1.05	0.97	0.87	1.05	1.51
	Vitvi03g00614	VIT_03s0091g00560	LOC100261805	10.53	11.15	10.26	9.46	10.11	15.84	13.66	12.2	13.93	13.57	14.86	15.29	63.62	33.15	57.9	26.07	36.09	20.29	50.32	46.77	45.86	28.89	45.79	22.64	21.68	16.36	17.12
	Vitvi03g00618	VIT_03s0091g00590	LOC100256708	5.86	4.69	4.8	7.49	9.62	6.91	7.54	8.23	7.58	3.66	3.47	4.52	3.75	5.34	5.25	3.69	3.72	2.92	3.44	2.96	3.42	3.46	2.88	3.52	3.36	4.44	3.54
	Vitvi03g00619	VIT_03s0091g00600	LOC100251585	7.26	9.97	9.64	5.72	5.77	5.08	10.13	9.57	9.58	4.76	4.35	3.85	6.43	5.51	4.87	7.2	7.08	7.82	4.56	4.4	4.76	5.31	5.06	5.55	5.89	5.11	4.31
	Vitvi03g00623	VIT_03s0091g00620	LOC100246442	1.32	1.13	1.06	1.33	1.57	1.23	1.53	1.01	1.87	1.3	1.27	1.14	1.19	1.11	1.07	1.03	1.16	0.84	0.88	1	0.95	0.99	0.98	0.66	0.93	0.97	0.87
	Vitvi03g00625	VIT_03s0091g00640	LOC100241311	5.69	4.83	4.68	4.99	5.66	4.74	5.14	4.87	4.91	3.98	4.9	4.78	5.3	6.04	5.66	3.56	7.08	3.03	4.45	3.91	3.3	3.72	3.54	3.03	3.75	4.72	4.74
	Vitvi03g00628	VIT_03s0091g00670	LOC100265159	11.33	15.64	15.01	8.85	7	8.41	13.15	21.63	16.17	8.55	7.38	9.91	6.68	6.19	5.1	2.68	11.71	4.5	7.34	9.59	9.02	7.28	7.61	8.2	9.2	4.82	4.42
	Vitvi03g00629	VIT_03s0091g00680	LOC100263403	4.14	3.44	5.21	1.35	1.09	1.06	1.37	0.96	0.72	2.33	2.51	3.17	0.82	2.11	0.92	1.99	1.19	1.72	1.48	1.87	1.73	1.11	1.76	1.22	0.96	1.04	1.39
	Vitvi03g00630	VIT_03s0091g00690	LOC100258264	3.65	5.96	8.48	14.24	6.29	8.37	10.35	7.3	19.53	3.13	2.07	1.69	2.54	5.53	6.9	3.73	2.58	3.9	3.97	4.78	5.13	6.39	7.16	4.82	6.05	1.78	1.82
	Vitvi03g00631	VIT_03s0091g00700	LOC100253136	16.61	14.49	13.62	20.91	23.93	20.72	24.57	27.21	22.63	12.48	12.94	13.29	12.4	12.03	11.37	17.08	16.72	14.41	11.8	11.81	12.69	18.98	14.41	16.18	19.66	18.17	18.15
	Vitvi03g00633	VIT_03s0091g00710	LOC100248006	0.69	0.62	0.63	0.53	0.5	0.55	0.86	1.02	0.88	1.18	1.3	1.01	0.83	1.25	0.91	1.2	1.28	1.23	1.01	1.19	1.07	0.79	1	0.95	1.14	1.15	1.07
	Vitvi03g00634	VIT_03s0091g00720	LOC100242874	4.96	5.86	6.63	3.91	4.6	4.58	3.83	4.12	3.93	5.13	5.01	4.69	3.15	4.37	3.3	3.91	4.37	4.25	5.5	5.1	4.77	4.38	5.01	3.83	4.59	3.8	3.78
	Vitvi03g00636	VIT_03s0091g00740	LOC100265163	12.02	12.12	12.59	13.25	15.07	14.58	12.67	13.73	13.35	12.45	13.33	13.77	10.9	14.18	12.85	11.85	9.14	10.55	14.4	13.7	13.67	14.62	14.09	13.58	10.82	14.36	12.42
	Vitvi03g00639	VIT_03s0091g00760	LOC100266897	1.35	2.04	2.14	2.26	2.57	1.91	1.98	2.55	2.16	1.56	1.65	1.83	1.03	1.41	1.26	1.4	1.49	1.41	1.92	1.99	1.98	1.67	1.65	2.02	1.54	2.02	1.29
[truncated: 12,176 more rows]
